# Supplementary material for: Whole-Genome Sequencing and Genome Annotation of Pathogenic Elsinoë batatas Causing Stem and Foliage Scab Disease in Sweet Potato
Source: J Fungi (Basel). 2024 Dec 18;10(12):882. doi: 10.3390/jof10120882 (PMC11677182; doi:10.3390/jof10120882)
Supplement: Supplementary file 1 [file jof-10-00882-s001.zip › Table S1.xls]

## Sheet: Table S1 
Table S1 The detail annotation information of gene in E. batatas HD-1
Gene ID	Location	Sample Name	Strand	Start	End	Length (bp)	NR Description	Gene Name	Swiss-Prot Description	GO ID	COG ID	COG Type	KO ID	Pfam ID	Nuc seq	AA seq	signalP
gene0001	Scaffold1	HD_1	+	1665	2209	545	hypothetical protein	-	-	-	-	-	-	-	-	-	NO
gene0002	Scaffold1	HD_1	-	7694	2719	4976	hypothetical protein	-	-	-	-	-	-	-	-	-	NO
gene0003	Scaffold1	HD_1	-	13248	8197	5052	hypothetical protein	-	D-serine dehydratase OS=Schizosaccharomyces pombe (strain 972 / ATCC 24843) OX=284812 GN=SPAC1039.06 PE=3 SV=1	-	COG3616	E	K20498	PF14031;PF01168	-	-	NO
gene0004	Scaffold1	HD_1	-	16951	14678	2274	hypothetical protein	-	Succinate dehydrogenase assembly factor 3, mitochondrial OS=Gibberella zeae (strain ATCC MYA-4620 / CBS 123657 / FGSC 9075 / NRRL 31084 / PH-1) OX=229533 GN=FGRRES_01356 PE=3 SV=1	GO:0003824;GO:0110165;GO:0008152;GO:0009987	-	-	K19950	PF13233;PF05347	-	-	NO
gene0005	Scaffold1	HD_1	+	17197	17955	759	hypothetical protein	-	eRF1 methyltransferase catalytic subunit MTQ2 OS=Saccharomyces cerevisiae (strain ATCC 204508 / S288c) OX=559292 GN=MTQ2 PE=1 SV=1	GO:0005488;GO:0003824;GO:0008152	COG2890	J	K19589	-	-	-	NO
gene0006	Scaffold1	HD_1	+	18390	19619	1230	hypothetical protein	-	-	-	-	-	-	-	-	-	NO
gene0007	Scaffold1	HD_1	-	20582	20003	580	hypothetical protein	-	Small nuclear ribonucleoprotein Sm D1 OS=Schizosaccharomyces pombe (strain 972 / ATCC 24843) OX=284812 GN=smd1 PE=1 SV=1	GO:0005488;GO:0032991;GO:0110165;GO:0009987	-	-	K11087	PF01423	-	-	NO
gene0008	Scaffold1	HD_1	-	21551	21042	510	hypothetical protein	-	V-type ATPase assembly factor PKR1 OS=Saccharomyces cerevisiae (strain ATCC 204508 / S288c) OX=559292 GN=PKR1 PE=1 SV=1	GO:0110165;GO:0009987	-	-	K11866	PF08636	-	-	NO
gene0009	Scaffold1	HD_1	-	29543	28584	960	hypothetical protein	dnaJ	NADH-dependent flavin oxidoreductase iliE OS=Neonectria sp. (strain DH2) OX=1735992 GN=iliE PE=3 SV=1	-	COG0484	O	K03686	PF00226	-	-	NO
gene0010	Scaffold1	HD_1	+	29872	38085	8214	hypothetical protein	-	ATP-dependent DNA helicase hus2/rqh1 OS=Schizosaccharomyces pombe (strain 972 / ATCC 24843) OX=284812 GN=rqh1 PE=1 SV=1	GO:0140657;GO:0005488;GO:0003824;GO:0032991;GO:0008152;GO:0009987;GO:0050896	COG0514	L	K10901	PF00270;PF16124;PF00271;PF09382;PF01694	-	-	NO
gene0011	Scaffold1	HD_1	-	40250	38369	1882	hypothetical protein	-	Tripeptidyl-peptidase SED2 OS=Arthroderma otae (strain ATCC MYA-4605 / CBS 113480) OX=554155 GN=SED2 PE=3 SV=1	GO:0005488;GO:0003824;GO:0110165;GO:0008152	COG4934	O	K01279	PF09286;PF00082	-	-	YES
gene0012	Scaffold1	HD_1	+	42242	43822	1581	hypothetical protein	-	ATP-dependent RNA helicase DHH1 OS=Coccidioides immitis (strain RS) OX=246410 GN=DHH1 PE=3 SV=1	GO:0140657;GO:0005488;GO:0003824	COG0513	L	K12614	PF00270;PF00271	-	-	NO
gene0013	Scaffold1	HD_1	-	45818	44789	1030	hypothetical protein	-	-	-	COG5285	Q	K00477	-	-	-	NO
gene0014	Scaffold1	HD_1	+	46128	47208	1081	hypothetical protein	-	Uncharacterized protein C1D4.02c OS=Schizosaccharomyces pombe (strain 972 / ATCC 24843) OX=284812 GN=SPAC1D4.02c PE=3 SV=2	GO:0110165	-	-	K26797	PF04495	-	-	NO
gene0015	Scaffold1	HD_1	-	48003	47222	782	haloacid dehalogenase, type II	-	Haloacetate dehalogenase H-2 OS=Moraxella sp. (strain B) OX=118147 GN=dehH2 PE=1 SV=1	GO:0003824	COG1011	H	K01560	PF00702;PF13419;PF13242	-	-	NO
gene0016	Scaffold1	HD_1	+	48426	49502	1077	hypothetical protein	gst	Glutathione S-transferase 1 OS=Schizosaccharomyces pombe (strain 972 / ATCC 24843) OX=284812 GN=gst1 PE=2 SV=1	GO:0003824	-	-	K00799	PF00043;PF14497	-	-	NO
gene0017	Scaffold1	HD_1	-	51352	49858	1495	hypothetical protein	chaA	Vacuolar cation/proton exchanger 2 OS=Arabidopsis thaliana OX=3702 GN=CAX2 PE=1 SV=2	GO:0005215;GO:0110165	COG0387	P	K07300	PF01699;PF01699	-	-	NO
gene0018	Scaffold1	HD_1	+	51908	53423	1516	hypothetical protein	-	Metacaspase-1A OS=Aspergillus fumigatus (strain ATCC MYA-4609 / CBS 101355 / FGSC A1100 / Af293) OX=330879 GN=casA PE=3 SV=3	GO:0003824;GO:0008152;GO:0009987	COG1075	I	K22684	PF00656	-	-	NO
gene0019	Scaffold1	HD_1	+	54304	62387	8084	hypothetical protein	-	Protein cwh43 OS=Schizosaccharomyces pombe (strain 972 / ATCC 24843) OX=284812 GN=cwh43 PE=2 SV=2	GO:0110165	-	-	K23552	PF10277	-	-	NO
gene0020	Scaffold1	HD_1	+	62953	70188	7236	hypothetical protein	asnS	Asparagine--tRNA ligase, mitochondrial OS=Saccharomyces cerevisiae (strain ATCC 204508 / S288c) OX=559292 GN=SLM5 PE=1 SV=1	GO:0005488;GO:0003824;GO:0110165;GO:0008152;GO:0009987	COG0017	J	K01893	PF00152;PF00153;PF00153;PF00153;PF01336	-	-	NO
gene0021	Scaffold1	HD_1	-	71440	70643	798	hypothetical protein	-	28 kDa heat- and acid-stable phosphoprotein OS=Homo sapiens OX=9606 GN=PDAP1 PE=1 SV=1	GO:0003824;GO:0008152;GO:0009987	-	-	-	PF10252	-	-	NO
gene0022	Scaffold1	HD_1	+	72087	73292	1206	hypothetical protein	-	-	GO:0016209;GO:0003824	-	-	-	-	-	-	YES
gene0023	Scaffold1	HD_1	+	73359	74516	1158	hypothetical protein	-	-	GO:0016209;GO:0003824	-	-	-	PF09949	-	-	NO
gene0024	Scaffold1	HD_1	-	82954	75754	7201	hypothetical protein	-	Nucleoporin POM152 OS=Chaetomium thermophilum (strain DSM 1495 / CBS 144.50 / IMI 039719) OX=759272 GN=POM152 PE=3 SV=1	GO:0005198	COG3507	G	K18725	PF04616	-	-	NO
gene0025	Scaffold1	HD_1	+	83575	85071	1497	hypothetical protein	-	Ubiquitin carboxyl-terminal hydrolase isozyme L5 OS=Dictyostelium discoideum OX=44689 GN=uch2 PE=3 SV=1	GO:0003824;GO:0008152	-	-	K05610	PF01088	-	-	NO
gene0026	Scaffold1	HD_1	+	86413	88232	1820	hypothetical protein	-	Repressible high-affinity phosphate permease OS=Neurospora crassa (strain ATCC 24698 / 74-OR23-1A / CBS 708.71 / DSM 1257 / FGSC 987) OX=367110 GN=pho-5 PE=1 SV=2	GO:0005215;GO:0110165;GO:0051179	COG0477	G;E;P;R	K08176	PF00083;PF07690	-	-	NO
gene0027	Scaffold1	HD_1	+	89229	90704	1476	hypothetical protein	galP	Arabinose-proton symporter OS=Escherichia coli (strain K12) OX=83333 GN=araE PE=1 SV=1	GO:0005215;GO:0110165;GO:0051179	COG2814	G	K08137	PF00083;PF07690	-	-	NO
gene0028	Scaffold1	HD_1	+	90818	91165	348	hypothetical protein	-	Proton myo-inositol cotransporter OS=Homo sapiens OX=9606 GN=SLC2A13 PE=1 SV=3	GO:0005215;GO:0110165;GO:0051179	COG2814	G	K08150	PF00083	-	-	YES
gene0029	Scaffold1	HD_1	-	92186	91315	872	hypothetical protein	purU	Formyltetrahydrofolate deformylase OS=Corynebacterium sp. (strain P-1) OX=69006 GN=purU PE=3 SV=1	GO:0003824;GO:0008152;GO:0009987	COG0788	F	K01433	PF00551;PF00551;PF01842	-	-	NO
gene0030	Scaffold1	HD_1	-	94614	92714	1901	hypothetical protein	metB	Cystathionine gamma-synthase OS=Neurospora crassa (strain ATCC 24698 / 74-OR23-1A / CBS 708.71 / DSM 1257 / FGSC 987) OX=367110 GN=met-7 PE=3 SV=3	GO:0005488;GO:0003824;GO:0008152;GO:0009987	COG0626	E	K01739	PF01053	-	-	NO
gene0031	Scaffold1	HD_1	+	95988	97115	1128	hypothetical protein	-	-	GO:0003824;GO:0008152;GO:0009987	-	-	-	-	-	-	YES
gene0032	Scaffold1	HD_1	+	97560	100969	3410	hypothetical protein	-	U3 small nucleolar RNA-associated protein 22 OS=Schizosaccharomyces pombe (strain 972 / ATCC 24843) OX=284812 GN=utp22 PE=3 SV=1	GO:0005488;GO:0032991;GO:0110165;GO:0008152;GO:0009987	-	-	K14544	PF17405;PF17406;PF17403;PF03813;PF17404;PF17407	-	-	NO
gene0033	Scaffold1	HD_1	-	105383	101189	4195	hypothetical protein	-	N-acetylglucosaminyl-phosphatidylinositol biosynthetic protein gpi1 OS=Schizosaccharomyces pombe (strain 972 / ATCC 24843) OX=284812 GN=gpi1 PE=2 SV=1	GO:0005488;GO:0003824;GO:0110165;GO:0008152;GO:0009987	-	-	K03860	PF05024;PF08755	-	-	NO
gene0034	Scaffold1	HD_1	+	106336	108000	1665	hypothetical protein	chrA	Chromate transport protein OS=Cupriavidus metallidurans (strain ATCC 43123 / DSM 2839 / NBRC 102507 / CH34) OX=266264 GN=chrA1 PE=2 SV=1	GO:0005215;GO:0110165	COG2059	P	K07240	PF02417;PF02417	-	-	NO
gene0035	Scaffold1	HD_1	-	108496	108092	405	hypothetical protein	-	GTP cyclohydrolase 1 type 2 homolog OS=Halalkalibacterium halodurans (strain ATCC BAA-125 / DSM 18197 / FERM 7344 / JCM 9153 / C-125) OX=272558 GN=BH1380 PE=3 SV=1	GO:0003824	COG0327	H	-	-	-	-	NO
gene0036	Scaffold1	HD_1	+	108855	109718	864	hypothetical protein	-	Uncharacterized protein R166.3 OS=Caenorhabditis elegans OX=6239 GN=R166.3 PE=4 SV=1	-	COG1355	R	K24611	PF01871	-	-	NO
gene0037	Scaffold1	HD_1	+	110394	111776	1383	hypothetical protein	-	DNA-dependent metalloprotease WSS1 homolog OS=Schizosaccharomyces pombe (strain 972 / ATCC 24843) OX=284812 GN=SPAC521.02 PE=3 SV=1	-	-	-	K22685	PF08325;PF08325;PF01863	-	-	NO
gene0038	Scaffold1	HD_1	-	114615	112049	2567	hypothetical protein	-	Calpain-like protease palB/RIM13 OS=Aspergillus oryzae (strain ATCC 42149 / RIB 40) OX=510516 GN=palB PE=3 SV=1	GO:0003824;GO:0008152	-	-	K08576	PF00648;PF01067	-	-	NO
gene0039	Scaffold1	HD_1	+	115144	118994	3851	hypothetical protein	-	Oxysterol-binding protein-like protein 1 OS=Schizosaccharomyces pombe (strain 972 / ATCC 24843) OX=284812 GN=obp1 PE=1 SV=1	GO:0005488	-	-	K20465	PF00153;PF00153;PF00153;PF01237	-	-	NO
gene0040	Scaffold1	HD_1	+	119465	134442	14978	hypothetical protein	-	Anucleate primary sterigmata protein B OS=Emericella nidulans (strain FGSC A4 / ATCC 38163 / CBS 112.46 / NRRL 194 / M139) OX=227321 GN=apsB PE=4 SV=2	GO:0005488;GO:0110165	-	-	K12392	PF04119;PF07989;PF12808;PF07534	-	-	NO
gene0041	Scaffold1	HD_1	-	139482	135674	3809	hypothetical protein	-	-	GO:0110165	-	-	-	PF20684	-	-	NO
gene0042	Scaffold1	HD_1	+	140525	142893	2369	hypothetical protein	-	Chitin synthase regulatory factor 4 OS=Schizosaccharomyces pombe (strain 972 / ATCC 24843) OX=284812 GN=chr4 PE=1 SV=4	-	-	-	K07126	PF08238;PF08238;PF08238;PF08238;PF08238;PF08238	-	-	NO
gene0043	Scaffold1	HD_1	-	144577	143098	1480	hypothetical protein	-	tRNA (guanine(9)-N1)-methyltransferase OS=Aspergillus fumigatus (strain ATCC MYA-4609 / CBS 101355 / FGSC A1100 / Af293) OX=330879 GN=trm10 PE=3 SV=1	GO:0003824;GO:0008152;GO:0009987	-	-	K15445	PF01746	-	-	NO
gene0044	Scaffold1	HD_1	+	144813	145341	529	hypothetical protein	-	NADH dehydrogenase [ubiquinone] 1 alpha subcomplex subunit 13 OS=Bos taurus OX=9913 GN=NDUFA13 PE=1 SV=3	GO:0032991	-	-	K11353	PF06212	-	-	NO
gene0045	Scaffold1	HD_1	-	146889	145937	953	hypothetical protein	-	-	GO:0110165	-	-	K10746	PF12351	-	-	NO
gene0046	Scaffold1	HD_1	+	147711	148670	960	hypothetical protein	-	-	-	-	-	-	-	-	-	NO
gene0047	Scaffold1	HD_1	-	150724	149151	1574	hypothetical protein	glyA	Serine hydroxymethyltransferase, cytosolic OS=Neurospora crassa (strain ATCC 24698 / 74-OR23-1A / CBS 708.71 / DSM 1257 / FGSC 987) OX=367110 GN=for PE=3 SV=2	GO:0005488;GO:0003824;GO:0008152;GO:0009987	COG0112	E	K00600	PF00464	-	-	NO
gene0048	Scaffold1	HD_1	+	152433	155434	3002	hypothetical protein	gst	Transcriptional regulator of yeast form adherence 3 OS=Candida albicans (strain SC5314 / ATCC MYA-2876) OX=237561 GN=TRY3 PE=2 SV=2	GO:0016209;GO:0003824;GO:0110165	COG0625	O	K00799	PF13409;PF03105;PF13417;PF02798;PF13410	-	-	YES
gene0049	Scaffold1	HD_1	-	156298	155516	783	hypothetical protein	-	-	-	-	-	-	-	-	-	NO
gene0050	Scaffold1	HD_1	+	157643	158347	705	hypothetical protein	-	-	-	-	-	-	-	-	-	NO
gene0051	Scaffold1	HD_1	+	161076	161639	564	hypothetical protein	-	-	-	-	-	-	-	-	-	NO
gene0052	Scaffold1	HD_1	+	162938	163458	521	-	-	-	-	-	-	-	-	-	-	NO
gene0053	Scaffold1	HD_1	-	167085	164259	2827	hypothetical protein	-	-	GO:0005488;GO:0032991;GO:0009987	-	-	K17663	PF20180	-	-	NO
gene0054	Scaffold1	HD_1	+	167440	168590	1151	hypothetical protein	-	Metal homeostatis protein BSD2 OS=Saccharomyces cerevisiae (strain ATCC 204508 / S288c) OX=559292 GN=BSD2 PE=1 SV=1	GO:0110165;GO:0009987;GO:0051179	-	-	K04464	PF10176	-	-	NO
gene0055	Scaffold1	HD_1	-	169537	168752	786	hypothetical protein	-	Uncharacterized RING finger protein C16G5.03 OS=Schizosaccharomyces pombe (strain 972 / ATCC 24843) OX=284812 GN=SPBC16G5.03 PE=4 SV=1	-	-	-	-	PF13639;PF13920;PF12678;PF00097	-	-	NO
gene0056	Scaffold1	HD_1	+	170132	171901	1770	hypothetical protein	-	Uncharacterized protein C4.02c OS=Schizosaccharomyces pombe (strain 972 / ATCC 24843) OX=284812 GN=SPBC4.02c PE=1 SV=2	-	-	-	-	PF10307	-	-	NO
gene0057	Scaffold1	HD_1	-	177357	172230	5128	hypothetical protein	glnA	Protein fluG OS=Emericella nidulans (strain FGSC A4 / ATCC 38163 / CBS 112.46 / NRRL 194 / M139) OX=227321 GN=fluG PE=1 SV=1	GO:0003824;GO:0008152;GO:0009987	COG2159	G	K01915	PF00120;PF02297;PF04909	-	-	NO
gene0058	Scaffold1	HD_1	+	177711	178394	684	hypothetical protein	-	Protein SYS1 OS=Saccharomyces cerevisiae (strain ATCC 204508 / S288c) OX=559292 GN=SYS1 PE=1 SV=1	GO:0110165	-	-	K20318	PF09801	-	-	NO
gene0059	Scaffold1	HD_1	-	182790	178529	4262	hypothetical protein	-	-	-	-	-	-	-	-	-	NO
gene0060	Scaffold1	HD_1	-	184410	183814	597	-	-	-	-	-	-	-	-	-	-	YES
gene0061	Scaffold1	HD_1	+	185079	185744	666	hypothetical protein	-	-	-	-	-	-	-	-	-	YES
gene0062	Scaffold1	HD_1	+	186460	190964	4505	hypothetical protein	-	Protein CSN12 homolog OS=Gibberella zeae (strain ATCC MYA-4620 / CBS 123657 / FGSC 9075 / NRRL 31084 / PH-1) OX=229533 GN=CSN12 PE=3 SV=2	GO:0009987;GO:0051179	-	-	K24364	-	-	-	YES
gene0063	Scaffold1	HD_1	-	192007	191048	960	hypothetical protein	-	-	-	-	-	-	PF00651	-	-	NO
gene0064	Scaffold1	HD_1	-	194180	193044	1137	hypothetical protein	-	SPRY domain-containing protein C285.10c OS=Schizosaccharomyces pombe (strain 972 / ATCC 24843) OX=284812 GN=SPCC285.10c PE=4 SV=1	-	-	-	K23334	-	-	-	NO
gene0065	Scaffold1	HD_1	+	194555	196665	2111	hypothetical protein	-	Uncharacterized secreted protein ARB_04696 OS=Arthroderma benhamiae (strain ATCC MYA-4681 / CBS 112371) OX=663331 GN=ARB_04696 PE=1 SV=1	-	COG4222	S	-	PF13449	-	-	NO
gene0066	Scaffold1	HD_1	-	198555	196858	1698	hypothetical protein	-	Polyamine transporter 4 OS=Saccharomyces cerevisiae (strain ATCC 204508 / S288c) OX=559292 GN=TPO4 PE=1 SV=1	GO:0005215;GO:0110165	COG2271	G	K08157	PF07690	-	-	NO
gene0067	Scaffold1	HD_1	+	199245	201181	1937	hypothetical protein	-	Cytochrome P450 monooxygenase ATEG_03631 OS=Aspergillus terreus (strain NIH 2624 / FGSC A1156) OX=341663 GN=ATEG_03631 PE=1 SV=2	GO:0005488;GO:0003824	COG2124	Q;V	K07824	PF00067	-	-	NO
gene0068	Scaffold1	HD_1	+	202160	205690	3531	hypothetical protein	-	O-methyltransferase pgmB OS=Aspergillus terreus OX=33178 GN=pgmB PE=1 SV=1	GO:0003824;GO:0008152	COG2813	J	K09250	PF00098;PF00098;PF00098;PF00098;PF00098;PF00098;PF00098;PF00891;PF14392;PF14392;PF14392;PF14392;PF14392;PF14392;PF14392	-	-	NO
gene0069	Scaffold1	HD_1	+	209160	209758	599	hypothetical protein	-	-	-	-	-	K20316	PF10224	-	-	NO
gene0070	Scaffold1	HD_1	+	210684	214166	3483	hypothetical protein	-	UDP-N-acetylglucosamine pyrophosphorylase OS=Candida albicans OX=5476 GN=UAP1 PE=1 SV=1	GO:0003824	COG4284	G	K00972	PF01704;PF08591	-	-	NO
gene0071	Scaffold1	HD_1	-	215495	214518	978	hypothetical protein	-	-	GO:0110165	-	-	K15628	-	-	-	NO
gene0072	Scaffold1	HD_1	+	216107	218550	2444	hypothetical protein	-	-	GO:0032991;GO:0065007;GO:0009987	-	-	K15628	PF16761;PF10383	-	-	NO
gene0073	Scaffold1	HD_1	+	218927	223115	4189	hypothetical protein	-	Nucleoporin NUP2 OS=Saccharomyces cerevisiae (strain ATCC 204508 / S288c) OX=559292 GN=NUP2 PE=1 SV=2	GO:0032991;GO:0009987;GO:0051179	-	-	K15304	PF00638	-	-	NO
gene0074	Scaffold1	HD_1	-	224492	223349	1144	hypothetical protein	-	Histidine protein methyltransferase 1 OS=Schizosaccharomyces pombe (strain 972 / ATCC 24843) OX=284812 GN=SPAC1071.05 PE=1 SV=1	GO:0003824;GO:0008152	-	-	K18803	-	-	-	NO
gene0075	Scaffold1	HD_1	+	224652	225056	405	hypothetical protein	-	Short-chain dehydrogenase/reductase prx1 OS=Penicillium roqueforti OX=5082 GN=prx1 PE=3 SV=1	-	COG1028	I	K19329	-	-	-	NO
gene0076	Scaffold1	HD_1	-	227054	225465	1590	hypothetical protein	-	-	GO:0110165	-	-	-	-	-	-	NO
gene0077	Scaffold1	HD_1	-	229894	227668	2227	hypothetical protein	-	Probable urea active transporter 1 OS=Schizosaccharomyces pombe (strain 972 / ATCC 24843) OX=284812 GN=dur3-1 PE=3 SV=1	GO:0005215;GO:0110165	COG0591	E	K20989	PF00474	-	-	NO
gene0078	Scaffold1	HD_1	-	233123	230849	2275	hypothetical protein	-	Vacuolar protein sorting-associated protein 28 OS=Saccharomyces cerevisiae (strain ATCC 204508 / S288c) OX=559292 GN=VPS28 PE=1 SV=1	GO:0032991;GO:0008152;GO:0009987;GO:0051179	-	-	K12184	PF03997;PF10294	-	-	NO
gene0079	Scaffold1	HD_1	+	233364	235658	2295	hypothetical protein	-	Nucleolar complex protein 2 OS=Saccharomyces cerevisiae (strain ATCC 204508 / S288c) OX=559292 GN=NOC2 PE=1 SV=2	GO:0110165	-	-	K14833	PF03715	-	-	NO
gene0080	Scaffold1	HD_1	+	237186	240866	3681	hypothetical protein	-	Two-component system protein B OS=Emericella nidulans (strain FGSC A4 / ATCC 38163 / CBS 112.46 / NRRL 194 / M139) OX=227321 GN=tcsB PE=1 SV=2	GO:0140299;GO:0003824;GO:0110165	COG0642	T	K11231	PF02518;PF00072;PF00512	-	-	NO
gene0081	Scaffold1	HD_1	+	241653	244942	3290	hypothetical protein	malZ	Alpha-glucosidase OS=Aspergillus oryzae (strain ATCC 42149 / RIB 40) OX=510516 GN=agdA PE=2 SV=1	GO:0005488;GO:0003824;GO:0110165;GO:0008152	COG1501	G	K01187	PF01055;PF21365;PF13802	-	-	NO
gene0082	Scaffold1	HD_1	-	245698	245184	515	hypothetical protein	-	-	-	-	-	-	-	-	-	YES
gene0083	Scaffold1	HD_1	-	247083	246392	692	hypothetical protein	-	-	-	-	-	-	-	-	-	YES
gene0084	Scaffold1	HD_1	+	247825	248958	1134	hypothetical protein	nudC	NAD-capped RNA hydrolase NUDT12 OS=Mus musculus OX=10090 GN=Nudt12 PE=1 SV=1	GO:0005488;GO:0003824	COG2816	F	K03426	PF00293;PF09296;PF09297	-	-	NO
gene0085	Scaffold1	HD_1	-	250640	249139	1502	-	-	-	-	-	-	-	-	-	-	YES
gene0086	Scaffold1	HD_1	-	252845	251178	1668	hypothetical protein	-	-	GO:0110165	-	-	K01427	-	-	-	NO
gene0087	Scaffold1	HD_1	+	253472	255531	2060	hypothetical protein	-	-	-	-	-	-	-	-	-	NO
gene0088	Scaffold1	HD_1	-	256681	255583	1099	hypothetical protein	-	Protein bem46 OS=Schizosaccharomyces pombe (strain 972 / ATCC 24843) OX=284812 GN=bem46 PE=2 SV=3	GO:0003824;GO:0110165	COG1073	T	K06889	PF00561	-	-	NO
gene0089	Scaffold1	HD_1	+	257015	259856	2842	hypothetical protein	-	Histidine biosynthesis trifunctional protein OS=Neurospora crassa (strain ATCC 24698 / 74-OR23-1A / CBS 708.71 / DSM 1257 / FGSC 987) OX=367110 GN=his-3 PE=3 SV=3	GO:0005488;GO:0003824;GO:0008152;GO:0009987	COG0141	E	K14152	PF00815;PF01502;PF01503	-	-	NO
gene0090	Scaffold1	HD_1	+	261152	262773	1622	hypothetical protein	-	-	-	-	-	-	-	-	-	NO
gene0091	Scaffold1	HD_1	+	263827	265324	1498	hypothetical protein	frmA	S-(hydroxymethyl)glutathione dehydrogenase OS=Methylobacter marinus OX=34058 GN=fdh PE=3 SV=2	GO:0005488;GO:0003824	COG1063	E;R	K00121	PF08240	-	-	NO
gene0092	Scaffold1	HD_1	+	266079	267793	1715	hypothetical protein	-	E3 ubiquitin-protein ligase UHRF1 OS=Mus musculus OX=10090 GN=Uhrf1 PE=1 SV=2	GO:0110165	COG3440	V	K10638	PF02182	-	-	NO
gene0093	Scaffold1	HD_1	-	269544	268464	1081	hypothetical protein	-	-	-	-	-	-	-	-	-	NO
gene0094	Scaffold1	HD_1	-	271383	269767	1617	hypothetical protein	-	GPI-anchored wall transfer protein 1 OS=Gibberella zeae (strain ATCC MYA-4620 / CBS 123657 / FGSC 9075 / NRRL 31084 / PH-1) OX=229533 GN=GWT1 PE=3 SV=1	GO:0003824;GO:0110165;GO:0008152;GO:0009987	-	-	K05283	PF06423	-	-	NO
gene0095	Scaffold1	HD_1	+	272120	273118	999	hypothetical protein	-	-	-	-	-	-	-	-	-	NO
gene0096	Scaffold1	HD_1	-	277577	273373	4205	hypothetical protein	-	-	-	-	-	-	PF17110	-	-	NO
gene0097	Scaffold1	HD_1	+	278432	278917	486	hypothetical protein	-	Fatty acid-binding protein OS=Yarrowia lipolytica (strain CLIB 122 / E 150) OX=284591 GN=SCP2 PE=1 SV=4	-	COG1028	I	K12405	PF02036	-	-	NO
gene0098	Scaffold1	HD_1	-	279805	279066	740	hypothetical protein	-	-	GO:0110165	-	-	-	-	-	-	YES
gene0099	Scaffold1	HD_1	+	280770	282875	2106	hypothetical protein	-	Ferric/cupric reductase transmembrane component 2 OS=Saccharomyces cerevisiae (strain ATCC 204508 / S288c) OX=559292 GN=FRE2 PE=1 SV=1	GO:0003824;GO:0110165;GO:0051179	-	-	K00521	PF01794;PF08022;PF08030	-	-	NO
gene0100	Scaffold1	HD_1	+	283592	285040	1449	hypothetical protein	-	Putative endoglucanase type K OS=Fusarium oxysporum OX=5507 PE=2 SV=1	GO:0003824;GO:0008152	COG5297	G	-	PF02015	-	-	YES
gene0101	Scaffold1	HD_1	-	291225	287888	3338	hypothetical protein	-	-	GO:0140110	-	-	-	-	-	-	NO
gene0102	Scaffold1	HD_1	-	293053	291998	1056	hypothetical protein	-	NADP-dependent oxidoreductase RED1 OS=Cochliobolus heterostrophus (strain C4 / ATCC 48331 / race T) OX=665024 GN=RED1 PE=3 SV=1	GO:0003824	COG2130	Q;R	K19825	PF16884;PF00107	-	-	NO
gene0103	Scaffold1	HD_1	+	294084	298756	4673	hypothetical protein	-	Urease OS=Aspergillus fumigatus (strain ATCC MYA-4609 / CBS 101355 / FGSC A1100 / Af293) OX=330879 GN=ure1 PE=2 SV=2	GO:0005488;GO:0003824;GO:0032991;GO:0008152	COG0804	E	K01427	PF01979;PF13520;PF00449;PF00699;PF00547;PF00324	-	-	NO
gene0104	Scaffold1	HD_1	+	299870	301364	1495	hypothetical protein	-	Putative aldehyde dehydrogenase FUS7 OS=Gibberella moniliformis (strain M3125 / FGSC 7600) OX=334819 GN=FUS7 PE=3 SV=1	GO:0003824	COG1012	I	K00128	PF00171	-	-	NO
gene0105	Scaffold1	HD_1	-	302714	302094	621	-	-	-	-	-	-	-	-	-	-	NO
gene0106	Scaffold1	HD_1	-	307186	304477	2710	regulator of gluconeogenesis Rmd5	-	Protein RMD5 homolog OS=Arabidopsis thaliana OX=3702 GN=RMD5 PE=1 SV=1	GO:0005488;GO:0003824;GO:0110165;GO:0065007;GO:0008152	-	-	K23333	PF10607	-	-	NO
gene0107	Scaffold1	HD_1	+	307447	317704	10258	hypothetical protein	-	Sterol 3-beta-glucosyltransferase UGT80A2 OS=Arabidopsis thaliana OX=3702 GN=UGT80A2 PE=1 SV=1	GO:0003824;GO:0008152;GO:0009987	COG1819	G	K05841	PF03033;PF06722	-	-	NO
gene0108	Scaffold1	HD_1	+	318161	318953	793	hypothetical protein	-	-	-	-	-	-	-	-	-	YES
gene0109	Scaffold1	HD_1	-	319723	319094	630	hypothetical protein	-	-	-	-	-	-	PF03992	-	-	NO
gene0110	Scaffold1	HD_1	-	322712	320011	2702	hypothetical protein	-	Uncharacterized protein C8E11.05c OS=Schizosaccharomyces pombe (strain 972 / ATCC 24843) OX=284812 GN=SPAC8E11.05c PE=4 SV=1	GO:0003824	-	-	-	PF17104	-	-	NO
gene0111	Scaffold1	HD_1	-	325586	324459	1128	hypothetical protein	-	Probable secreted lipase ARB_00047 OS=Arthroderma benhamiae (strain ATCC MYA-4681 / CBS 112371) OX=663331 GN=ARB_00047 PE=1 SV=1	GO:0003824	COG2267	I	-	PF12697;PF00561	-	-	YES
gene0112	Scaffold1	HD_1	-	326128	325781	348	-	-	-	-	-	-	-	-	-	-	NO
gene0113	Scaffold1	HD_1	+	326269	334381	8113	hypothetical protein	-	Serine/threonine-protein kinase KIN4 OS=Saccharomyces cerevisiae (strain ATCC 204508 / S288c) OX=559292 GN=KIN4 PE=1 SV=1	GO:0005488;GO:0003824;GO:0008152;GO:0009987	COG0515	T	K08286	PF00069;PF07714;PF20684	-	-	NO
gene0114	Scaffold1	HD_1	+	335670	347684	12015	hypothetical protein	-	Histidine protein kinase NIK1 OS=Candida albicans (strain SC5314 / ATCC MYA-2876) OX=237561 GN=NIK1 PE=1 SV=3	GO:0140299;GO:0003824;GO:0110165	COG0642	T	K19691	PF00672;PF00672;PF00672;PF00672;PF00672;PF18947;PF18947;PF18947;PF18947;PF02518;PF00072;PF00512;PF01399	-	-	YES
gene0115	Scaffold1	HD_1	-	351351	347851	3501	hypothetical protein	copA	Copper-transporting ATPase ccc2 OS=Schizosaccharomyces pombe (strain 972 / ATCC 24843) OX=284812 GN=ccc2 PE=3 SV=1	GO:0140657;GO:0005215;GO:0005488;GO:0003824;GO:0110165	COG2217	P	K17686	PF00122;PF00403;PF00403;PF00403;PF00702;PF08282	-	-	NO
gene0116	Scaffold1	HD_1	-	354543	351956	2588	hypothetical protein	-	Peroxisomal long-chain fatty acid import protein 2 OS=Saccharomyces cerevisiae (strain ATCC 204508 / S288c) OX=559292 GN=PXA1 PE=1 SV=2	GO:0140657;GO:0005215;GO:0005488;GO:0003824;GO:0110165	COG4178	R	K15628	PF06472;PF00005	-	-	NO
gene0117	Scaffold1	HD_1	-	359788	355336	4453	hypothetical protein	-	14-3-3 family protein artA OS=Aspergillus flavus (strain ATCC 200026 / FGSC A1120 / IAM 13836 / NRRL 3357 / JCM 12722 / SRRC 167) OX=332952 GN=artA PE=3 SV=1	-	-	-	K06630	PF00244;PF13854;PF13418;PF13418;PF01344;PF13415;PF13415;PF07646;PF00651	-	-	NO
gene0118	Scaffold1	HD_1	+	360260	362098	1839	hypothetical protein	-	WD repeat-containing protein slp1 OS=Schizosaccharomyces pombe (strain 972 / ATCC 24843) OX=284812 GN=slp1 PE=1 SV=1	GO:0098772;GO:0005488;GO:0065007;GO:0009987	-	-	K03363	PF00400;PF00400;PF00400;PF00400;PF12894	-	-	NO
gene0119	Scaffold1	HD_1	-	363507	362545	963	hypothetical protein	-	Fasciclin-like arabinogalactan protein elcF OS=Phaeosphaeria nodorum (strain SN15 / ATCC MYA-4574 / FGSC 10173) OX=321614 GN=elcF PE=2 SV=1	-	COG2335	R	K19519	PF02469;PF02469	-	-	YES
gene0120	Scaffold1	HD_1	+	364186	366110	1925	hypothetical protein	-	Multicopper oxidase elcG OS=Phaeosphaeria nodorum (strain SN15 / ATCC MYA-4574 / FGSC 10173) OX=321614 GN=elcG PE=1 SV=1	GO:0005488;GO:0003824	COG2132	D;P;M	K00423	PF07731;PF07732;PF00394	-	-	NO
gene0121	Scaffold1	HD_1	-	370913	367871	3043	hypothetical protein	-	FAD-dependent monooxygenase elcH OS=Phaeosphaeria nodorum (strain SN15 / ATCC MYA-4574 / FGSC 10173) OX=321614 GN=elcH PE=3 SV=2	-	COG0654	H;C	K00480	-	-	-	YES
gene0122	Scaffold1	HD_1	-	373391	372087	1305	hypothetical protein	-	Elsinochrome C biosynthesis regulatory protein elcR OS=Phaeosphaeria nodorum (strain SN15 / ATCC MYA-4574 / FGSC 10173) OX=321614 GN=elcR PE=2 SV=2	GO:0140110;GO:0005488;GO:0110165;GO:0008152;GO:0009987	-	-	-	PF08493;PF00172	-	-	NO
gene0123	Scaffold1	HD_1	-	377376	375885	1492	hypothetical protein	ncsB1	O-methyltransferase CTB2 OS=Cercospora beticola OX=122368 GN=CTB2 PE=3 SV=1	GO:0003824;GO:0008152	COG0421	E	K20421	PF00891	-	-	NO
gene0124	Scaffold1	HD_1	+	378820	381279	2460	hypothetical protein	-	MFS-type efflux pump elcC OS=Phaeosphaeria nodorum (strain SN15 / ATCC MYA-4574 / FGSC 10173) OX=321614 GN=elcC PE=2 SV=2	GO:0005215;GO:0110165	COG2814	G	K22134	PF07690	-	-	NO
gene0125	Scaffold1	HD_1	-	383040	381754	1287	hypothetical protein	fdeE	Monooxygenase CTB7 OS=Cercospora beticola OX=122368 GN=CTB7 PE=3 SV=1	GO:0005488;GO:0003824	COG0654	H;C	K26180	PF01494;PF13450	-	-	NO
gene0126	Scaffold1	HD_1	-	386545	383892	2654	hypothetical protein	-	Dual O-methyltransferase/FAD-dependent monooxygenase elcB OS=Phaeosphaeria nodorum (strain SN15 / ATCC MYA-4574 / FGSC 10173) OX=321614 GN=elcB PE=1 SV=2	GO:0005488;GO:0003824;GO:0008152	COG0654	H;C	K18280	PF00891;PF01494;PF13450	-	-	NO
gene0127	Scaffold1	HD_1	+	387414	398780	11367	Polyketide synthase CTB1-like protein	-	Non-reducing polyketide synthase CTB1 OS=Cercospora beticola OX=122368 GN=CTB1 PE=3 SV=1	GO:0005488;GO:0003824;GO:0008152;GO:0009987	COG3321	Q	K15321	PF00109;PF16073;PF01494;PF00698;PF20684;PF02801;PF00550;PF00550;PF00975;PF14765;PF13450	-	-	NO
gene0128	Scaffold1	HD_1	+	399298	402380	3083	hypothetical protein	-	Cytochrome P450 monooxygenase fogE OS=Aspergillus ruber (strain CBS 135680) OX=1388766 GN=fogE PE=1 SV=1	GO:0005488;GO:0003824;GO:0110165	-	-	K21293	PF00067	-	-	NO
gene0129	Scaffold1	HD_1	+	403845	405743	1899	hypothetical protein	pchF	Vanillyl-alcohol oxidase OS=Penicillium simplicissimum OX=69488 GN=VAOA PE=1 SV=1	GO:0005488;GO:0003824	COG0277	C	K05797	PF01565;PF02913	-	-	NO
gene0130	Scaffold1	HD_1	-	408072	406451	1622	hypothetical protein	-	Uncharacterized transporter C1002.16c OS=Schizosaccharomyces pombe (strain 972 / ATCC 24843) OX=284812 GN=SPAC1002.16c PE=3 SV=1	GO:0005215;GO:0110165	COG2271	G	K08192	PF07690	-	-	NO
gene0131	Scaffold1	HD_1	-	410744	410034	711	hypothetical protein	-	-	-	-	-	-	-	-	-	NO
gene0132	Scaffold1	HD_1	-	411868	411470	399	hypothetical protein	-	-	-	-	-	-	PF14087	-	-	NO
gene0133	Scaffold1	HD_1	+	412600	413907	1308	hypothetical protein	-	L-arabinitol 4-dehydrogenase OS=Neurospora crassa (strain ATCC 24698 / 74-OR23-1A / CBS 708.71 / DSM 1257 / FGSC 987) OX=367110 GN=ard-1 PE=1 SV=1	GO:0003824	COG1063	E;R	K25880	PF08240;PF00107	-	-	NO
gene0134	Scaffold1	HD_1	-	418819	413954	4866	hypothetical protein	-	Helicase swr1 OS=Emericella nidulans (strain FGSC A4 / ATCC 38163 / CBS 112.46 / NRRL 194 / M139) OX=227321 GN=swr1 PE=3 SV=2	GO:0140657;GO:0005488;GO:0003824;GO:0110165	COG0553	K;L	K11661	PF00176;PF00271;PF04851;PF00270	-	-	NO
gene0135	Scaffold1	HD_1	-	420201	419242	960	hypothetical protein	-	Oxidoreductase sirO OS=Leptosphaeria maculans OX=5022 GN=sirO PE=3 SV=1	-	COG0667	H;R	K15303	PF00248	-	-	NO
gene0136	Scaffold1	HD_1	-	422715	421756	960	hypothetical protein	-	Oxidoreductase sirO OS=Leptosphaeria maculans OX=5022 GN=sirO PE=3 SV=1	-	COG0667	H;R	K15303	PF00248	-	-	NO
gene0137	Scaffold1	HD_1	-	424681	423608	1074	hypothetical protein	-	Fujikurins efflux protein FFUJ_12242 OS=Gibberella fujikuroi (strain CBS 195.34 / IMI 58289 / NRRL A-6831) OX=1279085 GN=FFUJ_12242 PE=2 SV=1	GO:0005215;GO:0110165	COG2807	P	K24976	PF07690	-	-	NO
gene0138	Scaffold1	HD_1	+	425410	426126	717	hypothetical protein	-	-	GO:0003824	-	-	-	PF00583;PF13508;PF13673	-	-	NO
gene0139	Scaffold1	HD_1	-	431535	428841	2695	hypothetical protein	ethA	FAD-dependent monooxygenase DEP4 OS=Alternaria brassicicola OX=29001 GN=DEP4 PE=2 SV=1	-	COG2072	P	K10215	PF13738;PF07992;PF00743;PF13434	-	-	NO
gene0140	Scaffold1	HD_1	+	432058	433122	1065	hypothetical protein	-	2,3-dihydroxybenzoate decarboxylase OS=Aspergillus oryzae (strain ATCC 42149 / RIB 40) OX=510516 GN=AO090005000447 PE=1 SV=2	GO:0003824	COG2159	G	K14333	PF04909	-	-	NO
gene0141	Scaffold1	HD_1	-	434359	433304	1056	hypothetical protein	-	Probable NADP-dependent mannitol dehydrogenase OS=Yarrowia lipolytica (strain CLIB 122 / E 150) OX=284591 GN=YALI0B16192g PE=1 SV=1	-	COG1028	I	K17742	PF13561;PF00106;PF08659	-	-	NO
gene0142	Scaffold1	HD_1	+	434591	435956	1366	hypothetical protein	-	-	GO:0008152	COG0412	Q	K01061	-	-	-	NO
gene0143	Scaffold1	HD_1	-	438220	436063	2158	hypothetical protein	-	Acetamidase regulatory protein OS=Aspergillus oryzae (strain ATCC 42149 / RIB 40) OX=510516 GN=amdR PE=2 SV=2	GO:0140110;GO:0005488;GO:0110165;GO:0008152;GO:0009987	-	-	K09241	PF04082	-	-	NO
gene0144	Scaffold1	HD_1	+	438735	439670	936	hypothetical protein	pcaD	Putative carbamate hydrolase RutD OS=Caulobacter sp. (strain K31) OX=366602 GN=rutD PE=3 SV=1	GO:0003824	COG0596	H;R	K01055	PF12146;PF00561;PF12697	-	-	NO
gene0145	Scaffold1	HD_1	-	441281	439759	1523	hypothetical protein	-	RuvB-like helicase 1 OS=Aspergillus fumigatus (strain ATCC MYA-4609 / CBS 101355 / FGSC A1100 / Af293) OX=330879 GN=rvb1 PE=3 SV=1	GO:0140657;GO:0005488;GO:0003824;GO:0032991;GO:0110165;GO:0008152;GO:0009987;GO:0050896	COG1224	K	K04499	PF06068;PF17856;PF00004;PF05496	-	-	NO
gene0146	Scaffold1	HD_1	+	441694	442455	762	hypothetical protein	-	Large ribosomal subunit protein mL61 OS=Neurospora crassa (strain ATCC 24698 / 74-OR23-1A / CBS 708.71 / DSM 1257 / FGSC 987) OX=367110 GN=mrp49 PE=1 SV=3	GO:0005198;GO:0032991;GO:0110165	-	-	K17440	PF05047	-	-	NO
gene0147	Scaffold1	HD_1	-	443472	442547	926	hypothetical protein	-	-	GO:0110165	-	-	K22386	PF08690	-	-	NO
gene0148	Scaffold1	HD_1	+	446114	447565	1452	hypothetical protein	-	-	GO:0003824;GO:0008152;GO:0009987	-	-	K18666	PF10469	-	-	NO
gene0149	Scaffold1	HD_1	-	450715	447818	2898	hypothetical protein	-	Mitogen-activated protein kinase kinae kinase MST11 OS=Magnaporthe oryzae (strain 70-15 / ATCC MYA-4617 / FGSC 8958) OX=242507 GN=MST11 PE=1 SV=1	GO:0005488;GO:0003824;GO:0065007;GO:0008152;GO:0009987	COG0515	T	K11228	PF00069;PF07714;PF14847;PF07647;PF00536;PF00788	-	-	NO
gene0150	Scaffold1	HD_1	+	454266	456140	1875	hypothetical protein	-	-	GO:0110165	-	-	-	-	-	-	NO
gene0151	Scaffold1	HD_1	-	457343	456759	585	hypothetical protein	-	-	-	-	-	-	-	-	-	NO
gene0152	Scaffold1	HD_1	-	458996	457652	1345	hypothetical protein	-	Replication factor C subunit 5 OS=Neurospora crassa (strain ATCC 24698 / 74-OR23-1A / CBS 708.71 / DSM 1257 / FGSC 987) OX=367110 GN=B14D6.460 PE=3 SV=1	GO:0005488;GO:0032991;GO:0008152;GO:0009987	COG0470	L	K10756	PF13177;PF00004	-	-	NO
gene0153	Scaffold1	HD_1	+	459712	460068	357	hypothetical protein	-	Biogenesis of lysosome-related organelles complex 1 subunit 1 OS=Caenorhabditis elegans OX=6239 GN=blos-1 PE=1 SV=1	GO:0032991;GO:0110165;GO:0051179	-	-	K10858	PF06320	-	-	NO
gene0154	Scaffold1	HD_1	+	460401	463647	3247	hypothetical protein	pydC	N-carbamoyl-L-amino-acid hydrolase OS=Rhizobium meliloti OX=382 GN=hyuC PE=1 SV=1	GO:0003824;GO:0110165;GO:0008152	COG0624	E	K06016	PF13561;PF13561;PF01546;PF00106	-	-	NO
gene0155	Scaffold1	HD_1	-	464567	463716	852	hypothetical protein	-	Splicing regulator sde2 OS=Schizosaccharomyces pombe (strain 972 / ATCC 24843) OX=284812 GN=sde2 PE=1 SV=1	GO:0110165;GO:0008152;GO:0009987	-	-	K25059	PF13019	-	-	NO
gene0156	Scaffold1	HD_1	+	464651	466591	1941	Plectin/S10 domain-containing protein	-	Small ribosomal subunit protein eS10B OS=Schizosaccharomyces pombe (strain 972 / ATCC 24843) OX=284812 GN=rps1002 PE=3 SV=1	GO:0110165	-	-	K02947	PF03501	-	-	NO
gene0157	Scaffold1	HD_1	-	468736	467629	1108	hypothetical protein	gpmB	Probable phosphatase C1620.13 OS=Schizosaccharomyces pombe (strain 972 / ATCC 24843) OX=284812 GN=SPCC1620.13 PE=3 SV=1	-	COG0406	G	K15634	PF00300	-	-	NO
gene0158	Scaffold1	HD_1	+	469494	473776	4283	hypothetical protein	-	-	GO:0140110;GO:0005488;GO:0110165	COG0715	P	-	PF09084	-	-	NO
gene0159	Scaffold1	HD_1	-	475184	474135	1050	hypothetical protein	prdF	4-hydroxyproline 2-epimerase 1 OS=Brucella anthropi (strain ATCC 49188 / DSM 6882 / CCUG 24695 / JCM 21032 / LMG 3331 / NBRC 15819 / NCTC 12168 / Alc 37) OX=439375 GN=Oant_0439 PE=1 SV=1	-	COG3938	E	K01777	PF05544	-	-	NO
gene0160	Scaffold1	HD_1	+	476352	480533	4182	hypothetical protein	cpt	Carboxypeptidase B OS=Bos taurus OX=9913 GN=CPB1 PE=1 SV=2	GO:0005488;GO:0003824;GO:0110165;GO:0008152	COG2866	M	K05996	PF00246	-	-	NO
gene0161	Scaffold1	HD_1	+	481638	482555	918	hypothetical protein	-	-	-	-	-	-	-	-	-	NO
gene0162	Scaffold1	HD_1	-	486617	482870	3748	hypothetical protein	-	Meiotically up-regulated gene 190 protein OS=Schizosaccharomyces pombe (strain 972 / ATCC 24843) OX=284812 GN=mug190 PE=1 SV=1	GO:0005488;GO:0110165;GO:0009987;GO:0051179	-	-	K12486	PF00168;PF00168	-	-	NO
gene0163	Scaffold1	HD_1	+	487194	488505	1312	hypothetical protein	nagA	N-acetylglucosamine-6-phosphate deacetylase OS=Drosophila melanogaster OX=7227 GN=CG17065 PE=2 SV=1	GO:0005488;GO:0003824;GO:0008152	COG1820	G	K01443	PF07969;PF01979	-	-	NO
gene0164	Scaffold1	HD_1	+	489380	492006	2627	hypothetical protein	-	GTPase-activating protein GYP5 OS=Eremothecium gossypii (strain ATCC 10895 / CBS 109.51 / FGSC 9923 / NRRL Y-1056) OX=284811 GN=GYP5 PE=3 SV=2	-	-	-	K20242	PF00566	-	-	NO
gene0165	Scaffold1	HD_1	-	495496	493290	2207	hypothetical protein	-	Tryptophan synthase OS=Neurospora crassa (strain ATCC 24698 / 74-OR23-1A / CBS 708.71 / DSM 1257 / FGSC 987) OX=367110 GN=trp-3 PE=1 SV=1	GO:0003824	COG0133	E	K01694	PF00290;PF00291	-	-	NO
gene0166	Scaffold1	HD_1	+	496119	497483	1365	hypothetical protein	phzS	Phenazine 1,6-dicarboxylic acid hydroxylase PhzS OS=Lysobacter antibioticus OX=84531 GN=phzS PE=1 SV=1	GO:0005488;GO:0003824	COG0654	H;C	K20940	PF01494	-	-	NO
gene0167	Scaffold1	HD_1	-	500663	497717	2947	hypothetical protein	-	-	-	-	-	-	-	-	-	NO
gene0168	Scaffold1	HD_1	-	502337	501852	486	hypothetical protein	-	-	-	-	-	-	-	-	-	NO
gene0169	Scaffold1	HD_1	-	503098	502598	501	hypothetical protein	-	-	-	-	-	-	-	-	-	NO
gene0170	Scaffold1	HD_1	-	507470	503607	3864	copper amine oxidase	tynA	Copper amine oxidase vicK1 OS=Bipolaris victoriae (strain FI3) OX=930091 GN=VicK1 PE=1 SV=1	GO:0005488;GO:0003824;GO:0110165;GO:0008152	COG3733	Q	K00276	PF01179;PF09248	-	-	NO
gene0171	Scaffold1	HD_1	-	509859	507531	2329	hypothetical protein	-	Carnitine O-acetyltransferase, mitochondrial OS=Candida tropicalis OX=5482 GN=CAT2 PE=3 SV=1	GO:0003824	-	-	K00624	PF00755	-	-	NO
gene0172	Scaffold1	HD_1	+	510956	512857	1902	hypothetical protein	-	Beta-glucuronidase OS=Aspergillus niger (strain ATCC MYA-4892 / CBS 513.88 / FGSC A1513) OX=425011 GN=An02g11890 PE=1 SV=1	-	-	-	-	PF16862	-	-	YES
gene0173	Scaffold1	HD_1	-	514449	513179	1271	hypothetical protein	-	Malate dehydrogenase, mitochondrial OS=Schizosaccharomyces pombe (strain 972 / ATCC 24843) OX=284812 GN=MDH1 PE=3 SV=1	GO:0003824;GO:0008152;GO:0009987	COG0039	C	K00026	PF02866;PF00056	-	-	NO
gene0174	Scaffold1	HD_1	-	517811	515612	2200	hypothetical protein	-	-	-	-	-	-	-	-	-	NO
gene0175	Scaffold1	HD_1	-	521712	519975	1738	hypothetical protein	-	-	-	-	-	-	-	-	-	NO
gene0176	Scaffold1	HD_1	+	522366	523884	1519	hypothetical protein	-	La protein homolog OS=Schizosaccharomyces pombe (strain 972 / ATCC 24843) OX=284812 GN=sla1 PE=1 SV=1	GO:0005488;GO:0032991;GO:0110165;GO:0008152;GO:0009987	-	-	K11090	PF05383;PF00076	-	-	NO
gene0177	Scaffold1	HD_1	-	525430	524099	1332	hypothetical protein	-	Chromosome transmission fidelity protein 18 OS=Emericella nidulans (strain FGSC A4 / ATCC 38163 / CBS 112.46 / NRRL 194 / M139) OX=227321 GN=ctf18 PE=3 SV=1	GO:0005488;GO:0003824	-	-	K11269	-	-	-	NO
gene0178	Scaffold1	HD_1	-	527034	525454	1581	hypothetical protein	-	Chromosome transmission fidelity protein 18 OS=Emericella nidulans (strain FGSC A4 / ATCC 38163 / CBS 112.46 / NRRL 194 / M139) OX=227321 GN=ctf18 PE=3 SV=1	GO:0005488;GO:0003824	COG0470	L	K11269	PF00004;PF03215;PF07728;PF13401	-	-	NO
gene0179	Scaffold1	HD_1	+	527787	530178	2392	hypothetical protein	gst	Glutathione S-transferase-like protein OpS6 OS=Beauveria bassiana (strain ARSEF 2860) OX=655819 GN=OpS6 PE=2 SV=1	-	COG0625	O	K00799	PF13409;PF14497;PF02798;PF13417;PF00043	-	-	NO
gene0180	Scaffold1	HD_1	-	531141	530352	790	hypothetical protein	-	Probable pectate lyase E OS=Neosartorya fischeri (strain ATCC 1020 / DSM 3700 / CBS 544.65 / FGSC A1164 / JCM 1740 / NRRL 181 / WB 181) OX=331117 GN=plyE PE=3 SV=1	GO:0003824;GO:0110165	COG5297	G	K22539	PF03211	-	-	YES
gene0181	Scaffold1	HD_1	+	532918	536698	3781	hypothetical protein	-	FAD-dependent monooxygenase prx3 OS=Penicillium roqueforti OX=5082 GN=prx3 PE=3 SV=1	GO:0140110;GO:0005488;GO:0110165;GO:0008152;GO:0009987	COG0277	C	K23668	PF04082;PF01565	-	-	NO
gene0182	Scaffold1	HD_1	-	538511	536826	1686	hypothetical protein	nagX	FAD-dependent monooxygenase OpS4 OS=Beauveria bassiana (strain ARSEF 2860) OX=655819 GN=OpS4 PE=1 SV=1	GO:0005488;GO:0003824	COG0654	H;C	K22270	PF01494;PF13450;PF00890	-	-	NO
gene0183	Scaffold1	HD_1	+	538557	541090	2534	hypothetical protein	-	Transcription factor FBD3 OS=Gibberella moniliformis (strain M3125 / FGSC 7600) OX=334819 GN=FDB3 PE=2 SV=1	GO:0140110;GO:0005488;GO:0110165;GO:0008152;GO:0009987	-	-	-	PF04082;PF00172	-	-	NO
gene0184	Scaffold1	HD_1	+	543037	544141	1105	hypothetical protein	-	Gentisate 1,2 dioxygenase 2 OS=Pseudomonas alcaligenes OX=43263 GN=hbzE PE=1 SV=1	GO:0003824	COG3435	Q	K00450	PF07883	-	-	NO
gene0185	Scaffold1	HD_1	-	550566	544159	6408	hypothetical protein	cobZ	Uncharacterized MFS-type transporter C1271.10c OS=Schizosaccharomyces pombe (strain 972 / ATCC 24843) OX=284812 GN=SPBC1271.10c PE=1 SV=1	GO:0005215;GO:0003824;GO:0110165	COG1053	C	K13796	PF00890;PF07690	-	-	NO
gene0186	Scaffold1	HD_1	+	551361	551561	201	hypothetical protein	-	-	-	-	-	-	-	-	-	NO
gene0187	Scaffold1	HD_1	-	552421	551729	693	hypothetical protein	-	-	-	-	-	-	-	-	-	NO
gene0188	Scaffold1	HD_1	-	555174	552666	2509	hypothetical protein	-	Sterol 3-beta-glucosyltransferase UGT80A2 OS=Arabidopsis thaliana OX=3702 GN=UGT80A2 PE=1 SV=1	GO:0003824;GO:0008152;GO:0009987	COG1819	G	K05841	PF03033	-	-	NO
gene0189	Scaffold1	HD_1	+	556065	559304	3240	hypothetical protein	-	Ribosome biogenesis protein bms1 OS=Schizosaccharomyces pombe (strain 972 / ATCC 24843) OX=284812 GN=bms1 PE=1 SV=2	GO:0005488;GO:0110165;GO:0009987	-	-	K14569	PF04950;PF08142	-	-	NO
gene0190	Scaffold1	HD_1	+	559579	561103	1525	hypothetical protein	-	-	-	-	-	-	-	-	-	NO
gene0191	Scaffold1	HD_1	+	561962	563122	1161	hypothetical protein	-	-	-	-	-	-	-	-	-	NO
gene0192	Scaffold1	HD_1	+	563194	564879	1686	hypothetical protein	-	-	-	-	-	-	-	-	-	NO
gene0193	Scaffold1	HD_1	+	565805	568033	2229	hypothetical protein	-	-	-	-	-	-	-	-	-	NO
gene0194	Scaffold1	HD_1	-	572129	571021	1109	hypothetical protein	-	-	GO:0110165	-	-	-	-	-	-	NO
gene0195	Scaffold1	HD_1	+	574299	575273	975	hypothetical protein	-	-	GO:0005215;GO:0110165	-	-	-	PF07690	-	-	NO
gene0196	Scaffold1	HD_1	-	577063	575581	1483	hypothetical protein	-	Uncharacterized methyltransferase C1347.09 OS=Schizosaccharomyces pombe (strain 972 / ATCC 24843) OX=284812 GN=SPBC1347.09 PE=3 SV=1	GO:0003824;GO:0008152	COG2226	H	K15109	PF13489;PF13649;PF08242;PF08241;PF01209;PF13847	-	-	NO
gene0197	Scaffold1	HD_1	+	577350	577976	627	hypothetical protein	-	Clock-controlled protein 6 OS=Neurospora crassa (strain ATCC 24698 / 74-OR23-1A / CBS 708.71 / DSM 1257 / FGSC 987) OX=367110 GN=ccg-6 PE=2 SV=2	-	-	-	-	-	-	-	YES
gene0198	Scaffold1	HD_1	-	578628	578212	417	hypothetical protein	-	-	-	-	-	-	-	-	-	NO
gene0199	Scaffold1	HD_1	-	596088	595730	359	-	-	Nipped-B-like protein B OS=Danio rerio OX=7955 GN=nipblb PE=2 SV=1	-	-	-	-	-	-	-	NO
gene0200	Scaffold1	HD_1	-	598689	596732	1958	hypothetical protein	-	-	GO:0005488;GO:0003824	-	-	-	-	-	-	NO
gene0201	Scaffold1	HD_1	-	600692	599205	1488	hypothetical protein	-	-	GO:0005488;GO:0003824	-	-	-	-	-	-	NO
gene0202	Scaffold1	HD_1	+	601623	602006	384	-	-	-	-	-	-	-	-	-	-	NO
gene0203	Scaffold1	HD_1	-	611289	604259	7031	hypothetical protein	-	-	GO:0005488;GO:0003824	-	-	-	-	-	-	NO
gene0204	Scaffold1	HD_1	-	616491	611897	4595	hypothetical protein	recQ	RecQ-like DNA helicase BLM OS=Gallus gallus OX=9031 GN=BLM PE=1 SV=2	GO:0005488;GO:0003824	COG0514	L	K03654	PF00270	-	-	NO
gene0205	Scaffold1	HD_1	+	618698	619233	536	hypothetical protein	-	-	-	-	-	-	-	-	-	YES
gene0206	Scaffold1	HD_1	-	622323	621127	1197	hypothetical protein	-	Geranylgeranyl pyrophosphate synthase 2 OS=Gibberella fujikuroi (strain CBS 195.34 / IMI 58289 / NRRL A-6831) OX=1279085 GN=GGS2 PE=2 SV=1	GO:0003824;GO:0008152;GO:0009987	COG0142	H	K18685	PF00348	-	-	NO
gene0207	Scaffold1	HD_1	+	622955	626720	3766	copalyldiphosphate/kaurene synthase	-	Bifunctional ent-kaurene synthase OS=Gibberella fujikuroi (strain CBS 195.34 / IMI 58289 / NRRL A-6831) OX=1279085 GN=CPS/KS PE=1 SV=1	GO:0003824	COG1028	I	K20657	-	-	-	NO
gene0208	Scaffold1	HD_1	+	627626	633760	6135	hypothetical protein	-	-	-	-	-	-	PF13391	-	-	NO
gene0209	Scaffold1	HD_1	+	633933	634448	516	hypothetical protein	-	-	-	-	-	-	-	-	-	NO
gene0210	Scaffold1	HD_1	-	642950	636777	6174	hypothetical protein	-	-	-	-	-	-	-	-	-	YES
gene0211	Scaffold1	HD_1	-	646621	646034	588	hypothetical protein	-	-	-	-	-	-	PF20516	-	-	NO
gene0212	Scaffold1	HD_1	-	649450	649151	300	hypothetical protein	-	-	-	-	-	-	PF20516	-	-	NO
gene0213	Scaffold1	HD_1	-	651922	651641	282	hypothetical protein	-	-	-	-	-	-	-	-	-	NO
gene0214	Scaffold1	HD_1	-	653583	652575	1009	hypothetical protein	-	-	-	-	-	-	-	-	-	NO
gene0215	Scaffold1	HD_1	+	656299	657099	801	hypothetical protein	mvaK1	RNA-directed DNA polymerase from mobile element jockey OS=Drosophila melanogaster OX=7227 GN=pol PE=1 SV=1	-	-	-	K00869	PF00078	-	-	NO
gene0216	Scaffold1	HD_1	+	657128	658848	1721	hypothetical protein	-	-	GO:0005488;GO:0003824	-	-	-	-	-	-	NO
gene0217	Scaffold1	HD_1	-	660089	659019	1071	hypothetical protein	-	-	-	-	-	-	-	-	-	NO
gene0218	Scaffold1	HD_1	-	672149	662737	9413	hypothetical protein	-	Interferon-induced GTP-binding protein Mx1 OS=Mus musculus OX=10090 GN=Mx1 PE=1 SV=1	GO:0005488;GO:0003824;GO:0009987	-	-	K20291	PF00350;PF01031;PF01612	-	-	NO
gene0219	Scaffold1	HD_1	+	672870	676684	3815	hypothetical protein	-	-	-	-	-	-	PF13391	-	-	NO
gene0220	Scaffold1	HD_1	+	687999	689162	1164	hypothetical protein	-	-	GO:0005488;GO:0032502	-	-	-	-	-	-	NO
gene0221	Scaffold1	HD_1	+	689619	690581	963	hypothetical protein	-	-	-	-	-	-	-	-	-	NO
gene0222	Scaffold1	HD_1	+	692567	693358	792	hypothetical protein	-	-	-	-	-	-	-	-	-	YES
gene0223	Scaffold1	HD_1	+	703778	704296	519	hypothetical protein	-	-	-	-	-	-	-	-	-	NO
gene0224	Scaffold1	HD_1	+	705761	706447	687	hypothetical protein	-	-	-	-	-	-	-	-	-	NO
gene0225	Scaffold1	HD_1	+	717905	719163	1259	hypothetical protein	dmtA	O-methyltransferase asqN OS=Emericella nidulans (strain FGSC A4 / ATCC 38163 / CBS 112.46 / NRRL 194 / M139) OX=227321 GN=asqN PE=3 SV=1	GO:0003824;GO:0008152	COG2813	J	K17649	PF00891	-	-	NO
gene0226	Scaffold1	HD_1	-	725721	720239	5483	hypothetical protein	-	-	-	-	-	-	PF12520	-	-	NO
gene0227	Scaffold1	HD_1	+	727264	728934	1671	hypothetical protein	-	-	-	-	-	-	-	-	-	NO
gene0228	Scaffold1	HD_1	+	751110	751979	870	-	-	-	-	-	-	-	-	-	-	NO
gene0229	Scaffold1	HD_1	-	755567	753763	1805	hypothetical protein	-	MFS-type transporter dbaD OS=Emericella nidulans (strain FGSC A4 / ATCC 38163 / CBS 112.46 / NRRL 194 / M139) OX=227321 GN=dbaD PE=2 SV=1	GO:0005215;GO:0110165	COG2807	P	K08187	PF07690;PF12832	-	-	NO
gene0230	Scaffold1	HD_1	-	756852	756523	330	-	-	-	-	-	-	-	-	-	-	NO
gene0231	Scaffold1	HD_1	+	761708	766015	4308	hypothetical protein	-	Uncharacterized protein RSN1 OS=Saccharomyces cerevisiae (strain ATCC 204508 / S288c) OX=559292 GN=RSN1 PE=1 SV=1	GO:0005215;GO:0110165	-	-	K21989	PF02714	-	-	NO
gene0232	Scaffold1	HD_1	-	784936	784490	447	putative glycosyl hydrolases family 18 protein 3	-	-	-	-	-	-	-	-	-	NO
gene0233	Scaffold1	HD_1	-	786929	785853	1077	hypothetical protein	-	Killer toxin subunits alpha/beta OS=Kluyveromyces lactis (strain ATCC 8585 / CBS 2359 / DSM 70799 / NBRC 1267 / NRRL Y-1140 / WM37) OX=284590 PE=1 SV=1	GO:0005488;GO:0003824;GO:0008152	COG3325	G	K01183	PF00704	-	-	NO
gene0234	Scaffold1	HD_1	+	789100	789922	823	-	-	-	-	-	-	-	-	-	-	NO
gene0235	Scaffold1	HD_1	-	795405	794919	487	-	-	-	-	-	-	-	-	-	-	NO
gene0236	Scaffold1	HD_1	-	800427	800209	219	-	-	-	-	-	-	-	-	-	-	NO
gene0237	Scaffold1	HD_1	-	804766	804030	737	hypothetical protein	-	-	GO:0110165	-	-	-	PF20684	-	-	YES
gene0238	Scaffold1	HD_1	+	805856	809673	3818	hypothetical protein	-	Thiamine pathway transporter THI73 OS=Saccharomyces cerevisiae (strain ATCC 204508 / S288c) OX=559292 GN=THI73 PE=1 SV=1	GO:0005215;GO:0005488;GO:0003824;GO:0110165	COG2271	G	K08192	PF00067;PF07690	-	-	NO
gene0239	Scaffold1	HD_1	+	834340	834834	495	hypothetical protein	-	8-oxo-(d)GTP phosphatase OS=Mycobacterium tuberculosis (strain ATCC 25618 / H37Rv) OX=83332 GN=mutT1 PE=1 SV=1	GO:0003824	-	-	K20183	PF00293	-	-	NO
gene0240	Scaffold1	HD_1	+	836163	840603	4441	hypothetical protein	-	Probable tubulin--tyrosine ligase PBY1 OS=Saccharomyces cerevisiae (strain ATCC 204508 / S288c) OX=559292 GN=PBY1 PE=1 SV=2	GO:0003824;GO:0008152	-	-	K06047	PF03133	-	-	NO
gene0241	Scaffold1	HD_1	-	845646	840708	4939	hypothetical protein	-	Glucose dehydrogenase [FAD, quinone] OS=Drosophila pseudoobscura pseudoobscura OX=46245 GN=Gld PE=3 SV=4	GO:0005488;GO:0003824	COG2303	I;R	K00115	PF05199;PF00732	-	-	NO
gene0242	Scaffold1	HD_1	-	847114	846216	899	hypothetical protein	butA	Short-chain dehydrogenase/reductase ARMGADRAFT_1018421 OS=Armillaria gallica OX=47427 GN=ARMGADRAFT_1018421 PE=1 SV=1	GO:0003824;GO:0008152;GO:0009987	COG1028	I	K03366	PF00106;PF13561;PF08659	-	-	NO
gene0243	Scaffold1	HD_1	-	849118	848729	390	-	-	-	-	-	-	-	-	-	-	NO
gene0244	Scaffold1	HD_1	-	852520	850646	1875	hypothetical protein	-	Spore development regulator RYP2 OS=Ajellomyces capsulatus OX=5037 GN=RYP2 PE=1 SV=1	GO:0110165	-	-	-	PF11754;PF11754	-	-	NO
gene0245	Scaffold1	HD_1	-	854790	853543	1248	hypothetical protein	-	-	-	-	-	-	-	-	-	NO
gene0246	Scaffold1	HD_1	-	869474	868461	1014	hypothetical protein	-	-	-	-	-	-	-	-	-	NO
gene0247	Scaffold1	HD_1	+	871824	872150	327	-	-	-	-	-	-	-	-	-	-	NO
gene0248	Scaffold1	HD_1	+	880606	881311	706	hypothetical protein	-	-	-	-	-	-	-	-	-	NO
gene0249	Scaffold1	HD_1	-	884423	882542	1882	-	-	-	-	-	-	-	-	-	-	NO
gene0250	Scaffold1	HD_1	-	889480	884786	4695	hypothetical protein	-	Serine/threonine-protein kinase chk-1 OS=Caenorhabditis elegans OX=6239 GN=chk-1 PE=1 SV=2	GO:0005488;GO:0003824;GO:0008152;GO:0009987	-	-	-	PF00069	-	-	NO
gene0251	Scaffold1	HD_1	-	892809	892597	213	-	-	-	-	-	-	-	-	-	-	NO
gene0252	Scaffold1	HD_1	-	893103	892912	192	-	-	-	-	-	-	-	-	-	-	NO
gene0253	Scaffold1	HD_1	-	905425	904826	600	hypothetical protein	-	-	GO:0005488;GO:0003824	-	-	-	-	-	-	NO
gene0254	Scaffold1	HD_1	-	907673	905533	2141	hypothetical protein	-	Speckle-type POZ protein OS=Xenopus tropicalis OX=8364 GN=spop PE=2 SV=1	GO:0005488;GO:0003824	-	-	-	PF00651	-	-	NO
gene0255	Scaffold1	HD_1	+	908212	908454	243	-	-	-	-	-	-	-	-	-	-	NO
gene0256	Scaffold1	HD_1	-	910857	909762	1096	hypothetical protein	-	-	GO:0003824;GO:0008152	-	-	K20989	PF01728	-	-	NO
gene0257	Scaffold1	HD_1	+	911667	912009	343	-	-	-	-	-	-	-	-	-	-	NO
gene0258	Scaffold1	HD_1	-	912455	912035	421	-	-	-	-	-	-	-	-	-	-	NO
gene0259	Scaffold1	HD_1	+	913654	914666	1013	hypothetical protein	-	-	-	-	-	-	-	-	-	NO
gene0260	Scaffold1	HD_1	+	915659	916507	849	hypothetical protein	-	-	GO:0005488	-	-	-	PF00035	-	-	NO
gene0261	Scaffold1	HD_1	+	921846	925491	3646	hypothetical protein	-	-	GO:0005488;GO:0003824	-	-	-	-	-	-	YES
gene0262	Scaffold1	HD_1	-	929041	928007	1035	hypothetical protein	-	-	GO:0005488;GO:0003824;GO:0008152	-	-	K11975	PF01485	-	-	NO
gene0263	Scaffold1	HD_1	+	933208	936208	3001	hypothetical protein	-	-	GO:0003824;GO:0110165;GO:0008152;GO:0009987	-	-	K17066	PF06140	-	-	NO
gene0264	Scaffold1	HD_1	+	936943	937335	393	hypothetical protein	-	-	GO:0005488;GO:0003824	-	-	-	-	-	-	NO
gene0265	Scaffold1	HD_1	-	938115	937566	550	-	-	-	-	-	-	-	-	-	-	NO
gene0266	Scaffold1	HD_1	+	938387	940062	1676	hypothetical protein	-	-	-	-	-	-	-	-	-	NO
gene0267	Scaffold1	HD_1	-	941202	940769	434	hypothetical protein	maa	Putative acetyltransferase DDB_G0275507 OS=Dictyostelium discoideum OX=44689 GN=DDB_G0275507 PE=3 SV=1	GO:0140110;GO:0005488;GO:0003824;GO:0110165	COG0110	R	K00661	PF00132;PF14602;PF14602	-	-	NO
gene0268	Scaffold1	HD_1	+	944006	945886	1881	hypothetical protein	-	-	GO:0003824	-	-	-	PF12138	-	-	NO
gene0269	Scaffold1	HD_1	-	947240	946998	243	helicase conserved C-terminal domain-containing protein	-	-	GO:0140657;GO:0005488;GO:0003824	-	-	-	-	-	-	NO
gene0270	Scaffold1	HD_1	+	948222	948854	633	hypothetical protein	-	-	GO:0110165	-	-	-	PF20684	-	-	NO
gene0271	Scaffold1	HD_1	+	949697	950375	679	-	-	-	-	-	-	-	-	-	-	NO
gene0272	Scaffold1	HD_1	-	960928	960176	753	hypothetical protein	-	-	-	-	-	-	PF00078	-	-	NO
gene0273	Scaffold1	HD_1	-	963232	962384	849	hypothetical protein	-	-	-	-	-	-	PF00078	-	-	NO
gene0274	Scaffold1	HD_1	-	964829	964494	336	-	-	-	-	-	-	-	-	-	-	NO
gene0275	Scaffold1	HD_1	-	969236	968226	1011	hypothetical protein	-	-	-	-	-	-	-	-	-	NO
gene0276	Scaffold1	HD_1	-	969887	969552	336	-	-	-	-	-	-	-	-	-	-	NO
gene0277	Scaffold1	HD_1	+	974482	974817	336	-	-	-	-	-	-	-	-	-	-	NO
gene0278	Scaffold1	HD_1	-	993423	992068	1356	hypothetical protein	-	Mitochondrial magnesium exporter 1 OS=Saccharomyces cerevisiae (strain ATCC 204508 / S288c) OX=559292 GN=MME1 PE=1 SV=1	GO:0110165	-	-	K15111	PF00153;PF00153;PF00153;PF00153	-	-	NO
gene0279	Scaffold1	HD_1	+	993890	996538	2649	hypothetical protein	-	Target of rapamycin complex 2 subunit bit61 OS=Schizosaccharomyces pombe (strain 972 / ATCC 24843) OX=284812 GN=bit61 PE=1 SV=1	-	-	-	-	PF08539	-	-	NO
gene0280	Scaffold1	HD_1	-	999761	996841	2921	hypothetical protein	-	Uncharacterized transporter C3B8.04c OS=Schizosaccharomyces pombe (strain 972 / ATCC 24843) OX=284812 GN=SPBC3B8.04c PE=3 SV=1	GO:0005215;GO:0110165	COG0471	G	K14430	PF03105;PF03105;PF03600;PF00939	-	-	NO
gene0281	Scaffold1	HD_1	-	1007505	1007209	297	glycoside hydrolase	-	Probable endo-beta-1,4-glucanase D OS=Aspergillus terreus (strain NIH 2624 / FGSC A1156) OX=341663 GN=eglD PE=3 SV=1	GO:0005488;GO:0003824;GO:0110165;GO:0008152	-	-	K19356	PF03443	-	-	NO
gene0282	Scaffold1	HD_1	+	1007623	1007975	353	hypothetical protein	-	-	GO:0003824	-	-	-	-	-	-	NO
gene0283	Scaffold1	HD_1	+	1008440	1010895	2456	hypothetical protein	bcsA	Putative cellulose synthase 2 OS=Komagataeibacter xylinus OX=28448 GN=bcsABII-A PE=3 SV=1	GO:0032991;GO:0110165	COG1215	N	K00694	PF20684;PF13632;PF13641;PF13506	-	-	NO
gene0284	Scaffold1	HD_1	-	1012658	1011523	1136	hypothetical protein	otsA	Probable phosphatase SPAC5H10.03 OS=Schizosaccharomyces pombe (strain 972 / ATCC 24843) OX=284812 GN=SPAC5H10.03 PE=3 SV=1	GO:0003824	COG0380	G	K00697	PF00300;PF00982	-	-	NO
gene0285	Scaffold1	HD_1	+	1014864	1016211	1348	hypothetical protein	-	INO80 complex subunit 2 OS=Schizosaccharomyces pombe (strain 972 / ATCC 24843) OX=284812 GN=ies2 PE=1 SV=1	GO:0032991;GO:0009987	-	-	K11676	PF04795	-	-	NO
gene0286	Scaffold1	HD_1	-	1018213	1016258	1956	hypothetical protein	ycaJ	ATPase WRNIP1 homolog C26H5.02c OS=Schizosaccharomyces pombe (strain 972 / ATCC 24843) OX=284812 GN=SPAC26H5.02c PE=3 SV=2	GO:0005488;GO:0003824;GO:0008152;GO:0009987;GO:0050896	COG2256	L	K07478	PF12002;PF16193;PF00004;PF05496	-	-	NO
gene0287	Scaffold1	HD_1	-	1022747	1018619	4129	hypothetical protein	-	Xanthine dehydrogenase OS=Emericella nidulans (strain FGSC A4 / ATCC 38163 / CBS 112.46 / NRRL 194 / M139) OX=227321 GN=hxA PE=2 SV=2	GO:0005488;GO:0003824;GO:0110165	COG4630	F	K00106	PF02738;PF20256;PF00941;PF03450;PF01315;PF01799;PF00111	-	-	NO
gene0288	Scaffold1	HD_1	+	1023730	1024966	1237	hypothetical protein	psd	-	GO:0110165	-	-	K01613	PF20684	-	-	NO
gene0289	Scaffold1	HD_1	-	1028061	1026354	1708	hypothetical protein	-	Far upstream element-binding protein 3 OS=Homo sapiens OX=9606 GN=FUBP3 PE=1 SV=2	GO:0005488	-	-	K13210	PF00013;PF00013;PF00013	-	-	NO
gene0290	Scaffold1	HD_1	-	1030789	1028585	2205	hypothetical protein	-	UPF0588 membrane protein C20F10.02c OS=Schizosaccharomyces pombe (strain 972 / ATCC 24843) OX=284812 GN=SPBC20F10.02c PE=3 SV=1	GO:0110165	-	-	K14794	PF08427	-	-	NO
gene0291	Scaffold1	HD_1	+	1031050	1031790	741	hypothetical protein	-	Nicotinamide riboside kinase OS=Schizosaccharomyces pombe (strain 972 / ATCC 24843) OX=284812 GN=nrk1 PE=3 SV=1	GO:0003824;GO:0008152;GO:0009987	COG0572	F	K10524	PF13238	-	-	NO
gene0292	Scaffold1	HD_1	-	1035842	1031897	3946	hypothetical protein	-	Uncharacterized membrane protein YMR155W OS=Saccharomyces cerevisiae (strain ATCC 204508 / S288c) OX=559292 GN=YMR155W PE=1 SV=1	GO:0005215;GO:0110165	-	-	-	PF07690;PF06813	-	-	NO
gene0293	Scaffold1	HD_1	+	1036154	1038409	2256	hypothetical protein	-	Membrane protein TMS1 OS=Saccharomyces cerevisiae (strain ATCC 204508 / S288c) OX=559292 GN=TMS1 PE=1 SV=1	GO:0110165	-	-	K23544	PF03348	-	-	YES
gene0294	Scaffold1	HD_1	-	1042313	1039192	3122	hypothetical protein	glpQ	Uncharacterized membrane protein YJR124C OS=Saccharomyces cerevisiae (strain ATCC 204508 / S288c) OX=559292 GN=YJR124C PE=1 SV=1	GO:0005215;GO:0110165	COG2814	G	K01126	PF07690;PF07690	-	-	NO
gene0295	Scaffold1	HD_1	+	1042713	1043755	1043	hypothetical protein	-	-	GO:0003824;GO:0110165	-	-	-	-	-	-	NO
gene0296	Scaffold1	HD_1	-	1048598	1043864	4735	hypothetical protein	-	Probable U6 snRNA-associated Sm-like protein LSm4 OS=Schizosaccharomyces pombe (strain 972 / ATCC 24843) OX=284812 GN=lsm4 PE=1 SV=1	GO:0005488;GO:0032991;GO:0110165;GO:0065007;GO:0008152;GO:0009987	-	-	K12623	PF01423;PF01535;PF01535;PF01535;PF01535;PF01535	-	-	NO
gene0297	Scaffold1	HD_1	+	1048992	1050513	1522	hypothetical protein	-	-	GO:0110165	-	-	-	-	-	-	NO
gene0299	Scaffold1	HD_1	-	1052922	1051744	1179	hypothetical protein	-	Alkaline proteinase OS=Hapsidospora chrysogena OX=5044 GN=ALP PE=3 SV=1	GO:0003824;GO:0008152	COG1404	O	K18549	PF00082;PF05922	-	-	YES
gene0300	Scaffold1	HD_1	-	1053785	1053037	749	-	-	-	-	-	-	-	-	-	-	NO
gene0301	Scaffold1	HD_1	-	1056717	1055064	1654	hypothetical protein	-	Zinc finger protein PLAGL1 OS=Homo sapiens OX=9606 GN=PLAGL1 PE=1 SV=2	-	-	-	-	-	-	-	NO
gene0302	Scaffold1	HD_1	+	1059292	1060077	786	hypothetical protein	-	-	-	-	-	-	-	-	-	NO
gene0303	Scaffold1	HD_1	+	1061210	1062834	1625	hypothetical protein	-	-	-	-	-	-	-	-	-	NO
gene0304	Scaffold1	HD_1	-	1068948	1063564	5385	hypothetical protein	-	Exosome complex exonuclease rrp6 OS=Schizosaccharomyces pombe (strain 972 / ATCC 24843) OX=284812 GN=rrp6 PE=3 SV=2	GO:0005488;GO:0003824;GO:0032991;GO:0110165;GO:0008152;GO:0009987	COG0349	J	K12591	PF01612;PF08066;PF00570	-	-	NO
gene0305	Scaffold1	HD_1	+	1070325	1070612	288	hypothetical protein	pnpA	FAD-dependent monooxygenase terC OS=Aspergillus terreus (strain NIH 2624 / FGSC A1156) OX=341663 GN=terC PE=1 SV=1	GO:0005488;GO:0003824	COG0654	H;C	K21725	PF01494	-	-	NO
gene0306	Scaffold1	HD_1	+	1071359	1074394	3036	hypothetical protein	sacA	Enoyl-CoA isomerase/hydratase MYCGRDRAFT_76805 OS=Zymoseptoria tritici (strain CBS 115943 / IPO323) OX=336722 GN=MYCGRDRAFT_76805 PE=3 SV=1	GO:0003824;GO:0008152	COG1024	I	K01193	PF00251;PF08244;PF00378;PF00378;PF16113	-	-	NO
gene0307	Scaffold1	HD_1	+	1074545	1074835	291	hypothetical protein	-	-	-	-	-	-	-	-	-	YES
gene0308	Scaffold1	HD_1	-	1076235	1075125	1111	hypothetical protein	-	-	-	-	-	-	-	-	-	NO
gene0309	Scaffold1	HD_1	+	1076658	1078000	1343	hypothetical protein	-	Endochitinase 1 OS=Coccidioides immitis (strain RS) OX=246410 GN=CTS1 PE=3 SV=1	GO:0005488;GO:0003824;GO:0008152	COG5297	G	K01183	PF00704	-	-	NO
gene0310	Scaffold1	HD_1	-	1080743	1078271	2473	hypothetical protein	-	-	-	-	-	-	-	-	-	NO
gene0311	Scaffold1	HD_1	+	1081311	1084286	2976	hypothetical protein	-	-	-	-	-	-	-	-	-	NO
gene0312	Scaffold1	HD_1	-	1086621	1084481	2141	hypothetical protein	-	Polynucleotide 5'-hydroxyl-kinase grc3 OS=Aspergillus niger (strain ATCC MYA-4892 / CBS 513.88 / FGSC A1513) OX=425011 GN=grc3 PE=3 SV=2	GO:0005488;GO:0003824;GO:0008152;GO:0009987	-	-	K06947	PF16575	-	-	NO
gene0313	Scaffold1	HD_1	+	1086931	1088532	1602	hypothetical protein	-	-	GO:0032991;GO:0008152;GO:0009987	-	-	-	PF08208	-	-	NO
gene0314	Scaffold1	HD_1	-	1091578	1088591	2988	hypothetical protein	-	Cytochrome P450 monooxygenase ORF6 OS=Penicillium roqueforti (strain FM164) OX=1365484 GN=ORF6 PE=3 SV=1	GO:0005488;GO:0003824;GO:0110165	COG2124	Q;V	K17873	PF00067	-	-	YES
gene0315	Scaffold1	HD_1	-	1109914	1105258	4657	hypothetical protein	leuB	3-isopropylmalate dehydrogenase OS=Zymoseptoria tritici OX=1047171 GN=LEUC PE=3 SV=1	GO:0140657;GO:0044183;GO:0005488	COG0473	C;E	K00052	PF00180;PF00012	-	-	NO
gene0316	Scaffold1	HD_1	-	1118775	1111354	7422	hypothetical protein	-	Poly(A) polymerase pla1 OS=Schizosaccharomyces pombe (strain 972 / ATCC 24843) OX=284812 GN=pla1 PE=1 SV=1	GO:0005488;GO:0003824;GO:0110165;GO:0008152;GO:0009987	COG2021	E	K14376	PF20750;PF04926;PF04928;PF01909	-	-	NO
gene0317	Scaffold1	HD_1	+	1119383	1120329	947	hypothetical protein	-	Smad nuclear-interacting protein 1 OS=Homo sapiens OX=9606 GN=SNIP1 PE=1 SV=1	-	-	-	K13108	PF00498	-	-	NO
gene0318	Scaffold1	HD_1	-	1122195	1120707	1489	hypothetical protein	gabD	MFS-type transporter acdC OS=Aspergillus candidus OX=41067 GN=acdC PE=3 SV=1	GO:0005215;GO:0110165	-	-	K00135	PF07690	-	-	NO
gene0319	Scaffold1	HD_1	-	1124814	1123374	1441	hypothetical protein	-	Protein O-glucosyltransferase 1 OS=Rattus norvegicus OX=10116 GN=Poglut1 PE=3 SV=1	GO:0003824;GO:0110165	-	-	K10392	PF05686	-	-	NO
gene0320	Scaffold1	HD_1	+	1124953	1125546	594	hypothetical protein	lldD	-	-	-	-	K00101	PF13875	-	-	NO
gene0321	Scaffold1	HD_1	-	1137202	1125900	11303	hypothetical protein	-	Phosphatidylinositide phosphatase SAC2 OS=Danio rerio OX=7955 GN=inpp5f PE=3 SV=1	GO:0140299;GO:0003824;GO:0110165	COG0642	T	K21798	PF02383;PF01151;PF12456;PF02518;PF00106;PF13561;PF00512;PF00072;PF08447;PF13426;PF13426	-	-	YES
gene0322	Scaffold1	HD_1	+	1137806	1138520	715	hypothetical protein	-	-	GO:0110165	-	-	-	PF01124	-	-	NO
gene0323	Scaffold1	HD_1	-	1141582	1139279	2304	hypothetical protein	-	PHD finger protein 20-like protein 1 OS=Homo sapiens OX=9606 GN=PHF20L1 PE=1 SV=2	GO:0005488	-	-	-	PF20826;PF00628	-	-	NO
gene0324	Scaffold1	HD_1	+	1142970	1144777	1808	hypothetical protein	-	MFS-type transporter atr4 OS=Stereocaulon alpinum OX=350623 GN=atr4 PE=3 SV=1	GO:0005215;GO:0110165	COG2814	G	K08157	PF07690;PF00083	-	-	NO
gene0325	Scaffold1	HD_1	-	1147733	1145760	1974	hypothetical protein	-	-	-	-	-	-	PF12937;PF00646	-	-	NO
gene0326	Scaffold1	HD_1	+	1148179	1149151	973	hypothetical protein	yhdE	dTTP/UTP pyrophosphatase OS=Schizosaccharomyces pombe (strain 972 / ATCC 24843) OX=284812 GN=SPAC3G6.03c PE=1 SV=2	GO:0003824	COG0424	Q	K06287	PF02545	-	-	NO
gene0327	Scaffold1	HD_1	-	1153424	1149488	3937	hypothetical protein	-	Oxysterol-binding protein homolog C2F12.05c OS=Schizosaccharomyces pombe (strain 972 / ATCC 24843) OX=284812 GN=SPBC2F12.05c PE=1 SV=2	GO:0005488;GO:0051179	-	-	K20456	PF01237;PF00169;PF12796;PF13857;PF00023;PF13606	-	-	NO
gene0328	Scaffold1	HD_1	-	1155071	1153907	1165	hypothetical protein	-	Protein atp12, mitochondrial OS=Schizosaccharomyces pombe (strain 972 / ATCC 24843) OX=284812 GN=atp12 PE=3 SV=2	GO:0110165;GO:0009987	COG5387	O	K07556	PF07542	-	-	NO
gene0329	Scaffold1	HD_1	+	1156135	1161081	4947	hypothetical protein	-	Protein phosphatase 2C homolog 4 OS=Schizosaccharomyces pombe (strain 972 / ATCC 24843) OX=284812 GN=ptc4 PE=1 SV=2	GO:0140110;GO:0005488;GO:0110165	-	-	K19708	PF00481;PF04082;PF00172	-	-	NO
gene0330	Scaffold1	HD_1	+	1161672	1164570	2899	hypothetical protein	-	Importin subunit beta-1 OS=Schizosaccharomyces pombe (strain 972 / ATCC 24843) OX=284812 GN=kap95 PE=3 SV=1	GO:0005488;GO:0110165;GO:0009987;GO:0051179	-	-	K14293	PF13513;PF02985;PF03810	-	-	NO
gene0331	Scaffold1	HD_1	+	1165449	1167611	2163	hypothetical protein	amiE	Putative amidase C550.07 OS=Schizosaccharomyces pombe (strain 972 / ATCC 24843) OX=284812 GN=SPCC550.07 PE=3 SV=1	GO:0003824	COG0154	J	K01426	PF01425	-	-	NO
gene0332	Scaffold1	HD_1	-	1169408	1167973	1436	hypothetical protein	-	-	-	-	-	-	-	-	-	NO
gene0333	Scaffold1	HD_1	-	1172185	1169908	2278	hypothetical protein	-	-	-	-	-	-	-	-	-	NO
gene0334	Scaffold1	HD_1	-	1176115	1173163	2953	hypothetical protein	-	-	GO:0140110;GO:0032991	-	-	K11361	PF12090	-	-	NO
gene0335	Scaffold1	HD_1	-	1179081	1176851	2231	hypothetical protein	-	Protein BNI4 OS=Saccharomyces cerevisiae (strain ATCC 204508 / S288c) OX=559292 GN=BNI4 PE=1 SV=1	-	-	-	K18638	-	-	-	NO
gene0336	Scaffold1	HD_1	+	1183478	1184608	1131	hypothetical protein	-	-	-	-	-	-	-	-	-	NO
gene0337	Scaffold1	HD_1	-	1186028	1184883	1146	hypothetical protein	-	Uncharacterized protein C11D3.03c OS=Schizosaccharomyces pombe (strain 972 / ATCC 24843) OX=284812 GN=SPAC11D3.03c PE=4 SV=1	-	COG3665	S	K09967	PF09347	-	-	NO
gene0338	Scaffold1	HD_1	+	1186344	1186847	504	hypothetical protein	-	-	GO:0110165	-	-	-	-	-	-	NO
gene0339	Scaffold1	HD_1	+	1187206	1191100	3895	-	-	-	-	-	-	-	-	-	-	NO
gene0340	Scaffold1	HD_1	+	1191505	1193285	1781	hypothetical protein	-	MFS siderochrome iron transporter 1 OS=Ajellomyces capsulatus OX=5037 GN=MFS2 PE=2 SV=1	GO:0005215;GO:0110165	COG2814	G	K05658	PF07690;PF06609	-	-	NO
gene0342	Scaffold1	HD_1	-	1197445	1194173	3273	hypothetical protein	-	Vegetative incompatibility protein HET-E-1 OS=Podospora anserina OX=2587412 GN=HET-E1 PE=4 SV=1	GO:0003824;GO:0008152;GO:0009987	-	-	K21440	PF12796;PF12796;PF13637;PF00023	-	-	NO
gene0343	Scaffold1	HD_1	-	1198238	1197600	639	hypothetical protein	-	-	GO:0003824;GO:0008152;GO:0009987	-	-	K21440	-	-	-	NO
gene0344	Scaffold1	HD_1	+	1199653	1200695	1043	hypothetical protein	-	-	GO:0110165	-	-	-	PF20684	-	-	NO
gene0345	Scaffold1	HD_1	+	1201507	1205497	3991	hypothetical protein	-	Uncharacterized protein RSN1 OS=Saccharomyces cerevisiae (strain ATCC 204508 / S288c) OX=559292 GN=RSN1 PE=1 SV=1	GO:0005215;GO:0110165	-	-	K21989	PF02714;PF13967;PF14703;PF14703;PF12621	-	-	NO
gene0346	Scaffold1	HD_1	-	1207831	1205632	2200	hypothetical protein	-	Sphingolipid C4-hydroxylase SUR2 OS=Saccharomyces cerevisiae (strain ATCC 204508 / S288c) OX=559292 GN=SUR2 PE=1 SV=1	GO:0005488;GO:0003824;GO:0110165;GO:0008152;GO:0009987	-	-	K04713	PF04116	-	-	NO
gene0347	Scaffold1	HD_1	+	1208522	1209379	858	hypothetical protein	-	-	-	-	-	-	PF01476	-	-	NO
gene0348	Scaffold1	HD_1	-	1210607	1209426	1182	hypothetical protein	-	-	GO:0110165	-	-	-	-	-	-	YES
gene0349	Scaffold1	HD_1	+	1213314	1213835	522	hypothetical protein	-	-	-	-	-	-	-	-	-	NO
gene0350	Scaffold1	HD_1	-	1215679	1214036	1644	hypothetical protein	-	Putative D-arabinono-1,4-lactone oxidase OS=Neurospora crassa (strain ATCC 24698 / 74-OR23-1A / CBS 708.71 / DSM 1257 / FGSC 987) OX=367110 GN=alo-1 PE=3 SV=1	GO:0005488;GO:0003824;GO:0110165	COG0277	C	K00107	PF04030;PF01565	-	-	NO
gene0351	Scaffold1	HD_1	+	1216186	1216800	615	hypothetical protein	-	-	-	-	-	-	-	-	-	NO
gene0352	Scaffold1	HD_1	-	1217611	1217147	465	hypothetical protein	doc	-	GO:0003824	COG3654	X	K07341	PF02661	-	-	NO
gene0353	Scaffold1	HD_1	+	1217998	1218813	816	-	-	-	-	-	-	-	-	-	-	NO
gene0354	Scaffold1	HD_1	-	1221567	1219034	2534	hypothetical protein	-	Transcription factor 1 OS=Elsinoe fawcettii OX=40997 GN=TSF1 PE=2 SV=1	GO:0140110;GO:0005488;GO:0110165;GO:0008152;GO:0009987	-	-	-	PF04082	-	-	NO
gene0355	Scaffold1	HD_1	+	1222964	1223839	876	hypothetical protein	-	4,5-DOPA dioxygenase extradiol OS=Beta vulgaris OX=161934 GN=DODA PE=1 SV=1	GO:0005488;GO:0003824;GO:0008152;GO:0009987	COG3384	Q	K05665	PF02900	-	-	NO
gene0356	Scaffold1	HD_1	-	1224509	1223905	605	hypothetical protein	fdeH	Phomopsin biosynthesis cluster protein D OS=Diaporthe leptostromiformis OX=291059 GN=phomC PE=3 SV=1	-	COG1917	R	K26182	PF07883	-	-	NO
gene0357	Scaffold1	HD_1	+	1224909	1226735	1827	hypothetical protein	-	Cocaine esterase OS=Rhodococcus sp. (strain MB1 Bresler) OX=104109 GN=cocE PE=1 SV=1	GO:0003824	COG2936	R	K06978	PF08530;PF02129	-	-	NO
gene0358	Scaffold1	HD_1	-	1227653	1226883	771	hypothetical protein	paiB	Uncharacterized protein AN0679 OS=Emericella nidulans (strain FGSC A4 / ATCC 38163 / CBS 112.46 / NRRL 194 / M139) OX=227321 GN=AN10108 PE=3 SV=1	-	COG2808	T	K07734	PF04299	-	-	NO
gene0359	Scaffold1	HD_1	+	1228197	1228736	540	hypothetical protein	paiA	Uncharacterized N-acetyltransferase Mb2688 OS=Mycobacterium bovis (strain ATCC BAA-935 / AF2122/97) OX=233413 GN=BQ2027_MB2688 PE=3 SV=1	GO:0003824	COG0456	J	K22441	PF00583;PF13673;PF13508;PF08445	-	-	NO
gene0360	Scaffold1	HD_1	-	1229295	1228866	430	hypothetical protein	-	-	-	-	-	-	-	-	-	NO
gene0361	Scaffold1	HD_1	+	1229646	1230584	939	Aldehyde/histidinol dehydrogenase	-	Aldehyde dehydrogenase family 3 member B1 OS=Rattus norvegicus OX=10116 GN=Aldh3b1 PE=2 SV=1	GO:0003824;GO:0110165	COG1012	I	K00128	PF00171	-	-	NO
gene0362	Scaffold1	HD_1	-	1233415	1231580	1836	hypothetical protein	-	Uncharacterized MFS-type transporter C1271.10c OS=Schizosaccharomyces pombe (strain 972 / ATCC 24843) OX=284812 GN=SPBC1271.10c PE=1 SV=1	GO:0005215;GO:0110165	COG2814	G	K08157	PF07690;PF00083;PF06609	-	-	NO
gene0363	Scaffold1	HD_1	-	1235773	1234449	1325	hypothetical protein	fahA	Fumarylacetoacetase fahA OS=Aspergillus fumigatus (strain ATCC MYA-4609 / CBS 101355 / FGSC A1100 / Af293) OX=330879 GN=fahA PE=2 SV=1	GO:0005488;GO:0003824;GO:0008152;GO:0009987	COG0179	Q	K01555	PF01557;PF09298	-	-	NO
gene0364	Scaffold1	HD_1	+	1236283	1238583	2301	hypothetical protein	nagX	FAD-dependent monooxygenase phomE' OS=Diaporthe leptostromiformis OX=291059 GN=phomE' PE=3 SV=1	GO:0005488;GO:0003824;GO:0110165	COG0654	H;C	K22270	PF01494;PF06314;PF13450;PF00890	-	-	NO
gene0365	Scaffold1	HD_1	-	1239727	1238793	935	hypothetical protein	-	Adiponectin receptor protein OS=Drosophila melanogaster OX=7227 GN=AdipoR PE=1 SV=2	GO:0110165	-	-	K07297	PF03006	-	-	NO
gene0366	Scaffold1	HD_1	+	1240316	1241197	882	hypothetical protein	-	Ribosomal RNA-processing protein 7 OS=Schizosaccharomyces pombe (strain 972 / ATCC 24843) OX=284812 GN=rrp7 PE=3 SV=2	-	-	-	K14545	PF12923;PF17799	-	-	NO
gene0367	Scaffold1	HD_1	-	1242691	1241368	1324	hypothetical protein	rhmD	L-rhamnonate dehydratase OS=Delftia acidovorans (strain DSM 14801 / SPH-1) OX=398578 GN=rhmD PE=3 SV=2	GO:0003824	COG4948	M;R	K12661	PF13378;PF02746	-	-	NO
gene0368	Scaffold1	HD_1	+	1243264	1245412	2149	hypothetical protein	-	Transcription factor FBD3 OS=Gibberella moniliformis (strain M3125 / FGSC 7600) OX=334819 GN=FDB3 PE=2 SV=1	GO:0140110;GO:0005488;GO:0110165	-	-	-	PF04082	-	-	NO
gene0369	Scaffold1	HD_1	+	1245804	1246376	573	hypothetical protein	-	-	GO:0140110;GO:0005488;GO:0110165	-	-	-	-	-	-	NO
gene0370	Scaffold1	HD_1	-	1248192	1246888	1305	hypothetical protein	-	Microtubule-actin cross-linking factor 1, isoforms 6/7 OS=Homo sapiens OX=9606 GN=MACF1 PE=2 SV=5	GO:0003824	COG5297	G	-	-	-	-	YES
gene0371	Scaffold1	HD_1	+	1249147	1251375	2229	hypothetical protein	-	Translocation protein sec63 OS=Schizosaccharomyces pombe (strain 972 / ATCC 24843) OX=284812 GN=sec63 PE=1 SV=1	GO:0110165;GO:0009987;GO:0051179	COG0484	O	K09540	PF00226;PF02889	-	-	NO
gene0372	Scaffold1	HD_1	+	1252493	1253410	918	hypothetical protein	-	-	-	-	-	-	-	-	-	NO
gene0373	Scaffold1	HD_1	-	1257190	1255478	1713	hypothetical protein	-	-	GO:0003824;GO:0110165	-	-	K05917	PF02434	-	-	NO
gene0374	Scaffold1	HD_1	-	1259933	1258074	1860	hypothetical protein	-	-	GO:0110165	-	-	-	PF11559	-	-	NO
gene0375	Scaffold1	HD_1	+	1260423	1261128	706	hypothetical protein	-	Scytalone dehydratase PfmaJ OS=Pestalotiopsis fici (strain W106-1 / CGMCC3.15140) OX=1229662 GN=Pfmaj PE=1 SV=1	GO:0003824;GO:0008152;GO:0009987	-	-	K17740	PF02982;PF13577	-	-	NO
gene0376	Scaffold1	HD_1	+	1262463	1263820	1358	hypothetical protein	-	Uncharacterized RNA-binding protein C23E6.01c OS=Schizosaccharomyces pombe (strain 972 / ATCC 24843) OX=284812 GN=SPBC23E6.01c PE=1 SV=2	GO:0005488	COG0724	J	K25102	PF00076;PF00076;PF00076	-	-	NO
gene0377	Scaffold1	HD_1	+	1264672	1266065	1394	hypothetical protein	-	-	-	-	-	-	-	-	-	NO
gene0378	Scaffold1	HD_1	+	1266471	1269170	2700	hypothetical protein	-	Protein sel-1 homolog 1 OS=Homo sapiens OX=9606 GN=SEL1L PE=1 SV=3	GO:0110165	-	-	K14026	PF08238;PF08238;PF08238;PF08238;PF08238;PF08238;PF08238;PF08238;PF08238;PF08238;PF08238	-	-	YES
gene0379	Scaffold1	HD_1	+	1272789	1273629	841	ribosomal L18ae/LX protein domain-containing protein	-	Large ribosomal subunit protein eL20 OS=Candida albicans (strain SC5314 / ATCC MYA-2876) OX=237561 GN=RPL20B PE=1 SV=1	GO:0005198;GO:0032991;GO:0110165;GO:0008152;GO:0009987	-	-	K02882	PF01775	-	-	NO
gene0380	Scaffold1	HD_1	-	1274812	1273765	1048	enoyl-CoA hydratase	paaG	Enoyl-CoA hydratase AFT3-1 OS=Alternaria alternata OX=5599 GN=AFT3-1 PE=3 SV=1	GO:0003824	COG1024	I	K15866	PF00378;PF16113	-	-	NO
gene0381	Scaffold1	HD_1	+	1275514	1277774	2261	hypothetical protein	-	Peroxidase stcC OS=Emericella nidulans (strain FGSC A4 / ATCC 38163 / CBS 112.46 / NRRL 194 / M139) OX=227321 GN=stcC PE=2 SV=2	GO:0016209;GO:0005488;GO:0003824	-	-	-	PF01328	-	-	NO
gene0382	Scaffold1	HD_1	+	1279387	1280277	891	hypothetical protein	-	Probable glucan endo-1,3-beta-glucosidase eglC OS=Aspergillus oryzae (strain ATCC 42149 / RIB 40) OX=510516 GN=eglC PE=3 SV=1	GO:0003824;GO:0008152	-	-	K01199	PF00332	-	-	YES
gene0383	Scaffold1	HD_1	-	1282260	1280478	1783	hypothetical protein	-	Adenosine deaminase 2-A OS=Danio rerio OX=7955 GN=ada2a PE=2 SV=2	GO:0003824	COG1816	F	K19572	PF00962	-	-	NO
gene0384	Scaffold1	HD_1	+	1282702	1290672	7971	hypothetical protein	-	Autophagy-related protein 2 OS=Coccidioides immitis (strain RS) OX=246410 GN=ATG2 PE=3 SV=1	GO:0110165;GO:0008152;GO:0009987	-	-	K17906	PF13329;PF21676	-	-	NO
gene0385	Scaffold1	HD_1	+	1291258	1292035	778	hypothetical protein	-	-	-	-	-	-	-	-	-	NO
gene0386	Scaffold1	HD_1	+	1293006	1294027	1022	hypothetical protein	-	-	-	-	-	-	-	-	-	NO
gene0387	Scaffold1	HD_1	-	1295682	1294683	1000	hypothetical protein	-	-	-	-	-	-	-	-	-	NO
gene0388	Scaffold1	HD_1	+	1296093	1297383	1291	hypothetical protein	-	Uncharacterized WD repeat-containing protein YNL035C OS=Saccharomyces cerevisiae (strain ATCC 204508 / S288c) OX=559292 GN=YNL035C PE=1 SV=1	-	-	-	K24758	PF00400;PF00400;PF00400	-	-	NO
gene0389	Scaffold1	HD_1	-	1301479	1297760	3720	hypothetical protein	-	Short/branched chain specific acyl-CoA dehydrogenase, mitochondrial OS=Mus musculus OX=10090 GN=Acadsb PE=1 SV=1	GO:0005488;GO:0003824	COG1960	I	K09478	PF00441;PF02771;PF02770;PF08028	-	-	NO
gene0390	Scaffold1	HD_1	-	1305197	1304105	1093	hypothetical protein	-	Secondary metabolism regulator LAE1 OS=Cochliobolus heterostrophus (strain C5 / ATCC 48332 / race O) OX=701091 GN=LAE1 PE=3 SV=1	GO:0003824;GO:0008152	COG2226	H	K23010	PF13489;PF13649;PF08241	-	-	NO
gene0391	Scaffold1	HD_1	+	1308529	1310325	1797	hypothetical protein	gadB	Glutamate decarboxylase 4 OS=Arabidopsis thaliana OX=3702 GN=GAD4 PE=1 SV=1	GO:0005488;GO:0003824;GO:0008152;GO:0009987	COG0076	E	K01580	PF00282	-	-	NO
gene0392	Scaffold1	HD_1	-	1310881	1310492	390	hypothetical protein	-	-	-	-	-	-	-	-	-	NO
gene0393	Scaffold1	HD_1	-	1312986	1310972	2015	hypothetical protein	-	Pentatricopeptide repeat-containing protein At5g46100 OS=Arabidopsis thaliana OX=3702 GN=At5g46100 PE=2 SV=1	-	-	-	-	PF13041;PF13812;PF01535;PF01535;PF01535;PF01535;PF01535	-	-	NO
gene0394	Scaffold1	HD_1	+	1313449	1315210	1762	histidine acid phosphatase	-	Probable acid phosphatase SPBC4.06 OS=Schizosaccharomyces pombe (strain 972 / ATCC 24843) OX=284812 GN=SPBC4.06 PE=3 SV=1	GO:0003824	-	-	K01078	PF00328;PF00328	-	-	NO
gene0395	Scaffold1	HD_1	-	1316369	1315347	1023	hypothetical protein	moaC	Cyclic pyranopterin monophosphate synthase OS=Desulforapulum autotrophicum (strain ATCC 43914 / DSM 3382 / VKM B-1955 / HRM2) OX=177437 GN=moaC PE=3 SV=1	GO:0005488;GO:0003824;GO:0032991;GO:0008152;GO:0009987	COG0315	H	K03637	PF01967	-	-	NO
gene0396	Scaffold1	HD_1	-	1317977	1316676	1302	hypothetical protein	moaA	Molybdenum cofactor biosynthesis protein 1 OS=Mus musculus OX=10090 GN=Mocs1 PE=1 SV=2	GO:0005488;GO:0003824;GO:0032991;GO:0008152;GO:0009987	COG2896	H	K03639	PF06463;PF04055	-	-	NO
gene0397	Scaffold1	HD_1	-	1319681	1318409	1273	hypothetical protein	-	-	-	-	-	-	-	-	-	NO
gene0398	Scaffold1	HD_1	+	1322562	1324120	1559	hypothetical protein	-	-	-	-	-	-	-	-	-	NO
gene0399	Scaffold1	HD_1	-	1325742	1325214	529	hypothetical protein	-	Alpha-ketoglutarate dehydrogenase subunit 4, mitochondrial OS=Chaetomium thermophilum (strain DSM 1495 / CBS 144.50 / IMI 039719) OX=759272 GN=KGD4 PE=3 SV=1	GO:0032991;GO:0008152;GO:0009987	-	-	K17417	PF10937	-	-	NO
gene0401	Scaffold1	HD_1	-	1330403	1328603	1801	hypothetical protein	-	Aldehyde dehydrogenase OS=Davidiella tassiana OX=29918 GN=CLAH10 PE=1 SV=2	GO:0003824	COG1012	I	K00128	PF00171	-	-	NO
gene0402	Scaffold1	HD_1	+	1331421	1333055	1635	hypothetical protein	-	Bifunctional polynucleotide phosphatase/kinase OS=Schizosaccharomyces pombe (strain 972 / ATCC 24843) OX=284812 GN=pnk1 PE=1 SV=2	GO:0003824;GO:0008152;GO:0009987	COG4639	R	K08073	PF08645;PF13671	-	-	NO
gene0403	Scaffold1	HD_1	-	1336165	1334843	1323	hypothetical protein	-	-	GO:0140110	-	-	-	-	-	-	NO
gene0404	Scaffold1	HD_1	+	1337944	1338258	315	-	-	-	-	-	-	-	-	-	-	NO
gene0405	Scaffold1	HD_1	+	1339743	1343088	3346	hypothetical protein	-	Allergen Asp f 7 homolog OS=Arthroderma benhamiae (strain ATCC MYA-4681 / CBS 112371) OX=663331 GN=ARB_02701 PE=3 SV=1	GO:0110165	-	-	-	-	-	-	YES
gene0406	Scaffold1	HD_1	-	1343961	1343425	537	hypothetical protein	rocF	-	GO:0005488	-	-	K01476	PF00491	-	-	NO
gene0407	Scaffold1	HD_1	-	1344234	1344019	216	hypothetical protein	rocF	-	GO:0005488	-	-	K01476	-	-	-	NO
gene0408	Scaffold1	HD_1	+	1344535	1345849	1315	hypothetical protein	-	Histone chaperone rtt106 OS=Aspergillus clavatus (strain ATCC 1007 / CBS 513.65 / DSM 816 / NCTC 3887 / NRRL 1 / QM 1276 / 107) OX=344612 GN=rtt106 PE=3 SV=1	-	-	-	-	PF08512	-	-	NO
gene0409	Scaffold1	HD_1	-	1356258	1347805	8454	hypothetical protein	-	MFS-type transporter atr4 OS=Stereocaulon alpinum OX=350623 GN=atr4 PE=3 SV=1	GO:0005215;GO:0110165	COG1917	R	-	-	-	-	NO
gene0410	Scaffold1	HD_1	+	1356521	1357738	1218	hypothetical protein	chqB	Intradiol ring-cleavage dioxygenase hqdA OS=Aspergillus niger (strain ATCC MYA-4892 / CBS 513.88 / FGSC A1513) OX=425011 GN=hqdA PE=1 SV=1	GO:0005488;GO:0003824;GO:0008152;GO:0009987	COG3485	Q	K04098	PF00775;PF04444	-	-	NO
gene0411	Scaffold1	HD_1	+	1359213	1360775	1563	hypothetical protein	-	-	-	COG4935	O	K21249	-	-	-	YES
gene0412	Scaffold1	HD_1	-	1372621	1364396	8226	hypothetical protein	-	-	GO:0140110;GO:0005488;GO:0110165	-	-	-	-	-	-	NO
gene0413	Scaffold1	HD_1	+	1373532	1375265	1734	hypothetical protein	psd	Phosphatidylserine decarboxylase proenzyme 1, mitochondrial OS=Komagataella phaffii (strain GS115 / ATCC 20864) OX=644223 GN=PSD1 PE=3 SV=1	GO:0003824;GO:0110165;GO:0008152;GO:0009987	COG0688	I	K01613	PF02666;PF02666	-	-	NO
gene0414	Scaffold1	HD_1	-	1376540	1375541	1000	hypothetical protein	-	U5 small nuclear ribonucleoprotein 40 kDa protein OS=Bos taurus OX=9913 GN=SNRNP40 PE=2 SV=1	GO:0003824;GO:0008152;GO:0009987	COG2319	R	K12857	PF00400;PF00400;PF00400;PF00400;PF00400;PF12894	-	-	NO
gene0415	Scaffold1	HD_1	+	1376597	1377846	1250	trafficking protein particle complex subunit 3	-	Transport protein particle subunit bet3 OS=Schizosaccharomyces pombe (strain 972 / ATCC 24843) OX=284812 GN=bet3 PE=3 SV=1	GO:0032991;GO:0110165;GO:0009987;GO:0051179	-	-	K20302	PF04051	-	-	NO
gene0416	Scaffold1	HD_1	+	1379001	1381351	2351	hypothetical protein	-	Transcriptional activator somA OS=Aspergillus fumigatus (strain ATCC MYA-4609 / CBS 101355 / FGSC A1100 / Af293) OX=330879 GN=somA PE=1 SV=1	-	-	-	-	-	-	-	NO
gene0417	Scaffold1	HD_1	-	1384108	1382303	1806	hypothetical protein	-	-	GO:0009987	-	-	-	PF00385	-	-	NO
gene0418	Scaffold1	HD_1	+	1384426	1391797	7372	hypothetical protein	pcaD	3-oxoadipate enol-lactonase 2 OS=Acinetobacter baylyi (strain ATCC 33305 / BD413 / ADP1) OX=62977 GN=catD PE=1 SV=3	GO:0005488	COG0596	H;R	K01055	PF13254;PF12697	-	-	NO
gene0419	Scaffold1	HD_1	-	1396589	1391852	4738	hypothetical protein	-	Lysine--tRNA ligase, mitochondrial OS=Schizosaccharomyces pombe (strain 972 / ATCC 24843) OX=284812 GN=msk1 PE=3 SV=1	GO:0005488;GO:0003824;GO:0110165;GO:0008152;GO:0009987;GO:0051179	COG1190	J	K08008	PF00152;PF08022;PF08030;PF01794;PF01336	-	-	NO
gene0420	Scaffold1	HD_1	+	1397548	1398094	547	hypothetical protein	-	-	GO:0110165	-	-	-	-	-	-	NO
gene0421	Scaffold1	HD_1	-	1403078	1398179	4900	hypothetical protein	-	-	GO:0110165	-	-	K13172	-	-	-	NO
gene0422	Scaffold1	HD_1	-	1404333	1403389	945	hypothetical protein	yafV	Hydrolase C26A3.11 OS=Schizosaccharomyces pombe (strain 972 / ATCC 24843) OX=284812 GN=SPAC26A3.11 PE=3 SV=1	GO:0003824;GO:0008152	COG0388	C	K13566	PF00795	-	-	NO
gene0423	Scaffold1	HD_1	+	1404729	1405990	1262	VIT family-domain-containing protein	-	Vacuolar iron transporter 1 OS=Oryza sativa subsp. japonica OX=39947 GN=VIT1 PE=2 SV=1	GO:0005215;GO:0110165;GO:0042592	COG1814	P	K22736	PF01988	-	-	NO
gene0424	Scaffold1	HD_1	-	1412136	1406488	5649	hypothetical protein	-	GTP-binding nuclear protein GSP1/Ran OS=Candida albicans (strain WO-1) OX=294748 GN=GSP1 PE=3 SV=2	GO:0140657;GO:0005488;GO:0003824;GO:0110165	COG0553	K;L	K07936	PF00176;PF00071;PF08477;PF00271;PF00025;PF13923;PF13920;PF00097;PF04851	-	-	NO
gene0425	Scaffold1	HD_1	+	1412523	1413307	785	hypothetical protein	-	26S proteasome non-ATPase regulatory subunit 9 OS=Mus musculus OX=10090 GN=Psmd9 PE=1 SV=1	GO:0032991;GO:0008152;GO:0009987	-	-	K06693	PF18265;PF17820;PF13180;PF04495;PF00595	-	-	NO
gene0426	Scaffold1	HD_1	-	1415146	1413615	1532	cytochrome P450	-	Cytochrome P450 monooxygenase iccF OS=Talaromyces variabilis OX=28576 GN=iccF PE=3 SV=1	GO:0005488;GO:0003824;GO:0110165	-	-	K21292	PF00067	-	-	NO
gene0427	Scaffold1	HD_1	+	1415656	1416387	732	hypothetical protein	-	U3 small nucleolar RNA-associated protein 11 OS=Chaetomium thermophilum (strain DSM 1495 / CBS 144.50 / IMI 039719) OX=759272 GN=UTP11 PE=1 SV=2	GO:0032991;GO:0110165;GO:0008152;GO:0009987	-	-	K14769	PF03998	-	-	NO
gene0428	Scaffold1	HD_1	-	1417246	1416410	837	hypothetical protein	-	3-hydroxyacyl-CoA dehydrogenase type-2 OS=Bos taurus OX=9913 GN=HSD17B10 PE=1 SV=3	GO:0003824;GO:0008152;GO:0009987	COG1028	I	K08683	PF00106;PF13561;PF08659	-	-	NO
gene0429	Scaffold1	HD_1	+	1417578	1418270	693	hypothetical protein	-	Transcription initiation factor TFIID subunit 9 OS=Saccharomyces cerevisiae (strain ATCC 204508 / S288c) OX=559292 GN=TAF9 PE=1 SV=1	GO:0045182;GO:0005488;GO:0110165;GO:0008152;GO:0009987	-	-	K03133	PF02291	-	-	NO
gene0430	Scaffold1	HD_1	-	1419393	1418726	668	hypothetical protein	-	-	GO:0110165	-	-	K18171	-	-	-	NO
gene0431	Scaffold1	HD_1	-	1427054	1420508	6547	hypothetical protein	-	Pre-mRNA-splicing factor ATP-dependent RNA helicase PRP43 OS=Saccharomyces cerevisiae (strain ATCC 204508 / S288c) OX=559292 GN=PRP43 PE=1 SV=1	GO:0140657;GO:0005488;GO:0003824;GO:0032991	COG1643	J	K12820	PF00270;PF21010	-	-	NO
gene0432	Scaffold1	HD_1	+	1427569	1430921	3353	cpy like protein carboxypeptidase	-	Carboxypeptidase Y homolog A OS=Leptosphaeria maculans (strain JN3 / isolate v23.1.3 / race Av1-4-5-6-7-8) OX=985895 GN=CPYA PE=3 SV=1	GO:0003824;GO:0110165;GO:0008152	COG0076	E	K13289	PF00450;PF00450;PF05388	-	-	NO
gene0433	Scaffold1	HD_1	+	1432808	1433717	910	hypothetical protein	-	Ribosome maturation protein sdo1 OS=Schizosaccharomyces pombe (strain 972 / ATCC 24843) OX=284812 GN=sdo1 PE=3 SV=1	GO:0009987	COG1500	J	K14574	PF01172;PF09377;PF20268	-	-	NO
gene0434	Scaffold1	HD_1	-	1434630	1434023	608	ribosomal protein S13	-	Small ribosomal subunit protein uS13B OS=Schizosaccharomyces pombe (strain 972 / ATCC 24843) OX=284812 GN=rps1802 PE=3 SV=1	GO:0005198;GO:0005488;GO:0032991;GO:0110165;GO:0008152;GO:0009987	COG0099	J	K02964	PF00416	-	-	NO
gene0435	Scaffold1	HD_1	-	1436208	1435113	1096	hypothetical protein	-	Probable 4-hydroxy-2-oxoglutarate aldolase, mitochondrial OS=Emericella nidulans (strain FGSC A4 / ATCC 38163 / CBS 112.46 / NRRL 194 / M139) OX=227321 GN=AN1503 PE=1 SV=1	GO:0003824	COG0329	E;M	K18339	PF00701	-	-	NO
gene0436	Scaffold1	HD_1	+	1436591	1437707	1117	hypothetical protein	-	L-rhamnono-gamma-lactonase OS=Scheffersomyces stipitis (strain ATCC 58785 / CBS 6054 / NBRC 10063 / NRRL Y-11545) OX=322104 GN=LRA2 PE=1 SV=2	GO:0003824	COG3618	R	K18338	PF04909	-	-	NO
gene0437	Scaffold1	HD_1	+	1439143	1440842	1700	hypothetical protein	-	-	-	-	-	K19366	PF06911	-	-	NO
gene0438	Scaffold1	HD_1	-	1442850	1441364	1487	hypothetical protein	-	-	GO:0005488	-	-	-	-	-	-	NO
gene0439	Scaffold1	HD_1	+	1443889	1444215	327	hypothetical protein	-	-	-	-	-	-	-	-	-	NO
gene0440	Scaffold1	HD_1	+	1444459	1445322	864	hypothetical protein	-	-	-	-	-	-	-	-	-	NO
gene0441	Scaffold1	HD_1	-	1449570	1445810	3761	hypothetical protein	-	Probable alpha-L-arabinofuranosidase B OS=Aspergillus flavus (strain ATCC 200026 / FGSC A1120 / IAM 13836 / NRRL 3357 / JCM 12722 / SRRC 167) OX=332952 GN=abfB PE=3 SV=1	GO:0003824;GO:0110165;GO:0008152	COG5297	G	K20844	PF09206;PF05270	-	-	YES
gene0442	Scaffold1	HD_1	+	1451121	1454449	3329	hypothetical protein	-	Nucleoporin NUP85 OS=Chaetomium thermophilum (strain DSM 1495 / CBS 144.50 / IMI 039719) OX=759272 GN=NUP85 PE=1 SV=1	GO:0005198;GO:0032991;GO:0110165;GO:0009987;GO:0051179	-	-	-	PF07575;PF07575	-	-	NO
gene0443	Scaffold1	HD_1	-	1458196	1455625	2572	hypothetical protein	-	-	-	-	-	-	-	-	-	NO
gene0444	Scaffold1	HD_1	+	1459694	1460304	611	hypothetical protein	-	INO80 complex subunit 4 OS=Schizosaccharomyces pombe (strain 972 / ATCC 24843) OX=284812 GN=ies4 PE=1 SV=1	GO:0032991;GO:0009987	-	-	-	PF08193	-	-	NO
gene0445	Scaffold1	HD_1	+	1461171	1463382	2212	hypothetical protein	-	Ran-binding protein 9 OS=Xenopus laevis OX=8355 GN=ranbp9 PE=2 SV=1	GO:0005488;GO:0110165;GO:0065007	-	-	K23334	PF00622;PF10607	-	-	NO
gene0446	Scaffold1	HD_1	-	1464724	1463841	884	hypothetical protein	ivd	-	-	COG2128	P	K00253	-	-	-	NO
gene0447	Scaffold1	HD_1	-	1465838	1464878	961	hypothetical protein	catA	Intradiol ring-cleavage dioxygenase prcA OS=Emericella nidulans (strain FGSC A4 / ATCC 38163 / CBS 112.46 / NRRL 194 / M139) OX=227321 GN=AN8566 PE=2 SV=1	GO:0005488;GO:0003824;GO:0008152;GO:0009987	COG3485	Q	K03381	PF00775;PF04444	-	-	NO
gene0448	Scaffold1	HD_1	+	1466239	1467375	1137	hypothetical protein	-	Carboxy-cis,cis-muconate cyclase OS=Neurospora crassa (strain ATCC 24698 / 74-OR23-1A / CBS 708.71 / DSM 1257 / FGSC 987) OX=367110 GN=NCU04071 PE=1 SV=3	-	-	-	K14334	PF10282	-	-	NO
gene0449	Scaffold1	HD_1	-	1468155	1467462	694	hypothetical protein	-	-	-	-	-	-	-	-	-	YES
gene0450	Scaffold1	HD_1	-	1469099	1468767	333	-	-	-	-	-	-	-	-	-	-	YES
gene0451	Scaffold1	HD_1	-	1471572	1469651	1922	hypothetical protein	-	-	-	-	-	-	-	-	-	YES
gene0452	Scaffold1	HD_1	-	1475090	1472246	2845	hypothetical protein	-	-	GO:0045182;GO:0005488;GO:0032991;GO:0008152;GO:0009987	-	-	-	PF05236	-	-	NO
gene0453	Scaffold1	HD_1	+	1475667	1478630	2964	hypothetical protein	-	Endoribonuclease ysh-1 OS=Neurospora crassa (strain ATCC 24698 / 74-OR23-1A / CBS 708.71 / DSM 1257 / FGSC 987) OX=367110 GN=ysh-1 PE=3 SV=1	GO:0110165;GO:0008152;GO:0009987	COG1782	R	K14403	PF11718;PF10996;PF00753;PF16661;PF07521	-	-	NO
gene0454	Scaffold1	HD_1	-	1479064	1478807	258	hypothetical protein	-	-	GO:0140110;GO:0110165	-	-	-	-	-	-	NO
gene0455	Scaffold1	HD_1	-	1480936	1479280	1657	hypothetical protein	-	Conidiophore development regulator abaA OS=Aspergillus fumigatus (strain ATCC MYA-4609 / CBS 101355 / FGSC A1100 / Af293) OX=330879 GN=abaA PE=2 SV=1	GO:0140110;GO:0110165	-	-	K09448	PF01285	-	-	NO
gene0456	Scaffold1	HD_1	-	1484260	1481463	2798	hypothetical protein	-	Multiple RNA-binding domain-containing protein 1 OS=Aspergillus fumigatus (strain ATCC MYA-4609 / CBS 101355 / FGSC A1100 / Af293) OX=330879 GN=mrd1 PE=3 SV=1	GO:0005488	COG0724	J	K14787	PF00076;PF00076;PF00076;PF00076;PF00076	-	-	NO
gene0457	Scaffold1	HD_1	+	1484392	1486931	2540	hypothetical protein	-	Dynein light chain, cytoplasmic OS=Emericella nidulans (strain FGSC A4 / ATCC 38163 / CBS 112.46 / NRRL 194 / M139) OX=227321 GN=nudG PE=3 SV=1	GO:0098772;GO:0032991	-	-	K10398	PF01221;PF09184	-	-	NO
gene0458	Scaffold1	HD_1	+	1487481	1488020	540	hypothetical protein	panE	Oxidoreductase AFT12-1 OS=Alternaria alternata OX=5599 GN=AFT12-1 PE=3 SV=1	GO:0003824;GO:0008152;GO:0009987	COG1893	H	K00077	PF02558	-	-	NO
gene0459	Scaffold1	HD_1	-	1490339	1489431	909	hypothetical protein	-	-	GO:0110165	-	-	K15165	PF17784	-	-	NO
gene0460	Scaffold1	HD_1	+	1491116	1494464	3349	hypothetical protein	-	Rho guanine nucleotide exchange factor 17 OS=Mus musculus OX=10090 GN=Arhgef17 PE=1 SV=2	GO:0098772	-	-	-	PF00621	-	-	NO
gene0461	Scaffold1	HD_1	+	1494961	1495601	641	ribosome maturation protein	-	SDO1-like protein C21C3.19 OS=Schizosaccharomyces pombe (strain 972 / ATCC 24843) OX=284812 GN=SPBC21C3.19 PE=3 SV=1	-	-	-	K18798	PF01172	-	-	NO
gene0462	Scaffold1	HD_1	-	1498250	1496059	2192	hypothetical protein	-	PAN2-PAN3 deadenylation complex subunit PAN3 OS=Phaeosphaeria nodorum (strain SN15 / ATCC MYA-4574 / FGSC 10173) OX=321614 GN=PAN3 PE=3 SV=2	GO:0005488;GO:0003824;GO:0032991;GO:0065007;GO:0008152;GO:0009987	-	-	K12572	PF18101	-	-	NO
gene0463	Scaffold1	HD_1	+	1498947	1500546	1600	hypothetical protein	-	UBX domain-containing protein 3 OS=Saccharomyces cerevisiae (strain ATCC 204508 / S288c) OX=559292 GN=UBX3 PE=1 SV=1	-	-	-	K18726	PF14555;PF00789	-	-	NO
gene0464	Scaffold1	HD_1	-	1501663	1500678	986	hypothetical protein	-	Glutathione S-transferase-like protein ustS OS=Aspergillus flavus (strain ATCC 200026 / FGSC A1120 / IAM 13836 / NRRL 3357 / JCM 12722 / SRRC 167) OX=332952 GN=ustS PE=1 SV=2	GO:0003824	-	-	-	PF13409;PF13417;PF14497	-	-	NO
gene0465	Scaffold1	HD_1	+	1502304	1504092	1789	hypothetical protein	-	tRNA-dihydrouridine(16/17) synthase [NAD(P)(+)] OS=Saccharomyces cerevisiae (strain ATCC 204508 / S288c) OX=559292 GN=DUS1 PE=1 SV=1	GO:0005488;GO:0003824;GO:0008152;GO:0009987	COG0042	J	K05542	PF01207	-	-	NO
gene0466	Scaffold1	HD_1	-	1508532	1505887	2646	hypothetical protein	efeU	High affinity iron permease ftrA OS=Aspergillus fumigatus (strain ATCC MYA-4609 / CBS 101355 / FGSC A1100 / Af293) OX=330879 GN=ftrA PE=2 SV=1	GO:0005215;GO:0032991	COG0672	P	K07243	PF03239	-	-	NO
gene0467	Scaffold1	HD_1	+	1509387	1511269	1883	hypothetical protein	-	Iron transport multicopper oxidase fetC OS=Aspergillus fumigatus (strain ATCC MYA-4609 / CBS 101355 / FGSC A1100 / Af293) OX=330879 GN=fetC PE=2 SV=1	GO:0005488;GO:0003824;GO:0110165;GO:0051179	COG2132	D;P;M	K19791	PF07732;PF07731;PF00394	-	-	YES
gene0468	Scaffold1	HD_1	-	1513702	1512055	1648	hypothetical protein	-	Autophagy-related protein 33 OS=Gibberella zeae (strain ATCC MYA-4620 / CBS 123657 / FGSC 9075 / NRRL 31084 / PH-1) OX=229533 GN=ATG33 PE=3 SV=1	GO:0110165	-	-	K19717	-	-	-	NO
gene0469	Scaffold1	HD_1	+	1514562	1523145	8584	hypothetical protein	-	Zinc chaperone YciC OS=Bacillus subtilis (strain 168) OX=224308 GN=yciC PE=2 SV=1	GO:0005215;GO:0110165	COG0523	R	K14640	PF02492;PF02492;PF07690;PF07683	-	-	NO
gene0470	Scaffold1	HD_1	-	1525000	1524071	930	hypothetical protein	-	-	-	-	-	-	-	-	-	NO
gene0471	Scaffold1	HD_1	+	1525914	1532999	7086	hypothetical protein	-	Epoxide hydrolase srdG OS=Neurospora crassa (strain ATCC 24698 / 74-OR23-1A / CBS 708.71 / DSM 1257 / FGSC 987) OX=367110 GN=srdG PE=2 SV=1	-	COG0596	H;R	K08726	PF00561;PF12697	-	-	NO
gene0472	Scaffold1	HD_1	-	1535034	1533721	1314	hypothetical protein	-	COP9 signalosome complex subunit 6 OS=Emericella nidulans (strain FGSC A4 / ATCC 38163 / CBS 112.46 / NRRL 194 / M139) OX=227321 GN=csnF PE=1 SV=2	GO:0032991;GO:0110165;GO:0008152	-	-	K12179	PF13012	-	-	NO
gene0473	Scaffold1	HD_1	+	1535303	1540281	4979	hypothetical protein	-	Sister chromatid cohesion protein pds5 OS=Schizosaccharomyces pombe (strain 972 / ATCC 24843) OX=284812 GN=pds5 PE=1 SV=1	GO:0110165;GO:0009987	-	-	K11267	PF20168	-	-	NO
gene0474	Scaffold1	HD_1	-	1542133	1540646	1488	hypothetical protein	-	mRNA-capping enzyme subunit alpha OS=Schizosaccharomyces pombe (strain 972 / ATCC 24843) OX=284812 GN=ceg1 PE=1 SV=1	GO:0005488;GO:0003824;GO:0032991;GO:0008152;GO:0009987	-	-	K00987	PF01331;PF03919	-	-	NO
gene0475	Scaffold1	HD_1	-	1542949	1542482	468	hypothetical protein	-	-	-	-	-	-	-	-	-	NO
gene0476	Scaffold1	HD_1	-	1544369	1543485	885	hypothetical protein	-	Protein-S-isoprenylcysteine O-methyltransferase OS=Saccharomyces cerevisiae (strain ATCC 204508 / S288c) OX=559292 GN=STE14 PE=1 SV=1	GO:0003824;GO:0110165;GO:0008152	COG2020	O	K00587	PF04140;PF04191;PF06966	-	-	NO
gene0477	Scaffold1	HD_1	+	1544734	1545821	1088	hypothetical protein	-	Putative acetyltransferase DDB_G0275913 OS=Dictyostelium discoideum OX=44689 GN=DDB_G0275913 PE=3 SV=1	GO:0003824	COG0110	R	K20131	PF00132;PF12464;PF14602	-	-	NO
gene0478	Scaffold1	HD_1	-	1546658	1545825	834	hypothetical protein	-	Protein-lysine N-methyltransferase EFM3 OS=Chaetomium thermophilum (strain DSM 1495 / CBS 144.50 / IMI 039719) OX=759272 GN=CTHT_0041970.1 PE=3 SV=1	GO:0003824;GO:0008152	COG3897	O	K22696	PF10294;PF05175;PF06325;PF02475	-	-	NO
gene0479	Scaffold1	HD_1	+	1547260	1547948	689	hypothetical protein	-	Small ribosomal subunit protein eS24 OS=Chaetomium thermophilum (strain DSM 1495 / CBS 144.50 / IMI 039719) OX=759272 GN=CTHT_0041970.2 PE=1 SV=1	GO:0005198;GO:0032991;GO:0110165;GO:0008152;GO:0009987	-	-	K02974	PF01282	-	-	NO
gene0480	Scaffold1	HD_1	-	1550172	1548380	1793	hypothetical protein	-	-	GO:0140657;GO:0140104;GO:0003824;GO:0110165;GO:0065007	-	-	K11664	PF05764	-	-	NO
gene0481	Scaffold1	HD_1	+	1551028	1552793	1766	hypothetical protein	-	Major facilitator-type transporter hxnP OS=Emericella nidulans (strain FGSC A4 / ATCC 38163 / CBS 112.46 / NRRL 194 / M139) OX=227321 GN=hxnP PE=2 SV=1	GO:0005215;GO:0110165	COG2271	G	K08192	PF07690	-	-	NO
gene0482	Scaffold1	HD_1	+	1554022	1559274	5253	hypothetical protein	-	Pumilio domain-containing protein C56F2.08c OS=Schizosaccharomyces pombe (strain 972 / ATCC 24843) OX=284812 GN=SPBC56F2.08c PE=1 SV=1	GO:0005488;GO:0110165;GO:0008152;GO:0009987	-	-	K17974	PF00806;PF00806;PF00806;PF00806;PF00806;PF03981;PF00076	-	-	NO
gene0483	Scaffold1	HD_1	-	1562825	1559565	3261	hypothetical protein	-	TEL2-interacting protein 1 OS=Schizosaccharomyces pombe (strain 972 / ATCC 24843) OX=284812 GN=tti1 PE=1 SV=1	-	-	-	K20403	PF21547	-	-	NO
gene0484	Scaffold1	HD_1	+	1564518	1568987	4470	hypothetical protein	-	E3 ubiquitin-protein ligase WAV3 OS=Arabidopsis thaliana OX=3702 GN=WAV3 PE=1 SV=1	-	-	-	-	PF15411;PF00092;PF13768	-	-	NO
gene0485	Scaffold1	HD_1	-	1571483	1569783	1701	hypothetical protein	glpK	Glycerol kinase OS=Rattus norvegicus OX=10116 GN=Gk PE=2 SV=1	GO:0005488;GO:0003824;GO:0008152;GO:0009987	COG0554	C	K00864	PF00370;PF02782	-	-	NO
gene0486	Scaffold1	HD_1	+	1572423	1573859	1437	hypothetical protein	-	Serine/threonine-protein kinase SRPK OS=Physarum polycephalum OX=5791 PE=1 SV=1	GO:0005488;GO:0003824;GO:0008152;GO:0009987	-	-	K08832	PF00069;PF00069;PF07714	-	-	NO
gene0487	Scaffold1	HD_1	+	1576135	1577537	1403	hypothetical protein	-	Aquaglyceroporin-9 OS=Botryotinia fuckeliana (strain B05.10) OX=332648 GN=AQP9 PE=2 SV=1	GO:0005215;GO:0110165	COG0580	G	K03441	PF00230	-	-	NO
gene0488	Scaffold1	HD_1	-	1582649	1577877	4773	hypothetical protein	-	Anucleate primary sterigmata protein A OS=Emericella nidulans (strain FGSC A4 / ATCC 38163 / CBS 112.46 / NRRL 194 / M139) OX=227321 GN=apsA PE=1 SV=2	GO:0005488;GO:0110165;GO:0009987;GO:0051179	-	-	K17978	PF12814;PF00169	-	-	NO
gene0489	Scaffold1	HD_1	+	1583800	1584747	948	hypothetical protein	-	Pre-mRNA-splicing factor cwc24 OS=Aspergillus fumigatus (strain ATCC MYA-4609 / CBS 101355 / FGSC A1100 / Af293) OX=330879 GN=cwc24 PE=3 SV=1	GO:0005488;GO:0032991;GO:0008152;GO:0009987	-	-	K13127	PF00642;PF00097;PF13920;PF13445	-	-	NO
gene0490	Scaffold1	HD_1	-	1585965	1584862	1104	hypothetical protein	-	ADP-ribosylation factor-like protein 2 OS=Bos taurus OX=9913 GN=ARL2 PE=1 SV=1	GO:0005488;GO:0003824	COG1100	R	K07943	PF00025;PF08477;PF00071;PF04670;PF01926	-	-	NO
gene0491	Scaffold1	HD_1	+	1586062	1586688	627	hypothetical protein	-	-	GO:0003824	-	-	-	-	-	-	NO
gene0492	Scaffold1	HD_1	+	1586771	1587820	1050	hypothetical protein	pat	Phosphinothricin N-acetyltransferase OS=Alcaligenes faecalis OX=511 GN=pat PE=3 SV=1	GO:0003824	COG1247	E	K03823	PF00583;PF13420	-	-	NO
gene0493	Scaffold1	HD_1	-	1598142	1593819	4324	hypothetical protein	-	DNA repair and recombination protein RAD54B OS=Gallus gallus OX=9031 GN=RAD54B PE=2 SV=1	GO:0140657;GO:0005488;GO:0003824;GO:0110165	COG0553	K;L	K10877	PF00176;PF00271;PF04851	-	-	NO
gene0494	Scaffold1	HD_1	-	1600861	1599192	1670	hypothetical protein	-	Probable translation initiation factor eIF-2B subunit gamma OS=Schizosaccharomyces pombe (strain 972 / ATCC 24843) OX=284812 GN=tif223 PE=1 SV=2	GO:0003824	-	-	K03241	PF00483	-	-	NO
gene0495	Scaffold1	HD_1	+	1601390	1602574	1185	hypothetical protein	-	-	GO:0110165	-	-	K11361	-	-	-	NO
gene0496	Scaffold1	HD_1	-	1606697	1603053	3645	hypothetical protein	-	Orotidine 5'-phosphate decarboxylase OS=Hypocrea jecorina OX=51453 GN=ura3 PE=3 SV=1	GO:0003824;GO:0008152;GO:0009987	COG0284	F	K13421	PF00215	-	-	YES
gene0497	Scaffold1	HD_1	+	1607632	1608933	1302	hypothetical protein	-	ADP-ribosylation factor GTPase-activating protein GCS1 OS=Saccharomyces cerevisiae (strain ATCC 204508 / S288c) OX=559292 GN=GCS1 PE=1 SV=1	GO:0098772	-	-	K12492	PF01412	-	-	NO
gene0498	Scaffold1	HD_1	-	1609882	1609074	809	hypothetical protein	fixA	Electron transfer flavoprotein subunit beta OS=Paracoccus denitrificans OX=266 GN=etfB PE=1 SV=1	GO:0003824;GO:0110165	COG2086	C	K03521	PF01012	-	-	NO
gene0499	Scaffold1	HD_1	-	1611567	1610423	1145	hypothetical protein	-	Single-stranded TG1-3 DNA-binding protein OS=Schizosaccharomyces pombe (strain 972 / ATCC 24843) OX=284812 GN=tcg1 PE=1 SV=3	GO:0005488	COG0724	J	K10887	PF00076;PF00076	-	-	NO
gene0500	Scaffold1	HD_1	+	1612082	1620095	8014	hypothetical protein	-	NADPH-dependent diflavin oxidoreductase 1 OS=Emericella nidulans (strain FGSC A4 / ATCC 38163 / CBS 112.46 / NRRL 194 / M139) OX=227321 GN=tah18 PE=3 SV=3	GO:0005488;GO:0003824;GO:0110165;GO:0008152;GO:0009987	COG2124	Q;V	K26089	PF18826;PF00258;PF02535;PF00667;PF13639;PF00175;PF17123;PF13923;PF00097	-	-	NO
gene0501	Scaffold1	HD_1	-	1622768	1621677	1092	hypothetical protein	-	Acetylesterase OS=Thermothelomyces thermophilus (strain ATCC 42464 / BCRC 31852 / DSM 1799) OX=573729 GN=aes1 PE=3 SV=1	GO:0003824	-	-	K14018	PF00657	-	-	YES
gene0502	Scaffold1	HD_1	+	1623370	1626759	3390	hypothetical protein	-	Sorting nexin-41 OS=Emericella nidulans (strain FGSC A4 / ATCC 38163 / CBS 112.46 / NRRL 194 / M139) OX=227321 GN=snx41 PE=3 SV=1	GO:0005488;GO:0110165;GO:0008152;GO:0009987;GO:0051179	-	-	K21996	PF00787	-	-	NO
gene0503	Scaffold1	HD_1	-	1627922	1627049	874	hypothetical protein	-	-	GO:0110165	-	-	-	-	-	-	NO
gene0504	Scaffold1	HD_1	-	1630537	1628405	2133	hypothetical protein	-	Signal recognition particle subunit SRP72 OS=Homo sapiens OX=9606 GN=SRP72 PE=1 SV=3	GO:0005488;GO:0032991;GO:0110165;GO:0009987;GO:0051179	-	-	K03108	PF17004;PF08492	-	-	NO
gene0505	Scaffold1	HD_1	-	1632212	1631291	922	hypothetical protein	-	UstYa family oxidase phomYb OS=Diaporthe leptostromiformis OX=291059 GN=phomYb PE=3 SV=1	GO:0110165;GO:0008152;GO:0009987	-	-	K00472	PF11807	-	-	NO
gene0506	Scaffold1	HD_1	+	1632994	1634897	1904	hypothetical protein	-	Boron transporter 1 OS=Saccharomyces cerevisiae (strain ATCC 204508 / S288c) OX=559292 GN=BOR1 PE=1 SV=1	GO:0005215;GO:0110165;GO:0051179	-	-	K24194	PF00955;PF00955;PF00955	-	-	NO
gene0507	Scaffold1	HD_1	-	1637174	1635146	2029	hypothetical protein	-	Polyadenylation factor subunit 2 OS=Gibberella zeae (strain ATCC MYA-4620 / CBS 123657 / FGSC 9075 / NRRL 31084 / PH-1) OX=229533 GN=PFS2 PE=3 SV=1	GO:0110165;GO:0008152;GO:0009987	-	-	K15542	PF00400;PF00400;PF00400;PF00400;PF00400;PF00400	-	-	NO
gene0508	Scaffold1	HD_1	+	1637756	1641940	4185	hypothetical protein	-	Diacylglycerol O-acyltransferase 1A OS=Glycine max OX=3847 GN=DGAT1A PE=1 SV=1	GO:0003824;GO:0110165	-	-	K11155	PF03062	-	-	NO
gene0509	Scaffold1	HD_1	-	1646256	1642229	4028	hypothetical protein	-	Uncharacterized protein C216.01c OS=Schizosaccharomyces pombe (strain 972 / ATCC 24843) OX=284812 GN=SPBC216.01c PE=2 SV=3	-	-	-	K17491	PF04802	-	-	NO
gene0510	Scaffold1	HD_1	+	1648009	1649073	1065	hypothetical protein	-	-	-	-	-	-	-	-	-	NO
gene0511	Scaffold1	HD_1	+	1650071	1651297	1227	hypothetical protein	-	Uncharacterized solute carrier family 35 member C320.08 OS=Schizosaccharomyces pombe (strain 972 / ATCC 24843) OX=284812 GN=SPCC320.08 PE=1 SV=1	GO:0005215;GO:0110165	-	-	K15287	PF06027;PF08627	-	-	NO
gene0512	Scaffold1	HD_1	+	1651638	1653705	2068	hypothetical protein	-	-	-	-	-	-	-	-	-	NO
gene0513	Scaffold1	HD_1	-	1655305	1654794	512	hypothetical protein	-	-	-	-	-	-	-	-	-	NO
gene0515	Scaffold1	HD_1	-	1660091	1657902	2190	hypothetical protein	-	Respiratory burst oxidase homolog protein A OS=Solanum tuberosum OX=4113 GN=RBOHA PE=1 SV=1	GO:0005488;GO:0003824;GO:0110165;GO:0051179	COG4097	P	K13411	PF08022;PF08030;PF01794	-	-	NO
gene0516	Scaffold1	HD_1	+	1660796	1665177	4382	hypothetical protein	fabF	Putative 3-oxoacyl-[acyl-carrier-protein] synthase, mitochondrial OS=Schizosaccharomyces pombe (strain 972 / ATCC 24843) OX=284812 GN=SPBC887.13c PE=3 SV=1	-	COG0304	I;Q	K09458	PF03824;PF00109;PF02801	-	-	NO
gene0517	Scaffold1	HD_1	-	1666605	1665537	1069	hypothetical protein	-	-	-	-	-	-	PF12855	-	-	NO
gene0518	Scaffold1	HD_1	-	1670641	1668554	2088	hypothetical protein	-	ATP-dependent DNA helicase II subunit 1 OS=Aspergillus oryzae (strain ATCC 42149 / RIB 40) OX=510516 GN=ku70 PE=3 SV=1	GO:0140657;GO:0005488;GO:0003824;GO:0032991;GO:0110165;GO:0008152;GO:0009987;GO:0050896	-	-	K10884	PF02735;PF03731;PF03730	-	-	NO
gene0519	Scaffold1	HD_1	+	1671119	1672290	1172	hypothetical protein	hemH	Ferrochelatase, mitochondrial OS=Xenopus laevis OX=8355 GN=fech PE=1 SV=1	GO:0003824;GO:0110165;GO:0008152;GO:0009987	COG0276	H	K01772	PF00762;PF00762	-	-	NO
gene0520	Scaffold1	HD_1	-	1674411	1672534	1878	hypothetical protein	tetA	Uncharacterized membrane protein YJL163C OS=Saccharomyces cerevisiae (strain ATCC 204508 / S288c) OX=559292 GN=YJL163C PE=1 SV=1	GO:0005215;GO:0110165	COG2814	G	K08151	PF07690	-	-	NO
gene0521	Scaffold1	HD_1	+	1675555	1678841	3287	hypothetical protein	bgaB	Beta-galactosidase A OS=Aspergillus niger (strain ATCC MYA-4892 / CBS 513.88 / FGSC A1513) OX=425011 GN=lacA PE=1 SV=1	GO:0003824;GO:0008152	COG1874	G	K12308	PF01301;PF13364;PF13364;PF10435;PF13363	-	-	YES
gene0522	Scaffold1	HD_1	-	1682013	1679076	2938	hypothetical protein	-	H(+)/Cl(-) exchange transporter 5 OS=Oryctolagus cuniculus OX=9986 GN=CLCN5 PE=2 SV=2	GO:0005215;GO:0110165	COG0038	P	K05012	PF00654	-	-	NO
gene0523	Scaffold1	HD_1	+	1682875	1692894	10020	Phosphatidylinositol 4-kinase pik1-like protein	pdhA	Acetyltransferase efuC OS=Hormonema carpetanum OX=284138 GN=efuC PE=3 SV=1	GO:0003824;GO:0065007;GO:0008152;GO:0009987	COG1071	C	K00161	PF00676;PF00561;PF00454;PF13472;PF00657;PF11522;PF21245	-	-	NO
gene0524	Scaffold1	HD_1	-	1699801	1693685	6117	hypothetical protein	-	-	GO:0110165	-	-	K17678	-	-	-	NO
gene0525	Scaffold1	HD_1	+	1700472	1702462	1991	hypothetical protein	-	-	-	-	-	-	-	-	-	NO
gene0526	Scaffold1	HD_1	-	1703293	1702679	615	hypothetical protein	-	-	-	-	-	K11680	-	-	-	NO
gene0527	Scaffold1	HD_1	-	1707916	1703963	3954	hypothetical protein	zupT	Mitochondrial metalloendopeptidase OMA1 OS=Schizosaccharomyces pombe (strain 972 / ATCC 24843) OX=284812 GN=oma1 PE=3 SV=1	GO:0003824;GO:0110165	COG4783	M;O	K07238	PF11735;PF01435;PF10190	-	-	NO
gene0528	Scaffold1	HD_1	+	1708220	1710388	2169	hypothetical protein	-	Peroxisomal membrane protein PEX17 OS=Yarrowia lipolytica (strain CLIB 122 / E 150) OX=284591 GN=PEX17 PE=4 SV=2	-	-	-	-	-	-	-	NO
gene0529	Scaffold1	HD_1	-	1711615	1710674	942	hypothetical protein	-	Exosome complex component rrp45 OS=Schizosaccharomyces pombe (strain 972 / ATCC 24843) OX=284812 GN=rrp45 PE=3 SV=1	GO:0032991;GO:0110165;GO:0008152;GO:0009987	COG2123	U	K03678	PF01138;PF03725	-	-	NO
gene0530	Scaffold1	HD_1	+	1711858	1712572	715	hypothetical protein	-	Pre-mRNA-splicing factor cwc15 OS=Emericella nidulans (strain FGSC A4 / ATCC 38163 / CBS 112.46 / NRRL 194 / M139) OX=227321 GN=cwc15 PE=3 SV=1	GO:0032991;GO:0008152;GO:0009987	-	-	K12863	PF04889	-	-	NO
gene0531	Scaffold1	HD_1	-	1716734	1712827	3908	hypothetical protein	-	Poly(A)-specific ribonuclease PARN OS=Xenopus laevis OX=8355 GN=parn PE=1 SV=1	GO:0005488	-	-	K01148	PF04857	-	-	NO
gene0532	Scaffold1	HD_1	-	1719029	1717167	1863	hypothetical protein	-	Putative amino acid/polyamine transporter MPH_07630_2 OS=Macrophomina phaseolina (strain MS6) OX=1126212 GN=MPH_07630_2 PE=3 SV=1	GO:0005215;GO:0110165	COG0531	E	K19564	PF13520;PF00324	-	-	NO
gene0533	Scaffold1	HD_1	+	1719730	1724439	4710	hypothetical protein	-	Dolichyl-phosphate beta-glucosyltransferase OS=Saccharomyces cerevisiae (strain ATCC 204508 / S288c) OX=559292 GN=ALG5 PE=1 SV=1	GO:0003824;GO:0110165	COG0463	M	K00729	PF00535;PF20684	-	-	NO
gene0534	Scaffold1	HD_1	+	1725126	1732319	7194	hypothetical protein	-	Probable ubiquitin carboxyl-terminal hydrolase 12 OS=Schizosaccharomyces pombe (strain 972 / ATCC 24843) OX=284812 GN=ubp12 PE=1 SV=1	GO:0003824;GO:0008152	-	-	K11835	PF00443;PF06337	-	-	NO
gene0535	Scaffold1	HD_1	-	1736162	1733000	3163	hypothetical protein	-	FHIP family protein GE18198 OS=Drosophila yakuba OX=7245 GN=GE18198 PE=3 SV=1	-	-	-	-	PF10257	-	-	NO
gene0536	Scaffold1	HD_1	+	1736885	1739875	2991	hypothetical protein	-	-	-	-	-	-	PF13920	-	-	NO
gene0537	Scaffold1	HD_1	-	1742908	1740562	2347	hypothetical protein	-	-	-	-	-	K14552	-	-	-	NO
gene0538	Scaffold1	HD_1	-	1748371	1743860	4512	hypothetical protein	-	Hybrid signal transduction histidine kinase K OS=Dictyostelium discoideum OX=44689 GN=dhkK PE=1 SV=1	GO:0140299;GO:0003824	COG0642	T	K11527	PF00072;PF02518;PF08448;PF13426;PF13426;PF00512;PF13188;PF13188	-	-	NO
gene0539	Scaffold1	HD_1	+	1749517	1751426	1910	hypothetical protein	-	-	GO:0003824	-	-	-	PF14420	-	-	NO
gene0540	Scaffold1	HD_1	+	1755941	1757650	1710	hypothetical protein	-	Uncharacterized transcriptional regulatory protein C3C7.04 OS=Schizosaccharomyces pombe (strain 972 / ATCC 24843) OX=284812 GN=SPAC3C7.04 PE=3 SV=1	GO:0140110;GO:0005488;GO:0110165	-	-	K09248	PF04082	-	-	NO
gene0541	Scaffold1	HD_1	-	1761711	1758294	3418	hypothetical protein	-	-	-	-	-	K14796	-	-	-	NO
gene0542	Scaffold1	HD_1	-	1765778	1762233	3546	hypothetical protein	-	Uncharacterized protein YEL043W OS=Saccharomyces cerevisiae (strain ATCC 204508 / S288c) OX=559292 GN=YEL043W PE=1 SV=1	GO:0110165	-	-	-	PF00041	-	-	NO
gene0543	Scaffold1	HD_1	+	1766435	1769154	2720	hypothetical protein	-	Nuclear elongation and deformation protein 1 OS=Schizosaccharomyces pombe (strain 972 / ATCC 24843) OX=284812 GN=ned1 PE=1 SV=1	-	-	-	K15728	PF08235;PF08235;PF04571	-	-	NO
gene0544	Scaffold1	HD_1	-	1770605	1769477	1129	hypothetical protein	-	tRNA(His) guanylyltransferase OS=Neurospora crassa (strain ATCC 24698 / 74-OR23-1A / CBS 708.71 / DSM 1257 / FGSC 987) OX=367110 GN=rgt-1 PE=3 SV=1	GO:0005488;GO:0003824;GO:0008152;GO:0009987	COG4021	J	K10761	PF04446;PF14413	-	-	NO
gene0545	Scaffold1	HD_1	+	1770921	1771869	949	hypothetical protein	-	Emopamil-binding protein-like OS=Mus musculus OX=10090 GN=Ebpl PE=2 SV=1	GO:0003824;GO:0110165;GO:0008152	-	-	K03844	PF05241	-	-	NO
gene0546	Scaffold1	HD_1	+	1773609	1774247	639	hypothetical protein	-	-	-	-	-	-	-	-	-	NO
gene0547	Scaffold1	HD_1	-	1777582	1774615	2968	hypothetical protein	-	E3 ubiquitin-protein ligase CHFR OS=Danio rerio OX=7955 GN=chfr PE=2 SV=1	GO:0005488;GO:0003824;GO:0065007	-	-	K10644	PF00097;PF13445;PF00569	-	-	NO
gene0548	Scaffold1	HD_1	+	1777953	1778567	615	hypothetical protein	-	-	GO:0005488;GO:0003824;GO:0110165;GO:0008152;GO:0009987	-	-	K01537	PF00569	-	-	NO
gene0549	Scaffold1	HD_1	-	1781152	1779488	1665	hypothetical protein	-	Lysophospholipase 2 OS=Aspergillus fumigatus (strain ATCC MYA-4609 / CBS 101355 / FGSC A1100 / Af293) OX=330879 GN=plb2 PE=3 SV=2	GO:0003824;GO:0008152;GO:0009987	-	-	K13333	PF01735	-	-	YES
gene0550	Scaffold1	HD_1	-	1784647	1783030	1618	hypothetical protein	-	Histone acetyltransferase type B catalytic subunit OS=Neurospora crassa (strain ATCC 24698 / 74-OR23-1A / CBS 708.71 / DSM 1257 / FGSC 987) OX=367110 GN=hat-1 PE=3 SV=1	GO:0003824;GO:0110165;GO:0065007;GO:0008152;GO:0009987	-	-	K11303	PF10394	-	-	NO
gene0551	Scaffold1	HD_1	+	1785205	1789554	4350	hypothetical protein	-	F-box/WD repeat-containing protein 7 OS=Homo sapiens OX=9606 GN=FBXW7 PE=1 SV=1	GO:0005215;GO:0110165;GO:0051179	-	-	K03361	PF00400;PF00400;PF00400;PF00400;PF00400;PF00400;PF02535;PF12937;PF00646	-	-	NO
gene0552	Scaffold1	HD_1	+	1792360	1793639	1280	hypothetical protein	tfe	Transcription factor efuD OS=Hormonema carpetanum OX=284138 GN=efuD PE=3 SV=1	GO:0045182;GO:0005488;GO:0008152;GO:0009987	-	-	K03136	PF02002	-	-	NO
gene0553	Scaffold1	HD_1	-	1796439	1793813	2627	hypothetical protein	-	Mitochondrial phosphate carrier protein 2 OS=Saccharomyces cerevisiae (strain ATCC 204508 / S288c) OX=559292 GN=PIC2 PE=1 SV=1	GO:0005215;GO:0110165;GO:0009987;GO:0051179	-	-	K15102	PF00153;PF00153;PF00153;PF11788	-	-	NO
gene0554	Scaffold1	HD_1	-	1799037	1797183	1855	hypothetical protein	-	Sporulation protein RMD1 OS=Saccharomyces cerevisiae (strain ATCC 204508 / S288c) OX=559292 GN=RMD1 PE=1 SV=1	GO:0110165	COG1723	J	K21456	PF02582	-	-	NO
gene0555	Scaffold1	HD_1	+	1800027	1805441	5415	hypothetical protein	-	cAMP-dependent protein kinase type 2 OS=Saccharomyces cerevisiae (strain ATCC 204508 / S288c) OX=559292 GN=TPK2 PE=1 SV=2	GO:0005488;GO:0003824;GO:0110165;GO:0065007;GO:0008152;GO:0009987	COG0515	T	K04345	PF00069;PF07714;PF10373	-	-	NO
gene0556	Scaffold1	HD_1	+	1806292	1813749	7458	hypothetical protein	-	Ubiquitin carboxyl-terminal hydrolase 34 OS=Homo sapiens OX=9606 GN=USP34 PE=1 SV=2	GO:0003824;GO:0008152	-	-	K11853	PF00443;PF13423;PF12030	-	-	NO
gene0557	Scaffold1	HD_1	+	1814197	1816670	2474	hypothetical protein	dld	D-lactate dehydrogenase [cytochrome] 1, mitochondrial OS=Saccharomyces cerevisiae (strain ATCC 204508 / S288c) OX=559292 GN=DLD1 PE=1 SV=2	GO:0005488;GO:0003824;GO:0110165	COG0277	C	K00102	PF02913;PF01565;PF01565	-	-	NO
gene0558	Scaffold1	HD_1	+	1817525	1817863	339	-	-	-	-	-	-	-	-	-	-	NO
gene0559	Scaffold1	HD_1	-	1819103	1818399	705	hypothetical protein	-	-	-	-	-	-	-	-	-	NO
gene0560	Scaffold1	HD_1	-	1820901	1820467	435	hypothetical protein	-	-	GO:0005488	-	-	K09102	PF00010	-	-	NO
gene0561	Scaffold1	HD_1	+	1821639	1825812	4174	hypothetical protein	-	Uncharacterized protein C11E3.02c OS=Schizosaccharomyces pombe (strain 972 / ATCC 24843) OX=284812 GN=SPAC11E3.02c PE=4 SV=1	-	-	-	K19949	PF06292;PF06292;PF00168	-	-	NO
gene0562	Scaffold1	HD_1	+	1826378	1827177	800	hypothetical protein	-	NLP effector protein 10 OS=Phytophthora capsici OX=4784 GN=NLP10 PE=2 SV=1	-	-	-	-	PF05630	-	-	YES
gene0563	Scaffold1	HD_1	-	1829695	1827901	1795	hypothetical protein	pcnB	Serine/threonine-protein kinase sepA OS=Dictyostelium discoideum OX=44689 GN=sepA PE=2 SV=1	GO:0005488;GO:0003824;GO:0008152;GO:0009987	COG0515	T	K00970	PF00069;PF07714	-	-	NO
gene0564	Scaffold1	HD_1	+	1831321	1832034	714	hypothetical protein	-	Nitrogen assimilation transcription factor nit-4 OS=Neurospora crassa (strain ATCC 24698 / 74-OR23-1A / CBS 708.71 / DSM 1257 / FGSC 987) OX=367110 GN=nit-4 PE=4 SV=2	GO:0140110;GO:0005488;GO:0110165	-	-	-	PF00172	-	-	NO
gene0565	Scaffold1	HD_1	+	1862437	1862787	351	-	-	-	-	-	-	-	-	-	-	NO
gene0566	Scaffold1	HD_1	+	1907279	1908817	1539	regulator of G protein signaling domain-containing protein	-	Developmental regulator flbA OS=Emericella nidulans (strain FGSC A4 / ATCC 38163 / CBS 112.46 / NRRL 194 / M139) OX=227321 GN=flbA PE=2 SV=1	GO:0065007;GO:0009987	-	-	K19838	PF00615	-	-	NO
gene0567	Scaffold1	HD_1	-	1910222	1909068	1155	hypothetical protein	ade	Adenine deaminase OS=Schizosaccharomyces pombe (strain 972 / ATCC 24843) OX=284812 GN=aah1 PE=1 SV=1	GO:0005488;GO:0003824;GO:0110165;GO:0008152;GO:0009987	COG1816	F	K21053	PF00962	-	-	NO
gene0568	Scaffold1	HD_1	+	1912169	1913955	1787	hypothetical protein	-	-	GO:0110165	-	-	-	-	-	-	NO
gene0569	Scaffold1	HD_1	-	1916168	1914242	1927	hypothetical protein	-	-	-	-	-	-	-	-	-	NO
gene0570	Scaffold1	HD_1	+	1916665	1921700	5036	hypothetical protein	-	Probable dihydrofolate synthetase OS=Schizosaccharomyces pombe (strain 972 / ATCC 24843) OX=284812 GN=fol3 PE=3 SV=1	-	COG0285	H	K20457	PF10428;PF13855;PF00560;PF00560;PF00560;PF00560	-	-	NO
gene0571	Scaffold1	HD_1	-	1922711	1922255	457	hypothetical protein	-	Large ribosomal subunit protein P1 OS=Alternaria alternata OX=5599 GN=ALTA12 PE=1 SV=1	GO:0005198;GO:0032991;GO:0110165;GO:0008152;GO:0009987	-	-	K02942	PF00428	-	-	NO
gene0572	Scaffold1	HD_1	+	1923152	1924852	1701	hypothetical protein	-	CUB1 family protein C30C2.08 OS=Schizosaccharomyces pombe (strain 972 / ATCC 24843) OX=284812 GN=SPAC30C2.08 PE=3 SV=1	-	-	-	-	PF10303;PF10303	-	-	NO
gene0573	Scaffold1	HD_1	+	1925077	1926992	1916	hypothetical protein	-	Trafficking protein particle complex subunit 13 OS=Homo sapiens OX=9606 GN=TRAPPC13 PE=1 SV=2	-	-	-	K20310	PF06159	-	-	NO
gene0574	Scaffold1	HD_1	+	1928693	1929502	810	hypothetical protein	-	-	GO:0110165	-	-	-	-	-	-	YES
gene0575	Scaffold1	HD_1	-	1930776	1929826	951	hypothetical protein	-	-	-	-	-	-	-	-	-	NO
gene0576	Scaffold1	HD_1	+	1930799	1935628	4830	hypothetical protein	-	-	GO:0003824;GO:0008152;GO:0009987	-	-	K06641	-	-	-	NO
gene0577	Scaffold1	HD_1	-	1946800	1936153	10648	hypothetical protein	-	DENN domain-containing protein C297.05 OS=Schizosaccharomyces pombe (strain 972 / ATCC 24843) OX=284812 GN=SPCC297.05 PE=1 SV=1	-	COG2730	G	K01210	PF02141;PF03456;PF03455;PF00150	-	-	NO
gene0578	Scaffold1	HD_1	-	1951878	1950907	972	hypothetical protein	-	-	GO:0003824;GO:0008152;GO:0009987	-	-	-	-	-	-	NO
gene0579	Scaffold1	HD_1	+	1952439	1953883	1445	hypothetical protein	-	-	-	-	-	-	-	-	-	NO
gene0580	Scaffold1	HD_1	-	1961059	1954382	6678	hypothetical protein	-	-	-	-	-	K23504	PF05729	-	-	NO
gene0581	Scaffold1	HD_1	+	1962199	1963104	906	hypothetical protein	-	-	-	-	-	-	-	-	-	NO
gene0582	Scaffold1	HD_1	+	1964191	1966050	1860	hypothetical protein	-	-	-	-	-	K11370	-	-	-	NO
gene0583	Scaffold1	HD_1	-	1966808	1966398	411	hypothetical protein	-	Protein kish-A OS=Taeniopygia guttata OX=59729 GN=TMEM167A PE=3 SV=1	GO:0110165	-	-	K11094	PF06842	-	-	YES
gene0584	Scaffold1	HD_1	+	1967131	1967662	532	hypothetical protein	-	Transcription initiation factor TFIID subunit 13 OS=Schizosaccharomyces pombe (strain 972 / ATCC 24843) OX=284812 GN=taf13 PE=3 SV=3	GO:0045182;GO:0005488;GO:0110165;GO:0008152;GO:0009987	-	-	K03127	PF02269	-	-	NO
gene0585	Scaffold1	HD_1	-	1969208	1968121	1088	hypothetical protein	-	Eukaryotic translation initiation factor 3 subunit F OS=Phaeosphaeria nodorum (strain SN15 / ATCC MYA-4574 / FGSC 10173) OX=321614 GN=SNOG_04858 PE=3 SV=1	GO:0045182;GO:0005488;GO:0003824;GO:0032991;GO:0009987	-	-	K03249	PF13012;PF01398	-	-	NO
gene0586	Scaffold1	HD_1	+	1969410	1971569	2160	hypothetical protein	-	U3 small nucleolar RNA-associated protein 25 OS=Talaromyces stipitatus (strain ATCC 10500 / CBS 375.48 / QM 6759 / NRRL 1006) OX=441959 GN=utp25 PE=3 SV=1	GO:0005488;GO:0032991;GO:0110165;GO:0008152;GO:0009987	-	-	K14774	PF06862;PF06862	-	-	NO
gene0587	Scaffold1	HD_1	-	1973436	1971737	1700	Protein-lysine N-methyltransferase rrg1	-	Protein-lysine N-methyltransferase EFM6 OS=Saccharomyces cerevisiae (strain ATCC 204508 / S288c) OX=559292 GN=EFM6 PE=1 SV=1	GO:0003824;GO:0110165;GO:0008152	-	-	K21804	PF10294	-	-	NO
gene0588	Scaffold1	HD_1	+	1973976	1978066	4091	hypothetical protein	-	Axial budding pattern protein 2 OS=Saccharomyces cerevisiae (strain ATCC 204508 / S288c) OX=559292 GN=AXL2 PE=1 SV=1	GO:0005488;GO:0110165	-	-	K18637	PF05345;PF05345;PF05345	-	-	NO
gene0589	Scaffold1	HD_1	+	1980068	1982783	2716	hypothetical protein	-	-	-	-	-	-	-	-	-	NO
gene0590	Scaffold1	HD_1	+	1985268	1986402	1135	hypothetical protein	-	-	GO:0110165	-	-	-	-	-	-	NO
gene0591	Scaffold1	HD_1	-	1987924	1986480	1445	hypothetical protein	-	Ethanolamine-phosphate cytidylyltransferase OS=Bos taurus OX=9913 GN=PCYT2 PE=2 SV=1	GO:0003824;GO:0008152;GO:0009987	COG0615	M	K00967	PF01467	-	-	NO
gene0592	Scaffold1	HD_1	+	1988446	1989854	1409	hypothetical protein	-	-	-	-	-	-	-	-	-	NO
gene0593	Scaffold1	HD_1	-	1990887	1990012	876	hypothetical protein	-	Protein ERP1 OS=Saccharomyces cerevisiae (strain ATCC 204508 / S288c) OX=559292 GN=ERP1 PE=1 SV=1	GO:0110165	-	-	K20346	PF01105	-	-	NO
gene0594	Scaffold1	HD_1	+	1991047	1992629	1583	hypothetical protein	-	SWR1-complex protein 4 OS=Aspergillus fumigatus (strain ATCC MYA-4609 / CBS 101355 / FGSC A1100 / Af293) OX=330879 GN=swc4 PE=3 SV=1	GO:0032991;GO:0110165;GO:0008152;GO:0009987;GO:0050896	-	-	K11324	PF16282	-	-	NO
gene0595	Scaffold1	HD_1	-	1996594	1993026	3569	hypothetical protein	bglX	Probable beta-glucosidase G OS=Aspergillus oryzae (strain ATCC 42149 / RIB 40) OX=510516 GN=bglG PE=3 SV=1	GO:0003824;GO:0008152	COG1472	G	K05349	PF01915;PF00933;PF14310	-	-	YES
gene0596	Scaffold1	HD_1	+	1997633	2000878	3246	hypothetical protein	-	Uncharacterized protein C57A7.05 OS=Schizosaccharomyces pombe (strain 972 / ATCC 24843) OX=284812 GN=SPAC57A7.05 PE=4 SV=1	GO:0110165	-	-	-	PF10337;PF13515;PF10334	-	-	NO
gene0597	Scaffold1	HD_1	+	2001518	2007350	5833	hypothetical protein	-	Regulator of nonsense transcripts 1 homolog OS=Neurospora crassa (strain ATCC 24698 / 74-OR23-1A / CBS 708.71 / DSM 1257 / FGSC 987) OX=367110 GN=2E4.130 PE=3 SV=1	GO:0140657;GO:0003824	COG1112	L	K14326	PF13087;PF13087;PF13086;PF13245	-	-	NO
gene0598	Scaffold1	HD_1	-	2008479	2007805	675	hypothetical protein	-	Regulator of nonsense transcripts 1 OS=Homo sapiens OX=9606 GN=UPF1 PE=1 SV=2	GO:0140657;GO:0005488;GO:0003824;GO:0110165;GO:0065007;GO:0008152;GO:0009987	COG1112	L	K14326	PF13087	-	-	NO
gene0599	Scaffold1	HD_1	-	2010407	2008521	1887	hypothetical protein	-	-	GO:0140657;GO:0003824	-	-	-	PF13086	-	-	NO
gene0600	Scaffold1	HD_1	-	2013720	2011779	1942	hypothetical protein	-	Nucleoporin NDC1 OS=Chaetomium thermophilum (strain DSM 1495 / CBS 144.50 / IMI 039719) OX=759272 GN=NDC1 PE=3 SV=1	GO:0032991;GO:0110165;GO:0009987;GO:0051179	-	-	K14315	PF09531	-	-	NO
gene0601	Scaffold1	HD_1	+	2014080	2020380	6301	hypothetical protein	-	Developmental regulator flbA OS=Emericella nidulans (strain FGSC A4 / ATCC 38163 / CBS 112.46 / NRRL 194 / M139) OX=227321 GN=flbA PE=2 SV=1	GO:0065007;GO:0009987	-	-	K19838	PF14523;PF00615;PF00610	-	-	NO
gene0602	Scaffold1	HD_1	+	2022181	2023980	1800	hypothetical protein	-	Serine/threonine-protein kinase chk1 OS=Schizosaccharomyces pombe (strain 972 / ATCC 24843) OX=284812 GN=chk1 PE=1 SV=2	GO:0005488;GO:0003824;GO:0008152;GO:0009987	COG0515	T	K02216	PF00069;PF07714	-	-	NO
gene0603	Scaffold1	HD_1	-	2025097	2024708	390	hypothetical protein	-	-	-	-	-	-	-	-	-	NO
gene0604	Scaffold1	HD_1	+	2025968	2027292	1325	hypothetical protein	aroC	Chorismate synthase aro-2 OS=Neurospora crassa (strain ATCC 24698 / 74-OR23-1A / CBS 708.71 / DSM 1257 / FGSC 987) OX=367110 GN=aro-2 PE=1 SV=2	GO:0003824;GO:0008152;GO:0009987	COG0082	E	K01736	PF01264	-	-	NO
gene0605	Scaffold1	HD_1	-	2028746	2027682	1065	hypothetical protein	-	-	GO:0110165	-	-	-	-	-	-	YES
gene0606	Scaffold1	HD_1	+	2029467	2030201	735	hypothetical protein	-	-	GO:0140110;GO:0032991;GO:0065007	-	-	-	PF09637	-	-	NO
gene0607	Scaffold1	HD_1	-	2032500	2030321	2180	hypothetical protein	-	High-affinity glucose transporter ght2 OS=Schizosaccharomyces pombe (strain 972 / ATCC 24843) OX=284812 GN=ght2 PE=1 SV=1	GO:0005215;GO:0110165;GO:0051179	COG2814	G	K08139	PF00083;PF00083;PF07690	-	-	NO
gene0608	Scaffold1	HD_1	+	2034927	2035318	392	-	-	-	-	-	-	-	-	-	-	YES
gene0609	Scaffold1	HD_1	-	2035631	2035416	216	hypothetical protein	-	Dol-P-Glc:Glc(2)Man(9)GlcNAc(2)-PP-Dol alpha-1,2-glucosyltransferase OS=Aspergillus fumigatus (strain ATCC MYA-4609 / CBS 101355 / FGSC A1100 / Af293) OX=330879 GN=alg10 PE=3 SV=1	GO:0003824;GO:0110165;GO:0008152;GO:0009987	-	-	K03850	-	-	-	NO
gene0610	Scaffold1	HD_1	-	2039851	2035700	4152	hypothetical protein	amiE	Dol-P-Glc:Glc(2)Man(9)GlcNAc(2)-PP-Dol alpha-1,2-glucosyltransferase OS=Aspergillus fumigatus (strain ATCC MYA-4609 / CBS 101355 / FGSC A1100 / Af293) OX=330879 GN=alg10 PE=3 SV=1	GO:0003824;GO:0110165;GO:0008152;GO:0009987	COG0154	J	K01426	PF04922;PF01425	-	-	NO
gene0611	Scaffold1	HD_1	+	2040206	2041861	1656	hypothetical protein	-	Uncharacterized MFS-type transporter C1271.10c OS=Schizosaccharomyces pombe (strain 972 / ATCC 24843) OX=284812 GN=SPBC1271.10c PE=1 SV=1	GO:0005215;GO:0110165	-	-	K08856	PF07690	-	-	NO
gene0612	Scaffold1	HD_1	-	2042971	2041907	1065	hypothetical protein	-	-	GO:0140110;GO:0005488;GO:0110165;GO:0008152;GO:0009987	-	-	-	PF04082	-	-	NO
gene0613	Scaffold1	HD_1	+	2043634	2045507	1874	hypothetical protein	-	Nuclear envelope morphology protein 1 OS=Schizosaccharomyces pombe (strain 972 / ATCC 24843) OX=284812 GN=nem1 PE=3 SV=1	GO:0003824	COG5190	K	K17617	PF03031	-	-	NO
gene0614	Scaffold1	HD_1	-	2047932	2046111	1822	hypothetical protein	-	Vacuolar amino acid transporter 2 OS=Saccharomyces cerevisiae (strain ATCC 204508 / S288c) OX=559292 GN=AVT2 PE=2 SV=1	GO:0110165;GO:0008152	-	-	K14997	PF01490	-	-	NO
gene0615	Scaffold1	HD_1	+	2049799	2050718	920	hypothetical protein	-	Probable pathogenesis-related protein ARB_02861 OS=Arthroderma benhamiae (strain ATCC MYA-4681 / CBS 112371) OX=663331 GN=ARB_02861 PE=3 SV=2	GO:0110165	COG2340	D;R	K13449	PF00188	-	-	YES
gene0616	Scaffold1	HD_1	-	2051745	2050887	859	hypothetical protein	lplA	Lipoate-protein ligase LplJ OS=Bacillus subtilis (strain 168) OX=224308 GN=lplJ PE=1 SV=1	GO:0110165;GO:0008152	COG0095	H	K03800	-	-	-	NO
gene0617	Scaffold1	HD_1	-	2053801	2052680	1122	hypothetical protein	-	Septin homolog spn2 OS=Schizosaccharomyces pombe (strain 972 / ATCC 24843) OX=284812 GN=spn2 PE=1 SV=2	GO:0005488;GO:0110165	-	-	K16938	PF00735	-	-	NO
gene0618	Scaffold1	HD_1	+	2054118	2054621	504	hypothetical protein	rpmF	Large ribosomal subunit protein bL32m OS=Neurospora crassa (strain ATCC 24698 / 74-OR23-1A / CBS 708.71 / DSM 1257 / FGSC 987) OX=367110 GN=mrpl32 PE=1 SV=1	GO:0005198;GO:0032991;GO:0008152;GO:0009987	-	-	K02911	-	-	-	NO
gene0619	Scaffold1	HD_1	+	2054891	2056177	1287	hypothetical protein	-	Meiotic recombination protein rec14 OS=Schizosaccharomyces pombe (strain 972 / ATCC 24843) OX=284812 GN=rec14 PE=1 SV=1	-	-	-	K12601	PF00400;PF00400;PF00400	-	-	NO
gene0620	Scaffold1	HD_1	+	2056725	2059892	3168	hypothetical protein	-	Pheromone-processing carboxypeptidase kex1 OS=Sclerotinia sclerotiorum (strain ATCC 18683 / 1980 / Ss-1) OX=665079 GN=kex1 PE=3 SV=1	GO:0003824;GO:0110165;GO:0008152	COG2939	E	K01288	PF00450	-	-	YES
gene0621	Scaffold1	HD_1	-	2061844	2060719	1126	putative nuclear pore complex protein	-	mRNA export factor GLE2 OS=Chaetomium thermophilum (strain DSM 1495 / CBS 144.50 / IMI 039719) OX=759272 GN=GLE2 PE=3 SV=1	-	-	-	K14298	PF00400;PF00400;PF00400	-	-	NO
gene0622	Scaffold1	HD_1	-	2063367	2062924	444	hypothetical protein	-	-	-	-	-	-	-	-	-	YES
gene0624	Scaffold1	HD_1	+	2064648	2070126	5479	hypothetical protein	-	Oligopeptide transporter 4 OS=Arabidopsis thaliana OX=3702 GN=OPT4 PE=1 SV=1	GO:0005215;GO:0110165;GO:0009987;GO:0051179	COG1028	I	K17738	PF03169;PF00106;PF13561;PF08659;PF01370	-	-	NO
gene0625	Scaffold1	HD_1	-	2071888	2070241	1648	hypothetical protein	-	Cytochrome P450 monooxygenase mpaDE OS=Penicillium roqueforti (strain FM164) OX=1365484 GN=mpaDE PE=3 SV=2	GO:0005488;GO:0003824	COG2124	Q;V	K07824	PF00067	-	-	YES
gene0626	Scaffold1	HD_1	-	2073116	2072520	597	hypothetical protein	-	60S ribosome subunit biogenesis protein NIP7 OS=Saccharomyces cerevisiae (strain ATCC 204508 / S288c) OX=559292 GN=NIP7 PE=1 SV=1	GO:0005488;GO:0110165;GO:0009987	-	-	K07565	PF03657;PF17833	-	-	NO
gene0627	Scaffold1	HD_1	+	2073396	2075407	2012	nucleolar complex-associated protein-domain-containing protein	-	Nucleolar complex-associated protein 3 OS=Saccharomyces cerevisiae (strain ATCC 204508 / S288c) OX=559292 GN=NOC3 PE=1 SV=1	GO:0110165;GO:0009987	-	-	K14834	PF07540;PF03914	-	-	NO
gene0628	Scaffold1	HD_1	+	2076019	2076720	702	hypothetical protein	-	-	GO:0110165	-	-	-	-	-	-	NO
gene0629	Scaffold1	HD_1	+	2077111	2077341	231	-	-	-	-	-	-	-	-	-	-	NO
gene0630	Scaffold1	HD_1	-	2077972	2077343	630	hypothetical protein	-	-	-	-	-	-	PF12937;PF00646	-	-	NO
gene0631	Scaffold1	HD_1	+	2078999	2079304	306	-	-	-	-	-	-	-	-	-	-	NO
gene0632	Scaffold1	HD_1	+	2080384	2081722	1339	hypothetical protein	-	-	-	-	-	-	-	-	-	NO
gene0633	Scaffold1	HD_1	+	2082447	2083208	762	Sec61beta family-domain-containing protein	-	Protein transport protein Sec61 subunit beta OS=Yarrowia lipolytica (strain CLIB 122 / E 150) OX=284591 GN=SBH1 PE=3 SV=1	GO:0032991;GO:0009987;GO:0051179	-	-	K09481	PF03911	-	-	NO
gene0634	Scaffold1	HD_1	+	2084201	2086650	2450	hypothetical protein	-	Probable NAD(P)H-dependent D-xylose reductase xyl1 OS=Aspergillus clavatus (strain ATCC 1007 / CBS 513.65 / DSM 816 / NCTC 3887 / NRRL 1 / QM 1276 / 107) OX=344612 GN=xyl1 PE=3 SV=1	GO:0003824;GO:0008152	COG0656	Q	K17743	PF00248	-	-	NO
gene0635	Scaffold1	HD_1	+	2087970	2088775	806	hypothetical protein	-	Small ribosomal subunit protein mS23 OS=Phaeosphaeria nodorum (strain SN15 / ATCC MYA-4574 / FGSC 10173) OX=321614 GN=RSM25 PE=3 SV=1	GO:0005198;GO:0032991	-	-	K17402	PF13741	-	-	NO
gene0636	Scaffold1	HD_1	-	2089527	2088972	556	hypothetical protein	-	mRNA stability protein mug134 OS=Schizosaccharomyces pombe (strain 972 / ATCC 24843) OX=284812 GN=mug134 PE=2 SV=4	-	-	-	K02321	PF04667	-	-	NO
gene0637	Scaffold1	HD_1	+	2090463	2091298	836	SAM-dependent RNA methyltransferase	-	Protein arginine N-methyltransferase SFM1 OS=Saccharomyces cerevisiae (strain ATCC 204508 / S288c) OX=559292 GN=SFM1 PE=1 SV=1	GO:0003824;GO:0008152	-	-	K01288	PF04252	-	-	NO
gene0638	Scaffold1	HD_1	+	2091628	2098287	6660	pH-response regulator protein palA/RIM20	-	pH-response regulator protein palA/RIM20 OS=Emericella nidulans (strain FGSC A4 / ATCC 38163 / CBS 112.46 / NRRL 194 / M139) OX=227321 GN=palA PE=1 SV=3	GO:0005488;GO:0110165;GO:0008152;GO:0009987	-	-	K12200	PF03097;PF13949;PF04082	-	-	NO
gene0639	Scaffold1	HD_1	-	2100518	2099336	1183	hypothetical protein	-	Probable quinate permease OS=Aspergillus fumigatus (strain ATCC MYA-4609 / CBS 101355 / FGSC A1100 / Af293) OX=330879 GN=qutD PE=3 SV=1	GO:0005215;GO:0110165	COG2814	G	K08139	PF00083;PF00083;PF07690	-	-	NO
gene0640	Scaffold1	HD_1	+	2100979	2106304	5326	hypothetical protein	ilvD	Dihydroxy-acid dehydratase ilvC, mitochondrial OS=Aspergillus fumigatus (strain ATCC MYA-4609 / CBS 101355 / FGSC A1100 / Af293) OX=330879 GN=ilvC PE=1 SV=2	GO:0005488;GO:0003824;GO:0008152;GO:0009987	COG0129	E;G	K01687	PF00920;PF00271;PF00270;PF16124	-	-	NO
gene0641	Scaffold1	HD_1	-	2112304	2106587	5718	hypothetical protein	-	tRNA (32-2'-O)-methyltransferase regulator trm732 OS=Schizosaccharomyces pombe (strain 972 / ATCC 24843) OX=284812 GN=trm732 PE=3 SV=1	GO:0110165	-	-	K24169	PF10350	-	-	NO
gene0642	Scaffold1	HD_1	+	2112719	2113434	716	hypothetical protein	-	Mitochondrial import inner membrane translocase subunit tim23 OS=Schizosaccharomyces pombe (strain 972 / ATCC 24843) OX=284812 GN=tim23 PE=3 SV=1	GO:0005215;GO:0110165	-	-	K17794	PF02466	-	-	NO
gene0643	Scaffold1	HD_1	+	2113924	2115717	1794	hypothetical protein	-	-	-	-	-	-	-	-	-	NO
gene0644	Scaffold1	HD_1	-	2120067	2116357	3711	hypothetical protein	fusA	Ribosome-releasing factor 2, mitochondrial OS=Emericella nidulans (strain FGSC A4 / ATCC 38163 / CBS 112.46 / NRRL 194 / M139) OX=227321 GN=mef2 PE=3 SV=1	GO:0045182;GO:0005488;GO:0003824;GO:0110165;GO:0008152;GO:0009987	COG0480	J	K02355	PF00009;PF14492;PF03144	-	-	NO
gene0645	Scaffold1	HD_1	+	2120415	2123151	2737	hypothetical protein	-	Vacuolar protein sorting-associated protein 17 OS=Schizosaccharomyces pombe (strain 972 / ATCC 24843) OX=284812 GN=vps17 PE=3 SV=1	GO:0005488;GO:0032991;GO:0110165;GO:0009987;GO:0051179	-	-	-	PF09325;PF00787	-	-	NO
gene0646	Scaffold1	HD_1	-	2126582	2125630	953	hypothetical protein	cysH	Phosphoadenosine phosphosulfate reductase OS=Emericella nidulans (strain FGSC A4 / ATCC 38163 / CBS 112.46 / NRRL 194 / M139) OX=227321 GN=sA PE=3 SV=3	GO:0003824;GO:0008152;GO:0009987	COG0175	E;H	K00390	PF01507	-	-	NO
gene0647	Scaffold1	HD_1	-	2128782	2127961	822	hypothetical protein	-	-	-	-	-	-	-	-	-	NO
gene0648	Scaffold1	HD_1	+	2130118	2132200	2083	hypothetical protein	-	-	-	-	-	-	-	-	-	NO
gene0649	Scaffold1	HD_1	+	2132366	2133898	1533	hypothetical protein	-	-	-	-	-	-	-	-	-	NO
gene0650	Scaffold1	HD_1	-	2135124	2134531	594	hypothetical protein	-	O-acetyltransferase PaAT-1 OS=Phomopsis amygdali OX=1214568 GN=PaAT-1 PE=1 SV=1	GO:0003824;GO:0110165	COG1835	M	-	-	-	-	NO
gene0651	Scaffold1	HD_1	-	2135984	2135169	816	hypothetical protein	hasA	Acyltransferase R4 OS=Phoma sp. (strain ATCC 20986 / MF5453) OX=1828523 GN=R4 PE=2 SV=1	GO:0003824;GO:0110165	-	-	K00752	-	-	-	NO
gene0652	Scaffold1	HD_1	-	2138179	2136593	1587	hypothetical protein	metX	Homoserine O-acetyltransferase OS=Emericella nidulans (strain FGSC A4 / ATCC 38163 / CBS 112.46 / NRRL 194 / M139) OX=227321 GN=metE PE=3 SV=1	GO:0003824;GO:0008152	COG2021	E	K00641	PF00561	-	-	NO
gene0653	Scaffold1	HD_1	+	2138385	2138837	453	hypothetical protein	-	Hydrolase tropI OS=Talaromyces stipitatus (strain ATCC 10500 / CBS 375.48 / QM 6759 / NRRL 1006) OX=441959 GN=tropI PE=3 SV=1	GO:0003824	COG0412	Q	K10771	PF01738	-	-	NO
gene0654	Scaffold1	HD_1	-	2141713	2138927	2787	hypothetical protein	-	-	GO:0110165	-	-	-	PF11970	-	-	NO
gene0655	Scaffold1	HD_1	+	2143141	2146357	3217	hypothetical protein	chnB	FAD-binding monooxygenase ktnD OS=Aspergillus niger (strain ATCC MYA-4892 / CBS 513.88 / FGSC A1513) OX=425011 GN=ktnD PE=3 SV=1	GO:0005488;GO:0003824;GO:0110165	COG2072	P	K03379	PF00743;PF20684;PF13738;PF07992;PF13434	-	-	NO
gene0656	Scaffold1	HD_1	-	2147994	2146931	1064	hypothetical protein	-	Autophagy-related protein 3 OS=Neosartorya fischeri (strain ATCC 1020 / DSM 3700 / CBS 544.65 / FGSC A1164 / JCM 1740 / NRRL 181 / WB 181) OX=331117 GN=atg3 PE=3 SV=1	GO:0003824;GO:0110165;GO:0008152;GO:0009987	-	-	K08343	PF03987	-	-	NO
gene0657	Scaffold1	HD_1	+	2150240	2156670	6431	hypothetical protein	-	Nudix hydrolase 14, chloroplastic OS=Arabidopsis thaliana OX=3702 GN=NUDT14 PE=1 SV=2	GO:0003824	COG0494	V	K18447	PF00293	-	-	NO
gene0658	Scaffold1	HD_1	+	2157469	2159967	2499	hypothetical protein	-	Glucan 1,3-beta-glucosidase OS=Cochliobolus carbonum OX=5017 GN=EXG1 PE=1 SV=1	GO:0003824	COG3386	G	K01210	PF12708;PF12708	-	-	YES
gene0659	Scaffold1	HD_1	-	2161019	2160072	948	hypothetical protein	-	Oxidoreductase poxI OS=Penicillium oxalicum OX=69781 GN=poxI PE=2 SV=1	GO:0003824	-	-	-	PF05368;PF13460	-	-	NO
gene0660	Scaffold1	HD_1	-	2163717	2161211	2507	hypothetical protein	-	ABC transporter F family member 4 OS=Arabidopsis thaliana OX=3702 GN=ABCF4 PE=2 SV=1	GO:0005488;GO:0003824	COG0488	R	K06158	PF00005;PF00005;PF00005	-	-	NO
gene0661	Scaffold1	HD_1	-	2167033	2164199	2835	hypothetical protein	-	-	GO:0110165	-	-	-	-	-	-	NO
gene0662	Scaffold1	HD_1	+	2168890	2169768	879	hypothetical protein	-	-	-	-	-	-	-	-	-	NO
gene0663	Scaffold1	HD_1	-	2171116	2169945	1172	hypothetical protein	serB	Probable phosphoserine phosphatase OS=Schizosaccharomyces pombe (strain 972 / ATCC 24843) OX=284812 GN=SPBC3H7.07c PE=2 SV=1	GO:0005488;GO:0003824;GO:0008152;GO:0009987	COG0560	E	K01079	PF08282	-	-	NO
gene0664	Scaffold1	HD_1	-	2172894	2171470	1425	hypothetical protein	-	-	-	-	-	-	-	-	-	NO
gene0665	Scaffold1	HD_1	-	2177567	2174555	3013	hypothetical protein	-	Protein hob1 OS=Schizosaccharomyces pombe (strain 972 / ATCC 24843) OX=284812 GN=hob1 PE=1 SV=1	GO:0110165;GO:0009987;GO:0051179	-	-	K12562	PF00018;PF03114	-	-	NO
gene0666	Scaffold1	HD_1	+	2178163	2179992	1830	hypothetical protein	-	-	-	-	-	-	PF10382	-	-	NO
gene0667	Scaffold1	HD_1	-	2182096	2180203	1894	hypothetical protein	-	Inactive metallocarboxypeptidase ECM14 OS=Leptosphaeria maculans (strain JN3 / isolate v23.1.3 / race Av1-4-5-6-7-8) OX=985895 GN=ECM14 PE=3 SV=1	GO:0005488;GO:0003824;GO:0110165;GO:0008152	COG2866	M	K08783	PF00246	-	-	NO
gene0668	Scaffold1	HD_1	+	2182394	2187581	5188	hypothetical protein	-	Protein transport protein sec73 OS=Schizosaccharomyces pombe (strain 972 / ATCC 24843) OX=284812 GN=sec73 PE=3 SV=2	GO:0098772;GO:0065007	-	-	K18442	PF01369;PF00169	-	-	NO
gene0669	Scaffold1	HD_1	-	2189321	2187902	1420	hypothetical protein	panE	Probable 2-dehydropantoate 2-reductase OS=Schizosaccharomyces pombe (strain 972 / ATCC 24843) OX=284812 GN=SPBPB2B2.09c PE=3 SV=1	GO:0003824	COG1893	H	K00077	PF08546;PF02558	-	-	NO
gene0670	Scaffold1	HD_1	+	2189712	2190628	917	hypothetical protein	-	Ubiquinone biosynthesis protein coq4, mitochondrial OS=Talaromyces stipitatus (strain ATCC 10500 / CBS 375.48 / QM 6759 / NRRL 1006) OX=441959 GN=coq4 PE=3 SV=1	GO:0110165;GO:0008152;GO:0009987	COG5031	H	K18586	PF05019	-	-	NO
gene0671	Scaffold1	HD_1	-	2193896	2191248	2649	hypothetical protein	-	26S proteasome non-ATPase regulatory subunit 10 OS=Rattus norvegicus OX=10116 GN=Psmd10 PE=2 SV=1	GO:0003824;GO:0008152;GO:0009987	-	-	K21440	PF12796;PF13857	-	-	NO
gene0672	Scaffold1	HD_1	-	2195911	2195065	847	hypothetical protein	-	-	-	-	-	-	-	-	-	YES
gene0673	Scaffold1	HD_1	+	2196688	2197680	993	hypothetical protein	-	Ankyrin repeat and KH domain-containing protein 1 OS=Homo sapiens OX=9606 GN=ANKHD1 PE=1 SV=1	-	-	-	-	PF12796;PF00023;PF13637	-	-	NO
gene0674	Scaffold1	HD_1	-	2203190	2198163	5028	hypothetical protein	-	Tip elongation aberrant protein 1 OS=Schizosaccharomyces pombe (strain 972 / ATCC 24843) OX=284812 GN=tea1 PE=1 SV=1	-	COG3291	S	K20285	PF13415;PF13415;PF13415;PF13415;PF13418;PF13418;PF01344;PF13854;PF13964;PF07646	-	-	NO
gene0675	Scaffold1	HD_1	+	2204643	2209065	4423	hypothetical protein	-	Target of rapamycin complex 1 subunit mip1 OS=Schizosaccharomyces pombe (strain 972 / ATCC 24843) OX=284812 GN=mip1 PE=1 SV=1	GO:0032991;GO:0065007;GO:0009987	-	-	K07204	PF14538	-	-	NO
gene0676	Scaffold1	HD_1	-	2210332	2209450	883	hypothetical protein	-	Kinetochore protein Sos7 OS=Schizosaccharomyces pombe (strain 972 / ATCC 24843) OX=284812 GN=sos7 PE=1 SV=1	GO:0110165;GO:0009987;GO:0051179	-	-	-	PF20882	-	-	NO
gene0677	Scaffold1	HD_1	+	2210444	2211592	1149	hypothetical protein	-	-	-	-	-	-	-	-	-	NO
gene0678	Scaffold1	HD_1	+	2211891	2212570	680	40S ribosomal protein S3	-	Large ribosomal subunit protein eL37 OS=Emericella nidulans (strain FGSC A4 / ATCC 38163 / CBS 112.46 / NRRL 194 / M139) OX=227321 GN=rpl37 PE=3 SV=1	GO:0005198;GO:0005488;GO:0032991;GO:0110165;GO:0008152;GO:0009987	-	-	K02922	PF01907	-	-	NO
gene0679	Scaffold1	HD_1	+	2214127	2215998	1872	hypothetical protein	-	pH-response regulator protein palI/prr-5 OS=Neurospora crassa (strain ATCC 24698 / 74-OR23-1A / CBS 708.71 / DSM 1257 / FGSC 987) OX=367110 GN=prr-5 PE=3 SV=2	GO:0110165	-	-	-	PF06687	-	-	YES
gene0680	Scaffold1	HD_1	-	2219110	2217676	1435	hypothetical protein	-	-	-	-	-	-	-	-	-	NO
gene0681	Scaffold1	HD_1	+	2219862	2221670	1809	hypothetical protein	-	Cytochrome P450 86A4 OS=Arabidopsis thaliana OX=3702 GN=CYP86A4 PE=1 SV=1	GO:0005488;GO:0003824;GO:0110165	-	-	K04711	-	-	-	YES
gene0682	Scaffold1	HD_1	-	2230039	2222227	7813	-	-	-	-	-	-	-	-	-	-	NO
gene0683	Scaffold2	HD_1	-	10331	2114	8218	hypothetical protein	-	Kinesin-like protein KIF21B OS=Homo sapiens OX=9606 GN=KIF21B PE=1 SV=2	GO:0140657;GO:0003774;GO:0005488;GO:0110165;GO:0009987	COG2814	G	K24185	PF00225;PF07690;PF16796;PF00083;PF06609	-	-	NO
gene0684	Scaffold2	HD_1	+	11375	12083	709	hypothetical protein	-	-	-	-	-	-	-	-	-	YES
gene0685	Scaffold2	HD_1	-	14128	12515	1614	hypothetical protein	-	Pantothenate transporter liz1 OS=Schizosaccharomyces pombe (strain 972 / ATCC 24843) OX=284812 GN=liz1 PE=2 SV=2	GO:0005215;GO:0110165	COG2271	G	K03448	PF07690	-	-	NO
gene0686	Scaffold2	HD_1	+	14549	22791	8243	hypothetical protein	-	Flavin-containing monooxygenase ustF2 OS=Aspergillus flavus (strain ATCC 200026 / FGSC A1120 / IAM 13836 / NRRL 3357 / JCM 12722 / SRRC 167) OX=332952 GN=ustF2 PE=1 SV=1	GO:0003824;GO:0008152;GO:0009987	COG2175	Q	K07756	PF02668;PF03770;PF00743;PF00743;PF13738	-	-	NO
gene0687	Scaffold2	HD_1	-	24228	23125	1104	hypothetical protein	-	Putative box C/D snoRNA protein SPCC613.07 OS=Schizosaccharomyces pombe (strain 972 / ATCC 24843) OX=284812 GN=SPCC613.07 PE=1 SV=1	-	-	-	-	PF04438	-	-	NO
gene0688	Scaffold2	HD_1	+	24951	30970	6020	hypothetical protein	-	DENN domain-containing protein C297.05 OS=Schizosaccharomyces pombe (strain 972 / ATCC 24843) OX=284812 GN=SPCC297.05 PE=1 SV=1	-	-	-	K17878	PF02141;PF03456	-	-	NO
gene0689	Scaffold2	HD_1	+	31407	36766	5360	hypothetical protein	-	Probable transporter mch1 OS=Emericella nidulans (strain FGSC A4 / ATCC 38163 / CBS 112.46 / NRRL 194 / M139) OX=227321 GN=mch1 PE=3 SV=2	GO:0005488;GO:0003824	-	-	K21991	PF11701;PF07690;PF07690	-	-	NO
gene0690	Scaffold2	HD_1	-	38889	36788	2102	hypothetical protein	budC	3-oxoacyl-[acyl-carrier-protein] reductase FabG OS=Thermotoga maritima (strain ATCC 43589 / DSM 3109 / JCM 10099 / NBRC 100826 / MSB8) OX=243274 GN=fabG PE=3 SV=1	GO:0005488;GO:0003824;GO:0008152;GO:0009987	COG1028	I	K18009	PF13561;PF00106;PF01411;PF07973	-	-	NO
gene0691	Scaffold2	HD_1	-	39846	39350	497	hypothetical protein	-	-	-	-	-	-	PF14856	-	-	YES
gene0692	Scaffold2	HD_1	-	41731	40913	819	putative daunorubicin C-13 ketoreductase	-	Short-chain dehydrogenase chry4 OS=Gibberella zeae (strain ATCC MYA-4620 / CBS 123657 / FGSC 9075 / NRRL 31084 / PH-1) OX=229533 GN=chry4 PE=3 SV=1	-	COG1028	I	-	-	-	-	NO
gene0693	Scaffold2	HD_1	+	42053	45114	3062	hypothetical protein	-	Subtilisin-like serine protease AsES OS=Sarocladium strictum OX=5046 GN=AsES PE=1 SV=1	GO:0003824;GO:0110165;GO:0008152	COG1012	I	K00128	PF00171;PF00082;PF05922	-	-	NO
gene0694	Scaffold2	HD_1	+	45633	47541	1909	hypothetical protein	-	-	GO:0003824	COG2374	R	K07004	PF03372	-	-	YES
gene0695	Scaffold2	HD_1	-	47951	47622	330	-	-	-	-	-	-	-	-	-	-	NO
gene0696	Scaffold2	HD_1	-	49548	48406	1143	hypothetical protein	-	Fasciclin-like arabinogalactan protein ARB_02922 OS=Arthroderma benhamiae (strain ATCC MYA-4681 / CBS 112371) OX=663331 GN=ARB_02922 PE=3 SV=1	-	COG2335	R	K19519	PF02469;PF02469	-	-	YES
gene0697	Scaffold2	HD_1	+	50324	50682	359	hypothetical protein	-	-	GO:0005488;GO:0003824;GO:0065007;GO:0008152;GO:0009987;GO:0050896	-	-	-	-	-	-	NO
gene0698	Scaffold2	HD_1	-	52166	50796	1371	hypothetical protein	psd	Decarboxylase iboD OS=Amanita muscaria (strain Koide BX008) OX=946122 GN=iboD PE=2 SV=1	GO:0003824;GO:0008152;GO:0009987	COG0688	I	K01613	PF12588;PF02666	-	-	NO
gene0699	Scaffold2	HD_1	+	53703	55526	1824	hypothetical protein	-	-	GO:0110165	-	-	K18123	PF20684	-	-	NO
gene0700	Scaffold2	HD_1	-	57255	55644	1612	hypothetical protein	-	Glycosyltransferase buaB OS=Aspergillus burnettii OX=2508778 GN=buaB PE=3 SV=1	GO:0003824	-	-	-	PF06722	-	-	NO
gene0701	Scaffold2	HD_1	+	57665	58668	1004	hypothetical protein	bapA	Alpha-L-arabinofuranosidase OS=Bifidobacterium longum subsp. longum (strain ATCC 15707 / DSM 20219 / JCM 1217 / NCTC 11818 / E194b) OX=565042 GN=blArafA PE=1 SV=1	GO:0003824	COG3507	G	K20276	-	-	-	YES
gene0702	Scaffold2	HD_1	-	64635	58775	5861	Pectinesterase-like protein 3	-	Pectinesterase OS=Aspergillus aculeatus OX=5053 GN=pme1 PE=2 SV=1	GO:0003824;GO:0008152;GO:0009987	COG4677	G;I	K01051	PF01095;PF01095;PF01095	-	-	NO
gene0703	Scaffold2	HD_1	+	66280	68405	2126	major facilitator superfamily domain-containing protein	-	Uncharacterized transporter YIL166C OS=Saccharomyces cerevisiae (strain ATCC 204508 / S288c) OX=559292 GN=YIL166C PE=1 SV=1	GO:0005215;GO:0110165	COG2271	G	K08192	PF07690	-	-	NO
gene0704	Scaffold2	HD_1	-	73799	68802	4998	hypothetical protein	-	MFS siderochrome iron transporter 1 OS=Ajellomyces capsulatus OX=5037 GN=MFS2 PE=2 SV=1	GO:0005215;GO:0005488;GO:0110165	COG3408	G	K05658	PF07690	-	-	NO
gene0705	Scaffold2	HD_1	+	75740	77565	1826	hypothetical protein	-	Threonine aspartase 1 OS=Homo sapiens OX=9606 GN=TASP1 PE=1 SV=1	GO:0003824	COG1446	E	K08657	PF01112;PF01112	-	-	NO
gene0706	Scaffold2	HD_1	-	79020	77814	1207	hypothetical protein	-	General transcription and DNA repair factor IIH subunit tfb4 OS=Schizosaccharomyces pombe (strain 972 / ATCC 24843) OX=284812 GN=tfb4 PE=1 SV=1	GO:0005488;GO:0003824;GO:0032991;GO:0008152;GO:0009987;GO:0050896	-	-	K03143	PF03850	-	-	NO
gene0707	Scaffold2	HD_1	+	80679	82280	1602	hypothetical protein	-	Zinc finger chaperone ZPR1 OS=Saccharomyces cerevisiae (strain ATCC 204508 / S288c) OX=559292 GN=ZPR1 PE=1 SV=1	GO:0005488	COG1779	R	K06874	PF03367;PF03367	-	-	NO
gene0708	Scaffold2	HD_1	-	83190	82700	491	hypothetical protein	-	Peptidyl-prolyl cis-trans isomerase-like 3 OS=Gibberella zeae (strain ATCC MYA-4620 / CBS 123657 / FGSC 9075 / NRRL 31084 / PH-1) OX=229533 GN=CYP10 PE=3 SV=2	GO:0003824;GO:0008152;GO:0009987	COG0652	O	K12734	PF00160	-	-	NO
gene0709	Scaffold2	HD_1	+	83845	85116	1272	hypothetical protein	-	Arrestin family protein 1 OS=Schizosaccharomyces pombe (strain 972 / ATCC 24843) OX=284812 GN=art1 PE=3 SV=1	-	-	-	-	PF02752	-	-	NO
gene0710	Scaffold2	HD_1	-	87800	85631	2170	hypothetical protein	-	-	-	-	-	K14796	-	-	-	YES
gene0711	Scaffold2	HD_1	+	89983	91083	1101	hypothetical protein	-	-	-	-	-	-	-	-	-	NO
gene0712	Scaffold2	HD_1	+	91640	93518	1879	hypothetical protein	-	-	-	-	-	-	-	-	-	NO
gene0713	Scaffold2	HD_1	+	94010	96265	2256	hypothetical protein	-	Lariat debranching enzyme OS=Schizosaccharomyces pombe (strain 972 / ATCC 24843) OX=284812 GN=dbr1 PE=3 SV=2	GO:0005488;GO:0003824;GO:0110165;GO:0008152;GO:0009987	COG2129	R	K18328	PF05011;PF05336;PF00149	-	-	NO
gene0714	Scaffold2	HD_1	+	97403	97660	258	Midasin	-	-	-	-	-	-	-	-	-	NO
gene0715	Scaffold2	HD_1	-	99439	98018	1422	FAD-binding domain-containing protein 56	-	NADPH--cytochrome P450 reductase OS=Aspergillus fumigatus (strain ATCC MYA-4609 / CBS 101355 / FGSC A1100 / Af293) OX=330879 GN=cprA PE=1 SV=1	GO:0005488;GO:0003824;GO:0110165;GO:0008152	COG2124	Q;V	K00327	PF00667;PF00258	-	-	NO
gene0716	Scaffold2	HD_1	+	100066	103219	3154	glycosyl hydrolases family 28-domain-containing protein	-	Probable endopolygalacturonase D OS=Emericella nidulans (strain FGSC A4 / ATCC 38163 / CBS 112.46 / NRRL 194 / M139) OX=227321 GN=pgaD PE=3 SV=1	GO:0003824;GO:0008152;GO:0009987	COG2124	Q;V	K01184	PF00295;PF00067	-	-	NO
gene0717	Scaffold2	HD_1	-	104586	103883	704	hypothetical protein	-	-	GO:0005488;GO:0003824	-	-	-	-	-	-	NO
gene0718	Scaffold2	HD_1	+	104703	108676	3974	hypothetical protein	-	-	GO:0140110;GO:0005488;GO:0110165	-	-	-	-	-	-	NO
gene0719	Scaffold2	HD_1	-	110830	109535	1296	hypothetical protein	-	Dothistromin biosynthesis peroxidase dotB OS=Dothistroma septosporum (strain NZE10 / CBS 128990) OX=675120 GN=dotB PE=2 SV=1	GO:0016209;GO:0005488;GO:0003824	-	-	K21820	PF01328	-	-	YES
gene0720	Scaffold2	HD_1	+	112347	112828	482	hypothetical protein	-	-	-	-	-	-	-	-	-	YES
gene0721	Scaffold2	HD_1	-	116750	113149	3602	hypothetical protein	-	Glycerophosphocholine phosphodiesterase GDE1 OS=Saccharomyces cerevisiae (strain ATCC 204508 / S288c) OX=559292 GN=GDE1 PE=1 SV=1	GO:0003824;GO:0008152	COG0584	I	K18696	PF03009;PF12796;PF12796;PF00023;PF00023;PF13637;PF13637;PF03105	-	-	NO
gene0722	Scaffold2	HD_1	+	117359	119513	2155	hypothetical protein	gltX	Probable glutamate--tRNA ligase, cytoplasmic OS=Schizosaccharomyces pombe (strain 972 / ATCC 24843) OX=284812 GN=gus1 PE=1 SV=1	GO:0005488;GO:0003824;GO:0110165;GO:0008152;GO:0009987	COG0008	J	K01885	PF00749;PF03950;PF20974;PF00043	-	-	NO
gene0723	Scaffold2	HD_1	+	120459	122223	1765	hypothetical protein	-	Lactose permease OS=Kluyveromyces lactis (strain ATCC 8585 / CBS 2359 / DSM 70799 / NBRC 1267 / NRRL Y-1140 / WM37) OX=284590 GN=LAC12 PE=3 SV=1	GO:0005215;GO:0110165;GO:0051179	COG2814	G	K08139	PF00083;PF07690	-	-	NO
gene0724	Scaffold2	HD_1	+	122416	123460	1045	hypothetical protein	gst	Glutathione S-transferase-like protein gedE OS=Aspergillus terreus (strain NIH 2624 / FGSC A1156) OX=341663 GN=gedE PE=1 SV=1	GO:0003824	COG0625	O	K00799	PF02798;PF13409;PF13417;PF00043;PF14497	-	-	NO
gene0725	Scaffold2	HD_1	-	126444	124974	1471	hypothetical protein	-	-	-	-	-	-	-	-	-	NO
gene0726	Scaffold2	HD_1	-	128995	127503	1493	hypothetical protein	-	Transmembrane transporter FVEG_12640 OS=Gibberella moniliformis (strain M3125 / FGSC 7600) OX=334819 GN=FVEG_12640 PE=2 SV=1	GO:0110165	-	-	K14209	PF01490	-	-	NO
gene0727	Scaffold2	HD_1	+	129586	132813	3228	hypothetical protein	amiE	Amidase OS=Saccharolobus solfataricus (strain ATCC 35092 / DSM 1617 / JCM 11322 / P2) OX=273057 GN=SSO2122 PE=1 SV=1	GO:0003824	COG0154	J	K01426	PF01425;PF00107;PF08240	-	-	NO
gene0728	Scaffold2	HD_1	-	133958	133056	903	hypothetical protein	-	2-(R)-hydroxypropyl-CoM dehydrogenase OS=Xanthobacter autotrophicus (strain ATCC BAA-1158 / Py2) OX=78245 GN=xecD1 PE=1 SV=3	GO:0003824;GO:0008152;GO:0009987	COG1028	I	K14780	PF13561;PF00106;PF08659	-	-	NO
gene0729	Scaffold2	HD_1	+	134386	136917	2532	hypothetical protein	-	Zinc finger protein zas1 OS=Schizosaccharomyces pombe (strain 972 / ATCC 24843) OX=284812 GN=zas1 PE=2 SV=1	GO:0005488;GO:0008152;GO:0009987	-	-	K01941	PF04082	-	-	NO
gene0730	Scaffold2	HD_1	+	137547	137860	314	hypothetical protein	-	Histone H4 OS=Mortierella alpina OX=64518 GN=H4.1 PE=3 SV=3	GO:0005198;GO:0005488;GO:0032991;GO:0110165	-	-	K11254	-	-	-	NO
gene0731	Scaffold2	HD_1	-	140438	138169	2270	hypothetical protein	-	S-adenosyl-L-methionine-dependent tRNA 4-demethylwyosine synthase OS=Saccharomyces cerevisiae (strain ATCC 204508 / S288c) OX=559292 GN=TYW1 PE=1 SV=1	GO:0005488;GO:0003824;GO:0008152;GO:0009987	COG0731	J	K15449	PF08608;PF00258	-	-	NO
gene0732	Scaffold2	HD_1	-	142068	141569	500	-	-	-	-	-	-	-	-	-	-	NO
gene0733	Scaffold2	HD_1	+	142445	143955	1511	hypothetical protein	-	Glucan endo-1,3-beta-glucosidase OS=Cellulosimicrobium cellulans OX=1710 PE=1 SV=1	-	-	-	-	PF16483;PF16483	-	-	YES
gene0734	Scaffold2	HD_1	-	144839	144421	419	-	-	-	-	-	-	-	-	-	-	NO
gene0735	Scaffold2	HD_1	+	145353	146776	1424	hypothetical protein	-	-	-	-	-	-	-	-	-	NO
gene0736	Scaffold2	HD_1	-	149193	146867	2327	hypothetical protein	iscS	FAD-dependent monooxygenase tpcD OS=Cochliobolus heterostrophus (strain C5 / ATCC 48332 / race O) OX=701091 GN=tpcD PE=1 SV=1	GO:0005488	COG0277	C	K04487	PF01565	-	-	YES
gene0737	Scaffold2	HD_1	+	149764	152494	2731	hypothetical protein	-	-	GO:0110165	COG3803	S	K01230	PF06041;PF20684	-	-	NO
gene0738	Scaffold2	HD_1	-	153378	152599	780	hypothetical protein	-	-	-	-	-	-	-	-	-	NO
gene0739	Scaffold2	HD_1	+	154176	155798	1623	hypothetical protein	-	Actin-related protein 3 OS=Neurospora crassa (strain ATCC 24698 / 74-OR23-1A / CBS 708.71 / DSM 1257 / FGSC 987) OX=367110 GN=arp-3 PE=2 SV=2	-	COG5277	Z	K18584	PF00022	-	-	NO
gene0740	Scaffold2	HD_1	-	161679	156109	5571	hypothetical protein	-	Probable tRNA-splicing endonuclease subunit sen54 OS=Schizosaccharomyces pombe (strain 972 / ATCC 24843) OX=284812 GN=sen54 PE=3 SV=1	GO:0110165;GO:0008152;GO:0009987	-	-	K15326	PF11885;PF12928	-	-	NO
gene0741	Scaffold2	HD_1	-	171474	162320	9155	hypothetical protein	abfA	Probable alpha-L-arabinofuranosidase A OS=Aspergillus terreus (strain NIH 2624 / FGSC A1156) OX=341663 GN=abfA PE=3 SV=1	GO:0005488;GO:0032991;GO:0110165;GO:0065007	COG3534	G	K01209	PF07470;PF01822;PF01822	-	-	YES
gene0742	Scaffold2	HD_1	+	172227	175239	3013	hypothetical protein	-	Vacuolar protein sorting-associated protein 11 homolog OS=Dictyostelium discoideum OX=44689 GN=vps11 PE=3 SV=1	GO:0005488;GO:0003824;GO:0032991;GO:0110165;GO:0009987;GO:0051179	-	-	K20179	PF00637;PF12451;PF17122	-	-	NO
gene0743	Scaffold2	HD_1	-	176175	175710	466	hypothetical protein	-	-	GO:0110165	-	-	-	-	-	-	NO
gene0744	Scaffold2	HD_1	+	176858	187158	10301	hypothetical protein	ramA	Probable phospholipase C1020.13c OS=Schizosaccharomyces pombe (strain 972 / ATCC 24843) OX=284812 GN=SPCC1020.13c PE=3 SV=1	GO:0005488;GO:0008152	COG1626	G	K05989	PF02862;PF02862;PF14033;PF21666;PF17390;PF12697;PF17389	-	-	NO
gene0745	Scaffold2	HD_1	-	188578	187167	1412	hypothetical protein	-	Serine/threonine-protein kinase SRPK OS=Physarum polycephalum OX=5791 PE=1 SV=1	GO:0005488;GO:0003824;GO:0008152;GO:0009987	COG0515	T	K08832	PF00069;PF00069	-	-	NO
gene0746	Scaffold2	HD_1	+	188873	192512	3640	hypothetical protein	-	Tubulin-specific chaperone D OS=Bos taurus OX=9913 GN=TBCD PE=1 SV=1	GO:0098772;GO:0005488;GO:0009987	-	-	K21767	PF12612	-	-	NO
gene0747	Scaffold2	HD_1	-	196712	193001	3712	hypothetical protein	-	MFS-type transporter pyvG OS=Aspergillus violaceofuscus (strain CBS 115571) OX=1450538 GN=pyvG PE=3 SV=1	GO:0005215;GO:0110165	COG2814	G	K08158	PF07690;PF01814	-	-	NO
gene0748	Scaffold2	HD_1	+	197501	199254	1754	hypothetical protein	-	Ubiquitin carboxyl-terminal hydrolase 8 OS=Saccharomyces cerevisiae (strain ATCC 204508 / S288c) OX=559292 GN=UBP8 PE=1 SV=1	GO:0003824;GO:0008152	-	-	K11366	PF00443;PF13423	-	-	NO
gene0749	Scaffold2	HD_1	-	202021	199390	2632	hypothetical protein	-	NADH-ubiquinone oxidoreductase 40 kDa subunit, mitochondrial OS=Neurospora crassa (strain ATCC 24698 / 74-OR23-1A / CBS 708.71 / DSM 1257 / FGSC 987) OX=367110 GN=nuo40 PE=1 SV=2	-	COG0702	R	K03953	PF05368;PF13460;PF01370	-	-	NO
gene0750	Scaffold2	HD_1	-	207674	203099	4576	hypothetical protein	-	Uridylate kinase OS=Saccharomyces cerevisiae (strain ATCC 204508 / S288c) OX=559292 GN=URA6 PE=1 SV=1	GO:0005488;GO:0003824;GO:0008152;GO:0009987	COG0563	F	K13800	PF00406;PF13207;PF13671	-	-	NO
gene0751	Scaffold2	HD_1	+	207958	208977	1020	hypothetical protein	-	S-adenosylmethionine-dependent nucleotide dehydratase RSAD2 OS=Rattus norvegicus OX=10116 GN=Rsad2 PE=1 SV=1	GO:0005488;GO:0003824;GO:0110165	COG0535	D;H	K15045	PF04055;PF13353	-	-	NO
gene0752	Scaffold2	HD_1	+	209879	211283	1405	hypothetical protein	-	-	GO:0003824	-	-	K05307	-	-	-	NO
gene0753	Scaffold2	HD_1	-	221408	211971	9438	hypothetical protein	-	N amino acid transport system protein OS=Neurospora crassa (strain ATCC 24698 / 74-OR23-1A / CBS 708.71 / DSM 1257 / FGSC 987) OX=367110 GN=mtr PE=3 SV=2	-	-	-	K20643	PF01490;PF01490;PF08632	-	-	NO
gene0754	Scaffold2	HD_1	+	222549	222938	390	hypothetical protein	pyrE	Orotate phosphoribosyltransferase OS=Kluyveromyces lactis (strain ATCC 8585 / CBS 2359 / DSM 70799 / NBRC 1267 / NRRL Y-1140 / WM37) OX=284590 GN=URA5 PE=3 SV=1	GO:0003824;GO:0008152;GO:0009987	COG0461	F	K00762	-	-	-	NO
gene0755	Scaffold2	HD_1	-	226492	223463	3030	hypothetical protein	-	Tyrosine-protein kinase JAK1 OS=Homo sapiens OX=9606 GN=JAK1 PE=1 SV=2	GO:0005488;GO:0003824;GO:0008152;GO:0009987	-	-	-	PF00069;PF07714	-	-	NO
gene0756	Scaffold2	HD_1	+	227429	228435	1007	hypothetical protein	-	Pectinesterase OS=Aspergillus niger OX=5061 GN=pme1 PE=1 SV=1	GO:0003824;GO:0110165;GO:0008152;GO:0009987	COG4677	G;I	K01051	PF01095	-	-	YES
gene0757	Scaffold2	HD_1	+	229430	231200	1771	hypothetical protein	-	Uncharacterized permease C29B12.14c OS=Schizosaccharomyces pombe (strain 972 / ATCC 24843) OX=284812 GN=SPAC29B12.14c PE=3 SV=2	GO:0005215;GO:0005488;GO:0110165;GO:0065007	COG1953	F;H	K03457	PF02133	-	-	NO
gene0758	Scaffold2	HD_1	-	233827	231287	2541	hypothetical protein	nadE	-	GO:0110165	-	-	K01950	-	-	-	NO
gene0759	Scaffold2	HD_1	+	234526	236059	1534	hypothetical protein	-	Alpha-L-rhamnosidase rgxB OS=Aspergillus niger (strain ATCC MYA-4892 / CBS 513.88 / FGSC A1513) OX=425011 GN=rgxB PE=2 SV=2	GO:0003824;GO:0008152;GO:0009987	-	-	K01213	PF00295	-	-	YES
gene0760	Scaffold2	HD_1	-	237169	236240	930	hypothetical protein	nbaA	Uncharacterized protein aq_928 OS=Aquifex aeolicus (strain VF5) OX=224324 GN=aq_928 PE=3 SV=1	GO:0005488;GO:0003824	COG1853	C	K15055	PF01613	-	-	NO
gene0761	Scaffold2	HD_1	+	238017	239903	1887	putative GTPase-activating protein 1	-	UBA domain-containing protein 3 OS=Schizosaccharomyces pombe (strain 972 / ATCC 24843) OX=284812 GN=ucp3 PE=4 SV=1	GO:0098772	-	-	K12486	PF01412	-	-	NO
gene0762	Scaffold2	HD_1	-	241098	240409	690	hypothetical protein	-	-	-	-	-	-	-	-	-	NO
gene0763	Scaffold2	HD_1	+	241870	242861	992	hypothetical protein	-	Probable proteasome subunit alpha type-7 OS=Saccharomyces cerevisiae (strain ATCC 204508 / S288c) OX=559292 GN=PRE10 PE=1 SV=2	GO:0003824;GO:0032991;GO:0110165;GO:0008152	COG0638	O	K02727	PF00227;PF00227;PF10584	-	-	NO
gene0764	Scaffold2	HD_1	-	244894	242981	1914	hypothetical protein	xynA	Endo-1,4-beta-xylanase 2 OS=Hypocrea jecorina (strain ATCC 56765 / BCRC 32924 / NRRL 11460 / Rut C-30) OX=1344414 GN=xyn2 PE=1 SV=2	GO:0003824;GO:0008152	COG0726	G;M	K01181	PF00457;PF00300	-	-	YES
gene0765	Scaffold2	HD_1	+	245689	246827	1139	hypothetical protein	-	FAD-dependent monooxygenase nscC OS=Arthroderma benhamiae (strain ATCC MYA-4681 / CBS 112371) OX=663331 GN=nscC PE=3 SV=1	GO:0005488;GO:0003824	COG0654	H;C	K00505	PF01494;PF01494	-	-	NO
gene0766	Scaffold2	HD_1	-	251213	247024	4190	hypothetical protein	-	Chromatin modification-related protein eaf1 OS=Emericella nidulans (strain FGSC A4 / ATCC 38163 / CBS 112.46 / NRRL 194 / M139) OX=227321 GN=eaf1 PE=3 SV=1	GO:0032991;GO:0009987	-	-	K11397	PF13921	-	-	NO
gene0767	Scaffold2	HD_1	+	251759	253326	1568	hypothetical protein	-	p21-activated protein kinase-interacting protein 1-like OS=Xenopus laevis OX=8355 GN=pak1ip1 PE=2 SV=1	GO:0003824;GO:0008152;GO:0009987	-	-	K14830	PF00400	-	-	NO
gene0768	Scaffold2	HD_1	-	254535	253951	585	hypothetical protein	-	-	GO:0005488;GO:0003824	-	-	-	-	-	-	NO
gene0769	Scaffold2	HD_1	-	255881	254901	981	hypothetical protein	-	-	GO:0003824;GO:0008152;GO:0009987	-	-	-	PF20789;PF13622	-	-	NO
gene0770	Scaffold2	HD_1	-	257626	256409	1218	hypothetical protein	-	Polyenoic acids biosynthesis gene cluster protein Ba17b OS=Metarhizium anisopliae OX=5530 GN=Ba17b PE=2 SV=1	GO:0110165	-	-	-	PF20684	-	-	NO
gene0771	Scaffold2	HD_1	-	260238	258967	1272	hypothetical protein	ndh	Probable NADH dehydrogenase OS=Dictyostelium discoideum OX=44689 GN=DDB_G0270104 PE=3 SV=2	GO:0003824;GO:0008152	COG1252	C	K03885	PF07992;PF00070	-	-	NO
gene0772	Scaffold2	HD_1	+	260738	261479	742	hypothetical protein	-	Uncharacterized protein YwbE OS=Bacillus subtilis (strain 168) OX=224308 GN=ywbE PE=4 SV=1	-	COG4895	S	-	PF09962	-	-	NO
gene0773	Scaffold2	HD_1	-	266589	261656	4934	hypothetical protein	-	tRNA(Thr) (cytosine(32)-N(3))-methyltransferase OS=Saccharomyces cerevisiae (strain ATCC 204508 / S288c) OX=559292 GN=ABP140 PE=1 SV=3	GO:0003824	-	-	K17053	PF18126;PF08242;PF13649;PF13489;PF08241	-	-	NO
gene0774	Scaffold2	HD_1	+	266909	267677	769	hypothetical protein	-	Proteasome subunit beta type-3 OS=Saccharomyces cerevisiae (strain ATCC 204508 / S288c) OX=559292 GN=PUP3 PE=1 SV=1	GO:0032991;GO:0110165;GO:0008152	COG0638	O	K02735	PF00227	-	-	NO
gene0775	Scaffold2	HD_1	+	269448	271057	1610	hypothetical protein	-	-	-	-	-	-	-	-	-	NO
gene0776	Scaffold2	HD_1	-	274079	271750	2330	hypothetical protein	glmS	Glutamine--fructose-6-phosphate aminotransferase [isomerizing] OS=Saccharomyces cerevisiae (strain ATCC 204508 / S288c) OX=559292 GN=GFA1 PE=1 SV=4	GO:0005488;GO:0003824;GO:0008152;GO:0009987	COG0449	M	K00820	PF01380;PF01380;PF13522;PF13537	-	-	NO
gene0777	Scaffold2	HD_1	-	275425	275168	258	glycosyl hydrolase	-	-	GO:0003824;GO:0008152	COG3940	G	-	-	-	-	NO
gene0778	Scaffold2	HD_1	-	277244	275553	1692	hypothetical protein	-	-	-	-	-	-	-	-	-	YES
gene0779	Scaffold2	HD_1	+	278113	279856	1744	hypothetical protein	ggt	Glutathione hydrolase proenzyme OS=Arthroderma benhamiae (strain ATCC MYA-4681 / CBS 112371) OX=663331 GN=ARB_02921 PE=1 SV=1	GO:0003824;GO:0110165;GO:0008152	COG0405	E	K00681	PF01019	-	-	YES
gene0780	Scaffold2	HD_1	-	282112	280052	2061	hypothetical protein	-	Pre-mRNA-processing factor 39 OS=Schizosaccharomyces pombe (strain 972 / ATCC 24843) OX=284812 GN=prp39 PE=3 SV=1	GO:0008152;GO:0009987	-	-	K13217	-	-	-	NO
gene0781	Scaffold2	HD_1	+	282884	283972	1089	hypothetical protein	-	Positive regulator of purine utilization OS=Emericella nidulans (strain FGSC A4 / ATCC 38163 / CBS 112.46 / NRRL 194 / M139) OX=227321 GN=uaY PE=4 SV=2	-	-	-	-	-	-	-	NO
gene0782	Scaffold2	HD_1	-	286029	284045	1985	hypothetical protein	-	-	-	-	-	K08192	PF07287	-	-	NO
gene0783	Scaffold2	HD_1	+	286323	287974	1652	hypothetical protein	-	MFS transporter prlL OS=Fungal sp. (strain NRRL 50135) OX=1547289 GN=prlL PE=3 SV=1	GO:0005215;GO:0110165	COG2271	G	K08192	PF07690	-	-	NO
gene0784	Scaffold2	HD_1	+	288598	293858	5261	hypothetical protein	-	Vegetative incompatibility protein HET-E-1 OS=Podospora anserina OX=2587412 GN=HET-E1 PE=4 SV=1	GO:0003824;GO:0008152;GO:0009987	COG0775	F;H	K01537	PF07519;PF01048;PF05729	-	-	NO
gene0785	Scaffold2	HD_1	-	295223	294372	852	hypothetical protein	-	-	-	-	-	-	-	-	-	NO
gene0786	Scaffold2	HD_1	+	295984	296562	579	hypothetical protein	-	-	-	-	-	-	-	-	-	YES
gene0787	Scaffold2	HD_1	+	296622	296972	351	hypothetical protein	-	-	-	-	-	-	-	-	-	NO
gene0788	Scaffold2	HD_1	-	299238	297421	1818	hypothetical protein	-	Transcriptional regulatory protein pro1 OS=Neurospora crassa (strain ATCC 24698 / 74-OR23-1A / CBS 708.71 / DSM 1257 / FGSC 987) OX=367110 GN=adv-1 PE=2 SV=1	GO:0140110;GO:0005488;GO:0110165	-	-	K21547	PF11951	-	-	NO
gene0789	Scaffold2	HD_1	+	302761	305180	2420	hypothetical protein	-	Protein pob1 OS=Schizosaccharomyces pombe (strain 972 / ATCC 24843) OX=284812 GN=pob1 PE=1 SV=1	-	-	-	-	PF00169;PF07647;PF00536	-	-	NO
gene0790	Scaffold2	HD_1	-	306348	305341	1008	Uridylate kinase isoform B	-	Uridylate kinase OS=Saccharomyces cerevisiae (strain ATCC 204508 / S288c) OX=559292 GN=URA6 PE=1 SV=1	GO:0005488;GO:0003824;GO:0110165;GO:0008152;GO:0009987	COG0563	F	K13800	PF00406;PF13207;PF13238	-	-	NO
gene0791	Scaffold2	HD_1	+	306695	308505	1811	hypothetical protein	-	FAD-dependent monooxygenase sdcF OS=Emericella nidulans (strain FGSC A4 / ATCC 38163 / CBS 112.46 / NRRL 194 / M139) OX=227321 GN=sdcF PE=1 SV=1	GO:0005488	COG0277	C	K22395	PF01565	-	-	YES
gene0792	Scaffold2	HD_1	-	310598	308532	2067	hypothetical protein	-	Regulatory protein GAL4 OS=Saccharomyces cerevisiae (strain ATCC 204508 / S288c) OX=559292 GN=GAL4 PE=1 SV=2	GO:0140110;GO:0005488;GO:0110165	-	-	K09241	PF00172	-	-	NO
gene0793	Scaffold2	HD_1	+	311365	313778	2414	hypothetical protein	-	E3 ubiquitin-protein ligase hel2 OS=Schizosaccharomyces pombe (strain 972 / ATCC 24843) OX=284812 GN=SPCC1223.01 PE=1 SV=2	GO:0005488;GO:0003824;GO:0008152;GO:0009987	-	-	K22381	-	-	-	NO
gene0794	Scaffold2	HD_1	-	315419	314057	1363	hypothetical protein	-	Eukaryotic translation initiation factor 3 subunit M OS=Phaeosphaeria nodorum (strain SN15 / ATCC MYA-4574 / FGSC 10173) OX=321614 GN=SNOG_03517 PE=3 SV=2	GO:0045182;GO:0005488;GO:0032991;GO:0009987	-	-	K15030	PF01399;PF18005	-	-	NO
gene0795	Scaffold2	HD_1	-	318834	315672	3163	hypothetical protein	-	Endoplasmic reticulum calcium ATPase srcA OS=Aspergillus fumigatus (strain ATCC MYA-4609 / CBS 101355 / FGSC A1100 / Af293) OX=330879 GN=srcA PE=2 SV=1	GO:0140657;GO:0005215;GO:0005488;GO:0003824;GO:0110165	COG0474	P	K05853	PF00122;PF00689;PF13246;PF00690;PF00702;PF08282	-	-	NO
gene0796	Scaffold2	HD_1	-	323253	319387	3867	hypothetical protein	-	Histone-lysine N-methyltransferase, H3 lysine-4 specific OS=Coccidioides immitis (strain RS) OX=246410 GN=SET1 PE=3 SV=1	GO:0005488;GO:0003824;GO:0032991;GO:0110165;GO:0008152	COG2940	R	K11422	PF11764;PF00856;PF11767;PF00076;PF21569	-	-	NO
gene0797	Scaffold2	HD_1	-	324647	323943	705	hypothetical protein	ribH	6,7-dimethyl-8-ribityllumazine synthase OS=Magnaporthe oryzae (strain 70-15 / ATCC MYA-4617 / FGSC 8958) OX=242507 GN=MGG_04626 PE=1 SV=1	GO:0003824;GO:0032991;GO:0008152;GO:0009987	COG0054	H	K00794	PF00885;PF00885	-	-	NO
gene0798	Scaffold2	HD_1	+	325329	326982	1654	hypothetical protein	guaD	Probable extracellular serine carboxypeptidase OS=Arthroderma benhamiae (strain ATCC MYA-4681 / CBS 112371) OX=663331 GN=ARB_01345 PE=1 SV=1	GO:0003824;GO:0008152	-	-	K01487	PF05577;PF05577	-	-	YES
gene0799	Scaffold2	HD_1	-	327668	327039	630	hypothetical protein	-	-	GO:0045182;GO:0005488;GO:0110165	-	-	-	-	-	-	NO
gene0800	Scaffold2	HD_1	-	329440	328154	1287	hypothetical protein	-	SAT4 family membrane protein OS=Emericella nidulans (strain FGSC A4 / ATCC 38163 / CBS 112.46 / NRRL 194 / M139) OX=227321 GN=AN4452-1 PE=3 SV=1	GO:0110165	-	-	K02920	PF20684	-	-	NO
gene0801	Scaffold2	HD_1	+	330267	331902	1636	hypothetical protein	-	Chlorogenic acid esterase OS=Aspergillus niger OX=5061 GN=chlE PE=1 SV=1	GO:0003824	COG2272	I	K01050	PF00135;PF07859;PF20434	-	-	YES
gene0802	Scaffold2	HD_1	+	332900	335113	2214	hypothetical protein	-	-	-	-	-	-	-	-	-	NO
gene0803	Scaffold2	HD_1	-	337013	335163	1851	hypothetical protein	dgoD	Activator of stress genes 1 OS=Saccharomyces cerevisiae (strain ATCC 204508 / S288c) OX=559292 GN=ASG1 PE=1 SV=1	GO:0140110;GO:0005488;GO:0110165;GO:0008152;GO:0009987	-	-	K01684	PF04082	-	-	NO
gene0804	Scaffold2	HD_1	+	337905	339604	1700	hypothetical protein	-	Uncharacterized transporter C1683.12 OS=Schizosaccharomyces pombe (strain 972 / ATCC 24843) OX=284812 GN=SPBC1683.12 PE=3 SV=1	GO:0005215;GO:0110165	COG2271	G	K08192	PF07690	-	-	NO
gene0805	Scaffold2	HD_1	+	341442	342507	1066	hypothetical protein	-	-	-	-	-	-	PF11951	-	-	NO
gene0806	Scaffold2	HD_1	-	346538	342536	4003	hypothetical protein	-	Uncharacterized transporter C757.13 OS=Schizosaccharomyces pombe (strain 972 / ATCC 24843) OX=284812 GN=SPCC757.13 PE=3 SV=1	GO:0005215;GO:0110165	COG2271	G	K08192	PF07690	-	-	NO
gene0807	Scaffold2	HD_1	+	346946	349516	2571	putative glycosyl hydrolases family 31 protein 2	malZ	Alpha-glucosidase 2 OS=Bacillus thermoamyloliquefaciens OX=1425 PE=3 SV=1	GO:0005488;GO:0003824;GO:0008152	COG1501	G	K01187	PF01055;PF13802;PF21365	-	-	NO
gene0808	Scaffold2	HD_1	-	355430	350591	4840	hypothetical protein	-	Uncharacterized protein C663.15c OS=Schizosaccharomyces pombe (strain 972 / ATCC 24843) OX=284812 GN=SPCC663.15c PE=4 SV=2	-	-	-	K10089	PF12825;PF12825;PF12828	-	-	YES
gene0809	Scaffold2	HD_1	+	355874	357446	1573	hypothetical protein	-	Delta(14)-sterol reductase OS=Septoria lycopersici OX=39703 GN=ERG3 PE=3 SV=1	GO:0003824;GO:0110165;GO:0008152	COG2020	O	K00222	PF01222	-	-	NO
gene0810	Scaffold2	HD_1	-	359587	358317	1271	hypothetical protein	-	-	GO:0110165	-	-	K08192	PF20684	-	-	NO
gene0811	Scaffold2	HD_1	+	361015	362756	1742	choline transporter	-	Choline transport protein OS=Saccharomyces cerevisiae (strain ATCC 204508 / S288c) OX=559292 GN=HNM1 PE=1 SV=1	GO:0005215;GO:0110165	COG0531	E	K19564	PF13520;PF00324	-	-	NO
gene0812	Scaffold2	HD_1	+	362995	364659	1665	hypothetical protein	-	-	-	-	-	-	-	-	-	NO
gene0813	Scaffold2	HD_1	-	366024	364755	1270	hypothetical protein	-	Cell division control protein 16 OS=Schizosaccharomyces pombe (strain 972 / ATCC 24843) OX=284812 GN=cdc16 PE=1 SV=1	GO:0009987	-	-	K02179	PF00566	-	-	NO
gene0814	Scaffold2	HD_1	+	366199	369290	3092	hypothetical protein	-	Glucan 1,3-beta-glucosidase OS=Cochliobolus carbonum OX=5017 GN=EXG1 PE=1 SV=1	GO:0003824;GO:0032991;GO:0008152	-	-	K01210	PF12708;PF10471	-	-	NO
gene0815	Scaffold2	HD_1	-	376681	369754	6928	hypothetical protein	-	Myosin-1 OS=Aspergillus fumigatus (strain ATCC MYA-4609 / CBS 101355 / FGSC A1100 / Af293) OX=330879 GN=myoA PE=3 SV=2	GO:0003774;GO:0005488;GO:0003824;GO:0032991;GO:0110165;GO:0008152;GO:0009987	COG0515	T	K10356	PF00063;PF00069;PF06017;PF07714;PF00018;PF14604;PF07653	-	-	NO
gene0816	Scaffold2	HD_1	+	377329	378063	735	hypothetical protein	-	OPA3-like protein OS=Schizosaccharomyces pombe (strain 972 / ATCC 24843) OX=284812 GN=SPBC1703.11 PE=3 SV=1	-	-	-	K23166	PF07047	-	-	NO
gene0817	Scaffold2	HD_1	+	378356	379285	930	hypothetical protein	-	-	-	-	-	-	-	-	-	NO
gene0818	Scaffold2	HD_1	+	379785	386626	6842	hypothetical protein	amiE	Glutamyl-tRNA(Gln) amidotransferase subunit A OS=Sulfurihydrogenibium sp. (strain YO3AOP1) OX=436114 GN=gatA PE=3 SV=1	-	COG0154	J	K01426	PF01425	-	-	NO
gene0819	Scaffold2	HD_1	+	387242	388414	1173	hypothetical protein	-	-	-	-	-	-	-	-	-	YES
gene0820	Scaffold2	HD_1	-	390874	389156	1719	Sugar (and other) transporter-like protein 26	-	Sugar transporter STL1 OS=Saccharomyces cerevisiae (strain ATCC 204508 / S288c) OX=559292 GN=STL1 PE=1 SV=2	GO:0005215;GO:0110165	COG2814	G	K08192	PF00083;PF07690	-	-	NO
gene0821	Scaffold2	HD_1	+	394190	395606	1417	hypothetical protein	-	Levoglucosan kinase OS=Lipomyces starkeyi OX=29829 PE=1 SV=1	-	COG2377	M	K25043	PF03702	-	-	NO
gene0822	Scaffold2	HD_1	-	396976	395645	1332	hypothetical protein	-	-	GO:0140110;GO:0005488;GO:0110165	-	-	-	PF04082	-	-	NO
gene0823	Scaffold2	HD_1	+	485799	487314	1516	hypothetical protein	-	1,3-beta-glucanosyltransferase gel1 OS=Aspergillus fumigatus (strain CBS 144.89 / FGSC A1163 / CEA10) OX=451804 GN=gel1 PE=1 SV=1	GO:0003824;GO:0110165	-	-	K22836	PF03198	-	-	YES
gene0824	Scaffold2	HD_1	-	490252	487637	2616	hypothetical protein	speE	Spermidine synthase OS=Neurospora crassa (strain ATCC 24698 / 74-OR23-1A / CBS 708.71 / DSM 1257 / FGSC 987) OX=367110 GN=spe-3 PE=3 SV=1	GO:0005198;GO:0005488;GO:0003824;GO:0032991;GO:0110165;GO:0008152;GO:0009987	COG0421	E	K00797	PF17144;PF01564;PF17284;PF14204	-	-	NO
gene0825	Scaffold2	HD_1	+	490947	491908	962	hypothetical protein	-	O-methyltransferase tstE OS=Talaromyces stipitatus (strain ATCC 10500 / CBS 375.48 / QM 6759 / NRRL 1006) OX=441959 GN=tstE PE=1 SV=1	GO:0003824;GO:0008152	-	-	-	PF13649	-	-	NO
gene0826	Scaffold2	HD_1	-	493125	492835	291	hypothetical protein	-	Plasma membrane proteolipid 3 OS=Neurospora crassa (strain ATCC 24698 / 74-OR23-1A / CBS 708.71 / DSM 1257 / FGSC 987) OX=367110 GN=pmp-1 PE=3 SV=1	GO:0110165	COG0401	C	-	PF01679	-	-	NO
gene0827	Scaffold2	HD_1	-	494454	493777	678	hypothetical protein	-	-	GO:0003824	COG2761	O	-	PF01323	-	-	NO
gene0828	Scaffold2	HD_1	+	495121	495774	654	hypothetical protein	-	-	-	-	-	-	-	-	-	YES
gene0829	Scaffold2	HD_1	-	499295	496273	3023	hypothetical protein	-	EKC/KEOPS complex subunit BUD32 OS=Gibberella zeae (strain ATCC MYA-4620 / CBS 123657 / FGSC 9075 / NRRL 31084 / PH-1) OX=229533 GN=BUD32 PE=3 SV=1	GO:0005488;GO:0003824;GO:0110165;GO:0008152;GO:0009987	COG0533	J	K08851	-	-	-	NO
gene0830	Scaffold2	HD_1	+	500166	501346	1181	hypothetical protein	-	Pheromone P-factor receptor OS=Schizosaccharomyces pombe (strain 972 / ATCC 24843) OX=284812 GN=mam2 PE=3 SV=1	GO:0060089;GO:0110165	-	-	K11213	PF02116	-	-	NO
gene0831	Scaffold2	HD_1	-	503444	501655	1790	hypothetical protein	-	-	-	-	-	-	-	-	-	NO
gene0832	Scaffold2	HD_1	+	504069	505576	1508	hypothetical protein	-	GPI mannosyltransferase 2 OS=Gibberella zeae (strain ATCC MYA-4620 / CBS 123657 / FGSC 9075 / NRRL 31084 / PH-1) OX=229533 GN=GPI18 PE=3 SV=1	GO:0003824;GO:0110165;GO:0008152;GO:0009987	-	-	K07542	PF04188	-	-	NO
gene0833	Scaffold2	HD_1	+	506827	507699	873	hypothetical protein	-	-	-	-	-	-	-	-	-	YES
gene0834	Scaffold2	HD_1	-	509081	507982	1100	hypothetical protein	-	Aldo-keto reductase MYCFIDRAFT_156381 OS=Pseudocercospora fijiensis (strain CIRAD86) OX=383855 GN=MYCFIDRAFT_156381 PE=2 SV=1	-	COG0667	H;R	K15303	PF00248	-	-	NO
gene0835	Scaffold2	HD_1	-	519376	510457	8920	hypothetical protein	-	DYRK-family kinase pom1 OS=Schizosaccharomyces pombe (strain 972 / ATCC 24843) OX=284812 GN=pom1 PE=1 SV=1	GO:0005488;GO:0003824;GO:0008152;GO:0009987	COG0515	T	K18669	PF00069;PF07714	-	-	NO
gene0836	Scaffold2	HD_1	+	520643	523234	2592	P-loop containing nucleoside triphosphate hydrolase protein	ychF	Uncharacterized GTP-binding protein C428.15 OS=Schizosaccharomyces pombe (strain 972 / ATCC 24843) OX=284812 GN=SPBC428.15 PE=3 SV=1	GO:0005488;GO:0003824	COG0012	J	K06942	PF08438	-	-	NO
gene0837	Scaffold2	HD_1	-	525032	523930	1103	hypothetical protein	-	-	-	-	-	-	-	-	-	NO
gene0838	Scaffold2	HD_1	+	526070	527536	1467	hypothetical protein	-	-	-	-	-	-	-	-	-	YES
gene0839	Scaffold2	HD_1	-	534595	527864	6732	hypothetical protein	-	Penicillopepsin-3 OS=Penicillium janthinellum OX=5079 GN=pepB PE=3 SV=1	GO:0003824;GO:0110165;GO:0008152;GO:0051179	-	-	K06004	PF00026;PF13650	-	-	YES
gene0840	Scaffold2	HD_1	-	536932	535987	946	putative vacuolar ATP synthase 16 kDa proteolipid subunit	-	V-type proton ATPase subunit c OS=Neurospora crassa (strain ATCC 24698 / 74-OR23-1A / CBS 708.71 / DSM 1257 / FGSC 987) OX=367110 GN=vma-3 PE=2 SV=1	GO:0140657;GO:0005215;GO:0032991;GO:0110165	-	-	K02155	PF00137;PF00137	-	-	NO
gene0841	Scaffold2	HD_1	+	537309	537789	481	Ribonucleoprotein-associated protein	-	13 kDa ribonucleoprotein-associated protein OS=Yarrowia lipolytica (strain CLIB 122 / E 150) OX=284591 GN=SNU13 PE=3 SV=1	GO:0005488;GO:0032991;GO:0110165;GO:0008152;GO:0009987	COG1358	J	K12845	PF01248	-	-	NO
gene0842	Scaffold2	HD_1	-	539877	538459	1419	hypothetical protein	-	NADH-cytochrome b5 reductase 1 OS=Aspergillus clavatus (strain ATCC 1007 / CBS 513.65 / DSM 816 / NCTC 3887 / NRRL 1 / QM 1276 / 107) OX=344612 GN=cbr1 PE=3 SV=1	GO:0003824;GO:0110165	COG1018	C	K00326	PF00970;PF00175	-	-	NO
gene0843	Scaffold2	HD_1	+	540050	541948	1899	hypothetical protein	-	N-acetylglucosamine-induced protein 1 OS=Candida albicans (strain SC5314 / ATCC MYA-2876) OX=237561 GN=GIG1 PE=2 SV=1	-	-	-	-	PF12239	-	-	NO
gene0844	Scaffold2	HD_1	-	543967	542776	1192	hypothetical protein	-	Small ribosomal subunit protein mS45 OS=Neurospora crassa (strain ATCC 24698 / 74-OR23-1A / CBS 708.71 / DSM 1257 / FGSC 987) OX=367110 GN=mrps35 PE=1 SV=1	GO:0110165	-	-	K11233	PF12298	-	-	NO
gene0845	Scaffold2	HD_1	-	550232	544849	5384	hypothetical protein	-	Cell wall integrity protein scw1 OS=Schizosaccharomyces pombe (strain 972 / ATCC 24843) OX=284812 GN=scw1 PE=1 SV=1	GO:0005488	-	-	K14404	PF00642	-	-	NO
gene0846	Scaffold2	HD_1	+	551039	554632	3594	hypothetical protein	-	Serine-threonine kinase receptor-associated protein OS=Dictyostelium discoideum OX=44689 GN=strap PE=3 SV=1	GO:0005488;GO:0065007;GO:0008152;GO:0009987	COG2319	R	K13137	PF00400;PF00400;PF08590;PF14608;PF14608	-	-	NO
gene0847	Scaffold2	HD_1	-	558617	554994	3624	hypothetical protein	-	Major facilitator-type transporter ecdD OS=Aspergillus rugulosus OX=41736 GN=ecdD PE=3 SV=1	GO:0005215;GO:0110165	COG2814	G	K08139	PF00083;PF07690;PF00076	-	-	NO
gene0848	Scaffold2	HD_1	-	566749	559704	7046	hypothetical protein	carB	Carbamoyl-phosphate synthase arginine-specific large chain OS=Schizosaccharomyces pombe (strain 972 / ATCC 24843) OX=284812 GN=arg4 PE=3 SV=1	GO:0005488;GO:0003824;GO:0008152;GO:0009987	COG0458	E;F	K01955	PF02786;PF02786;PF00400;PF00400;PF00400;PF00400;PF00400;PF00400;PF00400;PF02787;PF02222;PF04003;PF07478	-	-	NO
gene0849	Scaffold2	HD_1	+	567028	568704	1677	hypothetical protein	-	Actin-related protein 2/3 complex subunit 2 OS=Schizosaccharomyces pombe (strain 972 / ATCC 24843) OX=284812 GN=arc2 PE=1 SV=1	GO:0005488;GO:0032991;GO:0110165;GO:0009987	-	-	K05758	PF04045	-	-	NO
gene0850	Scaffold2	HD_1	+	569210	571726	2517	hypothetical protein	-	PMS1 protein homolog 1 OS=Homo sapiens OX=9606 GN=PMS1 PE=1 SV=1	GO:0140657;GO:0140299;GO:0005488;GO:0003824;GO:0032991;GO:0008152;GO:0022414;GO:0009987;GO:0050896	COG0323	L	K10864	PF13589;PF02518	-	-	NO
gene0851	Scaffold2	HD_1	-	573457	572190	1268	hypothetical protein	-	Protein phosphatase methylesterase 1 OS=Neurospora crassa (strain ATCC 24698 / 74-OR23-1A / CBS 708.71 / DSM 1257 / FGSC 987) OX=367110 GN=pme-1 PE=3 SV=1	GO:0003824;GO:0008152	-	-	K13617	PF12697	-	-	NO
gene0852	Scaffold2	HD_1	-	576614	573771	2844	hypothetical protein	-	-	GO:0110165	-	-	-	-	-	-	NO
gene0853	Scaffold2	HD_1	+	577421	578563	1143	hypothetical protein	-	-	-	-	-	-	-	-	-	NO
gene0854	Scaffold2	HD_1	+	579375	580484	1110	hypothetical protein	-	Probable beta-glucosidase btgE OS=Aspergillus fumigatus (strain ATCC MYA-4609 / CBS 101355 / FGSC A1100 / Af293) OX=330879 GN=btgE PE=3 SV=2	-	-	-	-	-	-	-	NO
gene0855	Scaffold2	HD_1	-	581662	580821	842	hypothetical protein	-	Peptidyl-prolyl cis-trans isomerase H OS=Emericella nidulans (strain FGSC A4 / ATCC 38163 / CBS 112.46 / NRRL 194 / M139) OX=227321 GN=cyp3 PE=3 SV=2	GO:0003824;GO:0008152;GO:0009987	COG0652	O	K09567	PF00160	-	-	NO
gene0856	Scaffold2	HD_1	+	582113	583048	936	hypothetical protein	-	-	-	-	-	-	-	-	-	NO
gene0857	Scaffold2	HD_1	-	584841	583467	1375	hypothetical protein	-	E3 ubiquitin-protein ligase RNF13 OS=Gallus gallus OX=9031 GN=RNF13 PE=1 SV=1	GO:0110165	-	-	K15692	PF13639;PF17123;PF00097;PF13923	-	-	NO
gene0858	Scaffold2	HD_1	-	587620	586192	1429	hypothetical protein	-	Zinc-regulated transporter 2 OS=Saccharomyces cerevisiae (strain ATCC 204508 / S288c) OX=559292 GN=ZRT2 PE=1 SV=1	GO:0005215;GO:0110165	-	-	K14709	PF02535	-	-	NO
gene0859	Scaffold2	HD_1	+	588808	589311	504	hypothetical protein	-	-	-	-	-	K15523	-	-	-	NO
gene0860	Scaffold2	HD_1	+	590517	592605	2089	hypothetical protein	-	Beta-glucan synthesis-associated protein KRE6 OS=Saccharomyces cerevisiae (strain ATCC 204508 / S288c) OX=559292 GN=KRE6 PE=1 SV=2	GO:0003824;GO:0110165;GO:0008152	COG2273	G	K21850	PF03935	-	-	NO
gene0861	Scaffold2	HD_1	-	594135	593412	724	hypothetical protein	ctaG	Cytochrome c oxidase assembly protein COX11, mitochondrial OS=Saccharomyces cerevisiae (strain ATCC 204508 / S288c) OX=559292 GN=COX11 PE=1 SV=2	GO:0005488;GO:0032991;GO:0110165	COG3175	C;O	K02258	PF04442	-	-	NO
gene0862	Scaffold2	HD_1	+	594455	595061	607	hypothetical protein	-	Zinc finger HIT domain-containing protein 3 OS=Mus musculus OX=10090 GN=Znhit3 PE=1 SV=1	-	-	-	K23309	PF04438	-	-	NO
gene0863	Scaffold2	HD_1	-	601818	595671	6148	hypothetical protein	-	-	GO:0110165	-	-	-	PF20684;PF20684	-	-	NO
gene0865	Scaffold2	HD_1	-	605781	603182	2600	hypothetical protein	-	Uncharacterized protein YJR098C OS=Saccharomyces cerevisiae (strain ATCC 204508 / S288c) OX=559292 GN=YJR098C PE=1 SV=2	-	-	-	-	-	-	-	NO
gene0866	Scaffold2	HD_1	+	606376	608163	1788	hypothetical protein	-	Uncharacterized protein YDR132C OS=Saccharomyces cerevisiae (strain ATCC 204508 / S288c) OX=559292 GN=YDR132C PE=1 SV=1	-	-	-	-	-	-	-	NO
gene0867	Scaffold2	HD_1	-	609149	608757	393	hypothetical protein	-	UPF0303 protein SAV_5210 OS=Streptomyces avermitilis (strain ATCC 31267 / DSM 46492 / JCM 5070 / NBRC 14893 / NCIMB 12804 / NRRL 8165 / MA-4680) OX=227882 GN=SAV_5210 PE=3 SV=1	-	COG4702	S	-	PF03928	-	-	NO
gene0868	Scaffold2	HD_1	+	609450	611798	2349	hypothetical protein	-	ATP-dependent RNA helicase DRS1 OS=Coccidioides immitis (strain RS) OX=246410 GN=DRS1 PE=3 SV=1	GO:0140657;GO:0005488;GO:0003824	COG0513	L	K13181	PF00270;PF00271;PF04851	-	-	NO
gene0869	Scaffold2	HD_1	-	615631	611845	3787	hypothetical protein	-	Sideroflexin FSF1 OS=Saccharomyces cerevisiae (strain ATCC 204508 / S288c) OX=559292 GN=FSF1 PE=1 SV=1	GO:0005215;GO:0110165;GO:0051179	COG2814	G	K23503	PF03820;PF00083;PF07690	-	-	NO
gene0870	Scaffold2	HD_1	-	621587	616593	4995	hypothetical protein	-	-	-	-	-	-	PF10336	-	-	NO
gene0871	Scaffold2	HD_1	+	622111	626537	4427	hypothetical protein	-	Coatomer subunit delta OS=Bos taurus OX=9913 GN=ARCN1 PE=1 SV=1	GO:0032991;GO:0008152;GO:0009987	-	-	K20471	PF12896;PF00928;PF01217;PF12894	-	-	NO
gene0872	Scaffold2	HD_1	-	627540	626697	844	V-type proton ATPase subunit G	-	V-type proton ATPase subunit G OS=Neurospora crassa (strain ATCC 24698 / 74-OR23-1A / CBS 708.71 / DSM 1257 / FGSC 987) OX=367110 GN=vma-10 PE=3 SV=1	GO:0140657;GO:0005215;GO:0032991	-	-	K02152	PF03179	-	-	NO
gene0873	Scaffold2	HD_1	+	627754	628093	340	hypothetical protein	-	Protein pet117, mitochondrial OS=Schizosaccharomyces pombe (strain 972 / ATCC 24843) OX=284812 GN=pet117 PE=2 SV=1	GO:0110165	-	-	K18188	PF15786	-	-	NO
gene0874	Scaffold2	HD_1	-	629658	628239	1420	hypothetical protein	-	-	GO:0005488	-	-	-	PF03127	-	-	NO
gene0875	Scaffold2	HD_1	-	632048	630149	1900	hypothetical protein	amiE	Putative amidase C869.01 OS=Schizosaccharomyces pombe (strain 972 / ATCC 24843) OX=284812 GN=SPAC869.01 PE=3 SV=1	GO:0003824	COG0154	J	K01426	PF01425	-	-	YES
gene0876	Scaffold2	HD_1	+	632686	636512	3827	hypothetical protein	-	Elongation factor 1-gamma 1 OS=Saccharomyces cerevisiae (strain ATCC 204508 / S288c) OX=559292 GN=CAM1 PE=1 SV=2	GO:0045182;GO:0005488	COG0625	O	K03233	PF09804;PF00647;PF14831;PF00043;PF02798;PF13410	-	-	NO
gene0877	Scaffold2	HD_1	-	638453	636770	1684	hypothetical protein	fumC	Protein dml-1 OS=Neurospora crassa (strain ATCC 24698 / 74-OR23-1A / CBS 708.71 / DSM 1257 / FGSC 987) OX=367110 GN=dml-1 PE=3 SV=2	GO:0110165	-	-	K01679	PF14881;PF10644	-	-	NO
gene0878	Scaffold2	HD_1	-	640766	639077	1690	hypothetical protein	-	-	-	-	-	-	-	-	-	NO
gene0879	Scaffold2	HD_1	-	643217	642903	315	hypothetical protein	-	-	GO:0003824;GO:0008152	COG0388	C	K01501	-	-	-	NO
gene0880	Scaffold2	HD_1	+	644318	645409	1092	hypothetical protein	oxdA	Aliphatic aldoxime dehydratase OS=Pseudomonas chlororaphis OX=333 GN=oxdA PE=1 SV=1	GO:0005488;GO:0003824	-	-	K13028	PF13816	-	-	NO
gene0881	Scaffold2	HD_1	-	645956	645452	505	hypothetical protein	-	-	GO:0009987	-	-	-	PF16093	-	-	NO
gene0882	Scaffold2	HD_1	+	646149	647463	1315	hypothetical protein	-	Carnosine N-methyltransferase OS=Schizosaccharomyces pombe (strain 972 / ATCC 24843) OX=284812 GN=SPBC1778.07 PE=3 SV=1	GO:0003824;GO:0008152	-	-	K19787	PF07942	-	-	NO
gene0883	Scaffold2	HD_1	-	647887	647468	420	hypothetical protein	-	-	-	-	-	-	-	-	-	NO
gene0884	Scaffold2	HD_1	+	648718	651162	2445	hypothetical protein	-	Nonsense-mediated mRNA decay factor SMG7 OS=Arabidopsis thaliana OX=3702 GN=SMG7 PE=1 SV=1	-	-	-	K14409	PF10373;PF10374	-	-	NO
gene0885	Scaffold2	HD_1	-	652729	651679	1051	hypothetical protein	rpsI	Small ribosomal subunit protein uS9m OS=Neurospora crassa (strain ATCC 24698 / 74-OR23-1A / CBS 708.71 / DSM 1257 / FGSC 987) OX=367110 GN=mrp-9 PE=1 SV=2	GO:0005198;GO:0032991;GO:0110165;GO:0008152;GO:0009987	COG0103	J	K02996	PF00380	-	-	NO
gene0886	Scaffold2	HD_1	+	653260	654298	1039	hypothetical protein	-	-	-	-	-	-	-	-	-	NO
gene0887	Scaffold2	HD_1	-	656198	654381	1818	hypothetical protein	-	25S rRNA (cytosine(2278)-C(5))-methyltransferase OS=Saccharomyces cerevisiae (strain ATCC 204508 / S288c) OX=559292 GN=RCM1 PE=1 SV=1	GO:0005488;GO:0003824	COG0144	J	K15264	PF21153;PF01189;PF21148	-	-	NO
gene0888	Scaffold2	HD_1	+	656417	657457	1041	hypothetical protein	-	G/U mismatch-specific uracil DNA glycosylase OS=Schizosaccharomyces pombe (strain 972 / ATCC 24843) OX=284812 GN=thp1 PE=3 SV=1	GO:0003824;GO:0008152;GO:0009987	COG3663	L	K20813	PF03167	-	-	NO
gene0889	Scaffold2	HD_1	-	660977	657960	3018	glucan 1,3-beta-glucosidase-like protein 2	-	Glucan 1,3-beta-glucosidase OS=Candida albicans (strain SC5314 / ATCC MYA-2876) OX=237561 GN=XOG1 PE=1 SV=5	GO:0003824;GO:0110165;GO:0065007;GO:0008152;GO:0009987;GO:0050896	COG2730	G	K01210	PF02144;PF00150	-	-	YES
gene0890	Scaffold2	HD_1	-	663014	662406	609	hypothetical protein	-	-	GO:0003824;GO:0008152;GO:0009987	-	-	-	-	-	-	NO
gene0891	Scaffold2	HD_1	+	663534	664082	549	hypothetical protein	-	-	-	-	-	-	-	-	-	NO
gene0892	Scaffold2	HD_1	-	665004	664219	786	hypothetical protein	-	-	-	-	-	K08832	PF01636	-	-	NO
gene0893	Scaffold2	HD_1	-	668269	665229	3041	hypothetical protein	-	Uncharacterized protein YxeQ OS=Bacillus subtilis (strain 168) OX=224308 GN=yxeQ PE=1 SV=2	GO:0003824	COG2079	G	K17724	PF03972;PF19305	-	-	NO
gene0894	Scaffold2	HD_1	+	668521	669786	1266	hypothetical protein	-	Molybdate-anion transporter OS=Takifugu rubripes OX=31033 GN=mfsd5 PE=3 SV=1	GO:0005215;GO:0110165	-	-	K24175	PF05631;PF07690	-	-	NO
gene0895	Scaffold2	HD_1	-	670536	670200	337	hypothetical protein	-	-	GO:0003824;GO:0032991;GO:0008152	-	-	K02830	PF05251	-	-	NO
gene0896	Scaffold2	HD_1	+	670845	672154	1310	hypothetical protein	-	Histone acetyltransferase GCN5 OS=Yarrowia lipolytica (strain CLIB 122 / E 150) OX=284591 GN=GCN5 PE=3 SV=1	GO:0003824	-	-	K06062	PF00439;PF00583	-	-	NO
gene0897	Scaffold2	HD_1	-	675572	672855	2718	hypothetical protein	-	Nuclear exosome regulator NRDE2 OS=Mus musculus OX=10090 GN=Nrde2 PE=1 SV=3	GO:0110165;GO:0008152;GO:0009987	-	-	K26109	PF08424	-	-	NO
gene0898	Scaffold2	HD_1	+	675791	681153	5363	hypothetical protein	-	U3 small nucleolar RNA-associated protein 10 OS=Aspergillus niger (strain ATCC MYA-4892 / CBS 513.88 / FGSC A1513) OX=425011 GN=utp10 PE=3 SV=1	GO:0032991;GO:0110165;GO:0008152;GO:0009987	-	-	K14550	PF08146;PF12397	-	-	NO
gene0899	Scaffold2	HD_1	-	681578	681262	317	hypothetical protein	-	-	-	COG3651	S	K09966	PF09996	-	-	NO
gene0900	Scaffold2	HD_1	-	688051	682201	5851	hypothetical protein	-	ABC multidrug transporter atrC OS=Emericella nidulans (strain FGSC A4 / ATCC 38163 / CBS 112.46 / NRRL 194 / M139) OX=227321 GN=atrC PE=2 SV=1	GO:0140657;GO:0005215;GO:0005488;GO:0003824;GO:0110165	COG1132	V	K05658	PF00664;PF00664;PF00005;PF00005;PF03403	-	-	NO
gene0901	Scaffold2	HD_1	-	689443	688559	885	hypothetical protein	-	-	GO:0140110;GO:0005488;GO:0110165;GO:0008152;GO:0009987	-	-	-	-	-	-	NO
gene0902	Scaffold2	HD_1	+	690222	693642	3421	hypothetical protein	betA	Oxygen-dependent choline dehydrogenase OS=Pseudomonas fluorescens (strain SBW25) OX=216595 GN=betA PE=3 SV=1	GO:0005488;GO:0003824	COG2303	I;R	K00108	PF05199;PF00071;PF08477;PF00732;PF00025	-	-	YES
gene0903	Scaffold2	HD_1	-	695953	694300	1654	hypothetical protein	-	-	GO:0045182;GO:0005488	-	-	-	-	-	-	NO
gene0904	Scaffold2	HD_1	-	702145	697386	4760	hypothetical protein	-	CDP-diacylglycerol--inositol 3-phosphatidyltransferase OS=Schizosaccharomyces pombe (strain 972 / ATCC 24843) OX=284812 GN=pis1 PE=3 SV=2	-	COG0558	I	K00999	PF01066	-	-	NO
gene0905	Scaffold2	HD_1	-	703013	702548	466	hypothetical protein	-	-	GO:0110165	-	-	-	PF07225	-	-	NO
gene0906	Scaffold2	HD_1	+	703558	704429	872	hypothetical protein	gst	Glutathione S-transferase 1 OS=Saccharomyces cerevisiae (strain ATCC 204508 / S288c) OX=559292 GN=GTT1 PE=1 SV=1	GO:0003824	COG0625	O	K00799	PF02798;PF13409;PF13417;PF14497	-	-	NO
gene0907	Scaffold2	HD_1	-	708472	705837	2636	hypothetical protein	dnaJ	Chaperone protein DnaJ OS=Buchnera aphidicola subsp. Schizaphis graminum (strain Sg) OX=198804 GN=dnaJ PE=3 SV=1	GO:0110165	COG0484	O	K03686	PF00226	-	-	NO
gene0908	Scaffold2	HD_1	+	708806	710301	1496	hypothetical protein	-	DNA-directed RNA polymerase I subunit rpa43 OS=Schizosaccharomyces pombe (strain 972 / ATCC 24843) OX=284812 GN=rpa43 PE=1 SV=1	GO:0005488;GO:0032991;GO:0110165;GO:0008152;GO:0009987	-	-	K03004	PF17875	-	-	NO
gene0909	Scaffold2	HD_1	-	713343	710386	2958	hypothetical protein	-	Hypoxia up-regulated protein 1 OS=Danio rerio OX=7955 GN=hyou1 PE=2 SV=1	GO:0140657;GO:0044183;GO:0005488	COG0443	O	K09486	PF00012	-	-	YES
gene0910	Scaffold2	HD_1	+	714002	715078	1077	hypothetical protein	-	Pre-mRNA-splicing factor 18 OS=Homo sapiens OX=9606 GN=PRPF18 PE=1 SV=1	GO:0032991;GO:0008152;GO:0009987	-	-	K12817	PF02840;PF08799	-	-	NO
gene0911	Scaffold2	HD_1	+	715377	716804	1428	hypothetical protein	-	-	-	-	-	-	-	-	-	NO
gene0912	Scaffold2	HD_1	-	718767	717004	1764	hypothetical protein	-	-	GO:0110165	-	-	-	-	-	-	NO
gene0913	Scaffold2	HD_1	-	723626	721027	2600	hypothetical protein	-	-	GO:0045182;GO:0005488;GO:0008152	-	-	K15183	-	-	-	NO
gene0914	Scaffold2	HD_1	-	727121	725515	1607	hypothetical protein	-	Cutinase gene palindrome-binding protein OS=Fusarium vanettenii OX=2747968 PE=2 SV=1	GO:0005488;GO:0065007	COG0642	T	K06669	PF00320;PF08447;PF00989;PF13426;PF13426;PF08448;PF14598	-	-	NO
gene0915	Scaffold2	HD_1	+	727679	733184	5506	hypothetical protein	-	DNA repair protein RAD50 OS=Saccharomyces cerevisiae (strain ATCC 204508 / S288c) OX=559292 GN=RAD50 PE=1 SV=1	GO:0003824;GO:0032991;GO:0008152;GO:0009987;GO:0050896	-	-	K10866	PF00179;PF13476;PF13558	-	-	NO
gene0916	Scaffold2	HD_1	-	734768	733882	887	hypothetical protein	-	-	-	-	-	-	-	-	-	NO
gene0917	Scaffold2	HD_1	-	736532	735217	1316	hypothetical protein	-	Transcription initiation factor IIA large subunit OS=Schizosaccharomyces pombe (strain 972 / ATCC 24843) OX=284812 GN=toa1 PE=1 SV=1	GO:0032991;GO:0008152;GO:0009987	-	-	K03122	PF03153;PF03153	-	-	NO
gene0918	Scaffold2	HD_1	+	737087	737812	726	hypothetical protein	-	Anaphase-promoting complex subunit 10 OS=Mus musculus OX=10090 GN=Anapc10 PE=1 SV=1	GO:0032991;GO:0008152;GO:0009987	-	-	K03357	PF03256	-	-	NO
gene0919	Scaffold2	HD_1	-	738870	737857	1014	hypothetical protein	-	SWR1-complex protein 5 OS=Aspergillus fumigatus (strain ATCC MYA-4609 / CBS 101355 / FGSC A1100 / Af293) OX=330879 GN=swc5 PE=3 SV=1	GO:0110165;GO:0009987	-	-	-	PF07572	-	-	NO
gene0920	Scaffold2	HD_1	+	739266	745580	6315	hypothetical protein	-	DNA-directed RNA polymerase II subunit RPB2 OS=Schizosaccharomyces pombe (strain 972 / ATCC 24843) OX=284812 GN=rpb2 PE=1 SV=2	GO:0005488;GO:0003824;GO:0032991;GO:0008152;GO:0009987	COG0085	K	K03010	PF00562;PF04563;PF04561;PF04560;PF04567;PF04565;PF04566	-	-	NO
gene0921	Scaffold2	HD_1	-	746783	745632	1152	hypothetical protein	-	D-3-phosphoglycerate dehydrogenase OS=Archaeoglobus fulgidus (strain ATCC 49558 / DSM 4304 / JCM 9628 / NBRC 100126 / VC-16) OX=224325 GN=serA PE=3 SV=1	GO:0005488;GO:0003824	COG0111	H	K03032	PF02826	-	-	NO
gene0922	Scaffold2	HD_1	-	750705	747320	3386	hypothetical protein	-	Initiation-specific alpha-1,6-mannosyltransferase OS=Schizosaccharomyces pombe (strain 972 / ATCC 24843) OX=284812 GN=och1 PE=1 SV=2	GO:0005215;GO:0003824;GO:0110165;GO:0008152	COG3774	M	K05528	PF02417;PF04488	-	-	NO
gene0923	Scaffold2	HD_1	+	751141	752199	1059	nucleotide-diphospho-sugar transferase	-	Mannosyl phosphorylinositol ceramide synthase SUR1 OS=Saccharomyces cerevisiae (strain ATCC 204508 / S288c) OX=559292 GN=SUR1 PE=1 SV=1	GO:0003824;GO:0110165;GO:0008152	COG3774	M	K22721	PF04488	-	-	YES
gene0924	Scaffold2	HD_1	-	754241	752406	1836	hypothetical protein	-	Histone deacetylase complex subunit SAP18 OS=Drosophila melanogaster OX=7227 GN=Bin1 PE=1 SV=1	GO:0005488;GO:0003824	-	-	K14324	PF06487;PF04828	-	-	NO
gene0925	Scaffold2	HD_1	+	755181	756714	1534	hypothetical protein	-	Probable magnesium transporter NIPA3 OS=Arabidopsis thaliana OX=3702 GN=At1g34470 PE=2 SV=1	GO:0005215;GO:0110165	-	-	K22733	PF05653	-	-	NO
gene0926	Scaffold2	HD_1	-	758215	757371	845	hypothetical protein	-	-	-	-	-	-	-	-	-	YES
gene0927	Scaffold2	HD_1	+	758874	759919	1046	hypothetical protein	mis12	Kinetochore-associated protein MTW1 OS=Saccharomyces cerevisiae (strain ATCC 204508 / S288c) OX=559292 GN=MTW1 PE=1 SV=2	GO:0110165;GO:0009987	-	-	K11559	PF05859	-	-	NO
gene0928	Scaffold2	HD_1	+	760597	762723	2127	hypothetical protein	-	SH3 domain-containing YSC84-like protein 1 OS=Bos taurus OX=9913 GN=SH3YL1 PE=2 SV=1	-	COG2930	I	K20523	PF04366	-	-	NO
gene0929	Scaffold2	HD_1	-	764923	762981	1943	hypothetical protein	-	Beta-lactamase-like protein str5 OS=Strobilurus tenacellus OX=41251 GN=str5 PE=1 SV=1	-	-	-	-	PF00144	-	-	YES
gene0930	Scaffold2	HD_1	-	768188	765842	2347	hypothetical protein	-	rRNA 2'-O-methyltransferase fibrillarin OS=Neurospora crassa (strain ATCC 24698 / 74-OR23-1A / CBS 708.71 / DSM 1257 / FGSC 987) OX=367110 GN=nop-1 PE=3 SV=2	GO:0005488;GO:0003824;GO:0008152;GO:0009987	COG1889	J	K14563	PF01269	-	-	NO
gene0931	Scaffold2	HD_1	+	768200	769979	1780	60S ribosomal protein L17	-	Large ribosomal subunit protein uL22 OS=Neurospora crassa (strain ATCC 24698 / 74-OR23-1A / CBS 708.71 / DSM 1257 / FGSC 987) OX=367110 GN=rpl-17 PE=1 SV=1	GO:0005198;GO:0032991;GO:0008152;GO:0009987	COG0091	J	K02880	PF00237	-	-	NO
gene0932	Scaffold2	HD_1	-	771310	770615	696	40S ribosomal protein S22	-	Small ribosomal subunit protein uS8 OS=Neurospora crassa (strain ATCC 24698 / 74-OR23-1A / CBS 708.71 / DSM 1257 / FGSC 987) OX=367110 GN=crp-27 PE=1 SV=1	GO:0005198;GO:0032991;GO:0110165;GO:0008152;GO:0009987	COG0096	J	K02957	PF00410	-	-	NO
gene0933	Scaffold2	HD_1	+	771845	777108	5264	hypothetical protein	-	Translationally-controlled tumor protein homolog OS=Alternaria alternata OX=5599 PE=1 SV=1	GO:0005488;GO:0003824;GO:0065007	-	-	K11699	PF05183;PF00838	-	-	NO
gene0934	Scaffold2	HD_1	-	784520	777765	6756	hypothetical protein	-	Transmembrane 9 superfamily member 7 OS=Arabidopsis thaliana OX=3702 GN=TMN7 PE=2 SV=1	GO:0110165	COG0366	G	K17086	PF02990;PF00128;PF00339	-	-	NO
gene0935	Scaffold2	HD_1	+	785304	790164	4861	hypothetical protein	lip	Triacylglycerol lipase 2 OS=Saccharomyces cerevisiae (strain ATCC 204508 / S288c) OX=559292 GN=TGL2 PE=1 SV=1	GO:0110165	COG1075	I	K01046	-	-	-	YES
gene0936	Scaffold2	HD_1	+	790700	791896	1197	hypothetical protein	-	Protein rax1 OS=Schizosaccharomyces pombe (strain 972 / ATCC 24843) OX=284812 GN=rax1 PE=3 SV=1	GO:0110165	-	-	-	PF00615	-	-	NO
gene0937	Scaffold2	HD_1	-	794238	792318	1921	hypothetical protein	-	Sad1-interacting factor 3 OS=Schizosaccharomyces pombe (strain 972 / ATCC 24843) OX=284812 GN=sif3 PE=1 SV=2	GO:0110165	COG1723	J	K23499	PF02582	-	-	NO
gene0938	Scaffold2	HD_1	-	797616	795139	2478	hypothetical protein	-	-	-	-	-	-	-	-	-	NO
gene0940	Scaffold2	HD_1	+	800360	801111	752	hypothetical protein	-	Cutinase 1 OS=Emericella nidulans (strain FGSC A4 / ATCC 38163 / CBS 112.46 / NRRL 194 / M139) OX=227321 GN=cut1 PE=2 SV=1	GO:0003824;GO:0110165	-	-	K08095	PF01083	-	-	YES
gene0941	Scaffold2	HD_1	-	803089	801520	1570	hypothetical protein	ramA	-	GO:0003824;GO:0008152	-	-	K05989	-	-	-	NO
gene0942	Scaffold2	HD_1	+	805268	805885	618	hypothetical protein	-	-	-	-	-	-	-	-	-	NO
gene0943	Scaffold2	HD_1	-	807432	806240	1193	hypothetical protein	-	Uncharacterized protein YER152C OS=Saccharomyces cerevisiae (strain ATCC 204508 / S288c) OX=559292 GN=YER152C PE=1 SV=2	GO:0005488;GO:0003824;GO:0008152	COG1167	K;E	K01210	PF00155	-	-	NO
gene0944	Scaffold2	HD_1	+	808005	810764	2760	hypothetical protein	-	-	-	-	-	-	-	-	-	NO
gene0945	Scaffold2	HD_1	-	815187	813672	1516	hypothetical protein	-	Type 2 glycosyltransferase OS=Zymoseptoria tritici (strain CBS 115943 / IPO323) OX=336722 GN=GT2 PE=3 SV=1	GO:0110165	COG1215	N	-	PF13641	-	-	NO
gene0946	Scaffold2	HD_1	+	818647	820143	1497	hypothetical protein	-	Galactose oxidase OS=Gibberella zeae OX=5518 GN=GAOA PE=1 SV=1	GO:0005215;GO:0032991;GO:0008152;GO:0009987	-	-	K04618	PF09118	-	-	YES
gene0947	Scaffold2	HD_1	+	820439	821293	855	hypothetical protein	-	ATP synthase subunit g, mitochondrial OS=Saccharomyces cerevisiae (strain ATCC 204508 / S288c) OX=559292 GN=ATP20 PE=1 SV=1	GO:0005215;GO:0032991;GO:0008152;GO:0009987	-	-	K02140	PF04718	-	-	NO
gene0948	Scaffold2	HD_1	-	822570	821762	809	hypothetical protein	dys	-	GO:0003824;GO:0008152;GO:0009987	-	-	K00809	PF01636;PF01633	-	-	NO
gene0949	Scaffold2	HD_1	+	822965	824241	1277	hypothetical protein	arsB	Arsenical-resistance protein Acr3 OS=Corynebacterium glutamicum (strain ATCC 13032 / DSM 20300 / BCRC 11384 / JCM 1318 / LMG 3730 / NCIMB 10025) OX=196627 GN=acr3 PE=1 SV=2	GO:0005215;GO:0110165	COG0798	P	K03325	PF01758	-	-	NO
gene0950	Scaffold2	HD_1	-	825143	824497	647	hypothetical protein	-	-	GO:0140110	-	-	-	-	-	-	NO
gene0951	Scaffold2	HD_1	+	825328	827441	2114	hypothetical protein	-	ATP-dependent RNA helicase ROK1 OS=Gibberella zeae (strain ATCC MYA-4620 / CBS 123657 / FGSC 9075 / NRRL 31084 / PH-1) OX=229533 GN=ROK1 PE=3 SV=1	GO:0140657;GO:0005488;GO:0003824;GO:0008152;GO:0009987	COG0513	L	K14779	PF00270;PF00271;PF04851	-	-	NO
gene0952	Scaffold2	HD_1	-	828240	827458	783	hypothetical protein	-	L-rhamnose-1-dehydrogenase OS=Scheffersomyces stipitis (strain ATCC 58785 / CBS 6054 / NBRC 10063 / NRRL Y-11545) OX=322104 GN=DHG2 PE=1 SV=2	-	COG1028	I	K18337	PF13561;PF00106;PF08659	-	-	NO
gene0953	Scaffold2	HD_1	+	829207	829560	354	hypothetical protein	-	-	-	-	-	-	-	-	-	NO
gene0954	Scaffold2	HD_1	-	837501	837082	420	-	-	-	-	-	-	-	-	-	-	NO
gene0955	Scaffold2	HD_1	+	837829	838220	392	hypothetical protein	-	-	-	-	-	-	-	-	-	NO
gene0956	Scaffold2	HD_1	+	842051	842344	294	-	-	-	-	-	-	-	-	-	-	NO
gene0957	Scaffold2	HD_1	-	845571	844177	1395	hypothetical protein	-	-	-	-	-	-	PF01187	-	-	NO
gene0958	Scaffold2	HD_1	+	846449	846838	390	hypothetical protein	-	-	-	-	-	-	-	-	-	NO
gene0959	Scaffold2	HD_1	-	850036	847151	2886	hypothetical protein	-	Protein BOB1 OS=Saccharomyces cerevisiae (strain ATCC 204508 / S288c) OX=559292 GN=BOI1 PE=1 SV=1	-	-	-	-	PF14604;PF00169;PF00018;PF07647;PF07653	-	-	NO
gene0960	Scaffold2	HD_1	-	851811	850864	948	hypothetical protein	-	-	-	-	-	-	-	-	-	NO
gene0961	Scaffold2	HD_1	-	855047	852621	2427	hypothetical protein	-	E3 SUMO-protein ligase pli1 OS=Schizosaccharomyces pombe (strain 972 / ATCC 24843) OX=284812 GN=pli1 PE=1 SV=3	GO:0005488	-	-	K22403	-	-	-	NO
gene0962	Scaffold2	HD_1	+	855956	857733	1778	hypothetical protein	-	Allantoate permease OS=Saccharomyces cerevisiae (strain ATCC 204508 / S288c) OX=559292 GN=DAL5 PE=1 SV=1	GO:0005215;GO:0110165	COG2271	G	K08192	PF07690	-	-	NO
gene0963	Scaffold2	HD_1	-	859383	857959	1425	hypothetical protein	-	Set1 complex component swd1 OS=Schizosaccharomyces pombe (strain 972 / ATCC 24843) OX=284812 GN=swd1 PE=3 SV=2	GO:0032991	-	-	K14961	PF00400;PF12894	-	-	NO
gene0964	Scaffold2	HD_1	+	860131	870358	10228	hypothetical protein	-	DNA-directed RNA polymerase II subunit rpb1 OS=Schizosaccharomyces pombe (strain 972 / ATCC 24843) OX=284812 GN=rpb1 PE=1 SV=1	GO:0005488;GO:0003824;GO:0032991;GO:0110165;GO:0008152;GO:0009987	COG0086	K	K03006	PF04997;PF04998;PF00623;PF04992;PF04983;PF04990;PF05000	-	-	NO
gene0965	Scaffold2	HD_1	-	874069	871806	2264	hypothetical protein	-	Glycogen-binding subunit 76A OS=Drosophila melanogaster OX=7227 GN=Gbs-76A PE=1 SV=1	-	-	-	K07189	PF03370	-	-	NO
gene0966	Scaffold2	HD_1	-	880956	880636	321	-	-	-	-	-	-	-	-	-	-	NO
gene0967	Scaffold2	HD_1	+	882043	882507	465	hypothetical protein	-	BolA-like protein 3 OS=Saccharomyces cerevisiae (strain ATCC 204508 / S288c) OX=559292 GN=BOL3 PE=1 SV=1	-	COG0271	K;T	K22075	PF01722	-	-	NO
gene0968	Scaffold2	HD_1	-	890995	882840	8156	hypothetical protein	-	Phospholipid-transporting ATPase DRS2 OS=Verticillium dahliae (strain VdLs.17 / ATCC MYA-4575 / FGSC 10137) OX=498257 GN=DRS2 PE=3 SV=1	GO:0140657;GO:0005215;GO:0005488;GO:0003824;GO:0110165;GO:0051179	COG0474	P	K14802	PF16212;PF16209;PF13246;PF00122	-	-	NO
gene0969	Scaffold2	HD_1	+	891719	892180	462	hypothetical protein	-	Cysteine-rich PDZ-binding protein OS=Ictalurus punctatus OX=7998 GN=cript PE=3 SV=1	GO:0110165	-	-	K24826	PF10235	-	-	NO
gene0970	Scaffold2	HD_1	-	893567	892272	1296	hypothetical protein	-	Protein phosphatase 1 regulatory subunit SDS22 OS=Schizosaccharomyces pombe (strain 972 / ATCC 24843) OX=284812 GN=sds22 PE=1 SV=2	-	-	-	K17550	PF12799;PF12799;PF12799;PF12799;PF12799;PF13855;PF13855;PF00560;PF00560;PF00560;PF00560;PF00560;PF00560;PF00560;PF00560;PF00560;PF00560;PF00560;PF13516;PF13516;PF13516;PF13516;PF13516;PF13516;PF13516;PF13516;PF13516	-	-	NO
gene0971	Scaffold2	HD_1	+	894081	894813	733	hypothetical protein	-	Pre-mRNA-splicing factor ISY1 OS=Magnaporthe oryzae (strain 70-15 / ATCC MYA-4617 / FGSC 8958) OX=242507 GN=ISY1 PE=3 SV=1	GO:0110165;GO:0009987	-	-	K12870	PF06246;PF06246	-	-	NO
gene0972	Scaffold2	HD_1	-	896915	895245	1671	hypothetical protein	-	-	-	-	-	-	-	-	-	NO
gene0973	Scaffold2	HD_1	+	898661	900783	2123	hypothetical protein	-	Squalestatin S1 biosynthesis transcriptional activator L3 OS=Phoma sp. (strain ATCC 20986 / MF5453) OX=1828523 GN=L3 PE=4 SV=1	GO:0140110;GO:0005488;GO:0110165	-	-	-	PF04082;PF00172	-	-	NO
gene0974	Scaffold2	HD_1	-	902656	901038	1619	hypothetical protein	-	Uncharacterized MFS-type transporter C18.02 OS=Schizosaccharomyces pombe (strain 972 / ATCC 24843) OX=284812 GN=SPCC18.02 PE=3 SV=1	GO:0005215;GO:0110165	COG2814	G	K14636	PF07690	-	-	NO
gene0975	Scaffold2	HD_1	+	902996	906634	3639	hypothetical protein	-	-	GO:0110165	-	-	-	-	-	-	NO
gene0976	Scaffold2	HD_1	+	907790	909469	1680	hypothetical protein	-	Probable phosphatase PSR2 OS=Saccharomyces cerevisiae (strain ATCC 204508 / S288c) OX=559292 GN=PSR2 PE=1 SV=1	GO:0003824	COG5190	K	K15731	PF03031	-	-	NO
gene0977	Scaffold2	HD_1	+	910601	913674	3074	hypothetical protein	-	Probable T-complex protein 1 subunit theta OS=Schizosaccharomyces pombe (strain 972 / ATCC 24843) OX=284812 GN=cct8 PE=2 SV=3	GO:0140657;GO:0044183;GO:0005488;GO:0003824;GO:0032991	COG0459	O	K09500	PF00118;PF00118;PF03372	-	-	NO
gene0978	Scaffold2	HD_1	-	915392	914184	1209	hypothetical protein	-	Phosphatidylinositol N-acetylglucosaminyltransferase gpi3 subunit OS=Schizosaccharomyces pombe (strain 972 / ATCC 24843) OX=284812 GN=gpi3 PE=3 SV=1	GO:0003824;GO:0032991;GO:0008152;GO:0009987	COG0438	M	K03857	PF00534;PF13692;PF13439	-	-	NO
gene0979	Scaffold2	HD_1	+	916136	918562	2427	hypothetical protein	-	ATP-dependent RNA helicase dbp6 OS=Aspergillus niger (strain ATCC MYA-4892 / CBS 513.88 / FGSC A1513) OX=425011 GN=dbp6 PE=3 SV=1	GO:0140657;GO:0005488;GO:0003824	COG0513	L	K14807	PF00270;PF00270;PF00271;PF04851	-	-	NO
gene0980	Scaffold2	HD_1	+	920020	921145	1126	hypothetical protein	-	Mitochondrial phosphate carrier protein OS=Saccharomyces cerevisiae (strain ATCC 204508 / S288c) OX=559292 GN=MIR1 PE=1 SV=1	GO:0005215;GO:0110165;GO:0009987;GO:0051179	-	-	K15102	PF00153;PF00153;PF00153	-	-	NO
gene0981	Scaffold2	HD_1	+	923747	924727	981	hypothetical protein	-	Probable glucan endo-1,3-beta-glucosidase eglC OS=Aspergillus oryzae (strain ATCC 42149 / RIB 40) OX=510516 GN=eglC PE=3 SV=1	-	-	-	K01199	-	-	-	NO
gene0982	Scaffold2	HD_1	-	925847	924906	942	hypothetical protein	-	Glycosyltransferase-like At3g57200 OS=Arabidopsis thaliana OX=3702 GN=At3g57200 PE=2 SV=1	GO:0008152;GO:0009987;GO:0050896	-	-	-	-	-	-	NO
gene0983	Scaffold2	HD_1	+	928376	932301	3926	hypothetical protein	-	Transforming growth factor-beta receptor-associated protein 1 OS=Mus musculus OX=10090 GN=Tgfbrap1 PE=1 SV=1	GO:0009987;GO:0051179	-	-	K20177	PF10367	-	-	NO
gene0984	Scaffold2	HD_1	-	933304	932467	838	hypothetical protein	-	Endoglucanase cel12C OS=Magnaporthe oryzae (strain 70-15 / ATCC MYA-4617 / FGSC 8958) OX=242507 GN=cel12C PE=3 SV=1	GO:0003824;GO:0008152	-	-	K18576	PF01670	-	-	YES
gene0985	Scaffold2	HD_1	-	936570	934440	2131	hypothetical protein	-	Dual specificity protein kinase lkh1 OS=Schizosaccharomyces pombe (strain 972 / ATCC 24843) OX=284812 GN=lkh1 PE=1 SV=3	GO:0005488;GO:0003824;GO:0008152;GO:0009987	COG0515	T	K08287	PF00069;PF07714	-	-	NO
gene0986	Scaffold2	HD_1	-	939621	937681	1941	hypothetical protein	-	Aminotransferase FGSG_17085 OS=Gibberella zeae (strain ATCC MYA-4620 / CBS 123657 / FGSC 9075 / NRRL 31084 / PH-1) OX=229533 GN=FGRAMPH1_01T09365 PE=3 SV=1	GO:0005488;GO:0003824	COG0161	H	K10590	PF00202	-	-	NO
gene0987	Scaffold2	HD_1	+	940819	941112	294	hypothetical protein	-	Conidiation-specific protein 6 OS=Neurospora crassa (strain ATCC 24698 / 74-OR23-1A / CBS 708.71 / DSM 1257 / FGSC 987) OX=367110 GN=con-6 PE=2 SV=1	-	-	-	-	PF10346;PF10346	-	-	NO
gene0988	Scaffold2	HD_1	-	942360	941560	801	hypothetical protein	-	Signal recognition particle SEC65 subunit OS=Eremothecium gossypii (strain ATCC 10895 / CBS 109.51 / FGSC 9923 / NRRL Y-1056) OX=284811 GN=SEC65 PE=3 SV=1	GO:0005488;GO:0032991;GO:0009987;GO:0051179	COG1400	U	K03105	PF01922	-	-	NO
gene0989	Scaffold2	HD_1	+	943723	946077	2355	hypothetical protein	-	Vegetative incompatibility protein HET-E-1 OS=Podospora anserina OX=2587412 GN=HET-E1 PE=4 SV=1	-	-	-	K01537	-	-	-	NO
gene0990	Scaffold2	HD_1	-	947016	946349	668	hypothetical protein	-	ADP-ribosylation factor-like protein 3 OS=Saccharomyces cerevisiae (strain ATCC 204508 / S288c) OX=559292 GN=ARL3 PE=1 SV=1	GO:0005488;GO:0003824	COG1100	R	K07952	PF00025;PF00025;PF08477;PF09439;PF04670;PF00071	-	-	NO
gene0991	Scaffold2	HD_1	-	948762	947743	1020	hypothetical protein	-	Calcineurin subunit B OS=Neurospora crassa (strain ATCC 24698 / 74-OR23-1A / CBS 708.71 / DSM 1257 / FGSC 987) OX=367110 GN=cnb-1 PE=2 SV=2	GO:0098772;GO:0005488	-	-	K06268	PF13499;PF00036;PF13405;PF13202;PF13202;PF13833;PF13833	-	-	NO
gene0992	Scaffold2	HD_1	+	948993	949606	614	hypothetical protein	-	Mitophagy receptor atg43 OS=Schizosaccharomyces pombe (strain 972 / ATCC 24843) OX=284812 GN=atg43 PE=1 SV=2	GO:0060090;GO:0008152;GO:0009987	-	-	-	PF08589	-	-	NO
gene0993	Scaffold2	HD_1	-	950142	949748	395	-	-	-	-	-	-	-	-	-	-	NO
gene0994	Scaffold2	HD_1	+	950514	951835	1322	hypothetical protein	-	-	GO:0060090;GO:0003824;GO:0008152;GO:0009987	-	-	K10877	-	-	-	NO
gene0995	Scaffold2	HD_1	-	953594	952386	1209	hypothetical protein	-	Ceramide very long chain fatty acid hydroxylase SCS7 OS=Saccharomyces cerevisiae (strain ATCC 204508 / S288c) OX=559292 GN=SCS7 PE=1 SV=1	GO:0005488;GO:0003824;GO:0110165;GO:0008152;GO:0009987	COG3000	I	K19703	PF00173;PF04116	-	-	NO
gene0996	Scaffold2	HD_1	-	956062	954587	1476	hypothetical protein	-	-	-	-	-	-	-	-	-	NO
gene0997	Scaffold2	HD_1	-	958775	957819	957	hypothetical protein	-	Rhamnolipids biosynthesis 3-oxoacyl-[acyl-carrier-protein] reductase OS=Pseudomonas aeruginosa (strain ATCC 15692 / DSM 22644 / CIP 104116 / JCM 14847 / LMG 12228 / 1C / PRS 101 / PAO1) OX=208964 GN=rhlG PE=1 SV=1	-	COG1028	I	K12854	PF13561;PF00106;PF08659	-	-	NO
gene0998	Scaffold2	HD_1	-	959980	959178	803	hypothetical protein	-	-	-	-	-	-	PF11937	-	-	YES
gene0999	Scaffold2	HD_1	+	961294	963508	2215	hypothetical protein	-	GTP-binding protein gtr2 OS=Schizosaccharomyces pombe (strain 972 / ATCC 24843) OX=284812 GN=gtr2 PE=3 SV=1	GO:0005488;GO:0003824;GO:0032991	-	-	K16186	PF04670;PF00173	-	-	NO
gene1000	Scaffold2	HD_1	-	964362	963850	513	putative 40S ribosomal protein S25	-	Small ribosomal subunit protein eS25 OS=Neurospora crassa (strain ATCC 24698 / 74-OR23-1A / CBS 708.71 / DSM 1257 / FGSC 987) OX=367110 GN=rps-25 PE=1 SV=1	GO:0032991;GO:0110165	-	-	K02975	PF03297	-	-	NO
gene1001	Scaffold2	HD_1	+	965370	966831	1462	hypothetical protein	-	-	GO:0110165	-	-	-	-	-	-	NO
gene1002	Scaffold2	HD_1	-	969059	967531	1529	mitochondrial processing peptidase beta subunit mitochondrial precursor	-	Mitochondrial-processing peptidase subunit beta OS=Neurospora crassa (strain ATCC 24698 / 74-OR23-1A / CBS 708.71 / DSM 1257 / FGSC 987) OX=367110 GN=pep PE=1 SV=1	GO:0005488;GO:0003824;GO:0008152	COG0612	R	K17732	PF00675;PF05193	-	-	NO
gene1003	Scaffold2	HD_1	+	969322	970036	715	hypothetical protein	-	Succinate dehydrogenase [ubiquinone] cytochrome b small subunit, mitochondrial OS=Neurospora crassa (strain ATCC 24698 / 74-OR23-1A / CBS 708.71 / DSM 1257 / FGSC 987) OX=367110 GN=B18P24.060 PE=3 SV=1	GO:0110165	-	-	K00237	PF05328	-	-	NO
gene1004	Scaffold2	HD_1	-	972117	970249	1869	hypothetical protein	cpdP	3',5'-cyclic-nucleotide phosphodiesterase OS=Schizosaccharomyces pombe (strain 972 / ATCC 24843) OX=284812 GN=cgs2 PE=3 SV=1	GO:0003824;GO:0008152;GO:0009987	COG5212	T	K01120	PF02112	-	-	NO
gene1005	Scaffold2	HD_1	+	973016	974318	1303	hypothetical protein	-	-	GO:0005488;GO:0003824;GO:0008152;GO:0009987	-	-	-	-	-	-	NO
gene1006	Scaffold2	HD_1	+	975566	976784	1219	hypothetical protein	-	Multicopper oxidase aurL2 OS=Gibberella zeae (strain ATCC MYA-4620 / CBS 123657 / FGSC 9075 / NRRL 31084 / PH-1) OX=229533 GN=aurL2 PE=2 SV=1	GO:0005488;GO:0003824	-	-	K05909	PF07731	-	-	YES
gene1007	Scaffold2	HD_1	-	978666	977791	876	hypothetical protein	-	-	-	-	-	-	-	-	-	NO
gene1008	Scaffold2	HD_1	-	983323	980030	3294	hypothetical protein	adoK	Adenosine kinase OS=Schizosaccharomyces pombe (strain 972 / ATCC 24843) OX=284812 GN=ado1 PE=2 SV=2	-	COG0524	G	K00856	PF06218;PF00294	-	-	NO
gene1009	Scaffold2	HD_1	-	985582	983666	1917	hypothetical protein	-	Uncharacterized transporter YBR287W OS=Saccharomyces cerevisiae (strain ATCC 204508 / S288c) OX=559292 GN=YBR287W PE=1 SV=1	GO:0110165;GO:0009987;GO:0051179	-	-	K24139	PF03547	-	-	NO
gene1010	Scaffold2	HD_1	+	986895	989126	2232	hypothetical protein	-	MAP kinase kinase PBS2 OS=Saccharomyces cerevisiae (strain ATCC 204508 / S288c) OX=559292 GN=PBS2 PE=1 SV=4	GO:0005488;GO:0003824;GO:0008152;GO:0009987	COG0515	T	K11227	PF00069;PF07714;PF07387	-	-	NO
gene1011	Scaffold2	HD_1	-	990533	989568	966	hypothetical protein	-	-	-	-	-	-	-	-	-	NO
gene1012	Scaffold2	HD_1	+	992097	996263	4167	hypothetical protein	-	Calponin homology domain-containing protein DDB_G0272472 OS=Dictyostelium discoideum OX=44689 GN=DDB_G0272472 PE=4 SV=1	-	-	-	-	-	-	-	NO
gene1013	Scaffold2	HD_1	+	996630	1002268	5639	2-isopropylmalate synthase	leuA	2-isopropylmalate synthase OS=Saccharomyces cerevisiae (strain ATCC 204508 / S288c) OX=559292 GN=LEU4 PE=1 SV=1	GO:0005488;GO:0003824;GO:0008152;GO:0009987	COG0119	E	K01649	PF00682;PF07690;PF08502;PF13622;PF20789;PF02551	-	-	NO
gene1014	Scaffold2	HD_1	+	1002600	1004373	1774	hypothetical protein	-	RNA-binding protein rsd1 OS=Schizosaccharomyces pombe (strain 972 / ATCC 24843) OX=284812 GN=rsd1 PE=1 SV=2	GO:0005488;GO:0110165;GO:0008152;GO:0009987	COG0724	J	K13091	PF00076;PF00076;PF00076;PF15519	-	-	NO
gene1015	Scaffold2	HD_1	+	1005367	1006670	1304	hypothetical protein	-	Autophagy-related protein 27 OS=Gibberella zeae (strain ATCC MYA-4620 / CBS 123657 / FGSC 9075 / NRRL 31084 / PH-1) OX=229533 GN=ATG27 PE=3 SV=1	GO:0110165	-	-	K21141	PF09451	-	-	YES
gene1016	Scaffold2	HD_1	+	1007170	1007907	738	hypothetical protein	-	3-beta-hydroxysteroid-Delta(8),Delta(7)-isomerase OS=Rattus norvegicus OX=10116 GN=Ebp PE=1 SV=3	GO:0003824;GO:0110165;GO:0008152	-	-	K01824	PF05241	-	-	NO
gene1017	Scaffold2	HD_1	+	1008560	1016852	8293	hypothetical protein	-	-	-	-	-	-	-	-	-	NO
gene1018	Scaffold2	HD_1	-	1018715	1017222	1494	hypothetical protein	ramA	Alpha-L-rhamnosidase OS=Formosa agariphila (strain DSM 15362 / KCTC 12365 / LMG 23005 / KMM 3901 / M-2Alg 35-1) OX=1347342 GN=BN863_22170 PE=2 SV=1	-	COG3408	G	K05989	PF08531;PF08531	-	-	YES
gene1019	Scaffold2	HD_1	-	1020866	1019139	1728	hypothetical protein	ramA	Alpha-L-rhamnosidase OS=Streptomyces avermitilis (strain ATCC 31267 / DSM 46492 / JCM 5070 / NBRC 14893 / NCIMB 12804 / NRRL 8165 / MA-4680) OX=227882 GN=SAVERM_828 PE=1 SV=1	GO:0003824;GO:0008152	COG3408	G	K05989	PF17389;PF17389;PF17390;PF05592;PF08531	-	-	NO
gene1020	Scaffold2	HD_1	+	1021165	1023036	1872	MFS general substrate transporter	-	MFS transporter fmqE OS=Aspergillus fumigatus (strain ATCC MYA-4609 / CBS 101355 / FGSC A1100 / Af293) OX=330879 GN=fmqE PE=2 SV=1	GO:0005215;GO:0110165	COG2814	G	K08141	PF00083	-	-	NO
gene1021	Scaffold2	HD_1	-	1029501	1024151	5351	hypothetical protein	-	Uncharacterized protein C56F8.02 OS=Schizosaccharomyces pombe (strain 972 / ATCC 24843) OX=284812 GN=SPAC56F8.02 PE=4 SV=1	-	COG0236	I	K24909	PF00501;PF00501	-	-	NO
gene1022	Scaffold2	HD_1	-	1032474	1030456	2019	hypothetical protein	-	Ferric/cupric reductase transmembrane component B OS=Aspergillus fumigatus (strain ATCC MYA-4609 / CBS 101355 / FGSC A1100 / Af293) OX=330879 GN=freB PE=2 SV=2	GO:0003824;GO:0110165;GO:0051179	-	-	K00521	PF01794;PF08030;PF08022	-	-	NO
gene1023	Scaffold2	HD_1	+	1035496	1036970	1475	hypothetical protein	fieF	Metal tolerance protein 3 OS=Oryza sativa subsp. japonica OX=39947 GN=MTP3 PE=2 SV=1	GO:0005215;GO:0110165;GO:0042592	COG0053	P	K13283	PF01545;PF16916	-	-	NO
gene1024	Scaffold2	HD_1	+	1038794	1040068	1275	hypothetical protein	-	Aspartic protease SNP2 OS=Phaeosphaeria nodorum (strain SN15 / ATCC MYA-4574 / FGSC 10173) OX=321614 GN=SNP2 PE=3 SV=1	GO:0003824;GO:0008152	-	-	K06004	PF00026	-	-	YES
gene1025	Scaffold2	HD_1	+	1041282	1042142	861	hypothetical protein	-	-	GO:0003824;GO:0008152;GO:0009987	-	-	-	PF00583	-	-	NO
gene1027	Scaffold2	HD_1	+	1043403	1047026	3624	hypothetical protein	fabG	3-oxoacyl-[acyl-carrier-protein] reductase FabG OS=Rickettsia typhi (strain ATCC VR-144 / Wilmington) OX=257363 GN=fabG PE=3 SV=1	GO:0003824;GO:0008152;GO:0009987	COG1028	I	K00059	PF00106;PF13561;PF05729	-	-	NO
gene1028	Scaffold2	HD_1	-	1047837	1047387	451	hypothetical protein	-	U6 snRNA-associated Sm-like protein LSm7 OS=Schizosaccharomyces pombe (strain 972 / ATCC 24843) OX=284812 GN=lsm7 PE=1 SV=1	GO:0005488;GO:0032991;GO:0110165;GO:0065007;GO:0008152;GO:0009987	COG1958	K	K12626	PF01423	-	-	NO
gene1029	Scaffold2	HD_1	+	1048932	1051279	2348	hypothetical protein	-	-	GO:0140110;GO:0005488;GO:0110165	-	-	-	-	-	-	NO
gene1030	Scaffold2	HD_1	-	1056281	1051973	4309	hypothetical protein	-	-	-	-	-	-	-	-	-	NO
gene1031	Scaffold2	HD_1	+	1057366	1060132	2767	hypothetical protein	-	Choline kinase OS=Saccharomyces cerevisiae (strain ATCC 204508 / S288c) OX=559292 GN=CKI1 PE=1 SV=1	GO:0003824;GO:0008152;GO:0009987	-	-	K00866	PF01633;PF04428	-	-	NO
gene1032	Scaffold2	HD_1	-	1064188	1060766	3423	hypothetical protein	-	-	GO:0003824;GO:0110165	-	-	-	PF13632	-	-	NO
gene1033	Scaffold2	HD_1	-	1065497	1065300	198	-	-	-	-	-	-	-	-	-	-	NO
gene1034	Scaffold2	HD_1	-	1067522	1065845	1678	hypothetical protein	-	Beta-1,3-glucan-binding protein OS=Penaeus monodon OX=6687 PE=2 SV=1	GO:0003824;GO:0110165;GO:0008152	COG2273	G	K20692	PF00722	-	-	NO
gene1035	Scaffold2	HD_1	+	1068612	1071575	2964	hypothetical protein	-	Putative alpha-1,3-mannosyltransferase MNN14 OS=Candida albicans (strain SC5314 / ATCC MYA-2876) OX=237561 GN=MNN14 PE=2 SV=1	GO:0003824;GO:0110165;GO:0008152	-	-	K10968	PF11051;PF01679	-	-	NO
gene1036	Scaffold2	HD_1	-	1073302	1071642	1661	hypothetical protein	-	Probable Xaa-Pro aminopeptidase PTRG_10574 OS=Pyrenophora tritici-repentis (strain Pt-1C-BFP) OX=426418 GN=PTRG_10574 PE=3 SV=1	GO:0005488;GO:0003824	COG0006	E	K14213	PF00557;PF05195	-	-	NO
gene1037	Scaffold2	HD_1	+	1073673	1074849	1177	hypothetical protein	manB	Pathogenesis-related protein 5 OS=Arabidopsis thaliana OX=3702 GN=At1g75040 PE=1 SV=1	-	-	-	K01192	PF00314	-	-	YES
gene1038	Scaffold2	HD_1	+	1075684	1078433	2750	hypothetical protein	manB	Beta-mannosidase B OS=Aspergillus oryzae (strain ATCC 42149 / RIB 40) OX=510516 GN=mndB PE=3 SV=3	GO:0003824;GO:0008152	COG3250	G	K01192	PF17786;PF00703	-	-	NO
gene1039	Scaffold2	HD_1	+	1079612	1082380	2769	hypothetical protein	-	Lactose regulatory protein LAC9 OS=Kluyveromyces lactis (strain ATCC 8585 / CBS 2359 / DSM 70799 / NBRC 1267 / NRRL Y-1140 / WM37) OX=284590 GN=LAC9 PE=1 SV=1	GO:0140110;GO:0005488;GO:0110165	-	-	K09241	PF04082	-	-	NO
gene1040	Scaffold2	HD_1	+	1083163	1083777	615	hypothetical protein	-	-	GO:0110165	-	-	-	-	-	-	NO
gene1041	Scaffold2	HD_1	+	1084284	1084925	642	hypothetical protein	-	Exosome complex component CSL4 OS=Saccharomyces cerevisiae (strain ATCC 204508 / S288c) OX=559292 GN=CSL4 PE=1 SV=1	GO:0005488;GO:0032991;GO:0110165;GO:0008152;GO:0009987	-	-	K07573	PF10447	-	-	NO
gene1042	Scaffold2	HD_1	-	1087420	1085354	2067	hypothetical protein	-	Probable tyrosyl-DNA phosphodiesterase OS=Drosophila melanogaster OX=7227 GN=gkt PE=2 SV=1	GO:0003824;GO:0110165;GO:0008152;GO:0009987;GO:0050896	-	-	K10862	PF06087;PF02809	-	-	NO
gene1043	Scaffold2	HD_1	-	1090040	1088023	2018	hypothetical protein	-	Vacuolar protein 8 OS=Neurospora crassa (strain ATCC 24698 / 74-OR23-1A / CBS 708.71 / DSM 1257 / FGSC 987) OX=367110 GN=vac8 PE=3 SV=4	GO:0060090;GO:0110165;GO:0009987;GO:0051179	-	-	K08332	PF00514;PF00514;PF00514;PF00514;PF00514;PF00514;PF00514;PF00514;PF13646;PF05804;PF04826	-	-	NO
gene1044	Scaffold2	HD_1	+	1090707	1092365	1659	hypothetical protein	-	Aromatic-L-amino-acid decarboxylase OS=Rattus norvegicus OX=10116 GN=Ddc PE=1 SV=1	GO:0005488;GO:0003824;GO:0008152;GO:0009987	COG0076	E	K01593	PF00282	-	-	NO
gene1045	Scaffold2	HD_1	-	1094444	1092603	1842	hypothetical protein	-	Increased rDNA silencing protein 4 OS=Aspergillus fumigatus (strain ATCC MYA-4609 / CBS 101355 / FGSC A1100 / Af293) OX=330879 GN=irs4 PE=3 SV=1	-	-	-	K14792	-	-	-	NO
gene1046	Scaffold2	HD_1	+	1094729	1097383	2655	ATP dependent DNA ligase domain-containing protein	-	DNA ligase 4 OS=Coccidioides immitis (strain RS) OX=246410 GN=LIG4 PE=3 SV=1	GO:0005488;GO:0003824;GO:0110165;GO:0008152;GO:0009987	COG1793	L	K10777	PF01068;PF04675;PF16589;PF04679;PF09414;PF00533	-	-	NO
gene1047	Scaffold2	HD_1	-	1098553	1097418	1136	hypothetical protein	-	2-amino-3-carboxymuconate-6-semialdehyde decarboxylase OS=Mus musculus OX=10090 GN=Acmsd PE=1 SV=2	GO:0003824	COG2159	G	K03392	PF04909	-	-	NO
gene1048	Scaffold2	HD_1	+	1098936	1099351	416	hypothetical protein	-	2-oxoglutarate-dependent dioxygenase frbA OS=Fungal sp. (strain No.11243) OX=1603295 GN=frbA PE=1 SV=1	GO:0005488;GO:0003824;GO:0008152	COG3491	Q	-	PF14226	-	-	NO
gene1049	Scaffold2	HD_1	+	1099480	1101316	1837	hypothetical protein	-	2-oxoglutarate-dependent dioxygenase htyE OS=Aspergillus rugulosus OX=41736 GN=htyE PE=1 SV=1	GO:0045182;GO:0005488;GO:0003824;GO:0008152	COG3491	Q	K04125	PF03171	-	-	NO
gene1050	Scaffold2	HD_1	-	1102363	1101360	1004	hypothetical protein	rplD	Large ribosomal subunit protein uL4m OS=Neurospora crassa (strain ATCC 24698 / 74-OR23-1A / CBS 708.71 / DSM 1257 / FGSC 987) OX=367110 GN=yml6 PE=1 SV=1	GO:0005198;GO:0032991;GO:0110165;GO:0008152;GO:0009987	COG0088	J	K02926	PF00573	-	-	NO
gene1051	Scaffold2	HD_1	+	1102451	1105745	3295	hypothetical protein	-	Large ribosomal subunit protein mL38 OS=Neurospora crassa (strain ATCC 24698 / 74-OR23-1A / CBS 708.71 / DSM 1257 / FGSC 987) OX=367110 GN=mrpl35 PE=1 SV=2	-	-	-	K17439	PF01161	-	-	NO
gene1052	Scaffold2	HD_1	-	1117377	1105973	11405	hypothetical protein	-	UPF0648 protein C3H5.09c OS=Schizosaccharomyces pombe (strain 972 / ATCC 24843) OX=284812 GN=SPAC3H5.09c PE=3 SV=2	GO:0110165	-	-	K19951	PF10344;PF10359;PF10351;PF10347;PF10293;PF10305;PF13639;PF17123;PF00097	-	-	NO
gene1053	Scaffold2	HD_1	+	1117847	1120904	3058	hypothetical protein	-	Chromatin-remodeling complexes subunit NGG1 OS=Saccharomyces cerevisiae (strain ATCC 204508 / S288c) OX=559292 GN=NGG1 PE=1 SV=1	GO:0003824;GO:0110165	-	-	K11315	PF10198	-	-	NO
gene1054	Scaffold2	HD_1	-	1123155	1121191	1965	hypothetical protein	-	Uncharacterized WD repeat-containing protein C32H8.09 OS=Schizosaccharomyces pombe (strain 972 / ATCC 24843) OX=284812 GN=pi015 PE=4 SV=1	-	-	-	K25164	-	-	-	NO
gene1055	Scaffold2	HD_1	+	1123371	1123907	537	hypothetical protein	-	-	GO:0003824	-	-	-	-	-	-	NO
gene1056	Scaffold2	HD_1	-	1127315	1123967	3349	hypothetical protein	gli	2-pyrone-4,6-dicarbaxylate hydrolase OS=Comamonas testosteroni OX=285 GN=pmdD PE=1 SV=1	-	COG3618	R	K18982	PF04909;PF00753	-	-	NO
gene1057	Scaffold2	HD_1	+	1127575	1128556	982	hypothetical protein	-	Mitochondrial tricarboxylate transporter 1 OS=Ustilago maydis OX=5270 GN=MTT1 PE=3 SV=1	GO:0110165	-	-	K15100	PF00153;PF00153;PF00153	-	-	NO
gene1058	Scaffold2	HD_1	-	1129394	1128612	783	hypothetical protein	ligK	4-hydroxy-4-methyl-2-oxoglutarate aldolase OS=Saccharomyces cerevisiae (strain ATCC 204508 / S288c) OX=559292 GN=YER010C PE=1 SV=1	-	COG0684	J	K10218	PF03737	-	-	NO
gene1059	Scaffold2	HD_1	+	1130053	1134441	4389	hypothetical protein	acnA	Probable aconitate hydratase, mitochondrial OS=Dictyostelium discoideum OX=44689 GN=aco2 PE=3 SV=1	GO:0005488;GO:0003824;GO:0110165;GO:0008152	COG1048	C	K01681	PF00330;PF00795;PF00694	-	-	NO
gene1060	Scaffold2	HD_1	-	1136661	1134475	2187	hypothetical protein	truD	Multisubstrate pseudouridine synthase 7 OS=Saccharomyces cerevisiae (strain ATCC 204508 / S288c) OX=559292 GN=PUS7 PE=1 SV=1	GO:0005488;GO:0003824;GO:0008152;GO:0009987	COG0585	J	K06176	PF01142	-	-	NO
gene1061	Scaffold2	HD_1	+	1137253	1138469	1217	hypothetical protein	-	-	-	-	-	-	-	-	-	NO
gene1062	Scaffold2	HD_1	-	1139645	1138857	789	hypothetical protein	-	-	-	-	-	-	-	-	-	NO
gene1063	Scaffold2	HD_1	+	1140610	1140882	273	hypothetical protein	-	-	-	-	-	-	-	-	-	NO
gene1064	Scaffold2	HD_1	+	1141323	1144101	2779	hypothetical protein	clpB	Heat shock protein hsp98 OS=Neurospora crassa (strain ATCC 24698 / 74-OR23-1A / CBS 708.71 / DSM 1257 / FGSC 987) OX=367110 GN=hsp98 PE=1 SV=2	GO:0005488;GO:0003824	COG0542	O	K03695	PF07724;PF17871;PF00004;PF00004;PF10431;PF07728;PF13401;PF00158;PF02861;PF02861;PF02861	-	-	NO
gene1065	Scaffold2	HD_1	+	1144509	1144767	259	hypothetical protein	-	Uncharacterized protein At2g23090 OS=Arabidopsis thaliana OX=3702 GN=At2g23090 PE=1 SV=1	-	-	-	-	PF12907	-	-	NO
gene1066	Scaffold2	HD_1	+	1145546	1147151	1606	hypothetical protein	-	Uncharacterized transporter C11D3.18C OS=Schizosaccharomyces pombe (strain 972 / ATCC 24843) OX=284812 GN=SPAC11D3.18c PE=3 SV=1	GO:0005215;GO:0110165	COG2271	G	K08192	PF07690	-	-	NO
gene1067	Scaffold2	HD_1	-	1149081	1147720	1362	hypothetical protein	-	-	-	-	-	-	-	-	-	NO
gene1068	Scaffold2	HD_1	-	1150235	1150020	216	hypothetical protein	-	-	-	-	-	-	-	-	-	YES
gene1069	Scaffold2	HD_1	-	1152492	1152088	405	hypothetical protein	-	-	-	-	-	-	-	-	-	YES
gene1070	Scaffold2	HD_1	+	1153156	1154933	1778	hypothetical protein	ushA	Apyrase OS=Aedes albopictus OX=7160 PE=1 SV=1	GO:0005488;GO:0003824;GO:0008152;GO:0009987	COG0737	F;V	K11751	PF02872;PF00149	-	-	YES
gene1071	Scaffold2	HD_1	-	1160676	1155086	5591	hypothetical protein	-	Uncharacterized PH domain-containing protein C19A8.02 OS=Schizosaccharomyces pombe (strain 972 / ATCC 24843) OX=284812 GN=SPAC19A8.02 PE=4 SV=1	GO:0110165	COG1957	F	K01240	PF01156;PF01156;PF16016;PF16746;PF00169	-	-	NO
gene1072	Scaffold2	HD_1	+	1161005	1162984	1980	hypothetical protein	-	Protein kri1 OS=Schizosaccharomyces pombe (strain 972 / ATCC 24843) OX=284812 GN=kri1 PE=1 SV=1	-	-	-	K14786	PF05178;PF12936	-	-	NO
gene1073	Scaffold2	HD_1	+	1163417	1167363	3947	hypothetical protein	-	Clustered mitochondria protein homolog OS=Sclerotinia sclerotiorum (strain ATCC 18683 / 1980 / Ss-1) OX=665079 GN=clu1 PE=3 SV=1	GO:0005488;GO:0110165;GO:0009987	-	-	K03255	PF13236;PF12807;PF13424;PF13424;PF13374;PF13374;PF13374;PF15044;PF05303	-	-	NO
gene1074	Scaffold2	HD_1	-	1168891	1167506	1386	hypothetical protein	-	-	-	-	-	-	-	-	-	NO
gene1075	Scaffold2	HD_1	+	1169571	1171384	1814	hypothetical protein	-	-	-	-	-	-	PF13191	-	-	NO
gene1076	Scaffold2	HD_1	+	1171900	1176747	4848	hypothetical protein	-	Peptidyl-prolyl cis-trans isomerase PIN4 OS=Gibberella zeae (strain ATCC MYA-4620 / CBS 123657 / FGSC 9075 / NRRL 31084 / PH-1) OX=229533 GN=PIN4 PE=3 SV=2	-	COG0760	O	K09579	PF13616;PF00639	-	-	NO
gene1077	Scaffold2	HD_1	-	1178857	1177004	1854	hypothetical protein	-	Ferric/cupric reductase transmembrane component B OS=Aspergillus fumigatus (strain ATCC MYA-4609 / CBS 101355 / FGSC A1100 / Af293) OX=330879 GN=freB PE=2 SV=2	GO:0003824;GO:0110165;GO:0051179	-	-	K00521	PF01794;PF08030;PF08022	-	-	YES
gene1078	Scaffold2	HD_1	+	1180697	1182741	2045	hypothetical protein	-	Branchpoint-bridging protein OS=Aspergillus fumigatus (strain ATCC MYA-4609 / CBS 101355 / FGSC A1100 / Af293) OX=330879 GN=bbp PE=3 SV=1	GO:0005488;GO:0032991;GO:0008152;GO:0009987	-	-	K13095	PF16275;PF00098;PF00098;PF00013	-	-	NO
gene1079	Scaffold2	HD_1	-	1185217	1182975	2243	hypothetical protein	-	-	-	-	-	-	-	-	-	YES
gene1080	Scaffold2	HD_1	-	1191954	1190581	1374	-	-	-	-	-	-	-	-	-	-	NO
gene1081	Scaffold2	HD_1	+	1192559	1199235	6677	hypothetical protein	-	Sugar transporter STL1 OS=Saccharomyces cerevisiae (strain ATCC 204508 / S288c) OX=559292 GN=STL1 PE=1 SV=2	GO:0110165;GO:0009987;GO:0051179	COG2814	G	K20475	PF08314;PF08314;PF00083;PF00083;PF00083;PF07690	-	-	NO
gene1082	Scaffold2	HD_1	+	1202548	1204459	1912	hypothetical protein	-	-	-	-	-	-	PF08447;PF13426;PF13426	-	-	NO
gene1083	Scaffold2	HD_1	-	1212074	1205348	6727	hypothetical protein	dgoD	Vacuolar membrane protease OS=Pyrenophora teres f. teres (strain 0-1) OX=861557 GN=PTT_06479 PE=3 SV=1	GO:0140110;GO:0005488;GO:0003824;GO:0110165;GO:0008152	COG2234	O;E	K01684	PF04389;PF04082;PF00172	-	-	NO
gene1084	Scaffold2	HD_1	-	1212902	1212660	243	-	-	-	-	-	-	-	-	-	-	NO
gene1085	Scaffold2	HD_1	+	1213515	1224430	10916	hypothetical protein	-	TATA-binding protein-associated factor mot1 OS=Aspergillus fumigatus (strain CBS 144.89 / FGSC A1163 / CEA10) OX=451804 GN=mot1 PE=1 SV=1	GO:0140657;GO:0005488;GO:0003824;GO:0110165	COG0318	I	K15192	PF12054;PF00176;PF00501;PF00271;PF00572;PF13193;PF02179	-	-	NO
gene1086	Scaffold2	HD_1	-	1227269	1224788	2482	hypothetical protein	-	Palmitoyltransferase akr1 OS=Aspergillus fumigatus (strain ATCC MYA-4609 / CBS 101355 / FGSC A1100 / Af293) OX=330879 GN=akr1 PE=3 SV=2	GO:0003824;GO:0110165	-	-	K20032	PF01529;PF12796;PF12796;PF00023;PF00023;PF00023;PF00023;PF13637;PF13637;PF13637;PF13606	-	-	NO
gene1087	Scaffold2	HD_1	-	1228262	1227435	828	hypothetical protein	-	Small ribosomal subunit protein bS21m OS=Neurospora crassa (strain ATCC 24698 / 74-OR23-1A / CBS 708.71 / DSM 1257 / FGSC 987) OX=367110 GN=mrp21 PE=1 SV=1	GO:0005198;GO:0032991;GO:0110165;GO:0008152;GO:0009987	-	-	K17415	PF01165	-	-	NO
gene1088	Scaffold2	HD_1	+	1228583	1230867	2285	hypothetical protein	-	U1 snRNP-associated protein usp107 OS=Schizosaccharomyces pombe (strain 972 / ATCC 24843) OX=284812 GN=usp107 PE=1 SV=1	GO:0005488;GO:0110165;GO:0008152;GO:0009987	-	-	K12822	PF01480	-	-	NO
gene1089	Scaffold2	HD_1	-	1232563	1231040	1524	hypothetical protein	-	L-galactonate dehydratase OS=Hypocrea jecorina OX=51453 GN=lgd1 PE=1 SV=1	GO:0003824;GO:0008152;GO:0009987	COG4948	M;R	K18102	PF13378	-	-	NO
gene1090	Scaffold2	HD_1	+	1233989	1235752	1764	hypothetical protein	-	Beauvericin cluster-specific repressor BEA4 OS=Gibberella fujikuroi (strain CBS 195.34 / IMI 58289 / NRRL A-6831) OX=1279085 GN=BEA4 PE=3 SV=1	GO:0140110;GO:0005488;GO:0110165	-	-	-	PF11951	-	-	NO
gene1091	Scaffold2	HD_1	+	1236229	1237248	1020	hypothetical protein	-	-	-	-	-	-	-	-	-	NO
gene1092	Scaffold2	HD_1	-	1238257	1237580	678	hypothetical protein	-	-	GO:0003824;GO:0110165;GO:0051179	-	-	K00521	PF08030	-	-	NO
gene1093	Scaffold2	HD_1	-	1239287	1239015	273	hypothetical protein	-	-	GO:0003824;GO:0110165;GO:0051179	-	-	-	-	-	-	NO
gene1094	Scaffold2	HD_1	-	1240691	1239780	912	hypothetical protein	-	Probable cutinase 1 OS=Aspergillus niger (strain ATCC MYA-4892 / CBS 513.88 / FGSC A1513) OX=425011 GN=An14g02170 PE=3 SV=1	GO:0003824;GO:0110165	-	-	K08095	PF01083	-	-	YES
gene1095	Scaffold2	HD_1	-	1242266	1242000	267	hypothetical protein	-	-	-	-	-	-	-	-	-	NO
gene1096	Scaffold2	HD_1	+	1242473	1243211	739	hypothetical protein	lacZ	Beta-galactosidase BoGH2A OS=Bacteroides ovatus (strain ATCC 8483 / DSM 1896 / JCM 5824 / BCRC 10623 / CCUG 4943 / NCTC 11153) OX=411476 GN=BACOVA_02645 PE=1 SV=1	GO:0003824;GO:0008152	COG3250	G	K01190	PF18565	-	-	NO
gene1097	Scaffold2	HD_1	-	1246277	1243283	2995	hypothetical protein	-	ABC-transporter-regulating transcription factor OS=Aspergillus fumigatus (strain ATCC MYA-4609 / CBS 101355 / FGSC A1100 / Af293) OX=330879 GN=atrR PE=1 SV=2	GO:0140110;GO:0005488;GO:0110165	-	-	K09241	PF04082;PF00172	-	-	NO
gene1098	Scaffold2	HD_1	+	1246918	1248015	1098	hypothetical protein	-	tRNA 2'-phosphotransferase 1 OS=Danio rerio OX=7955 GN=trpt1 PE=2 SV=2	GO:0003824	COG1859	J	K10669	PF01885	-	-	NO
gene1099	Scaffold2	HD_1	-	1252546	1248560	3987	hypothetical protein	-	-	GO:0005488;GO:0110165	-	-	-	PF13902	-	-	NO
gene1100	Scaffold2	HD_1	+	1252987	1253935	949	hypothetical protein	pgi	-	GO:0110165	-	-	K01810	-	-	-	YES
gene1101	Scaffold2	HD_1	-	1255308	1254191	1118	hypothetical protein	-	-	GO:0110165	-	-	-	-	-	-	NO
gene1102	Scaffold2	HD_1	-	1257219	1256176	1044	-	-	-	-	-	-	-	-	-	-	NO
gene1103	Scaffold2	HD_1	+	1257745	1258188	444	hypothetical protein	-	-	-	-	-	-	-	-	-	NO
gene1104	Scaffold2	HD_1	-	1259192	1258359	834	hypothetical protein	-	-	-	-	-	-	-	-	-	NO
gene1105	Scaffold2	HD_1	-	1260105	1259650	456	hypothetical protein	-	-	GO:0003824	COG0596	H;R	-	-	-	-	NO
gene1106	Scaffold2	HD_1	-	1260421	1260116	306	hypothetical protein	-	-	GO:0003824	-	-	-	-	-	-	NO
gene1107	Scaffold2	HD_1	+	1261262	1267081	5820	hypothetical protein	-	NFX1-type zinc finger-containing protein 1 OS=Homo sapiens OX=9606 GN=ZNFX1 PE=1 SV=2	GO:0140657;GO:0005488;GO:0003824;GO:0110165	COG1112	L	K11701	PF13087;PF13086;PF20173;PF13245;PF18044;PF00642	-	-	NO
gene1108	Scaffold2	HD_1	+	1268979	1269665	687	MFS transporter-like protein 169	-	Uncharacterized transporter C1683.12 OS=Schizosaccharomyces pombe (strain 972 / ATCC 24843) OX=284812 GN=SPBC1683.12 PE=3 SV=1	GO:0005215;GO:0110165	COG2271	G	K08192	PF07690	-	-	NO
gene1109	Scaffold2	HD_1	+	1270942	1272474	1533	hypothetical protein	-	Dihydroxyacetone synthase OS=Candida boidinii OX=5477 GN=DAS1 PE=1 SV=3	GO:0005488;GO:0003824;GO:0008152;GO:0009987	COG0021	G	K17100	PF00456;PF00676	-	-	NO
gene1110	Scaffold2	HD_1	-	1276129	1272549	3581	hypothetical protein	-	-	-	-	-	-	PF14295	-	-	YES
gene1111	Scaffold2	HD_1	-	1279455	1277503	1953	hypothetical protein	-	DnaJ protein P58IPK homolog A OS=Oryza sativa subsp. japonica OX=39947 GN=P58A PE=1 SV=1	-	COG0484	O	K09527	PF00226	-	-	NO
gene1112	Scaffold2	HD_1	-	1283744	1281917	1828	hypothetical protein	rhiE	Probable rhamnogalacturonate lyase C OS=Emericella nidulans (strain FGSC A4 / ATCC 38163 / CBS 112.46 / NRRL 194 / M139) OX=227321 GN=rglC PE=3 SV=1	GO:0003824	COG2129	R	K18195	-	-	-	NO
gene1113	Scaffold2	HD_1	-	1286459	1283982	2478	hypothetical protein	-	Set1 complex component spp1 OS=Schizosaccharomyces pombe (strain 972 / ATCC 24843) OX=284812 GN=spp1 PE=4 SV=1	GO:0005488;GO:0032991	-	-	K14960	PF00628	-	-	NO
gene1114	Scaffold2	HD_1	-	1288000	1287143	858	hypothetical protein	-	Ribosome biogenesis protein RLP24 OS=Kluyveromyces lactis (strain ATCC 8585 / CBS 2359 / DSM 70799 / NBRC 1267 / NRRL Y-1140 / WM37) OX=284590 GN=RLP24 PE=3 SV=1	GO:0110165	COG2075	J	K02896	PF01246	-	-	NO
gene1115	Scaffold2	HD_1	+	1288093	1288536	444	hypothetical protein	-	Mitochondrial import inner membrane translocase subunit tim14 OS=Emericella nidulans (strain FGSC A4 / ATCC 38163 / CBS 112.46 / NRRL 194 / M139) OX=227321 GN=pam18 PE=3 SV=1	GO:0110165	COG0484	O	K09539	PF03656	-	-	NO
gene1116	Scaffold2	HD_1	-	1289744	1288646	1099	hypothetical protein	-	3-oxoadipate enol-lactonase 2 OS=Acinetobacter baylyi (strain ATCC 33305 / BD413 / ADP1) OX=62977 GN=catD PE=1 SV=3	GO:0003824	COG0596	H;R	K00671	PF00561;PF12146;PF12697	-	-	NO
gene1117	Scaffold2	HD_1	-	1292054	1290926	1129	hypothetical protein	-	Protein STB3 homolog OS=Schizosaccharomyces pombe (strain 972 / ATCC 24843) OX=284812 GN=stb3 PE=1 SV=2	-	-	-	-	PF10330	-	-	NO
gene1118	Scaffold2	HD_1	+	1293693	1294555	863	hypothetical protein	-	-	-	COG2226	H	-	-	-	-	NO
gene1119	Scaffold2	HD_1	+	1294939	1296042	1104	hypothetical protein	-	-	-	-	-	-	-	-	-	YES
gene1120	Scaffold2	HD_1	-	1296427	1296239	189	-	-	-	-	-	-	-	-	-	-	NO
gene1121	Scaffold2	HD_1	-	1297402	1296446	957	hypothetical protein	-	Microtubule integrity protein mal3 OS=Schizosaccharomyces pombe (strain 972 / ATCC 24843) OX=284812 GN=mal3 PE=1 SV=1	GO:0005488;GO:0110165;GO:0009987	-	-	K10436	PF03271;PF00307	-	-	NO
gene1122	Scaffold2	HD_1	+	1298428	1298683	256	-	-	-	-	-	-	-	-	-	-	NO
gene1123	Scaffold2	HD_1	+	1299281	1301438	2158	hypothetical protein	catA	Intradiol ring-cleavage dioxygenase prcA OS=Emericella nidulans (strain FGSC A4 / ATCC 38163 / CBS 112.46 / NRRL 194 / M139) OX=227321 GN=AN8566 PE=2 SV=1	GO:0005488;GO:0003824;GO:0008152;GO:0009987	COG3485	Q	K03381	PF00775;PF04444;PF05870	-	-	NO
gene1124	Scaffold2	HD_1	-	1302771	1301518	1254	hypothetical protein	dgoD	D-galactonate dehydratase OS=Salmonella paratyphi A (strain AKU_12601) OX=554290 GN=dgoD PE=3 SV=1	GO:0003824;GO:0008152;GO:0009987	COG4948	M;R	K01684	PF13378;PF02746	-	-	NO
gene1125	Scaffold2	HD_1	+	1303793	1305665	1873	hypothetical protein	-	Uncharacterized transporter YIL166C OS=Saccharomyces cerevisiae (strain ATCC 204508 / S288c) OX=559292 GN=YIL166C PE=1 SV=1	GO:0005215;GO:0110165	COG2271	G	K08192	PF07690	-	-	NO
gene1126	Scaffold2	HD_1	-	1309715	1305875	3841	hypothetical protein	-	ATP-dependent RNA helicase DBP8 OS=Phaeosphaeria nodorum (strain SN15 / ATCC MYA-4574 / FGSC 10173) OX=321614 GN=DBP8 PE=3 SV=1	GO:0140657;GO:0005488;GO:0003824	COG3961	G;H;R	K14778	PF00270;PF00271;PF00205;PF02776;PF02775	-	-	NO
gene1127	Scaffold2	HD_1	+	1310142	1310747	606	hypothetical protein	-	-	-	-	-	-	-	-	-	NO
gene1128	Scaffold2	HD_1	-	1312788	1310872	1917	hypothetical protein	pheT	Phenylalanine--tRNA ligase beta subunit OS=Schizosaccharomyces pombe (strain 972 / ATCC 24843) OX=284812 GN=frs1 PE=3 SV=1	GO:0005488;GO:0003824;GO:0110165;GO:0008152;GO:0009987	COG0072	J	K01890	PF17759;PF18262;PF03484;PF03483	-	-	NO
gene1129	Scaffold2	HD_1	+	1313581	1315722	2142	hypothetical protein	-	Protein phosphatase PP2A regulatory subunit A OS=Schizosaccharomyces pombe (strain 972 / ATCC 24843) OX=284812 GN=paa1 PE=1 SV=1	-	-	-	K03456	PF20168	-	-	NO
gene1130	Scaffold2	HD_1	+	1317629	1318015	387	hypothetical protein	-	-	-	-	-	-	-	-	-	YES
gene1131	Scaffold2	HD_1	-	1320838	1318777	2062	hypothetical protein	-	Caffeoylpyruvate hydrolase OS=Neonothopanus nambi OX=71958 GN=cph PE=1 SV=1	GO:0003824	COG0179	Q	K17100	PF01557	-	-	NO
gene1132	Scaffold2	HD_1	+	1321620	1323599	1980	hypothetical protein	-	-	-	-	-	-	PF11274	-	-	NO
gene1133	Scaffold2	HD_1	+	1324481	1327121	2641	hypothetical protein	-	Cytochrome P450 monooxygenase aneD OS=Aspergillus aculeatus (strain ATCC 16872 / CBS 172.66 / WB 5094) OX=690307 GN=aneD PE=1 SV=1	GO:0005488;GO:0003824;GO:0110165	COG2124	Q;V	K17827	PF00067	-	-	NO
gene1134	Scaffold2	HD_1	+	1327583	1328827	1245	hypothetical protein	-	-	GO:0110165	-	-	-	PF20684	-	-	NO
gene1135	Scaffold2	HD_1	+	1329170	1333196	4027	hypothetical protein	-	O-methyltransferase bik3 OS=Gibberella fujikuroi (strain CBS 195.34 / IMI 58289 / NRRL A-6831) OX=1279085 GN=bik3 PE=2 SV=1	GO:0003824;GO:0008152	COG2226	H	K17650	PF00891	-	-	NO
gene1136	Scaffold2	HD_1	-	1335899	1333419	2481	hypothetical protein	-	Putative transcription factor phnE OS=Penicillium herquei OX=69774 GN=phnE PE=4 SV=1	GO:0140110;GO:0005488;GO:0110165	-	-	-	PF00172	-	-	NO
gene1137	Scaffold2	HD_1	+	1337948	1339241	1294	hypothetical protein	dmtA	O-methyltransferase gsfD OS=Penicillium aethiopicum OX=36650 GN=gsfD PE=1 SV=1	GO:0003824;GO:0008152	-	-	K17649	PF00891	-	-	NO
gene1138	Scaffold2	HD_1	-	1340237	1339419	819	hypothetical protein	fabG	Hydroxynaphthalene reductase-like protein Arp2 OS=Metarhizium brunneum (strain ARSEF 3297) OX=1276141 GN=Arp2 PE=3 SV=1	GO:0003824;GO:0008152;GO:0009987	COG1028	I	K00059	PF13561;PF00106;PF08659	-	-	NO
gene1139	Scaffold2	HD_1	+	1340600	1347804	7205	hypothetical protein	betA	FAD-dependent monooxygenase phnB OS=Penicillium herquei OX=69774 GN=phnB PE=1 SV=1	GO:0005488;GO:0003824	COG2303	I;R	K00108	PF00106;PF00732;PF05199;PF13561;PF01494;PF01979;PF08659	-	-	NO
gene1140	Scaffold2	HD_1	-	1348359	1347894	466	hypothetical protein	-	Dehydratase phnD OS=Penicillium herquei OX=69774 GN=phnD PE=3 SV=1	GO:0003824	-	-	-	PF07110	-	-	NO
gene1141	Scaffold2	HD_1	+	1348870	1355480	6611	hypothetical protein	-	Non-reducing polyketide synthase Preu4 OS=Preussia isomera OX=325670 GN=Preu4 PE=1 SV=1	GO:0005488;GO:0003824;GO:0008152;GO:0009987	COG3321	Q	K15321	PF00109;PF16073;PF00698;PF00550;PF00550;PF02801;PF00975;PF14765	-	-	NO
gene1142	Scaffold2	HD_1	+	1356004	1357382	1379	hypothetical protein	creL	FAD-dependent monooxygenase phnB OS=Penicillium herquei OX=69774 GN=phnB PE=1 SV=1	GO:0005488;GO:0003824	COG0654	H;C	K25563	PF01494	-	-	NO
gene1143	Scaffold2	HD_1	+	1357751	1359630	1880	hypothetical protein	-	Cytochrome P450 monooxygenase astJ OS=Aspergillus oryzae (strain ATCC 42149 / RIB 40) OX=510516 GN=astJ PE=2 SV=1	GO:0005488;GO:0003824;GO:0110165	COG2124	Q;V	K23321	PF00067	-	-	NO
gene1144	Scaffold2	HD_1	-	1361923	1359747	2177	hypothetical protein	-	Dehydrogenase ALT3 OS=Alternaria alternata OX=5599 GN=ALT3 PE=3 SV=1	GO:0005488;GO:0003824	COG1454	C	K01027	PF00465;PF07883	-	-	NO
gene1145	Scaffold2	HD_1	+	1362330	1363303	974	hypothetical protein	-	-	GO:0003824	COG0657	I	K01432	PF20434;PF07859	-	-	NO
gene1146	Scaffold2	HD_1	-	1367704	1363342	4363	hypothetical protein	-	-	GO:0005488;GO:0003824	-	-	K20897	PF02263	-	-	NO
gene1147	Scaffold2	HD_1	+	1368047	1368569	523	hypothetical protein	-	-	GO:0110165	-	-	-	PF04930	-	-	NO
gene1148	Scaffold2	HD_1	-	1370637	1368649	1989	hypothetical protein	pepP	Probable Xaa-Pro aminopeptidase P OS=Sclerotinia sclerotiorum (strain ATCC 18683 / 1980 / Ss-1) OX=665079 GN=ampp PE=3 SV=1	GO:0005488;GO:0003824;GO:0110165	COG0006	E	K01262	PF16189;PF00557;PF16188;PF01321	-	-	NO
gene1149	Scaffold2	HD_1	+	1371082	1374139	3058	hypothetical protein	-	-	-	-	-	-	-	-	-	NO
gene1150	Scaffold2	HD_1	+	1374856	1380278	5423	hypothetical protein	-	-	-	-	-	-	-	-	-	NO
gene1151	Scaffold2	HD_1	+	1380875	1381642	768	hypothetical protein	pdxS	Pyridoxal 5'-phosphate synthase subunit PDX1 OS=Cercospora nicotianae OX=29003 GN=PDX1 PE=1 SV=1	GO:0003824;GO:0008152;GO:0009987	COG0214	H	K06215	PF01680	-	-	NO
gene1152	Scaffold2	HD_1	+	1381656	1381868	213	hypothetical protein	pdxS	Pyridoxal 5'-phosphate synthase subunit PDX1 OS=Cercospora nicotianae OX=29003 GN=PDX1 PE=1 SV=1	GO:0003824;GO:0008152;GO:0009987	COG0214	H	K06215	-	-	-	NO
gene1153	Scaffold2	HD_1	-	1383689	1382226	1464	hypothetical protein	-	Metal tolerance protein 3 OS=Oryza sativa subsp. japonica OX=39947 GN=MTP3 PE=2 SV=1	GO:0005215;GO:0110165;GO:0042592	-	-	-	PF01545	-	-	NO
gene1154	Scaffold2	HD_1	+	1384818	1385967	1150	hypothetical protein	-	-	-	-	-	-	-	-	-	YES
gene1155	Scaffold2	HD_1	-	1389370	1386311	3060	hypothetical protein	-	DNA repair protein RAD16 OS=Saccharomyces cerevisiae (strain ATCC 204508 / S288c) OX=559292 GN=RAD16 PE=1 SV=1	GO:0140657;GO:0005488;GO:0003824;GO:0110165	COG0553	K;L	K15083	PF00176;PF00176;PF00271;PF00097	-	-	NO
gene1156	Scaffold2	HD_1	+	1390724	1392470	1747	hypothetical protein	-	5-aminolevulinate synthase, mitochondrial OS=Neurospora crassa (strain ATCC 24698 / 74-OR23-1A / CBS 708.71 / DSM 1257 / FGSC 987) OX=367110 GN=alv-1 PE=3 SV=2	GO:0005488;GO:0003824;GO:0110165;GO:0008152;GO:0009987	COG0156	H	K00643	PF00155;PF00266;PF01041	-	-	NO
gene1157	Scaffold2	HD_1	+	1392961	1395036	2076	hypothetical protein	ogt	Methylated-DNA--protein-cysteine methyltransferase OS=Sulfolobus islandicus (strain Y.G.57.14 / Yellowstone #1) OX=439386 GN=ogt PE=3 SV=1	GO:0003824;GO:0008152;GO:0009987;GO:0050896	COG0350	L	K00567	PF01035	-	-	NO
gene1158	Scaffold2	HD_1	-	1396196	1395551	646	cell cycle control protein cwf14	-	Pre-mRNA-splicing factor cwf14 OS=Schizosaccharomyces pombe (strain 972 / ATCC 24843) OX=284812 GN=cwf14 PE=1 SV=1	GO:0110165	-	-	K12873	PF01125	-	-	NO
gene1159	Scaffold2	HD_1	+	1396412	1397050	639	hypothetical protein	-	NADH-ubiquinone oxidoreductase 14.8 kDa subunit OS=Neurospora crassa (strain ATCC 24698 / 74-OR23-1A / CBS 708.71 / DSM 1257 / FGSC 987) OX=367110 GN=nuo14.8 PE=1 SV=3	GO:0032991	-	-	K03950	PF13233	-	-	NO
gene1160	Scaffold2	HD_1	-	1397698	1397144	555	hypothetical protein	-	DNA-directed RNA polymerases I and III subunit RPAC2 OS=Schizosaccharomyces pombe (strain 972 / ATCC 24843) OX=284812 GN=rpc19 PE=1 SV=1	GO:0005488;GO:0003824;GO:0032991;GO:0008152;GO:0009987	-	-	K03020	PF13656;PF01193	-	-	NO
gene1161	Scaffold2	HD_1	+	1397922	1405033	7112	hypothetical protein	hisB	Imidazoleglycerol-phosphate dehydratase OS=Neurospora crassa (strain ATCC 24698 / 74-OR23-1A / CBS 708.71 / DSM 1257 / FGSC 987) OX=367110 GN=65E11.030 PE=3 SV=1	GO:0003824;GO:0008152;GO:0009987	COG0131	E	K01693	PF00475	-	-	NO
gene1162	Scaffold2	HD_1	-	1410438	1405287	5152	hypothetical protein	-	-	-	-	-	-	-	-	-	NO
gene1163	Scaffold2	HD_1	-	1413264	1411004	2261	hypothetical protein	-	-	GO:0110165	-	-	-	-	-	-	NO
gene1164	Scaffold2	HD_1	-	1417909	1414235	3675	hypothetical protein	-	-	GO:0003824	COG2755	D;I	-	PF13472;PF00657	-	-	NO
gene1165	Scaffold2	HD_1	-	1422567	1419444	3124	hypothetical protein	-	Meiotically up-regulated gene 137 protein OS=Schizosaccharomyces pombe (strain 972 / ATCC 24843) OX=284812 GN=mug137 PE=1 SV=1	GO:0110165	-	-	K11247	PF03114	-	-	NO
gene1166	Scaffold2	HD_1	-	1424204	1423322	883	hypothetical protein	-	Large ribosomal subunit protein uL2 OS=Candida albicans (strain SC5314 / ATCC MYA-2876) OX=237561 GN=RPL2 PE=1 SV=1	GO:0005198;GO:0032991;GO:0110165;GO:0008152;GO:0009987	COG0090	J	K02938	PF03947;PF00181	-	-	NO
gene1167	Scaffold2	HD_1	-	1428532	1425245	3288	hypothetical protein	-	Uncharacterized transporter C1002.16c OS=Schizosaccharomyces pombe (strain 972 / ATCC 24843) OX=284812 GN=SPAC1002.16c PE=3 SV=1	GO:0005215;GO:0110165	COG2271	G	K08192	PF07690	-	-	NO
gene1168	Scaffold2	HD_1	+	1429432	1431579	2148	hypothetical protein	-	-	GO:0110165	-	-	-	PF15612	-	-	NO
gene1169	Scaffold2	HD_1	+	1432255	1436513	4259	hypothetical protein	-	Chromatin structure-remodeling complex subunit snf21 OS=Schizosaccharomyces pombe (strain 972 / ATCC 24843) OX=284812 GN=snf21 PE=1 SV=1	GO:0140657;GO:0005488;GO:0003824;GO:0032991;GO:0065007	COG0553	K;L	K11786	PF00176;PF00271;PF00439;PF07529;PF14619;PF04851;PF08880;PF00270	-	-	NO
gene1170	Scaffold2	HD_1	-	1438978	1437443	1536	hypothetical protein	acd	Acyl-CoA dehydrogenase family member 11 OS=Gallus gallus OX=9031 GN=ACAD11 PE=2 SV=1	GO:0005488;GO:0003824	COG1960	I	K00249	PF00441;PF02770;PF08028;PF02771	-	-	NO
gene1171	Scaffold2	HD_1	+	1439239	1440498	1260	hypothetical protein	-	O-glycoside alpha-1,2-mannosyltransferase homolog 5 OS=Schizosaccharomyces pombe (strain 972 / ATCC 24843) OX=284812 GN=omh5 PE=3 SV=2	GO:0003824;GO:0110165;GO:0008152	-	-	K03854	PF01793	-	-	NO
gene1172	Scaffold2	HD_1	-	1441648	1440629	1020	hypothetical protein	-	Bifunctional dTDP-4-dehydrorhamnose 3,5-epimerase/dTDP-4-dehydrorhamnose reductase OS=Arabidopsis thaliana OX=3702 GN=NRS/ER PE=1 SV=1	-	COG1091	M	K12451	PF04321;PF01370;PF02719	-	-	NO
gene1173	Scaffold2	HD_1	+	1442068	1443380	1313	hypothetical protein	-	Trifunctional UDP-glucose 4,6-dehydratase/UDP-4-keto-6-deoxy-D-glucose 3,5-epimerase/UDP-4-keto-L-rhamnose-reductase RHM2 OS=Arabidopsis thaliana OX=3702 GN=RHM2 PE=1 SV=1	GO:0003824;GO:0008152;GO:0009987	COG1088	M	K12450	PF16363;PF01370;PF02719;PF01073;PF07993;PF04321	-	-	NO
gene1174	Scaffold2	HD_1	+	1443648	1444861	1214	hypothetical protein	-	Solute carrier family 35 member E3 OS=Danio rerio OX=7955 GN=slc35e3 PE=2 SV=1	GO:0110165;GO:0051179	-	-	K15285	-	-	-	NO
gene1175	Scaffold2	HD_1	-	1448515	1445100	3416	hypothetical protein	-	GPI ethanolamine phosphate transferase 2 OS=Aspergillus oryzae (strain ATCC 42149 / RIB 40) OX=510516 GN=las21 PE=3 SV=2	GO:0003824;GO:0110165;GO:0008152;GO:0009987	-	-	K05310	PF19316;PF01663	-	-	NO
gene1176	Scaffold2	HD_1	-	1451498	1449312	2187	hypothetical protein	-	Meiosis protein mei2 OS=Schizosaccharomyces pombe (strain 972 / ATCC 24843) OX=284812 GN=mei2 PE=1 SV=1	GO:0005488	-	-	-	PF04059	-	-	NO
gene1177	Scaffold2	HD_1	+	1453066	1455603	2538	hypothetical protein	-	Exocyst complex component sec15 OS=Schizosaccharomyces pombe (strain 972 / ATCC 24843) OX=284812 GN=sec15 PE=3 SV=2	GO:0032991;GO:0009987;GO:0051179	-	-	K19985	PF04091;PF20651;PF06148	-	-	NO
gene1178	Scaffold2	HD_1	-	1456159	1455848	312	hypothetical protein	-	Mitochondrial import receptor subunit tom7 OS=Schizosaccharomyces pombe (strain 972 / ATCC 24843) OX=284812 GN=tom7 PE=3 SV=2	GO:0032991;GO:0009987;GO:0051179	-	-	K17771	PF08038	-	-	NO
gene1179	Scaffold2	HD_1	+	1456369	1456982	614	hypothetical protein	-	Large ribosomal subunit protein eL28 OS=Schizosaccharomyces pombe (strain 972 / ATCC 24843) OX=284812 GN=rpl44 PE=1 SV=1	GO:0005198;GO:0032991;GO:0110165;GO:0008152;GO:0009987	-	-	K02903	PF01778	-	-	NO
gene1180	Scaffold2	HD_1	-	1458381	1457318	1064	hypothetical protein	-	Splicing factor 3B subunit 4 OS=Homo sapiens OX=9606 GN=SF3B4 PE=1 SV=1	GO:0005488;GO:0110165	COG0724	J	K12831	PF00076;PF00076	-	-	NO
gene1181	Scaffold2	HD_1	+	1483368	1487593	4226	hypothetical protein	-	UPF0357 protein AAL017W OS=Eremothecium gossypii (strain ATCC 10895 / CBS 109.51 / FGSC 9923 / NRRL Y-1056) OX=284811 GN=AAL017W PE=3 SV=1	GO:0110165	-	-	-	PF09435	-	-	YES
gene1182	Scaffold2	HD_1	-	1489312	1487676	1637	hypothetical protein	pgsA	CDP-diacylglycerol--glycerol-3-phosphate 3-phosphatidyltransferase OS=Saccharomyces pastorianus OX=27292 GN=PGS1 PE=3 SV=1	GO:0005488;GO:0003824;GO:0110165;GO:0008152;GO:0009987	COG1502	I	K00995	PF13091;PF13091	-	-	NO
gene1183	Scaffold2	HD_1	+	1489642	1496604	6963	hypothetical protein	-	ABC transporter 7 OS=Magnaporthe oryzae (strain 70-15 / ATCC MYA-4617 / FGSC 8958) OX=242507 GN=ABC7 PE=3 SV=1	GO:0140657;GO:0005215;GO:0005488;GO:0003824;GO:0110165	COG1132	V	K05666	PF00664;PF00664;PF00005;PF00005;PF05071	-	-	NO
gene1184	Scaffold2	HD_1	+	1498062	1499608	1547	hypothetical protein	-	-	GO:0003824	-	-	-	-	-	-	NO
gene1185	Scaffold2	HD_1	+	1500038	1502023	1986	hypothetical protein	-	-	-	-	-	-	PF00646	-	-	NO
gene1186	Scaffold2	HD_1	-	1504181	1502465	1717	hypothetical protein	-	Galactinol synthase 1 OS=Solanum lycopersicum OX=4081 GN=GOLS1 PE=2 SV=1	GO:0003824	COG1442	M	K18819	PF01501	-	-	NO
gene1187	Scaffold2	HD_1	+	1504406	1505969	1564	hypothetical protein	-	-	-	-	-	-	-	-	-	NO
gene1188	Scaffold2	HD_1	-	1508080	1506367	1714	hypothetical protein	-	Peroxisomal biogenesis factor 3 OS=Yarrowia lipolytica (strain CLIB 122 / E 150) OX=284591 GN=PEX3 PE=3 SV=1	GO:0110165;GO:0009987	-	-	K13336	PF04882	-	-	NO
gene1189	Scaffold2	HD_1	+	1508477	1509073	597	hypothetical protein	-	Autophagy-related protein 101 OS=Schizosaccharomyces pombe (strain 972 / ATCC 24843) OX=284812 GN=atg101 PE=1 SV=1	GO:0008152;GO:0009987	-	-	K19730	PF07855	-	-	NO
gene1190	Scaffold2	HD_1	-	1510616	1509194	1423	hypothetical protein	-	-	GO:0005488;GO:0032991	-	-	K14532	PF20945	-	-	NO
gene1191	Scaffold2	HD_1	+	1510916	1511698	783	hypothetical protein	-	-	-	-	-	-	-	-	-	NO
gene1192	Scaffold2	HD_1	+	1512019	1513791	1773	hypothetical protein	-	Protein LTV1 OS=Schizosaccharomyces pombe (strain 972 / ATCC 24843) OX=284812 GN=ltv1 PE=1 SV=1	GO:0009987	-	-	K14798	PF04180	-	-	NO
gene1193	Scaffold2	HD_1	-	1516651	1514335	2317	hypothetical protein	-	Polyenoic acids biosynthesis gene cluster protein Ba17b OS=Metarhizium anisopliae OX=5530 GN=Ba17b PE=2 SV=1	GO:0110165	-	-	K14213	PF20684;PF09990	-	-	NO
gene1194	Scaffold2	HD_1	+	1517641	1518638	998	hypothetical protein	-	-	GO:0110165	-	-	-	-	-	-	NO
gene1195	Scaffold2	HD_1	-	1520271	1518865	1407	hypothetical protein	argJ	Arginine biosynthesis bifunctional protein ArgJ, mitochondrial OS=Aspergillus terreus (strain NIH 2624 / FGSC A1156) OX=341663 GN=ATEG_08315 PE=3 SV=1	GO:0003824;GO:0110165;GO:0008152;GO:0009987	COG1364	E	K00620	PF01960	-	-	NO
gene1196	Scaffold2	HD_1	+	1520561	1522309	1749	hypothetical protein	-	Origin recognition complex subunit 2 OS=Schizosaccharomyces pombe (strain 972 / ATCC 24843) OX=284812 GN=orc2 PE=1 SV=1	GO:0005488;GO:0032991;GO:0008152;GO:0009987	-	-	K02604	PF04084	-	-	NO
gene1197	Scaffold2	HD_1	-	1523445	1522396	1050	hypothetical protein	-	-	-	-	-	K14820	PF00646	-	-	NO
gene1198	Scaffold2	HD_1	+	1523959	1524840	882	hypothetical protein	-	-	-	-	-	-	-	-	-	NO
gene1199	Scaffold2	HD_1	+	1525592	1527103	1512	hypothetical protein	inlA	Glucan synthesis regulatory protein OS=Neurospora crassa (strain ATCC 24698 / 74-OR23-1A / CBS 708.71 / DSM 1257 / FGSC 987) OX=367110 GN=cot-2 PE=2 SV=1	GO:0009987	COG4282	M	K13730	PF09346	-	-	NO
gene1200	Scaffold2	HD_1	-	1531310	1528064	3247	hypothetical protein	-	-	-	-	-	-	PF00024	-	-	NO
gene1201	Scaffold2	HD_1	+	1531419	1536079	4661	hypothetical protein	-	-	-	-	-	-	-	-	-	NO
gene1202	Scaffold2	HD_1	-	1544847	1536374	8474	hypothetical protein	-	Tetratricopeptide repeat protein 1 OS=Schizosaccharomyces pombe (strain 972 / ATCC 24843) OX=284812 GN=tpr1 PE=1 SV=1	GO:0110165;GO:0065007;GO:0008152	-	-	K15176	PF14295;PF14295;PF14295;PF14295;PF14295;PF13432;PF00024;PF00024;PF13181;PF13181;PF13428;PF13174	-	-	NO
gene1203	Scaffold2	HD_1	+	1545324	1548465	3142	hypothetical protein	-	Probable exocyst complex component sec8 OS=Neurospora crassa (strain ATCC 24698 / 74-OR23-1A / CBS 708.71 / DSM 1257 / FGSC 987) OX=367110 GN=sec8 PE=3 SV=1	GO:0032991;GO:0009987;GO:0051179	-	-	K06111	PF20652;PF04048;PF20651;PF10475	-	-	NO
gene1204	Scaffold2	HD_1	-	1549249	1548585	665	hypothetical protein	-	Large ribosomal subunit protein uL23 OS=Puccinia graminis OX=5297 PE=2 SV=2	GO:0005198;GO:0032991;GO:0110165;GO:0008152;GO:0009987	COG0089	J	K02893	PF03939;PF00276	-	-	NO
gene1205	Scaffold2	HD_1	+	1549480	1552451	2972	hypothetical protein	-	25S rRNA (cytosine(2870)-C(5))-methyltransferase OS=Saccharomyces cerevisiae (strain ATCC 204508 / S288c) OX=559292 GN=NOP2 PE=1 SV=1	GO:0005488;GO:0003824;GO:0110165;GO:0008152;GO:0009987	COG0144	J	K14835	PF01189;PF17125	-	-	NO
gene1206	Scaffold2	HD_1	+	1553256	1553740	485	hypothetical protein	-	-	-	-	-	-	-	-	-	NO
gene1207	Scaffold2	HD_1	+	1554845	1556682	1838	hypothetical protein	-	-	-	-	-	-	-	-	-	NO
gene1208	Scaffold2	HD_1	+	1557419	1559281	1863	hypothetical protein	groEL	Heat shock protein 60 OS=Emericella nidulans (strain FGSC A4 / ATCC 38163 / CBS 112.46 / NRRL 194 / M139) OX=227321 GN=hsp60 PE=1 SV=1	GO:0140657;GO:0044183;GO:0005488;GO:0009987	COG0459	O	K04077	PF00118	-	-	NO
gene1209	Scaffold2	HD_1	-	1560802	1560131	672	hypothetical protein	-	-	GO:0003824;GO:0008152;GO:0009987	-	-	-	PF01636;PF01633	-	-	NO
gene1210	Scaffold2	HD_1	+	1561241	1564275	3035	hypothetical protein	-	Lysophospholipid acyltransferase OS=Schizosaccharomyces pombe (strain 972 / ATCC 24843) OX=284812 GN=ale1 PE=1 SV=1	GO:0003824;GO:0110165	-	-	K13519	PF03062;PF00241	-	-	NO
gene1211	Scaffold2	HD_1	-	1566181	1565340	842	hypothetical protein	-	-	-	-	-	K23388	PF12754	-	-	NO
gene1212	Scaffold2	HD_1	+	1566279	1567796	1518	hypothetical protein	-	Peptidyl-prolyl isomerase CWC27 OS=Gibberella zeae (strain ATCC MYA-4620 / CBS 123657 / FGSC 9075 / NRRL 31084 / PH-1) OX=229533 GN=CWC27 PE=3 SV=1	GO:0003824;GO:0008152;GO:0009987	COG0652	O	K12737	PF00160	-	-	NO
gene1213	Scaffold2	HD_1	-	1574085	1567842	6244	hypothetical protein	-	Nuclease S1 OS=Aspergillus oryzae (strain ATCC 42149 / RIB 40) OX=510516 GN=nucS PE=1 SV=2	GO:0005488;GO:0003824;GO:0110165	-	-	K13989	PF02265;PF04511;PF00067	-	-	NO
gene1214	Scaffold2	HD_1	-	1591199	1590498	702	hypothetical protein	-	Small ribosomal subunit protein mS33 OS=Neurospora crassa (strain ATCC 24698 / 74-OR23-1A / CBS 708.71 / DSM 1257 / FGSC 987) OX=367110 GN=rsm27 PE=1 SV=2	GO:0032991;GO:0110165	-	-	K17411	PF08293	-	-	NO
gene1215	Scaffold2	HD_1	-	1593622	1591437	2186	hypothetical protein	-	-	-	-	-	-	-	-	-	NO
gene1216	Scaffold2	HD_1	+	1594507	1597964	3458	MAG: hypothetical protein	serA	D-3-phosphoglycerate dehydrogenase 1 OS=Saccharomyces cerevisiae (strain ATCC 204508 / S288c) OX=559292 GN=SER3 PE=1 SV=1	GO:0005488;GO:0003824;GO:0110165;GO:0008152;GO:0009987	COG0111	H	K00058	PF00956;PF02826;PF00389	-	-	NO
gene1217	Scaffold2	HD_1	+	1598973	1604301	5329	hypothetical protein	-	Myosin-2 OS=Lachancea kluyveri (strain ATCC 58438 / CBS 3082 / BCRC 21498 / NBRC 1685 / JCM 7257 / NCYC 543 / NRRL Y-12651) OX=226302 GN=MYO2 PE=3 SV=1	GO:0003774;GO:0005488;GO:0032991;GO:0009987	-	-	K10357	PF00063;PF01843;PF00612;PF00612	-	-	NO
gene1218	Scaffold2	HD_1	-	1610923	1604758	6166	hypothetical protein	-	-	-	-	-	-	-	-	-	NO
gene1219	Scaffold2	HD_1	+	1611711	1616223	4513	hypothetical protein	-	Kinesin light chain OS=Caenorhabditis elegans OX=6239 GN=klc-2 PE=1 SV=2	GO:0005488;GO:0003824	COG0457	R	K13459	PF13424;PF13424;PF13424;PF13374;PF13374;PF13374;PF13374;PF13176;PF13176;PF13176;PF17874;PF13181;PF00931;PF07721;PF07721;PF13191	-	-	NO
gene1220	Scaffold2	HD_1	+	1616890	1618355	1466	hypothetical protein	-	FAD-linked oxidoreductase aurO OS=Gibberella zeae (strain ATCC MYA-4620 / CBS 123657 / FGSC 9075 / NRRL 31084 / PH-1) OX=229533 GN=aurO PE=1 SV=1	GO:0005488;GO:0003824	COG0277	C	K22395	PF01565	-	-	NO
gene1221	Scaffold2	HD_1	-	1619557	1618391	1167	hypothetical protein	pbp4b	Beta-lactamase domain-containing protein 2 OS=Caenorhabditis elegans OX=6239 GN=lact-2 PE=4 SV=1	-	COG1680	V	K21469	PF00144	-	-	NO
gene1222	Scaffold2	HD_1	+	1620021	1629280	9260	hypothetical protein	lysC	Probable aspartokinase OS=Schizosaccharomyces pombe (strain 972 / ATCC 24843) OX=284812 GN=SPBC19F5.04 PE=1 SV=1	GO:0005488;GO:0003824;GO:0008152;GO:0009987	COG0527	E	K00928	PF18951;PF03443;PF00696;PF07992;PF00070;PF13840	-	-	NO
gene1223	Scaffold2	HD_1	-	1631504	1629573	1932	hypothetical protein	-	General alpha-glucoside permease OS=Schizosaccharomyces pombe (strain 972 / ATCC 24843) OX=284812 GN=sut1 PE=3 SV=1	GO:0110165	COG2211	G	K15378	PF13347	-	-	NO
gene1224	Scaffold2	HD_1	-	1633718	1631811	1908	glucose-6-phosphate dehydrogenase	zwf	Glucose-6-phosphate 1-dehydrogenase OS=Aspergillus niger OX=5061 GN=gsdA PE=2 SV=1	GO:0005488;GO:0003824;GO:0008152;GO:0009987	COG0364	G	K00036	PF02781;PF00479	-	-	NO
gene1225	Scaffold2	HD_1	+	1634489	1635131	643	hypothetical protein	-	Large ribosomal subunit protein eL33B OS=Saccharomyces cerevisiae (strain ATCC 204508 / S288c) OX=559292 GN=RPL33B PE=1 SV=2	GO:0005198;GO:0032991;GO:0110165;GO:0008152;GO:0009987	-	-	K02917	PF01247;PF01247	-	-	NO
gene1226	Scaffold2	HD_1	+	1636050	1640220	4171	hypothetical protein	-	Probable cation-transporting ATPase C1672.11c OS=Schizosaccharomyces pombe (strain 972 / ATCC 24843) OX=284812 GN=SPCC1672.11c PE=3 SV=1	GO:0140657;GO:0005215;GO:0005488;GO:0003824;GO:0110165	COG0474	P	K13526	PF12409;PF00122	-	-	NO
gene1227	Scaffold2	HD_1	-	1645591	1640675	4917	hypothetical protein	-	Uncharacterized protein C11G11.07 OS=Schizosaccharomyces pombe (strain 972 / ATCC 24843) OX=284812 GN=SPBC11G11.07 PE=4 SV=2	GO:0005488;GO:0110165;GO:0008152;GO:0009987;GO:0051179	COG0212	H	K15436	PF01812;PF08389;PF03810	-	-	NO
gene1228	Scaffold2	HD_1	+	1645678	1646823	1146	hypothetical protein	-	Protein rot1 OS=Aspergillus terreus (strain NIH 2624 / FGSC A1156) OX=341663 GN=rot1 PE=3 SV=1	GO:0110165;GO:0009987	-	-	-	PF10681	-	-	YES
gene1229	Scaffold2	HD_1	-	1648514	1647344	1171	hypothetical protein	-	-	GO:0110165	-	-	-	PF00397	-	-	NO
gene1230	Scaffold2	HD_1	-	1652155	1651116	1040	hypothetical protein	-	-	-	-	-	-	-	-	-	NO
gene1231	Scaffold2	HD_1	-	1655553	1654312	1242	DNA-binding protein creA-like protein	-	DNA-binding protein creA OS=Cochliobolus carbonum OX=5017 GN=CREA PE=2 SV=1	GO:0005488	-	-	K09467	PF00096;PF00096	-	-	NO
gene1232	Scaffold2	HD_1	-	1659626	1658613	1014	hypothetical protein	-	-	-	-	-	K00618	PF12937;PF00646	-	-	NO
gene1233	Scaffold2	HD_1	+	1659915	1661768	1854	hypothetical protein	-	-	-	-	-	-	PF15463	-	-	NO
gene1234	Scaffold2	HD_1	+	1662432	1671954	9523	hypothetical protein	-	-	GO:0140657;GO:0140299;GO:0005488;GO:0003824;GO:0008152;GO:0022414;GO:0009987;GO:0050896	-	-	-	-	-	-	NO
gene1235	Scaffold2	HD_1	-	1672504	1672178	327	hypothetical protein	-	Citrate exporter 1 OS=Aspergillus niger OX=5061 GN=cex1 PE=3 SV=1	GO:0005215;GO:0110165	-	-	-	-	-	-	NO
gene1236	Scaffold2	HD_1	-	1673888	1672731	1158	hypothetical protein	tcaB	MFS-type transporter phiD OS=Fungal sp. (strain ATCC 74256) OX=1729595 GN=phiD PE=1 SV=1	GO:0005215;GO:0110165	COG2814	G	K07552	PF07690;PF00083;PF06609	-	-	NO
gene1237	Scaffold2	HD_1	+	1674217	1675390	1174	hypothetical protein	-	Syntaxin ufe1 OS=Schizosaccharomyces pombe (strain 972 / ATCC 24843) OX=284812 GN=ufe1 PE=1 SV=1	GO:0110165;GO:0009987;GO:0051179	-	-	K08492	PF10496	-	-	NO
gene1238	Scaffold2	HD_1	-	1675789	1675480	310	hypothetical protein	-	-	-	-	-	-	-	-	-	NO
gene1239	Scaffold2	HD_1	+	1676700	1677778	1079	hypothetical protein	mmsB	L-threonate dehydrogenase OS=Cupriavidus necator (strain ATCC 17699 / DSM 428 / KCTC 22496 / NCIMB 10442 / H16 / Stanier 337) OX=381666 GN=ltnD PE=1 SV=1	GO:0005488;GO:0003824	COG2084	I	K00020	PF14833;PF14833;PF03446	-	-	NO
gene1240	Scaffold2	HD_1	-	1679958	1678352	1607	hypothetical protein	-	C2H2-type transcription factor ffmA OS=Aspergillus fumigatus (strain CBS 144.89 / FGSC A1163 / CEA10) OX=451804 GN=ffmA PE=3 SV=1	-	-	-	K24807	-	-	-	NO
gene1241	Scaffold2	HD_1	-	1683955	1683143	813	hypothetical protein	-	NADH-ubiquinone oxidoreductase 29.9 kDa subunit, mitochondrial OS=Neurospora crassa (strain ATCC 24698 / 74-OR23-1A / CBS 708.71 / DSM 1257 / FGSC 987) OX=367110 GN=nuo-32 PE=1 SV=1	GO:0110165;GO:0008152;GO:0009987	-	-	K03949	PF04716	-	-	NO
gene1242	Scaffold2	HD_1	+	1684353	1686810	2458	hypothetical protein	-	Uncharacterized protein C3D6.13c OS=Schizosaccharomyces pombe (strain 972 / ATCC 24843) OX=284812 GN=SPBC3D6.13c PE=1 SV=1	GO:0110165	COG3118	O	K13996	PF00085;PF00085;PF00085	-	-	YES
gene1243	Scaffold2	HD_1	-	1688505	1687133	1373	hypothetical protein	-	Aspartate aminotransferase, cytoplasmic OS=Gallus gallus OX=9031 GN=GOT1 PE=1 SV=3	GO:0005488;GO:0003824;GO:0008152;GO:0009987	COG1448	E	K14454	PF00155	-	-	NO
gene1244	Scaffold2	HD_1	-	1689749	1688997	753	hypothetical protein	-	Probable transcription factor FPSE_09189 OS=Fusarium pseudograminearum (strain CS3096) OX=1028729 GN=FPSE_09189 PE=4 SV=1	GO:0008152;GO:0009987	-	-	K20896	PF03070	-	-	NO
gene1245	Scaffold2	HD_1	+	1690318	1691826	1509	hypothetical protein	-	-	-	-	-	-	-	-	-	NO
gene1246	Scaffold2	HD_1	+	1692439	1693463	1025	hypothetical protein	-	Protein arv1 OS=Schizosaccharomyces pombe (strain 972 / ATCC 24843) OX=284812 GN=arv1 PE=3 SV=3	GO:0110165;GO:0065007;GO:0008152;GO:0009987;GO:0051179	-	-	K21848	PF04161	-	-	NO
gene1247	Scaffold2	HD_1	-	1699199	1695498	3702	hypothetical protein	-	Histone deacetylase HOS3 OS=Saccharomyces cerevisiae (strain ATCC 204508 / S288c) OX=559292 GN=HOS3 PE=1 SV=1	GO:0065007	COG0123	Q	K11484	PF00850	-	-	NO
gene1248	Scaffold2	HD_1	-	1705824	1699847	5978	hypothetical protein	-	Cutinase transcription factor 1 alpha OS=Fusarium vanettenii OX=2747968 GN=CTF1-ALPHA PE=2 SV=1	GO:0140110;GO:0005488;GO:0110165;GO:0008152;GO:0009987	-	-	K09244	PF04082;PF00293	-	-	NO
gene1249	Scaffold2	HD_1	+	1707050	1707532	483	hypothetical protein	rpiB	Putative ribose 5-phosphate isomerase OS=Coccidioides immitis (strain RS) OX=246410 GN=CIMG_07932 PE=1 SV=1	GO:0003824;GO:0008152	COG0698	G	K01808	PF02502	-	-	NO
gene1250	Scaffold2	HD_1	+	1707772	1711876	4105	hypothetical protein	-	Nucleolar GTP-binding protein 1 OS=Chaetomium thermophilum (strain DSM 1495 / CBS 144.50 / IMI 039719) OX=759272 GN=NOG1 PE=1 SV=2	GO:0005488;GO:0003824;GO:0110165;GO:0009987	COG1084	R	K06943	PF17835;PF06858;PF08155;PF01926	-	-	NO
gene1251	Scaffold2	HD_1	-	1714007	1712089	1919	hypothetical protein	-	MFS-type transporter efuF OS=Hormonema carpetanum OX=284138 GN=efuF PE=3 SV=1	GO:0005215;GO:0110165	COG2271	G	K08192	PF07690	-	-	NO
gene1252	Scaffold2	HD_1	+	1714979	1718037	3059	hypothetical protein	-	-	GO:0140657;GO:0140104;GO:0003824;GO:0032991;GO:0110165	-	-	-	PF11374	-	-	NO
gene1253	Scaffold2	HD_1	+	1718923	1723083	4161	hypothetical protein	nadE	PI-PLC X domain-containing protein 3 OS=Danio rerio OX=7955 GN=plcxd3 PE=2 SV=1	GO:0110165	-	-	K01950	-	-	-	NO
gene1254	Scaffold2	HD_1	+	1724356	1728031	3676	hypothetical protein	lacZ	Extracellular exo-alpha-(1->5)-L-arabinofuranosidase OS=Streptomyces avermitilis (strain ATCC 31267 / DSM 46492 / JCM 5070 / NBRC 14893 / NCIMB 12804 / NRRL 8165 / MA-4680) OX=227882 GN=Araf43A PE=1 SV=1	GO:0140110;GO:0005488;GO:0003824;GO:0110165;GO:0008152	COG3940	G	K01190	PF04616	-	-	NO
gene1255	Scaffold2	HD_1	-	1730749	1728100	2650	hypothetical protein	bglX	Probable beta-glucosidase I OS=Aspergillus fumigatus (strain ATCC MYA-4609 / CBS 101355 / FGSC A1100 / Af293) OX=330879 GN=bglI PE=3 SV=1	GO:0003824;GO:0008152	COG1472	G	K05349	PF01915;PF00933;PF14310;PF07691	-	-	NO
gene1256	Scaffold2	HD_1	+	1731134	1733673	2540	hypothetical protein	-	Lactose permease OS=Kluyveromyces lactis (strain ATCC 8585 / CBS 2359 / DSM 70799 / NBRC 1267 / NRRL Y-1140 / WM37) OX=284590 GN=LAC12 PE=3 SV=1	GO:0005215;GO:0110165	COG2814	G	K08139	PF00083;PF07690	-	-	NO
gene1257	Scaffold2	HD_1	-	1736340	1735990	351	-	-	-	-	-	-	-	-	-	-	NO
gene1258	Scaffold2	HD_1	-	1740713	1738655	2059	hypothetical protein	-	-	-	-	-	-	-	-	-	NO
gene1259	Scaffold2	HD_1	-	1742194	1741196	999	-	-	-	-	-	-	-	-	-	-	NO
gene1261	Scaffold2	HD_1	+	1743764	1744600	837	hypothetical protein	-	-	-	-	-	-	-	-	-	NO
gene1262	Scaffold2	HD_1	-	1747192	1745117	2076	hypothetical protein	-	Carboxypeptidase S1 homolog A OS=Arthroderma otae (strain ATCC MYA-4605 / CBS 113480) OX=554155 GN=SCPA PE=3 SV=1	GO:0003824;GO:0008152	COG0076	E	K13289	PF00450	-	-	YES
gene1263	Scaffold2	HD_1	-	1750665	1747370	3296	hypothetical protein	-	Ubiquitin carboxyl-terminal hydrolase 4 OS=Vanderwaltozyma polyspora (strain ATCC 22028 / DSM 70294 / BCRC 21397 / CBS 2163 / NBRC 10782 / NRRL Y-8283 / UCD 57-17) OX=436907 GN=DOA4 PE=3 SV=1	GO:0003824;GO:0008152	-	-	K11839	PF00443;PF13423;PF00581	-	-	NO
gene1264	Scaffold2	HD_1	+	1751320	1752477	1158	hypothetical protein	-	N-acetyltransferase eso1 OS=Schizosaccharomyces pombe (strain 972 / ATCC 24843) OX=284812 GN=eso1 PE=1 SV=1	GO:0005488;GO:0003824;GO:0110165;GO:0009987	-	-	K11268	PF13880;PF13878	-	-	NO
gene1265	Scaffold2	HD_1	-	1753279	1752501	779	hypothetical protein	-	Protein-lysine N-methyltransferase EFM5 OS=Saccharomyces cerevisiae (strain ATCC 204508 / S288c) OX=559292 GN=EFM5 PE=1 SV=2	GO:0005488;GO:0003824;GO:0110165;GO:0008152	-	-	K22855	PF10237	-	-	NO
gene1266	Scaffold2	HD_1	+	1753597	1755517	1921	beta-lactamase-like protein	-	Endoribonuclease LACTB2 OS=Xenopus tropicalis OX=8364 GN=lactb2 PE=2 SV=1	-	COG0491	R	K16639	PF17778;PF00753	-	-	NO
gene1267	Scaffold2	HD_1	+	1756234	1756984	751	hypothetical protein	-	-	GO:0110165	-	-	-	PF20684	-	-	NO
gene1268	Scaffold2	HD_1	+	1757661	1758437	777	hypothetical protein	-	Uracil-DNA glycosylase OS=Schizosaccharomyces pombe (strain 972 / ATCC 24843) OX=284812 GN=ung1 PE=3 SV=1	GO:0003824;GO:0110165;GO:0008152;GO:0009987;GO:0050896	COG0692	L	K03648	PF03167	-	-	NO
gene1269	Scaffold2	HD_1	-	1763103	1758876	4228	hypothetical protein	-	Signal transduction histidine-protein kinase BarA OS=Shigella flexneri OX=623 GN=barA PE=3 SV=1	GO:0140299;GO:0003824	COG0642	T	K11527	PF00072;PF02518;PF00512	-	-	NO
gene1270	Scaffold2	HD_1	-	1765609	1763729	1881	hypothetical protein	-	Probable peptide transporter ptr2 OS=Schizosaccharomyces pombe (strain 972 / ATCC 24843) OX=284812 GN=ptr2 PE=1 SV=1	GO:0005215;GO:0110165;GO:0051179	COG3104	E	K03305	PF00854	-	-	NO
gene1271	Scaffold2	HD_1	-	1767631	1767000	632	hypothetical protein	-	Large ribosomal subunit protein mL49 OS=Schizosaccharomyces pombe (strain 972 / ATCC 24843) OX=284812 GN=img2 PE=3 SV=1	GO:0005198;GO:0032991;GO:0110165;GO:0008152;GO:0009987	-	-	K17430	PF05046	-	-	NO
gene1272	Scaffold2	HD_1	+	1767832	1770127	2296	hypothetical protein	-	Eukaryotic translation initiation factor 3 subunit E OS=Aspergillus clavatus (strain ATCC 1007 / CBS 513.65 / DSM 816 / NCTC 3887 / NRRL 1 / QM 1276 / 107) OX=344612 GN=int6 PE=3 SV=1	GO:0045182;GO:0005488;GO:0032991;GO:0009987	-	-	K03250	PF09440;PF01399;PF05254;PF21357	-	-	NO
gene1273	Scaffold2	HD_1	-	1772322	1770835	1488	hypothetical protein	-	EGF domain-specific O-linked N-acetylglucosamine transferase OS=Drosophila melanogaster OX=7227 GN=Eogt PE=1 SV=1	GO:0003824;GO:0110165	-	-	K18134	PF04577	-	-	NO
gene1274	Scaffold2	HD_1	+	1773739	1774536	798	hypothetical protein	-	-	-	-	-	-	-	-	-	NO
gene1275	Scaffold2	HD_1	+	1774558	1775313	756	hypothetical protein	-	-	GO:0005488;GO:0003824;GO:0008152;GO:0009987	-	-	-	-	-	-	NO
gene1276	Scaffold2	HD_1	+	1775703	1777529	1827	hypothetical protein	-	-	GO:0110165	-	-	-	-	-	-	YES
gene1277	Scaffold2	HD_1	+	1778062	1778913	852	hypothetical protein	pssA	CDP-diacylglycerol--serine O-phosphatidyltransferase OS=Schizosaccharomyces pombe (strain 972 / ATCC 24843) OX=284812 GN=pps1 PE=1 SV=2	GO:0003824;GO:0110165;GO:0008152;GO:0009987	COG1183	I	K17103	PF01066	-	-	NO
gene1278	Scaffold2	HD_1	-	1783361	1779105	4257	hypothetical protein	-	Superkiller protein 3 OS=Schizosaccharomyces pombe (strain 972 / ATCC 24843) OX=284812 GN=ski3 PE=3 SV=1	GO:0032991;GO:0008152;GO:0009987	-	-	K12600	PF13432;PF13432;PF13432;PF18833;PF13181;PF13176;PF13174	-	-	NO
gene1279	Scaffold2	HD_1	+	1783680	1785812	2133	hypothetical protein	-	DNA ligase 3 OS=Schizosaccharomyces pombe (strain 972 / ATCC 24843) OX=284812 GN=adl1 PE=3 SV=1	GO:0005488;GO:0003824;GO:0008152;GO:0009987;GO:0050896	COG1793	L	K10747	PF01068;PF04675	-	-	NO
gene1280	Scaffold2	HD_1	+	1786009	1786431	423	hypothetical protein	-	DNA ligase 3 OS=Schizosaccharomyces pombe (strain 972 / ATCC 24843) OX=284812 GN=adl1 PE=3 SV=1	GO:0005488;GO:0003824;GO:0008152;GO:0009987;GO:0050896	COG1793	L	K10747	PF04679	-	-	NO
gene1281	Scaffold2	HD_1	-	1788950	1786554	2397	hypothetical protein	thrS	Threonine--tRNA ligase, cytoplasmic OS=Schizosaccharomyces pombe (strain 972 / ATCC 24843) OX=284812 GN=ths1 PE=3 SV=1	GO:0005488;GO:0003824;GO:0110165;GO:0008152;GO:0009987	COG0441	J	K01868	PF00587;PF03129;PF07973;PF02824	-	-	NO
gene1282	Scaffold2	HD_1	+	1789429	1791384	1956	hypothetical protein	-	RQC trigger complex subunit CUE3 OS=Saccharomyces cerevisiae (strain ATCC 204508 / S288c) OX=559292 GN=CUE3 PE=1 SV=1	GO:0005488	-	-	K18667	PF02845	-	-	NO
gene1283	Scaffold2	HD_1	-	1791888	1791466	423	hypothetical protein	-	Short-chain dehydrogenase/reductase bet4 OS=Neocamarosporium betae OX=1979465 GN=bet4 PE=1 SV=1	-	-	-	K11153	-	-	-	NO
gene1284	Scaffold2	HD_1	+	1792500	1792990	491	alpha/beta hydrolase domain-containing protein	-	Esterase LipI OS=Mycobacterium tuberculosis (strain ATCC 25618 / H37Rv) OX=83332 GN=lipI PE=1 SV=1	GO:0003824	COG0657	I	K14351	PF07859;PF20434	-	-	NO
gene1285	Scaffold2	HD_1	+	1793026	1793253	228	hypothetical protein	-	-	GO:0003824	COG0657	I	-	-	-	-	NO
gene1286	Scaffold2	HD_1	-	1794764	1793581	1184	hypothetical protein	-	Sec14 cytosolic factor OS=Schizosaccharomyces pombe (strain 972 / ATCC 24843) OX=284812 GN=sec14 PE=4 SV=1	-	-	-	K26544	PF00650;PF03765;PF13716	-	-	NO
gene1287	Scaffold2	HD_1	-	1796557	1795082	1476	hypothetical protein	-	Alcohol oxidase 1 OS=Komagataella phaffii (strain GS115 / ATCC 20864) OX=644223 GN=AOX1 PE=1 SV=2	GO:0005488;GO:0003824	COG2303	I;R	K17066	PF05199;PF00732;PF05834	-	-	NO
gene1288	Scaffold2	HD_1	-	1798035	1797247	789	hypothetical protein	phaZ	Putative carbamate hydrolase RutD OS=Agrobacterium fabrum (strain C58 / ATCC 33970) OX=176299 GN=rutD PE=3 SV=2	GO:0003824	COG0596	H;R	K22250	PF00561;PF12697	-	-	NO
gene1289	Scaffold2	HD_1	-	1798913	1798221	693	hypothetical protein	-	RecQ-mediated genome instability protein 1 OS=Schizosaccharomyces pombe (strain 972 / ATCC 24843) OX=284812 GN=rmi1 PE=3 SV=1	-	-	-	K15364	PF08585;PF21000	-	-	NO
gene1290	Scaffold2	HD_1	+	1799190	1799989	800	hypothetical protein	-	Vacuolar protein sorting-associated protein 51 homolog OS=Xenopus tropicalis OX=8364 GN=vps51 PE=2 SV=1	GO:0032991;GO:0110165;GO:0009987;GO:0051179	-	-	K20296	PF08700	-	-	NO
gene1291	Scaffold2	HD_1	+	1801450	1806516	5067	hypothetical protein	-	CRAL-TRIO domain-containing protein C3H8.02 OS=Schizosaccharomyces pombe (strain 972 / ATCC 24843) OX=284812 GN=SPAC3H8.02 PE=1 SV=1	GO:0110165	-	-	K24943	PF10355;PF00650;PF10348;PF03765;PF13716	-	-	NO
gene1292	Scaffold2	HD_1	-	1811072	1806725	4348	hypothetical protein	-	Probable ubiquitination network signaling protein acrB OS=Neosartorya fischeri (strain ATCC 1020 / DSM 3700 / CBS 544.65 / FGSC A1164 / JCM 1740 / NRRL 181 / WB 181) OX=331117 GN=acrB PE=3 SV=1	-	-	-	K24766	PF00071;PF08477	-	-	NO
gene1293	Scaffold2	HD_1	+	1811970	1813686	1717	hypothetical protein	-	Uncharacterized protein YEL023C OS=Saccharomyces cerevisiae (strain ATCC 204508 / S288c) OX=559292 GN=YEL023C PE=4 SV=1	-	COG3673	S	K00467	PF09994	-	-	NO
gene1294	Scaffold2	HD_1	-	1814755	1814134	622	hypothetical protein	ybgC	-	-	COG0824	I	K07107	PF13279	-	-	NO
gene1295	Scaffold2	HD_1	+	1815367	1815704	338	NADH-ubiquinone oxidoreductase complex 1/LYR family protein	-	LYR motif-containing protein 5A OS=Danio rerio OX=7955 GN=lyrm5a PE=3 SV=1	GO:0008152;GO:0009987	-	-	K16547	PF13233;PF05347	-	-	NO
gene1296	Scaffold2	HD_1	-	1817347	1815813	1535	hypothetical protein	-	Methyltransferase FFUJ_09178 OS=Gibberella fujikuroi (strain CBS 195.34 / IMI 58289 / NRRL A-6831) OX=1279085 GN=FFUJ_09178 PE=2 SV=1	GO:0003824;GO:0008152	COG2226	H	-	PF13649;PF08241	-	-	NO
gene1297	Scaffold2	HD_1	+	1819035	1821314	2280	hypothetical protein	-	CCR4-Not complex 3'-5'-exoribonuclease subunit Ccr4 OS=Coccidioides immitis (strain RS) OX=246410 GN=CCR4 PE=3 SV=2	GO:0005488;GO:0003824;GO:0110165	-	-	K12603	PF03372;PF13855;PF00560;PF00560;PF00560;PF00560;PF00560	-	-	NO
gene1298	Scaffold2	HD_1	-	1822149	1821700	450	hypothetical protein	-	-	GO:0005488;GO:0003824;GO:0110165;GO:0008152	-	-	-	PF02839	-	-	NO
gene1299	Scaffold2	HD_1	+	1822625	1825378	2754	hypothetical protein	-	Phosphatidylinositol 4,5-bisphosphate-binding protein SLM1 OS=Saccharomyces cerevisiae (strain ATCC 204508 / S288c) OX=559292 GN=SLM1 PE=1 SV=1	-	-	-	-	PF20400;PF20399;PF00169	-	-	NO
gene1300	Scaffold2	HD_1	-	1826251	1825588	664	H/ACA ribonucleoprotein complex subunit GAR1	-	H/ACA ribonucleoprotein complex subunit GAR1 OS=Chaetomium globosum (strain ATCC 6205 / CBS 148.51 / DSM 1962 / NBRC 6347 / NRRL 1970) OX=306901 GN=GAR1 PE=3 SV=1	GO:0005488;GO:0032991;GO:0110165;GO:0008152;GO:0009987	-	-	K11128	PF04410	-	-	NO
gene1301	Scaffold2	HD_1	+	1826747	1827327	581	ribosomal protein S10 domain-containing protein	-	Small ribosomal subunit protein uS10 OS=Schizosaccharomyces pombe (strain 972 / ATCC 24843) OX=284812 GN=rps20 PE=1 SV=1	GO:0005198;GO:0005488;GO:0032991;GO:0008152;GO:0009987	COG0051	J	K02969	PF00338	-	-	NO
gene1302	Scaffold2	HD_1	-	1828846	1827533	1314	26S protease-like protein regulatory subunit 6B	-	26S proteasome regulatory subunit 6B homolog OS=Aspergillus niger OX=5061 GN=tbpA PE=3 SV=1	GO:0140657;GO:0005488;GO:0003824;GO:0032991;GO:0110165;GO:0008152	COG1222	O	K03063	PF00004;PF16450;PF07728;PF07724;PF05673	-	-	NO
gene1303	Scaffold2	HD_1	-	1830086	1829236	851	hypothetical protein	-	MICOS subunit MIC26 OS=Saccharomyces cerevisiae (strain ATCC 204508 / S288c) OX=559292 GN=MIC26 PE=1 SV=1	GO:0032991;GO:0009987	-	-	K17786	PF09769	-	-	NO
gene1304	Scaffold2	HD_1	+	1830304	1834264	3961	hypothetical protein	-	Mitochondrial intermediate peptidase OS=Phaeosphaeria nodorum (strain SN15 / ATCC MYA-4574 / FGSC 10173) OX=321614 GN=OCT1 PE=3 SV=2	GO:0005488;GO:0003824;GO:0110165;GO:0008152	COG0339	O	K01410	PF01432;PF02926	-	-	NO
gene1305	Scaffold2	HD_1	+	1835364	1836945	1582	hypothetical protein	narK	Nitrate transporter OS=Emericella nidulans (strain FGSC A4 / ATCC 38163 / CBS 112.46 / NRRL 194 / M139) OX=227321 GN=crnA PE=2 SV=2	GO:0005215;GO:0110165;GO:0008152;GO:0009987	COG2223	P	K02575	PF07690;PF07690	-	-	NO
gene1306	Scaffold2	HD_1	-	1837984	1837391	594	ESC prefoldin protein subunit 3	-	Prefoldin subunit 3 OS=Elsinoe fawcettii OX=40997 GN=PRF1 PE=2 SV=1	GO:0032991;GO:0009987	-	-	-	PF02996	-	-	NO
gene1307	Scaffold2	HD_1	-	1845212	1838599	6614	hypothetical protein	-	Non-reducing polyketide synthase 1 OS=Elsinoe fawcettii OX=40997 GN=PKS1 PE=2 SV=1	GO:0005488;GO:0003824;GO:0008152;GO:0009987	COG3321	Q	K15321	PF16073;PF00109;PF00698;PF02801;PF00550;PF00550;PF00975	-	-	NO
gene1308	Scaffold2	HD_1	+	1851396	1859001	7606	hypothetical protein	-	Transcription factor 1 OS=Elsinoe fawcettii OX=40997 GN=TSF1 PE=2 SV=1	GO:0140110;GO:0005488;GO:0110165	COG1028	I	K17739	PF13561;PF00106;PF08659;PF00172;PF00096;PF00096	-	-	NO
gene1309	Scaffold2	HD_1	-	1861587	1859453	2135	hypothetical protein	-	F-box protein HRT3 OS=Saccharomyces cerevisiae (strain ATCC 204508 / S288c) OX=559292 GN=HRT3 PE=1 SV=1	GO:0032991;GO:0008152	-	-	K10295	PF19270	-	-	NO
gene1310	Scaffold2	HD_1	+	1861763	1863205	1443	hypothetical protein	-	Mitochondrial carrier protein MTM1 OS=Saccharomyces cerevisiae (strain ATCC 204508 / S288c) OX=559292 GN=MTM1 PE=1 SV=1	GO:0110165;GO:0009987;GO:0051179	-	-	K15119	PF00153;PF00153;PF00153;PF00153	-	-	NO
gene1311	Scaffold2	HD_1	+	1865518	1866863	1346	hypothetical protein	-	Probable family 17 glucosidase SCW4 OS=Saccharomyces cerevisiae (strain ATCC 204508 / S288c) OX=559292 GN=SCW4 PE=1 SV=1	GO:0003824;GO:0008152	COG2211	G	K01199	-	-	-	YES
gene1312	Scaffold2	HD_1	+	1867642	1868371	730	hypothetical protein	pcm	Protein-L-isoaspartate O-methyltransferase OS=Caenorhabditis elegans OX=6239 GN=pcm-1 PE=2 SV=1	GO:0003824;GO:0008152	COG2518	O	K00573	PF01135;PF13847	-	-	NO
gene1313	Scaffold2	HD_1	+	1869452	1874855	5404	hypothetical protein	-	Nucleolar protein 9 OS=Phaeosphaeria nodorum (strain SN15 / ATCC MYA-4574 / FGSC 10173) OX=321614 GN=NOP9 PE=3 SV=1	GO:0005488;GO:0003824;GO:0110165;GO:0008152;GO:0009987	-	-	K14790	-	-	-	NO
gene1314	Scaffold2	HD_1	+	1876091	1881466	5376	hypothetical protein	-	Structural maintenance of chromosomes protein 6 OS=Schizosaccharomyces pombe (strain 972 / ATCC 24843) OX=284812 GN=smc6 PE=1 SV=1	GO:0003824;GO:0008152;GO:0009987;GO:0050896	-	-	K22804	PF02463;PF13476;PF00646	-	-	NO
gene1315	Scaffold2	HD_1	-	1882162	1881560	603	hypothetical protein	clpP	ATP-dependent Clp protease proteolytic subunit OS=Anaplasma phagocytophilum (strain HZ) OX=212042 GN=clpP PE=3 SV=1	GO:0140657;GO:0003824;GO:0008152	COG0740	O	K01358	PF00574	-	-	NO
gene1316	Scaffold2	HD_1	+	1882457	1884331	1875	hypothetical protein	-	Protein ecdysoneless homolog OS=Mus musculus OX=10090 GN=Ecd PE=1 SV=2	-	-	-	-	PF07093	-	-	NO
gene1317	Scaffold2	HD_1	+	1884642	1885961	1320	hypothetical protein	-	Probable 20S rRNA accumulation protein 4 OS=Schizosaccharomyces pombe (strain 972 / ATCC 24843) OX=284812 GN=SPBC25H2.15 PE=3 SV=1	GO:0110165	-	-	K14801	PF04194	-	-	NO
gene1318	Scaffold2	HD_1	-	1892682	1886332	6351	hypothetical protein	-	Eukaryotic translation initiation factor 3 subunit K OS=Phaeosphaeria nodorum (strain SN15 / ATCC MYA-4574 / FGSC 10173) OX=321614 GN=SNOG_15727 PE=3 SV=1	GO:0110165	-	-	K15028	PF10075;PF10495;PF07989	-	-	NO
gene1319	Scaffold2	HD_1	+	1892939	1896553	3615	hypothetical protein	-	Chlorogenic acid esterase OS=Ustilago maydis OX=5270 GN=chlE PE=1 SV=1	GO:0003824	COG2272	I	K01049	PF00135;PF20434	-	-	YES
gene1320	Scaffold2	HD_1	-	1898019	1897060	960	hypothetical protein	-	Uncharacterized protein in LEU2 3'region (Fragment) OS=Pichia angusta OX=870730 PE=4 SV=1	GO:0110165	-	-	K11244	PF01822	-	-	YES
gene1321	Scaffold2	HD_1	-	1904213	1899702	4512	hypothetical protein	-	RAD50-interacting protein 1 OS=Homo sapiens OX=9606 GN=RINT1 PE=1 SV=1	GO:0032991;GO:0009987;GO:0051179	COG0604	C;R	K20474	PF04437	-	-	NO
gene1322	Scaffold2	HD_1	+	1904468	1905375	908	hypothetical protein	-	Histone chaperone ASF1 OS=Coccidioides immitis (strain RS) OX=246410 GN=ASF1 PE=3 SV=1	GO:0005488;GO:0110165;GO:0008152;GO:0009987	-	-	K10753	PF04729	-	-	NO
gene1323	Scaffold2	HD_1	+	1905862	1908971	3110	hypothetical protein	-	Lethal(2) giant larvae protein homolog SRO77 OS=Saccharomyces cerevisiae (strain ATCC 204508 / S288c) OX=559292 GN=SRO77 PE=1 SV=2	GO:0110165	-	-	K08518	PF08596;PF00400	-	-	NO
gene1324	Scaffold2	HD_1	-	1909661	1909088	574	hypothetical protein	-	-	GO:0140110;GO:0032991;GO:0065007	-	-	-	PF10280	-	-	NO
gene1325	Scaffold2	HD_1	+	1909902	1912444	2543	hypothetical protein	-	Transcription initiation factor TFIID subunit 5 OS=Schizosaccharomyces pombe (strain 972 / ATCC 24843) OX=284812 GN=taf5 PE=1 SV=1	GO:0045182;GO:0005488;GO:0110165	-	-	K03130	PF04494;PF00400;PF00400;PF00400;PF00400;PF00400	-	-	NO
gene1326	Scaffold2	HD_1	-	1914881	1912750	2132	hypothetical protein	-	Uncharacterized protein C1071.11 OS=Schizosaccharomyces pombe (strain 972 / ATCC 24843) OX=284812 GN=SPAC1071.11 PE=4 SV=1	GO:0005488;GO:0003824	-	-	-	PF01613	-	-	NO
gene1327	Scaffold2	HD_1	+	1916155	1916775	621	hypothetical protein	-	Large ribosomal subunit protein bL31m OS=Neurospora crassa (strain ATCC 24698 / 74-OR23-1A / CBS 708.71 / DSM 1257 / FGSC 987) OX=367110 GN=mrpl36 PE=1 SV=1	GO:0005198;GO:0032991;GO:0008152;GO:0009987	-	-	-	PF21492	-	-	NO
gene1328	Scaffold2	HD_1	-	1918840	1916919	1922	hypothetical protein	-	-	GO:0005488;GO:0003824;GO:0008152;GO:0009987	-	-	K15267	-	-	-	NO
gene1329	Scaffold2	HD_1	+	1919225	1920682	1458	hypothetical protein	-	AMSH-like protease sst2 OS=Schizosaccharomyces pombe (strain 972 / ATCC 24843) OX=284812 GN=sst2 PE=1 SV=1	GO:0003824;GO:0008152	-	-	K11866	PF01398;PF08969	-	-	NO
gene1330	Scaffold2	HD_1	-	1923123	1921139	1985	hypothetical protein	-	Nucleoporin NUP37 OS=Chaetomium thermophilum (strain DSM 1495 / CBS 144.50 / IMI 039719) OX=759272 GN=NUP37 PE=1 SV=2	-	-	-	-	-	-	-	NO
gene1331	Scaffold2	HD_1	+	1923302	1929301	6000	hypothetical protein	-	Negative regulator of mitosis OS=Emericella nidulans (strain FGSC A4 / ATCC 38163 / CBS 112.46 / NRRL 194 / M139) OX=227321 GN=bimE PE=2 SV=2	GO:0032991	-	-	K03348	PF12859	-	-	NO
gene1332	Scaffold2	HD_1	-	1929900	1929319	582	hypothetical protein	-	Cytochrome c oxidase assembly protein cox20, mitochondrial OS=Schizosaccharomyces pombe (strain 972 / ATCC 24843) OX=284812 GN=cox20 PE=3 SV=1	GO:0110165;GO:0009987	-	-	K18184	PF12597	-	-	NO
gene1333	Scaffold2	HD_1	+	1930236	1937902	7667	hypothetical protein	-	DNA polymerase epsilon catalytic subunit A OS=Aspergillus fumigatus (strain ATCC MYA-4609 / CBS 101355 / FGSC A1100 / Af293) OX=330879 GN=pol2 PE=3 SV=1	GO:0005488;GO:0003824;GO:0032991;GO:0008152;GO:0009987;GO:0050896	COG0417	L	K02324	PF08490;PF03104;PF00136;PF10108	-	-	NO
gene1334	Scaffold2	HD_1	+	1940353	1943472	3120	hypothetical protein	-	Protein SDS23 OS=Phaeosphaeria nodorum (strain SN15 / ATCC MYA-4574 / FGSC 10173) OX=321614 GN=SDS23 PE=3 SV=1	-	COG2124	Q;V	K24440	PF00067;PF00571	-	-	NO
gene1335	Scaffold2	HD_1	-	1943959	1943564	396	uncharacterized protein BDR25DRAFT_58050	-	-	-	-	-	-	PF20174	-	-	NO
gene1336	Scaffold2	HD_1	+	1944371	1944628	258	hypothetical protein	-	-	GO:0005488;GO:0003824;GO:0110165	-	-	K14854	PF14615	-	-	NO
gene1337	Scaffold2	HD_1	+	1947123	1948503	1381	hypothetical protein	-	-	-	-	-	-	-	-	-	NO
gene1338	Scaffold2	HD_1	+	1949589	1952178	2590	hypothetical protein	-	Probable ATP-dependent RNA helicase prh1 OS=Schizosaccharomyces pombe (strain 972 / ATCC 24843) OX=284812 GN=prh1 PE=3 SV=2	GO:0140657;GO:0005488;GO:0003824;GO:0032991	COG1643	J	K14781	PF00271;PF21010;PF07717;PF00270;PF04408	-	-	NO
gene1339	Scaffold2	HD_1	-	1954141	1952510	1632	hypothetical protein	-	-	-	-	-	K18738	PF00651	-	-	NO
gene1340	Scaffold2	HD_1	-	1956495	1955029	1467	hypothetical protein	-	PAB1-binding protein 2 OS=Saccharomyces cerevisiae (strain ATCC 204508 / S288c) OX=559292 GN=PBP2 PE=1 SV=1	GO:0005488	-	-	K18738	PF00013;PF00013;PF00013	-	-	NO
gene1341	Scaffold2	HD_1	+	1957827	1960728	2902	hypothetical protein	-	Eukaryotic translation initiation factor 2A OS=Schizosaccharomyces pombe (strain 972 / ATCC 24843) OX=284812 GN=SPBC4B4.04 PE=1 SV=1	GO:0045182;GO:0005488	-	-	K15026	PF08662	-	-	NO
gene1342	Scaffold2	HD_1	-	1964201	1961704	2498	hypothetical protein	-	Protein SQS1 OS=Debaryomyces hansenii (strain ATCC 36239 / CBS 767 / BCRC 21394 / JCM 1990 / NBRC 0083 / IGC 2968) OX=284592 GN=SQS1 PE=3 SV=2	GO:0005488	-	-	-	PF01424;PF01585	-	-	NO
gene1343	Scaffold2	HD_1	+	1964661	1965995	1335	hypothetical protein	-	Probable cysteine protease atg4 OS=Sclerotinia sclerotiorum (strain ATCC 18683 / 1980 / Ss-1) OX=665079 GN=atg4 PE=3 SV=2	GO:0003824;GO:0110165;GO:0008152;GO:0009987;GO:0051179	-	-	K08342	PF03416	-	-	NO
gene1344	Scaffold2	HD_1	-	1967432	1966905	528	histone-fold-containing protein	-	Histone H2B OS=Aspergillus terreus (strain NIH 2624 / FGSC A1156) OX=341663 GN=htb1 PE=3 SV=1	GO:0005198;GO:0005488;GO:0032991;GO:0110165	-	-	K11252	PF00125;PF00808	-	-	NO
gene1345	Scaffold2	HD_1	+	1967901	1968526	626	histone 2A	-	Histone H2A OS=Magnaporthe oryzae (strain Y34) OX=1143189 GN=HTA1 PE=2 SV=1	GO:0005198;GO:0005488;GO:0032991;GO:0110165	-	-	K11251	PF16211;PF00125;PF00808	-	-	NO
gene1346	Scaffold2	HD_1	-	1969563	1968965	599	hypothetical protein	-	NADH dehydrogenase [ubiquinone] 1 beta subcomplex subunit 9 OS=Arabidopsis thaliana OX=3702 GN=CIB22 PE=1 SV=1	GO:0110165;GO:0008152;GO:0009987	-	-	K03965	PF05347	-	-	NO
gene1347	Scaffold2	HD_1	-	1970275	1970017	259	-	-	-	-	-	-	-	-	-	-	NO
gene1348	Scaffold2	HD_1	+	1970356	1972996	2641	hypothetical protein	sucB	Dihydrolipoyllysine-residue succinyltransferase component of 2-oxoglutarate dehydrogenase complex, mitochondrial OS=Saccharomyces cerevisiae (strain ATCC 204508 / S288c) OX=559292 GN=KGD2 PE=1 SV=2	GO:0003824;GO:0032991;GO:0008152;GO:0009987	COG0508	C	K00658	PF00198;PF00364	-	-	NO
gene1349	Scaffold2	HD_1	+	1973540	1976167	2628	hypothetical protein	-	Bifunctional dethiobiotin synthetase/adenosylmethionine-8-amino-7-oxononanoate aminotransferase OS=Emericella nidulans (strain FGSC A4 / ATCC 38163 / CBS 112.46 / NRRL 194 / M139) OX=227321 GN=bioDA PE=1 SV=1	GO:0005488;GO:0003824;GO:0008152;GO:0009987	COG0161	H	K19562	PF00202;PF00202;PF13500	-	-	NO
gene1350	Scaffold2	HD_1	-	1977039	1976210	830	hypothetical protein	-	Esterase dbaE OS=Emericella nidulans (strain FGSC A4 / ATCC 38163 / CBS 112.46 / NRRL 194 / M139) OX=227321 GN=dbaE PE=2 SV=1	GO:0003824;GO:0008152;GO:0009987	-	-	-	PF03959	-	-	NO
gene1351	Scaffold2	HD_1	+	1977595	1978989	1395	hypothetical protein	-	6-methylsalicylic acid decarboxylase atA OS=Aspergillus terreus (strain NIH 2624 / FGSC A1156) OX=341663 GN=atA PE=1 SV=1	GO:0005488;GO:0003824;GO:0110165	COG0654	H;C	K00480	PF01494	-	-	NO
gene1352	Scaffold2	HD_1	-	1981464	1979046	2419	hypothetical protein	-	Kelch repeat-containing protein 3 OS=Saccharomyces cerevisiae (strain ATCC 204508 / S288c) OX=559292 GN=KEL3 PE=1 SV=1	-	-	-	-	PF13422;PF13415;PF13415;PF13418	-	-	NO
gene1353	Scaffold2	HD_1	-	1984753	1983131	1623	hypothetical protein	-	Serine palmitoyltransferase 1 OS=Schizosaccharomyces pombe (strain 972 / ATCC 24843) OX=284812 GN=lcb1 PE=3 SV=1	GO:0005488;GO:0003824;GO:0008152	COG0236	I	K00654	PF00155	-	-	NO
gene1354	Scaffold2	HD_1	-	1989205	1985281	3925	hypothetical protein	xynA	Endo-1,4-beta-xylanase G OS=Verticillium dahliae OX=27337 GN=xynG PE=1 SV=1	-	COG0726	G;M	K01181	PF00457	-	-	NO
gene1355	Scaffold2	HD_1	+	1990223	1991287	1065	hypothetical protein	-	-	GO:0003824	-	-	K18328	-	-	-	NO
gene1356	Scaffold2	HD_1	+	1991837	1994342	2506	hypothetical protein	-	Putative zinc metalloproteinase YIL108W OS=Saccharomyces cerevisiae (strain ATCC 204508 / S288c) OX=559292 GN=YIL108W PE=1 SV=1	-	-	-	-	PF12044	-	-	NO
gene1357	Scaffold2	HD_1	+	1994949	1995579	631	hypothetical protein	-	N-acetyltransferase MPR1 OS=Saccharomyces cerevisiae OX=4932 GN=MPR1 PE=1 SV=1	GO:0003824	COG0456	J	K22842	PF00583	-	-	NO
gene1358	Scaffold2	HD_1	-	2002226	1996634	5593	hypothetical protein	-	1,3-beta-glucanosyltransferase ARB_07487 OS=Arthroderma benhamiae (strain ATCC MYA-4681 / CBS 112371) OX=663331 GN=ARB_07487 PE=1 SV=1	GO:0005488;GO:0003824;GO:0110165;GO:0009987	-	-	K22832	PF03198;PF07983;PF14295;PF14295	-	-	YES
gene1359	Scaffold2	HD_1	+	2005355	2011244	5890	hypothetical protein	-	1,3-beta-glucan synthase component FKS1 OS=Aspergillus niger (strain ATCC MYA-4892 / CBS 513.88 / FGSC A1513) OX=425011 GN=fksA PE=3 SV=1	GO:0003824;GO:0032991;GO:0008152;GO:0009987	-	-	K00706	PF02364;PF14288	-	-	NO
gene1360	Scaffold2	HD_1	-	2014765	2011942	2824	hypothetical protein	-	ADP-ribosylation factor-binding protein GGA2 OS=Saccharomyces cerevisiae (strain ATCC 204508 / S288c) OX=559292 GN=GGA2 PE=1 SV=1	GO:0005488;GO:0110165;GO:0009987;GO:0051179	-	-	K12404	PF00790;PF03127;PF02883	-	-	NO
gene1361	Scaffold2	HD_1	+	2014912	2016123	1212	hypothetical protein	-	18S rRNA aminocarboxypropyltransferase OS=Saccharomyces cerevisiae (strain ATCC 204508 / S288c) OX=559292 GN=TSR3 PE=1 SV=1	GO:0005488;GO:0003824;GO:0110165;GO:0008152;GO:0009987	COG2042	J	K09140	PF04034;PF04068	-	-	NO
gene1362	Scaffold2	HD_1	+	2016957	2017724	768	hypothetical protein	-	-	-	-	-	-	-	-	-	NO
gene1363	Scaffold2	HD_1	-	2022740	2018260	4481	hypothetical protein	-	Dicer-like protein 2 OS=Phaeosphaeria nodorum (strain SN15 / ATCC MYA-4574 / FGSC 10173) OX=321614 GN=DCL2 PE=3 SV=2	GO:0140657;GO:0005488;GO:0003824;GO:0065007;GO:0008152;GO:0009987;GO:0044419;GO:0050896	COG1111	L	K11592	PF00636;PF00636;PF14622;PF00271;PF00270;PF03368;PF04851	-	-	NO
gene1364	Scaffold2	HD_1	-	2024456	2023650	807	hypothetical protein	-	Serine/threonine-protein kinase RUNKEL OS=Arabidopsis thaliana OX=3702 GN=RUK PE=1 SV=1	GO:0005488;GO:0003824;GO:0008152;GO:0009987	-	-	-	-	-	-	NO
gene1365	Scaffold2	HD_1	-	2026972	2026142	831	hypothetical protein	prkC	Sensor for unfolded proteins in the ER ire1 OS=Schizosaccharomyces pombe (strain 972 / ATCC 24843) OX=284812 GN=ire1 PE=1 SV=1	GO:0005488;GO:0003824;GO:0008152;GO:0009987	COG0515	T	K12132	PF00069;PF07714;PF06293	-	-	NO
gene1366	Scaffold2	HD_1	-	2033075	2027774	5302	hypothetical protein	-	Mitogen-activated protein kinase kinae kinase bck1 OS=Aspergillus fumigatus (strain ATCC MYA-4609 / CBS 101355 / FGSC A1100 / Af293) OX=330879 GN=bck1 PE=3 SV=1	GO:0005488;GO:0003824;GO:0008152;GO:0009987	COG0515	T	K11229	PF00069;PF07714	-	-	NO
gene1367	Scaffold2	HD_1	+	2034319	2036229	1911	putative pyruvate decarboxylase PdcA	pdc	Pyruvate decarboxylase OS=Aspergillus oryzae (strain ATCC 42149 / RIB 40) OX=510516 GN=pdcA PE=3 SV=1	GO:0005488;GO:0003824	COG3961	G;H;R	K01568	PF02776;PF00205;PF02775	-	-	NO
gene1368	Scaffold2	HD_1	-	2040061	2036326	3736	hypothetical protein	-	Histone-lysine N-methyltransferase ash1 OS=Drosophila melanogaster OX=7227 GN=ash1 PE=1 SV=3	GO:0140110;GO:0003824;GO:0032991;GO:0110165;GO:0065007	COG2940	R	K06101	PF00856;PF07544;PF17907	-	-	NO
gene1369	Scaffold2	HD_1	+	2040580	2046573	5994	hypothetical protein	-	Vegetative incompatibility protein HET-E-1 OS=Podospora anserina OX=2587412 GN=HET-E1 PE=4 SV=1	GO:0003824;GO:0008152;GO:0009987	COG0775	F;H	K01537	PF12796;PF12796;PF13637;PF13637;PF00023;PF00023;PF00023;PF01048;PF05729	-	-	NO
gene1370	Scaffold2	HD_1	-	2048612	2046722	1891	hypothetical protein	-	Palmitoyltransferase erf2 OS=Aspergillus fumigatus (strain ATCC MYA-4609 / CBS 101355 / FGSC A1100 / Af293) OX=330879 GN=erf2 PE=3 SV=1	GO:0003824;GO:0110165	-	-	K16675	PF01529	-	-	NO
gene1371	Scaffold2	HD_1	+	2048994	2051236	2243	hypothetical protein	-	Cytochrome P450 monooxygenase stcB OS=Emericella nidulans (strain FGSC A4 / ATCC 38163 / CBS 112.46 / NRRL 194 / M139) OX=227321 GN=stcB PE=2 SV=2	GO:0005488;GO:0003824;GO:0110165	COG2124	Q;V	K24440	PF00067	-	-	NO
gene1372	Scaffold2	HD_1	-	2054524	2051731	2794	hypothetical protein	-	Uncharacterized mitochondrial carrier C4G9.20c OS=Schizosaccharomyces pombe (strain 972 / ATCC 24843) OX=284812 GN=SPAC4G9.20c PE=3 SV=2	GO:0008152;GO:0009987	-	-	K15109	PF00153;PF00153;PF08620;PF08621	-	-	NO
gene1373	Scaffold2	HD_1	+	2056141	2057481	1341	hypothetical protein	-	Histone promoter control protein 2 OS=Schizosaccharomyces pombe (strain 972 / ATCC 24843) OX=284812 GN=hpc2 PE=1 SV=1	-	-	-	-	PF08729	-	-	NO
gene1374	Scaffold2	HD_1	+	2058648	2061204	2557	hypothetical protein	-	-	-	-	-	-	-	-	-	NO
gene1375	Scaffold2	HD_1	-	2063354	2061488	1867	hypothetical protein	-	Probable 26S proteasome regulatory subunit rpn9 OS=Schizosaccharomyces pombe (strain 972 / ATCC 24843) OX=284812 GN=rpn9 PE=3 SV=1	GO:0032991	-	-	K03039	PF18261;PF01399	-	-	NO
gene1376	Scaffold2	HD_1	+	2065569	2067205	1637	hypothetical protein	-	Endoglucanase EG-1 OS=Humicola grisea var. thermoidea OX=5528 GN=EG-1 PE=3 SV=1	GO:0005488;GO:0003824;GO:0008152	-	-	K19357	PF00840	-	-	YES
gene1377	Scaffold2	HD_1	-	2067949	2067317	633	hypothetical protein	-	-	-	-	-	-	-	-	-	NO
gene1378	Scaffold2	HD_1	-	2068638	2068336	303	aquaporin-like protein	-	-	GO:0005215;GO:0110165	-	-	K09885	-	-	-	NO
gene1379	Scaffold2	HD_1	+	2068800	2069720	921	hypothetical protein	-	-	GO:0003824;GO:0008152;GO:0009987	-	-	K21440	-	-	-	NO
gene1380	Scaffold2	HD_1	-	2071616	2070755	862	hypothetical protein	-	Short-chain dehydrogenase/reductase AacuF OS=Aspergillus aculeatus (strain ATCC 16872 / CBS 172.66 / WB 5094) OX=690307 GN=AacuF PE=1 SV=1	-	COG1028	I	K17644	PF00106;PF13561;PF01370;PF08659	-	-	NO
gene1381	Scaffold2	HD_1	-	2079761	2072690	7072	hypothetical protein	-	SWI/SNF chromatin-remodeling complex subunit sol1 OS=Schizosaccharomyces pombe (strain 972 / ATCC 24843) OX=284812 GN=sol1 PE=1 SV=1	GO:0005488	COG0300	R	K11771	PF01388;PF00106;PF13561;PF08659	-	-	NO
gene1382	Scaffold2	HD_1	-	2083923	2080918	3006	hypothetical protein	-	Mediator of RNA polymerase II transcription subunit 14 OS=Aspergillus clavatus (strain ATCC 1007 / CBS 513.65 / DSM 816 / NCTC 3887 / NRRL 1 / QM 1276 / 107) OX=344612 GN=rgr1 PE=3 SV=1	GO:0140110;GO:0032991;GO:0065007	-	-	K15156	PF08638	-	-	NO
gene1383	Scaffold2	HD_1	+	2086056	2087810	1755	hypothetical protein	-	Autophagy-related protein 22-2 OS=Phaeosphaeria nodorum (strain SN15 / ATCC MYA-4574 / FGSC 10173) OX=321614 GN=ATG22-2 PE=3 SV=2	GO:0110165;GO:0008152;GO:0009987;GO:0051179	COG2270	R	K06902	PF11700	-	-	NO
gene1384	Scaffold2	HD_1	+	2088354	2090168	1815	hypothetical protein	-	Protein disulfide-isomerase OS=Humicola insolens OX=34413 PE=1 SV=1	GO:0003824;GO:0110165	COG3118	O	K09580	PF00085;PF00085;PF00085;PF00085;PF13848;PF13848;PF01216	-	-	YES
gene1385	Scaffold2	HD_1	-	2092330	2090569	1762	hypothetical protein	-	Nucleolar protein 56 OS=Schizosaccharomyces pombe (strain 972 / ATCC 24843) OX=284812 GN=nop56 PE=3 SV=1	GO:0005488;GO:0032991;GO:0110165;GO:0009987	COG1498	J	K14564	PF01798;PF08156	-	-	NO
gene1386	Scaffold2	HD_1	+	2092639	2094362	1724	hypothetical protein	-	T-complex protein 1 subunit zeta OS=Schizosaccharomyces pombe (strain 972 / ATCC 24843) OX=284812 GN=cct6 PE=3 SV=1	GO:0140657;GO:0044183;GO:0005488;GO:0003824;GO:0032991	COG0459	O	K09498	PF00118	-	-	NO
gene1387	Scaffold2	HD_1	-	2097962	2094573	3390	hypothetical protein	-	-	-	-	-	K01537	PF12796	-	-	NO
gene1388	Scaffold2	HD_1	+	2098346	2104092	5747	hypothetical protein	-	Extracellular exo-inulinase OS=Meyerozyma guilliermondii (strain ATCC 6260 / CBS 566 / DSM 6381 / JCM 1539 / NBRC 10279 / NRRL Y-324) OX=294746 GN=PGUG_02777 PE=1 SV=2	GO:0005488;GO:0003824;GO:0110165;GO:0008152;GO:0009987;GO:0050896	COG1621	G	K01230	PF01532;PF01532;PF00251	-	-	NO
gene1389	Scaffold2	HD_1	-	2104875	2104357	519	hypothetical protein	-	Guanyl-specific ribonuclease F1 OS=Gibberella fujikuroi OX=5127 PE=1 SV=4	GO:0005488;GO:0003824	-	-	-	-	-	-	YES
gene1390	Scaffold2	HD_1	-	2111243	2105583	5661	hypothetical protein	-	Protein dopey OS=Emericella nidulans (strain FGSC A4 / ATCC 38163 / CBS 112.46 / NRRL 194 / M139) OX=227321 GN=dop1 PE=1 SV=1	GO:0110165;GO:0009987;GO:0051179	-	-	K26680	PF04118	-	-	NO
gene1391	Scaffold2	HD_1	+	2111528	2113441	1914	hypothetical protein	-	Vacuolar fusion protein MON1 OS=Phaeosphaeria nodorum (strain SN15 / ATCC MYA-4574 / FGSC 10173) OX=321614 GN=MON1 PE=3 SV=1	GO:0110165;GO:0008152;GO:0009987;GO:0051179	-	-	K20195	PF19036;PF19038;PF19037	-	-	NO
gene1392	Scaffold2	HD_1	-	2113827	2113507	321	hypothetical protein	-	-	-	-	-	-	PF10906	-	-	NO
gene1393	Scaffold2	HD_1	+	2114522	2115951	1430	hypothetical protein	-	Tyrosine-protein phosphatase 2 OS=Schizosaccharomyces pombe (strain 972 / ATCC 24843) OX=284812 GN=pyp2 PE=1 SV=1	GO:0003824;GO:0008152;GO:0009987	COG5599	T	K01104	PF00102	-	-	NO
gene1394	Scaffold2	HD_1	-	2118154	2116003	2152	hypothetical protein	-	NADH-ubiquinone oxidoreductase 21.3 kDa subunit OS=Neurospora crassa (strain ATCC 24698 / 74-OR23-1A / CBS 708.71 / DSM 1257 / FGSC 987) OX=367110 GN=B13D24.010 PE=4 SV=1	GO:0005488;GO:0110165;GO:0009987	-	-	K21766	PF07986	-	-	NO
gene1395	Scaffold2	HD_1	+	2118427	2127933	9507	ubiquitin carboxyl-terminal hydrolase-like protein 6	infB	Translation initiation factor IF-2 OS=Rickettsia bellii (strain RML369-C) OX=336407 GN=infB PE=3 SV=1	GO:0045182;GO:0005488;GO:0003824;GO:0008152	COG0532	J	K02519	PF00009;PF00443;PF13446;PF13446;PF13446;PF11987;PF01926;PF04760;PF00025	-	-	NO
gene1396	Scaffold2	HD_1	-	2129060	2128071	990	hypothetical protein	-	Protein GMH1 homolog OS=Schizosaccharomyces pombe (strain 972 / ATCC 24843) OX=284812 GN=mug16 PE=1 SV=1	GO:0110165	-	-	-	PF05216	-	-	NO
gene1397	Scaffold2	HD_1	+	2129549	2136390	6842	hypothetical protein	-	mRNA 3'-end-processing protein rna14 OS=Aspergillus fumigatus (strain ATCC MYA-4609 / CBS 101355 / FGSC A1100 / Af293) OX=330879 GN=rna14 PE=3 SV=1	GO:0005488;GO:0110165;GO:0008152;GO:0009987	-	-	K11593	PF05843;PF02171;PF16486;PF02170;PF08699;PF16488	-	-	NO
gene1398	Scaffold2	HD_1	-	2137454	2136999	456	hypothetical protein	-	-	GO:0110165	-	-	K11663	-	-	-	NO
gene1399	Scaffold2	HD_1	+	2137815	2144380	6566	hypothetical protein	acd	Calcium channel YVC1 OS=Candida albicans (strain SC5314 / ATCC MYA-2876) OX=237561 GN=YVC1 PE=2 SV=2	GO:0110165	-	-	K00249	-	-	-	NO
gene1400	Scaffold2	HD_1	+	2145102	2150616	5515	hypothetical protein	galM	Bifunctional protein GAL10 OS=Pachysolen tannophilus OX=4918 GN=GAL10 PE=2 SV=1	GO:0005488;GO:0003824;GO:0008152;GO:0009987	COG2017	G	K01785	PF01263;PF01048;PF00931	-	-	NO
gene1401	Scaffold2	HD_1	-	2151581	2151063	519	hypothetical protein	-	-	-	-	-	-	-	-	-	YES
gene1402	Scaffold3	HD_1	-	9068	6968	2101	hypothetical protein	glyS1	Putative glycine--tRNA ligase OS=Schizosaccharomyces pombe (strain 972 / ATCC 24843) OX=284812 GN=grs1 PE=3 SV=1	GO:0005488;GO:0003824;GO:0110165;GO:0008152;GO:0009987	COG0423	J	K01880	PF03129;PF00587	-	-	NO
gene1403	Scaffold3	HD_1	+	9735	11611	1877	hypothetical protein	ilvB	Acetolactate synthase catalytic subunit, mitochondrial OS=Saccharomyces cerevisiae (strain ATCC 204508 / S288c) OX=559292 GN=ILV2 PE=1 SV=1	GO:0005488;GO:0003824;GO:0008152;GO:0009987	COG0028	E;H	K01652	PF02775;PF02776;PF00205	-	-	NO
gene1404	Scaffold3	HD_1	-	12989	11969	1021	hypothetical protein	-	NADH-ubiquinone oxidoreductase 20.9 kDa subunit OS=Neurospora crassa (strain ATCC 24698 / 74-OR23-1A / CBS 708.71 / DSM 1257 / FGSC 987) OX=367110 GN=nuo20.9 PE=1 SV=1	GO:0110165	-	-	-	PF10785;PF12853	-	-	NO
gene1405	Scaffold3	HD_1	+	13628	16296	2669	hypothetical protein	-	Monooxygenase af470 OS=Aspergillus fumigatus (strain ATCC MYA-4609 / CBS 101355 / FGSC A1100 / Af293) OX=330879 GN=af470 PE=1 SV=1	GO:0110165	-	-	K22575	PF13826	-	-	NO
gene1406	Scaffold3	HD_1	+	16694	17933	1240	hypothetical protein	-	Holothin acyltransferase OS=Pseudoalteromonas sp. (strain SANK 73390) OX=747457 GN=holE PE=1 SV=1	GO:0003824	-	-	-	PF13673;PF00583	-	-	NO
gene1407	Scaffold3	HD_1	-	19402	18074	1329	hypothetical protein	-	Mitochondrial chaperone BCS1 OS=Saccharomyces cerevisiae (strain ATCC 204508 / S288c) OX=559292 GN=BCS1 PE=1 SV=2	GO:0005488;GO:0003824;GO:0110165	COG1222	O	K08900	PF08740;PF00004	-	-	NO
gene1408	Scaffold3	HD_1	-	21249	19726	1524	hypothetical protein	-	ATP-dependent rRNA helicase RRP3 OS=Ajellomyces capsulatus (strain NAm1 / WU24) OX=2059318 GN=RRP3 PE=3 SV=1	GO:0140657;GO:0005488;GO:0003824;GO:0008152;GO:0009987	COG0513	L	K14777	PF00270;PF00271;PF04851	-	-	NO
gene1409	Scaffold3	HD_1	+	21416	22774	1359	hypothetical protein	-	Brix domain-containing protein C1B9.03c OS=Schizosaccharomyces pombe (strain 972 / ATCC 24843) OX=284812 GN=SPAC1B9.03c PE=1 SV=2	GO:0005488;GO:0008152;GO:0009987	-	-	K14859	PF04427	-	-	NO
gene1410	Scaffold3	HD_1	-	30220	24910	5311	hypothetical protein	-	-	GO:0110165	COG2226	H	K13621	PF11899;PF13489	-	-	NO
gene1411	Scaffold3	HD_1	-	36429	31445	4985	hypothetical protein	gcvP	Putative glycine dehydrogenase (decarboxylating), mitochondrial OS=Schizosaccharomyces pombe (strain 972 / ATCC 24843) OX=284812 GN=gcv2 PE=3 SV=2	GO:0003824;GO:0110165;GO:0008152;GO:0009987	COG0403	E	K00281	PF02347;PF02347;PF21478;PF07950	-	-	NO
gene1412	Scaffold3	HD_1	+	37454	38087	634	hypothetical protein	-	Zinc finger protein 804A OS=Homo sapiens OX=9606 GN=ZNF804A PE=2 SV=3	-	-	-	-	-	-	-	NO
gene1413	Scaffold3	HD_1	-	39797	38433	1365	hypothetical protein	-	RNA polymerase II-associated protein 1 homolog OS=Schizosaccharomyces pombe (strain 972 / ATCC 24843) OX=284812 GN=SPAC664.03 PE=1 SV=2	GO:0032991;GO:0008152;GO:0009987	-	-	K15174	PF03985	-	-	NO
gene1414	Scaffold3	HD_1	+	40133	48234	8102	hypothetical protein	-	Lysophospholipase NTE1 OS=Phaeosphaeria nodorum (strain SN15 / ATCC MYA-4574 / FGSC 10173) OX=321614 GN=NTE1 PE=3 SV=1	GO:0003824;GO:0110165;GO:0008152;GO:0009987	COG0664	T	K14676	PF00027;PF01734;PF00651	-	-	NO
gene1415	Scaffold3	HD_1	-	50812	48451	2362	hypothetical protein	-	DNA replication licensing factor mcm10 OS=Schizosaccharomyces pombe (strain 972 / ATCC 24843) OX=284812 GN=mcm10 PE=1 SV=1	GO:0005488;GO:0110165;GO:0008152;GO:0009987	-	-	K10736	PF09329	-	-	NO
gene1416	Scaffold3	HD_1	+	51041	52359	1319	hypothetical protein	-	-	GO:0032991;GO:0110165	-	-	K10744	PF09468;PF17745	-	-	NO
gene1417	Scaffold3	HD_1	-	53705	52410	1296	hypothetical protein	-	Probable tubulin--tyrosine ligase C12B10.04 OS=Schizosaccharomyces pombe (strain 972 / ATCC 24843) OX=284812 GN=SPAC12B10.04 PE=3 SV=1	GO:0005488;GO:0003824;GO:0008152	-	-	K06047	PF03133	-	-	NO
gene1418	Scaffold3	HD_1	+	54242	56234	1993	hypothetical protein	-	Excitatory amino acid transporter 2 OS=Mus musculus OX=10090 GN=Slc1a2 PE=1 SV=1	GO:0005215;GO:0110165	COG1301	C	K05614	PF00375	-	-	NO
gene1419	Scaffold3	HD_1	+	56674	57498	825	hypothetical protein	-	Ubiquitin-conjugating enzyme E2 6 OS=Saccharomyces cerevisiae (strain ATCC 204508 / S288c) OX=559292 GN=UBC6 PE=1 SV=1	GO:0110165	-	-	K04554	PF00179	-	-	NO
gene1420	Scaffold3	HD_1	-	58619	58056	564	hypothetical protein	-	Small ribosomal subunit protein uS11 OS=Neurospora crassa (strain ATCC 24698 / 74-OR23-1A / CBS 708.71 / DSM 1257 / FGSC 987) OX=367110 GN=rps-14 PE=3 SV=2	GO:0005198;GO:0032991;GO:0110165;GO:0008152;GO:0009987	COG0100	J	K02955	PF00411	-	-	NO
gene1421	Scaffold3	HD_1	+	58930	60784	1855	hypothetical protein	-	Probable prephenate dehydrogenase [NADP(+)] OS=Schizosaccharomyces pombe (strain 972 / ATCC 24843) OX=284812 GN=tyr1 PE=2 SV=1	GO:0005488;GO:0003824;GO:0008152;GO:0009987	COG0287	E	K00211	PF20463	-	-	NO
gene1422	Scaffold3	HD_1	-	62527	61226	1302	hypothetical protein	-	-	-	-	-	-	-	-	-	NO
gene1423	Scaffold3	HD_1	+	63241	65002	1762	hypothetical protein	-	Sulfite oxidase, mitochondrial OS=Homo sapiens OX=9606 GN=SUOX PE=1 SV=2	GO:0005488;GO:0003824	COG2041	C	K00387	PF00174;PF03404	-	-	NO
gene1424	Scaffold3	HD_1	-	69583	66170	3414	Pam16-domain-containing protein	-	Mitochondrial import inner membrane translocase subunit tim16 OS=Emericella nidulans (strain FGSC A4 / ATCC 38163 / CBS 112.46 / NRRL 194 / M139) OX=227321 GN=pam16 PE=3 SV=1	GO:0008152;GO:0050896	-	-	K17805	PF03656;PF03152;PF16558	-	-	NO
gene1425	Scaffold3	HD_1	+	69891	71912	2022	hypothetical protein	-	Peroxisomal membrane protein PEX30 OS=Saccharomyces cerevisiae (strain ATCC 204508 / S288c) OX=559292 GN=PEX30 PE=1 SV=1	GO:0110165;GO:0009987	-	-	-	PF06398	-	-	NO
gene1426	Scaffold3	HD_1	-	75647	73686	1962	hypothetical protein	-	-	-	-	-	-	-	-	-	NO
gene1427	Scaffold3	HD_1	+	76401	78046	1646	hypothetical protein	bamA	SAM50-like protein SPAC17C9.06 OS=Schizosaccharomyces pombe (strain 972 / ATCC 24843) OX=284812 GN=SPAC17C9.06 PE=3 SV=1	GO:0110165	COG4775	M	K07277	PF01103	-	-	NO
gene1428	Scaffold3	HD_1	+	78561	79562	1002	hypothetical protein	-	-	-	-	-	-	-	-	-	NO
gene1429	Scaffold3	HD_1	+	79844	83686	3843	hypothetical protein	-	Protein transport protein yip1 OS=Schizosaccharomyces pombe (strain 972 / ATCC 24843) OX=284812 GN=yip1 PE=3 SV=1	GO:0110165;GO:0009987;GO:0051179	-	-	K20363	PF16815;PF04893	-	-	NO
gene1430	Scaffold3	HD_1	-	86411	84205	2207	hypothetical protein	galP	Polyol transporter 5 OS=Arabidopsis thaliana OX=3702 GN=PLT5 PE=1 SV=2	GO:0005215;GO:0110165;GO:0051179	COG2814	G	K08137	PF00083;PF07690	-	-	NO
gene1431	Scaffold3	HD_1	-	98150	87809	10342	hypothetical protein	-	Metal-dependent hydrolase lscR OS=Purpureocillium lilacinum OX=33203 GN=lcsR PE=2 SV=1	GO:0005488;GO:0003824	COG2220	G	K13985	PF01265;PF12706;PF13483	-	-	NO
gene1432	Scaffold3	HD_1	-	102446	98422	4025	hypothetical protein	-	MFS-type transporter dbaD OS=Emericella nidulans (strain FGSC A4 / ATCC 38163 / CBS 112.46 / NRRL 194 / M139) OX=227321 GN=dbaD PE=2 SV=1	GO:0005215;GO:0110165	COG2814	G	K11493	PF00415;PF00415;PF00415;PF00415;PF00415;PF13540;PF13540;PF13540;PF07690	-	-	NO
gene1433	Scaffold3	HD_1	+	103073	104128	1056	hypothetical protein	-	-	GO:0003824;GO:0008152;GO:0009987	COG1878	E	K12618	-	-	-	NO
gene1434	Scaffold3	HD_1	-	106505	104216	2290	hypothetical protein	-	Uncharacterized protein C691.05c OS=Schizosaccharomyces pombe (strain 972 / ATCC 24843) OX=284812 GN=pi030 PE=4 SV=1	GO:0110165	-	-	K19327	PF04547;PF20877	-	-	NO
gene1435	Scaffold3	HD_1	-	108614	107922	693	hypothetical protein	-	DASH complex subunit duo1 OS=Schizosaccharomyces pombe (strain 972 / ATCC 24843) OX=284812 GN=duo1 PE=3 SV=2	GO:0032991;GO:0110165;GO:0009987	-	-	-	PF08651	-	-	NO
gene1436	Scaffold3	HD_1	+	109694	110426	733	hypothetical protein	-	-	-	-	-	K06047	-	-	-	NO
gene1437	Scaffold3	HD_1	-	120152	118701	1452	hypothetical protein	-	Clock-controlled protein 6 OS=Neurospora crassa (strain ATCC 24698 / 74-OR23-1A / CBS 708.71 / DSM 1257 / FGSC 987) OX=367110 GN=ccg-6 PE=2 SV=2	GO:0005198;GO:0032991;GO:0009987	-	-	-	-	-	-	YES
gene1438	Scaffold3	HD_1	+	121351	124998	3648	hypothetical protein	-	Topoisomerase 1-associated factor 1 OS=Phaeosphaeria nodorum (strain SN15 / ATCC MYA-4574 / FGSC 10173) OX=321614 GN=TOF1 PE=3 SV=1	GO:0003824;GO:0110165;GO:0065007;GO:0008152;GO:0022414;GO:0009987	-	-	K10997	PF04821	-	-	NO
gene1439	Scaffold3	HD_1	+	125534	126838	1305	hypothetical protein	-	-	-	-	-	-	-	-	-	NO
gene1440	Scaffold3	HD_1	-	137289	127031	10259	hypothetical protein	chaA	Low affinity vacuolar monovalent cation/H(+) antiporter OS=Saccharomyces cerevisiae (strain ATCC 204508 / S288c) OX=559292 GN=VNX1 PE=1 SV=1	GO:0005215;GO:0110165	COG0387	P	K07300	PF12796;PF02464;PF00023;PF00023;PF01699;PF01699;PF13606;PF03733	-	-	NO
gene1441	Scaffold3	HD_1	+	137954	139176	1223	proteasome regulatory particle subunit RPT6	-	26S proteasome regulatory subunit 8 homolog OS=Saccharomyces cerevisiae (strain ATCC 204508 / S288c) OX=559292 GN=RPT6 PE=1 SV=4	GO:0140657;GO:0005488;GO:0003824;GO:0032991;GO:0110165;GO:0008152	COG1222	O	K03066	PF00004;PF17862;PF07728;PF07724;PF16450	-	-	NO
gene1442	Scaffold3	HD_1	+	140491	143279	2789	hypothetical protein	-	Tyrosine-protein phosphatase 1 OS=Schizosaccharomyces pombe (strain 972 / ATCC 24843) OX=284812 GN=pyp1 PE=1 SV=1	GO:0003824;GO:0008152;GO:0009987	-	-	K19806	PF00102;PF00102;PF00581	-	-	NO
gene1443	Scaffold3	HD_1	-	144488	143756	733	hypothetical protein	sipW	Ubiquitin-conjugating enzyme E2 14 OS=Schizosaccharomyces pombe (strain 972 / ATCC 24843) OX=284812 GN=ubc14 PE=3 SV=1	-	-	-	K13280	PF00179	-	-	NO
gene1444	Scaffold3	HD_1	+	144844	145674	831	hypothetical protein	-	-	-	-	-	-	-	-	-	NO
gene1445	Scaffold3	HD_1	-	147645	146393	1253	hypothetical protein	-	Protein HGH1 homolog OS=Schizosaccharomyces pombe (strain 972 / ATCC 24843) OX=284812 GN=hgh1 PE=3 SV=1	-	-	-	K13024	PF04063;PF04064	-	-	NO
gene1446	Scaffold3	HD_1	+	148487	150417	1931	hypothetical protein	-	Patulin synthase OS=Aspergillus clavatus (strain ATCC 1007 / CBS 513.65 / DSM 816 / NCTC 3887 / NRRL 1 / QM 1276 / 107) OX=344612 GN=patE PE=1 SV=1	GO:0005488;GO:0003824	COG2303	I;R	K17646	PF00732;PF05199	-	-	YES
gene1447	Scaffold3	HD_1	-	154148	150729	3420	hypothetical protein	-	-	GO:0005488	-	-	-	-	-	-	NO
gene1448	Scaffold3	HD_1	+	154383	154929	547	hypothetical protein	-	-	GO:0110165	-	-	-	-	-	-	YES
gene1449	Scaffold3	HD_1	-	156086	155080	1007	hypothetical protein	-	-	GO:0110165	-	-	-	PF14880	-	-	NO
gene1450	Scaffold3	HD_1	+	156130	156978	849	hypothetical protein	-	-	-	-	-	-	PF10454	-	-	NO
gene1451	Scaffold3	HD_1	+	157073	158063	991	hypothetical protein	-	-	GO:0110165	-	-	-	-	-	-	NO
gene1452	Scaffold3	HD_1	+	158466	158993	528	hypothetical protein	-	-	GO:0110165	-	-	-	-	-	-	NO
gene1453	Scaffold3	HD_1	+	160011	162646	2636	hypothetical protein	-	-	-	-	-	-	-	-	-	YES
gene1454	Scaffold3	HD_1	-	165388	163124	2265	hypothetical protein	-	Adhesin-like cell surface protein MAD1 OS=Arthrobotrys oligospora (strain ATCC 24927 / CBS 115.81 / DSM 1491) OX=756982 GN=MAD1 PE=3 SV=1	GO:0110165	-	-	-	PF05730	-	-	YES
gene1455	Scaffold3	HD_1	+	166955	170828	3874	hypothetical protein	-	-	GO:0003824;GO:0110165;GO:0008152;GO:0009987	-	-	-	PF04666	-	-	NO
gene1456	Scaffold3	HD_1	-	174444	172609	1836	hypothetical protein	-	FAD-binding monooxygenase acrE OS=Aspergillus aculeatus (strain ATCC 16872 / CBS 172.66 / WB 5094) OX=690307 GN=acrE PE=2 SV=1	GO:0005488;GO:0003824	COG2072	P	K08869	PF00743;PF07992;PF13450;PF13738;PF13434	-	-	NO
gene1457	Scaffold3	HD_1	-	177657	175486	2172	hypothetical protein	-	-	GO:0003824	-	-	-	-	-	-	NO
gene1458	Scaffold3	HD_1	-	179115	178306	810	hypothetical protein	-	-	-	-	-	-	-	-	-	NO
gene1459	Scaffold3	HD_1	+	179593	180156	564	hypothetical protein	-	Methyltransferase flvH OS=Aspergillus flavus (strain ATCC 200026 / FGSC A1120 / IAM 13836 / NRRL 3357 / JCM 12722 / SRRC 167) OX=332952 GN=flvH PE=1 SV=1	GO:0003824;GO:0110165;GO:0008152	-	-	-	PF00856	-	-	NO
gene1460	Scaffold3	HD_1	+	181733	188207	6475	hypothetical protein	chqB	Intradiol ring-cleavage dioxygenase hqdA OS=Aspergillus niger (strain ATCC MYA-4892 / CBS 513.88 / FGSC A1513) OX=425011 GN=hqdA PE=1 SV=1	GO:0003824;GO:0110165;GO:0008152	COG3485	Q	K04098	PF00775;PF04444;PF13813	-	-	NO
gene1461	Scaffold3	HD_1	-	192039	188383	3657	hypothetical protein	-	-	GO:0110165	-	-	-	-	-	-	YES
gene1462	Scaffold3	HD_1	-	193781	192594	1188	hypothetical protein	-	D-xylose 1-dehydrogenase (NADP(+)) OS=Hypocrea jecorina (strain ATCC 56765 / BCRC 32924 / NRRL 11460 / Rut C-30) OX=1344414 GN=xyd1 PE=1 SV=1	GO:0045182;GO:0005488	COG0673	R	K00078	PF01408	-	-	NO
gene1463	Scaffold3	HD_1	-	196509	195304	1206	hypothetical protein	-	Salicylate hydroxylase OS=Pseudomonas putida OX=303 GN=nahG PE=1 SV=4	GO:0005488;GO:0003824;GO:0110165	COG0654	H;C	K00480	PF01494	-	-	NO
gene1464	Scaffold3	HD_1	+	197217	197891	675	hypothetical protein	-	-	-	-	-	-	-	-	-	NO
gene1465	Scaffold3	HD_1	-	200407	198363	2045	hypothetical protein	-	Uncharacterized protein C31F10.16 OS=Schizosaccharomyces pombe (strain 972 / ATCC 24843) OX=284812 GN=SPBC31F10.16 PE=4 SV=2	GO:0032991;GO:0009987;GO:0051179	-	-	K19881	PF09295	-	-	NO
gene1466	Scaffold3	HD_1	+	200848	206764	5917	hypothetical protein	-	Histone transcription regulator 3 homolog OS=Aspergillus fumigatus (strain ATCC MYA-4609 / CBS 101355 / FGSC A1100 / Af293) OX=330879 GN=hir3 PE=3 SV=1	GO:0110165;GO:0009987	-	-	-	-	-	-	NO
gene1467	Scaffold3	HD_1	-	216210	208985	7226	Succinate--hydroxymethylglutarate CoA-transferase	-	Protein arginine N-methyltransferase 1 OS=Schizosaccharomyces pombe (strain 972 / ATCC 24843) OX=284812 GN=rmt1 PE=1 SV=2	GO:0003824;GO:0110165	COG1804	I	K18703	PF11696;PF02515;PF13649;PF06325;PF13847;PF08241	-	-	NO
gene1468	Scaffold3	HD_1	+	216631	217854	1224	hypothetical protein	-	Saccharopine dehydrogenase [NAD(+), L-lysine-forming] OS=Emericella nidulans (strain FGSC A4 / ATCC 38163 / CBS 112.46 / NRRL 194 / M139) OX=227321 GN=lysA PE=3 SV=2	GO:0003824;GO:0008152;GO:0009987	COG0686	E	K00290	PF05222	-	-	NO
gene1469	Scaffold3	HD_1	-	219106	218226	881	ADP-ribosylation factor family-domain-containing protein	-	ADP-ribosylation factor-like protein 1 OS=Saccharomyces cerevisiae (strain ATCC 204508 / S288c) OX=559292 GN=ARL1 PE=1 SV=4	GO:0005488;GO:0003824	COG1100	R	K07942	PF00025;PF08477;PF09439;PF00071;PF04670	-	-	NO
gene1470	Scaffold3	HD_1	+	219277	221608	2332	hypothetical protein	-	Probable actin-related protein 8 OS=Schizosaccharomyces pombe (strain 972 / ATCC 24843) OX=284812 GN=SPAC664.02c PE=1 SV=2	GO:0005488;GO:0110165	-	-	K11673	PF00022	-	-	NO
gene1471	Scaffold3	HD_1	-	224985	222044	2942	hypothetical protein	nagZ	Beta-hexosaminidase OS=Bacillus subtilis (strain 168) OX=224308 GN=nagZ PE=1 SV=1	GO:0003824;GO:0008152	COG1472	G	K01207	PF00933;PF00583	-	-	NO
gene1472	Scaffold3	HD_1	+	225634	228730	3097	hypothetical protein	-	Carbonyl reductase [NADPH] 1 OS=Mus musculus OX=10090 GN=Cbr1 PE=1 SV=3	-	COG1028	I	K00079	PF00106;PF00106;PF13561	-	-	NO
gene1473	Scaffold3	HD_1	-	231635	228906	2730	hypothetical protein	-	Transcription factor IIIB 60 kDa subunit OS=Schizosaccharomyces pombe (strain 972 / ATCC 24843) OX=284812 GN=brf1 PE=1 SV=2	GO:0005488;GO:0009987	COG1405	K	K15196	PF00382;PF00382;PF07741	-	-	NO
gene1474	Scaffold3	HD_1	+	232390	234472	2083	hypothetical protein	nagA	Protein pacG OS=Emericella nidulans (strain FGSC A4 / ATCC 38163 / CBS 112.46 / NRRL 194 / M139) OX=227321 GN=pacG PE=3 SV=3	GO:0140110;GO:0005488;GO:0110165	-	-	K01443	PF05224	-	-	NO
gene1475	Scaffold3	HD_1	+	235699	237295	1597	hypothetical protein	-	UNC93-like protein C922.05c OS=Schizosaccharomyces pombe (strain 972 / ATCC 24843) OX=284812 GN=SPAC922.05c PE=3 SV=1	GO:0110165	-	-	K26151	PF05978;PF07690	-	-	NO
gene1476	Scaffold3	HD_1	+	238314	239849	1536	hypothetical protein	-	Hexokinase-1 OS=Aspergillus fumigatus (strain ATCC MYA-4609 / CBS 101355 / FGSC A1100 / Af293) OX=330879 GN=hxkA PE=2 SV=1	GO:0005488;GO:0003824;GO:0008152;GO:0042592;GO:0009987	COG5026	G	K00844	PF03727;PF00349	-	-	NO
gene1477	Scaffold3	HD_1	-	250977	240516	10462	hypothetical protein	-	Probable mannosyl-oligosaccharide alpha-1,2-mannosidase 1B OS=Neosartorya fischeri (strain ATCC 1020 / DSM 3700 / CBS 544.65 / FGSC A1164 / JCM 1740 / NRRL 181 / WB 181) OX=331117 GN=mns1B PE=3 SV=1	GO:0005488;GO:0003824;GO:0110165;GO:0008152;GO:0009987;GO:0050896	COG0457	R	K01230	PF01532;PF00566;PF00566;PF00931	-	-	YES
gene1478	Scaffold3	HD_1	-	253619	251940	1680	hypothetical protein	-	Serine/threonine-protein kinase psk1 OS=Schizosaccharomyces pombe (strain 972 / ATCC 24843) OX=284812 GN=psk1 PE=1 SV=1	GO:0005488;GO:0003824;GO:0008152;GO:0009987	COG0515	T	K22008	PF00069;PF07714;PF00433	-	-	NO
gene1479	Scaffold3	HD_1	-	256911	254917	1995	hypothetical protein	-	Terminal uridylyltransferase cid1 OS=Schizosaccharomyces pombe (strain 972 / ATCC 24843) OX=284812 GN=cid1 PE=1 SV=2	GO:0003824	-	-	K13291	PF03828	-	-	NO
gene1480	Scaffold3	HD_1	+	257331	259313	1983	hypothetical protein	-	Transcription initiation factor IIF subunit alpha OS=Saccharomyces cerevisiae (strain ATCC 204508 / S288c) OX=559292 GN=TFG1 PE=1 SV=2	GO:0005488;GO:0110165;GO:0065007;GO:0008152;GO:0009987	-	-	K03138	PF05793	-	-	NO
gene1481	Scaffold3	HD_1	-	261512	259602	1911	hypothetical protein	-	Potential E3 ubiquitin-protein ligase ariadne-2 OS=Drosophila melanogaster OX=7227 GN=ari-2 PE=1 SV=1	GO:0005488;GO:0003824;GO:0008152	-	-	K11968	PF01485	-	-	NO
gene1482	Scaffold3	HD_1	+	261909	265589	3681	hypothetical protein	-	L-2-aminoadipate reductase large subunit OS=Penicillium chrysogenum OX=5076 GN=lys2 PE=3 SV=1	GO:0005488;GO:0003824;GO:0008152;GO:0009987	COG0236	I	K00143	PF07993;PF00501;PF01370;PF00550;PF01073	-	-	NO
gene1483	Scaffold3	HD_1	+	265980	267353	1374	hypothetical protein	guaD	Probable guanine deaminase OS=Schizosaccharomyces pombe (strain 972 / ATCC 24843) OX=284812 GN=SPCC1672.03c PE=3 SV=1	GO:0005488;GO:0003824;GO:0008152;GO:0009987	COG0402	F;R	K01487	PF01979;PF07969	-	-	NO
gene1484	Scaffold3	HD_1	-	272654	267441	5214	hypothetical protein	-	Probable zinc transporter zrg17 OS=Schizosaccharomyces pombe (strain 972 / ATCC 24843) OX=284812 GN=zrg17 PE=1 SV=1	-	-	-	-	PF01545	-	-	NO
gene1485	Scaffold3	HD_1	+	273042	274199	1158	hypothetical protein	-	Uncharacterized protein C227.19c OS=Schizosaccharomyces pombe (strain 972 / ATCC 24843) OX=284812 GN=SPAC227.19c PE=2 SV=1	GO:0110165	-	-	K13201	PF15159	-	-	NO
gene1486	Scaffold3	HD_1	-	277027	274262	2766	hypothetical protein	-	Transcriptional activator hac1 OS=Hypocrea jecorina OX=51453 GN=hac1 PE=2 SV=1	GO:0140110;GO:0110165;GO:0065007;GO:0050896	-	-	K16230	PF11927	-	-	NO
gene1487	Scaffold3	HD_1	+	279464	281579	2116	hypothetical protein	-	NCT transcriptional regulatory complex subunit B OS=Aspergillus fumigatus (strain ATCC MYA-4609 / CBS 101355 / FGSC A1100 / Af293) OX=330879 GN=nctB PE=1 SV=2	GO:0005488;GO:0003824;GO:0008152;GO:0009987	COG4221	C	K21751	PF00106;PF13561;PF00808;PF08659	-	-	NO
gene1488	Scaffold3	HD_1	+	281984	282628	645	Snf7 family	-	Vacuolar protein-sorting-associated protein 46 OS=Schizosaccharomyces pombe (strain 972 / ATCC 24843) OX=284812 GN=did2 PE=3 SV=2	GO:0009987;GO:0051179	-	-	K12197	PF03357	-	-	NO
gene1489	Scaffold3	HD_1	-	284027	282748	1280	hypothetical protein	-	NmrA-like family domain-containing oxidoreductase FVEG_08287 OS=Gibberella moniliformis (strain M3125 / FGSC 7600) OX=334819 GN=FVEG_08287 PE=2 SV=1	GO:0003824	COG1748	E	K23050	PF05368;PF13460	-	-	NO
gene1490	Scaffold3	HD_1	+	284209	286295	2087	hypothetical protein	lacZ	Beta-glucuronidase OS=Canis lupus familiaris OX=9615 GN=GUSB PE=1 SV=1	GO:0003824;GO:0008152	COG3250	G	K01190	PF02837;PF02836;PF00703	-	-	NO
gene1491	Scaffold3	HD_1	-	287042	286335	708	hypothetical protein	-	Esterase EstD OS=Thermotoga maritima (strain ATCC 43589 / DSM 3109 / JCM 10099 / NBRC 100826 / MSB8) OX=243274 GN=estD PE=1 SV=1	GO:0003824	COG2267	I	K06889	PF12697	-	-	NO
gene1492	Scaffold3	HD_1	+	288495	290932	2438	hypothetical protein	chaA	Vacuolar calcium ion transporter OS=Saccharomyces cerevisiae (strain ATCC 204508 / S288c) OX=559292 GN=VCX1 PE=1 SV=1	GO:0005215;GO:0110165	COG0387	P	K07300	PF01699;PF01699	-	-	NO
gene1493	Scaffold3	HD_1	-	293192	291363	1830	hypothetical protein	-	Glucosidase 2 subunit beta OS=Ustilago maydis (strain 521 / FGSC 9021) OX=237631 GN=UMAG_12045 PE=3 SV=1	-	-	-	K08288	PF12999;PF12999;PF13015;PF07915	-	-	NO
gene1494	Scaffold3	HD_1	+	293601	295170	1570	hypothetical protein	-	-	-	-	-	-	-	-	-	NO
gene1495	Scaffold3	HD_1	-	295936	295559	378	hypothetical protein	-	Dolichol-phosphate mannosyltransferase subunit 3 OS=Bos taurus OX=9913 GN=DPM3 PE=3 SV=1	GO:0003824;GO:0110165;GO:0008152	-	-	K09659	PF08285	-	-	NO
gene1496	Scaffold3	HD_1	+	296168	298281	2114	hypothetical protein	-	-	GO:0098772;GO:0065007	-	-	-	-	-	-	NO
gene1497	Scaffold3	HD_1	+	298642	299022	381	hypothetical protein	-	-	-	-	-	-	-	-	-	NO
gene1498	Scaffold3	HD_1	-	301894	299381	2514	hypothetical protein	-	-	-	-	-	-	-	-	-	NO
gene1499	Scaffold3	HD_1	-	307430	304515	2916	hypothetical protein	-	Uncharacterized transporter YgaY OS=Escherichia coli O157:H7 OX=83334 GN=ygaY PE=3 SV=1	GO:0005215;GO:0110165	COG2814	G	-	-	-	-	NO
gene1500	Scaffold3	HD_1	-	309244	308385	860	hypothetical protein	-	-	-	-	-	-	-	-	-	NO
gene1501	Scaffold3	HD_1	+	309713	310943	1231	hypothetical protein	aroF	Phospho-2-dehydro-3-deoxyheptonate aldolase, tyrosine-inhibited OS=Saccharomyces cerevisiae (strain ATCC 204508 / S288c) OX=559292 GN=ARO4 PE=1 SV=2	GO:0003824;GO:0008152;GO:0009987	COG0722	E	K01626	PF00793	-	-	NO
gene1502	Scaffold3	HD_1	-	312482	311913	570	hypothetical protein	-	Protein transport protein GOT1 OS=Saccharomyces cerevisiae (strain ATCC 204508 / S288c) OX=559292 GN=GOT1 PE=1 SV=1	GO:0110165;GO:0009987;GO:0051179	-	-	K26683	PF04178	-	-	NO
gene1503	Scaffold3	HD_1	+	313087	315875	2789	hypothetical protein	-	Vacuolar protein sorting-associated protein 35 OS=Schizosaccharomyces pombe (strain 972 / ATCC 24843) OX=284812 GN=vps35 PE=1 SV=2	GO:0032991;GO:0110165;GO:0009987;GO:0051179	-	-	K18468	PF03635	-	-	NO
gene1504	Scaffold3	HD_1	-	316943	316350	594	hypothetical protein	-	-	-	-	-	-	-	-	-	NO
gene1505	Scaffold3	HD_1	-	320312	317561	2752	hypothetical protein	purA	Adenylosuccinate synthetase OS=Pyrenophora tritici-repentis (strain Pt-1C-BFP) OX=426418 GN=PTRG_03373 PE=3 SV=1	GO:0005488;GO:0003824;GO:0110165;GO:0008152;GO:0009987	COG0104	F	K01939	PF00709;PF00248	-	-	NO
gene1506	Scaffold3	HD_1	-	323375	320755	2621	hypothetical protein	-	Protein SIP5 OS=Phaeosphaeria nodorum (strain SN15 / ATCC MYA-4574 / FGSC 10173) OX=321614 GN=SIP5 PE=3 SV=3	-	-	-	-	-	-	-	NO
gene1507	Scaffold3	HD_1	-	328120	324370	3751	hypothetical protein	-	D-arabinose 1-dehydrogenase OS=Saccharomyces cerevisiae (strain ATCC 204508 / S288c) OX=559292 GN=ARA2 PE=1 SV=1	GO:0003824	COG0667	H;R	K00062	PF00248	-	-	YES
gene1508	Scaffold3	HD_1	+	328525	329437	913	hypothetical protein	yggS	Pyridoxal phosphate homeostasis protein OS=Saccharomyces cerevisiae (strain ATCC 204508 / S288c) OX=559292 GN=YBL036C PE=1 SV=1	GO:0005488	COG0325	H	K06997	PF01168	-	-	NO
gene1509	Scaffold3	HD_1	-	332338	329799	2540	hypothetical protein	-	ATPase family gene 2 protein OS=Saccharomyces cerevisiae (strain ATCC 204508 / S288c) OX=559292 GN=AFG2 PE=1 SV=1	GO:0005488;GO:0003824	COG0464	M;D;T	K14575	PF00004;PF00004;PF17862;PF17862	-	-	NO
gene1510	Scaffold3	HD_1	+	332859	334185	1327	hypothetical protein	-	-	-	-	-	-	-	-	-	NO
gene1511	Scaffold3	HD_1	-	335168	334203	966	hypothetical protein	-	Pre-mRNA-splicing factor cwc26 OS=Emericella nidulans (strain FGSC A4 / ATCC 38163 / CBS 112.46 / NRRL 194 / M139) OX=227321 GN=cwc26 PE=3 SV=1	GO:0032991	-	-	K13106	PF09736	-	-	NO
gene1512	Scaffold3	HD_1	+	335417	335932	516	6-O-methylguanine DNA methyltransferase	ybaZ	Alkyltransferase-like protein 1 OS=Schizosaccharomyces pombe (strain 972 / ATCC 24843) OX=284812 GN=atl1 PE=1 SV=1	GO:0003824;GO:0008152;GO:0009987;GO:0050896	COG3695	K	K07443	PF01035	-	-	NO
gene1513	Scaffold3	HD_1	+	337038	337618	581	hypothetical protein	-	-	-	-	-	-	-	-	-	NO
gene1514	Scaffold3	HD_1	-	339759	338013	1747	hypothetical protein	-	Divalent cation/proton antiporter GDT1 OS=Saccharomyces cerevisiae (strain ATCC 204508 / S288c) OX=559292 GN=GDT1 PE=1 SV=1	GO:0110165	COG2119	R	K23541	PF01169;PF01169	-	-	YES
gene1515	Scaffold3	HD_1	-	342025	340376	1650	hypothetical protein	-	Uncharacterized protein C1604.06c OS=Schizosaccharomyces pombe (strain 972 / ATCC 24843) OX=284812 GN=SPBC1604.06c PE=3 SV=1	GO:0110165;GO:0009987	-	-	K14771	PF03914	-	-	NO
gene1516	Scaffold3	HD_1	+	342200	345734	3535	hypothetical protein	-	ATP synthase subunit 4, mitochondrial OS=Neurospora crassa (strain ATCC 24698 / 74-OR23-1A / CBS 708.71 / DSM 1257 / FGSC 987) OX=367110 GN=atp-3 PE=3 SV=1	GO:0005215;GO:0032991;GO:0008152;GO:0009987	-	-	K13350	PF05405;PF02466	-	-	NO
gene1517	Scaffold3	HD_1	-	347902	346174	1729	hypothetical protein	-	-	-	-	-	-	-	-	-	NO
gene1518	Scaffold3	HD_1	-	348850	348473	378	hypothetical protein	-	V-type proton ATPase subunit f OS=Saccharomyces cerevisiae (strain ATCC 204508 / S288c) OX=559292 GN=YPR170W-B PE=3 SV=1	GO:0110165	-	-	K19770	-	-	-	NO
gene1519	Scaffold3	HD_1	+	349186	353975	4790	hypothetical protein	-	AP-2 complex subunit mu OS=Dictyostelium discoideum OX=44689 GN=apm2 PE=2 SV=2	GO:0032991;GO:0110165;GO:0009987;GO:0051179	-	-	K11826	PF00928	-	-	NO
gene1520	Scaffold3	HD_1	+	354694	356448	1755	hypothetical protein	guaD	Probable extracellular serine carboxypeptidase OS=Arthroderma benhamiae (strain ATCC MYA-4681 / CBS 112371) OX=663331 GN=ARB_01345 PE=1 SV=1	GO:0003824;GO:0008152	-	-	K01487	PF05577	-	-	YES
gene1521	Scaffold3	HD_1	+	356802	359120	2319	hypothetical protein	-	-	GO:0110165	-	-	-	-	-	-	NO
gene1522	Scaffold3	HD_1	+	359407	360186	780	hypothetical protein	-	-	GO:0003824;GO:0008152;GO:0009987	-	-	-	-	-	-	NO
gene1523	Scaffold3	HD_1	+	361136	361589	454	LSM domain-containing protein	-	Probable U6 snRNA-associated Sm-like protein LSm2 OS=Dictyostelium discoideum OX=44689 GN=lsm2 PE=3 SV=1	GO:0005488;GO:0032991;GO:0008152;GO:0009987	-	-	K12621	PF01423	-	-	NO
gene1524	Scaffold3	HD_1	+	362081	369644	7564	hypothetical protein	pmt	Dolichyl-phosphate-mannose--protein mannosyltransferase 4 OS=Candida albicans (strain SC5314 / ATCC MYA-2876) OX=237561 GN=PMT4 PE=2 SV=2	GO:0005488;GO:0003824;GO:0110165	COG1928	O	K00728	PF02366;PF02366;PF16192;PF07522;PF00076;PF00076;PF02815	-	-	NO
gene1525	Scaffold3	HD_1	-	372011	370016	1996	peroxisomal targeting signal receptor	-	Peroxisomal targeting signal receptor OS=Yarrowia lipolytica (strain CLIB 122 / E 150) OX=284591 GN=PAY32 PE=3 SV=1	GO:0110165	-	-	K13342	PF13414;PF13181;PF13181;PF13432;PF13432	-	-	NO
gene1526	Scaffold3	HD_1	-	377350	372496	4855	FAD binding domain-containing protein	-	Probable succinate dehydrogenase [ubiquinone] flavoprotein subunit, mitochondrial OS=Schizosaccharomyces pombe (strain 972 / ATCC 24843) OX=284812 GN=sdh1 PE=2 SV=1	GO:0005215;GO:0005488;GO:0003824;GO:0110165;GO:0008152;GO:0009987	COG1053	C	K00234	PF00890;PF05653;PF02910	-	-	NO
gene1527	Scaffold3	HD_1	-	378920	377775	1146	hypothetical protein	trpS	Tryptophan--tRNA ligase, mitochondrial OS=Schizosaccharomyces pombe (strain 972 / ATCC 24843) OX=284812 GN=msw1 PE=3 SV=1	GO:0005488;GO:0003824;GO:0008152;GO:0009987	COG0180	J	K01867	PF00579	-	-	NO
gene1528	Scaffold3	HD_1	+	379711	380607	897	hypothetical protein	-	Protein hob3 OS=Schizosaccharomyces pombe (strain 972 / ATCC 24843) OX=284812 GN=hob3 PE=1 SV=1	GO:0110165;GO:0009987;GO:0051179	-	-	K20120	PF03114	-	-	NO
gene1529	Scaffold3	HD_1	-	382525	381089	1437	hypothetical protein	-	DNA damage tolerance protein RHC31 OS=Saccharomyces cerevisiae (strain ATCC 204508 / S288c) OX=559292 GN=AOS1 PE=1 SV=1	GO:0140657;GO:0003824;GO:0008152	COG0476	H	K10684	PF00899	-	-	NO
gene1530	Scaffold3	HD_1	+	382962	384382	1421	hypothetical protein	-	-	-	-	-	-	-	-	-	NO
gene1531	Scaffold3	HD_1	-	385791	384700	1092	hypothetical protein	-	Store-operated calcium entry-associated regulatory factor OS=Bos taurus OX=9913 GN=SARAF PE=2 SV=1	GO:0110165;GO:0065007;GO:0051179	-	-	K26410	PF06682	-	-	YES
gene1532	Scaffold3	HD_1	+	386031	391624	5594	hypothetical protein	-	Protein pbn1 OS=Aspergillus oryzae (strain ATCC 42149 / RIB 40) OX=510516 GN=pbn1 PE=3 SV=1	GO:0003824;GO:0032991;GO:0110165;GO:0008152;GO:0009987;GO:0051179	-	-	K20303	PF08320;PF04099;PF04628	-	-	NO
gene1533	Scaffold3	HD_1	-	395386	391977	3410	hypothetical protein	-	Basic helix-loop-helix transcription factor devR OS=Aspergillus fumigatus (strain CBS 144.89 / FGSC A1163 / CEA10) OX=451804 GN=devR PE=2 SV=1	GO:0005488	-	-	-	PF00010	-	-	NO
gene1534	Scaffold3	HD_1	+	399029	401114	2086	hypothetical protein	-	Prolyl 3,4-dihydroxylase ofd1 OS=Schizosaccharomyces pombe (strain 972 / ATCC 24843) OX=284812 GN=ofd1 PE=1 SV=1	GO:0005488;GO:0003824;GO:0008152	-	-	K24029	PF10637;PF13661;PF13640	-	-	NO
gene1535	Scaffold3	HD_1	-	402983	401231	1753	hypothetical protein	-	Vacuolar basic amino acid transporter 1 OS=Saccharomyces cerevisiae (strain ATCC 204508 / S288c) OX=559292 GN=VBA1 PE=1 SV=1	GO:0005215;GO:0110165	COG2814	G	K22134	PF07690;PF00083	-	-	NO
gene1536	Scaffold3	HD_1	+	403742	408213	4472	hypothetical protein	-	Vacuolar protein sorting/targeting protein 10 OS=Ajellomyces dermatitidis (strain ER-3 / ATCC MYA-2586) OX=559297 GN=VPS10 PE=3 SV=1	GO:0110165;GO:0009987;GO:0051179	-	-	K24498	PF15902;PF15902;PF15901;PF15901	-	-	YES
gene1537	Scaffold3	HD_1	+	409110	410438	1329	hypothetical protein	-	Probable glycosidase crf1 OS=Aspergillus fumigatus (strain ATCC MYA-4609 / CBS 101355 / FGSC A1100 / Af293) OX=330879 GN=crf1 PE=1 SV=2	GO:0005488;GO:0003824;GO:0110165;GO:0008152;GO:0009987	-	-	K08235	PF00722	-	-	YES
gene1538	Scaffold3	HD_1	+	410940	413591	2652	hypothetical protein	-	AMP deaminase OS=Schizosaccharomyces pombe (strain 972 / ATCC 24843) OX=284812 GN=ada1 PE=1 SV=3	GO:0003824;GO:0008152;GO:0009987	-	-	K01490	PF19326;PF00962	-	-	NO
gene1539	Scaffold3	HD_1	-	415460	414099	1362	hypothetical protein	-	Uncharacterized protein C5H10.12c OS=Schizosaccharomyces pombe (strain 972 / ATCC 24843) OX=284812 GN=SPAC5H10.12c PE=4 SV=1	GO:0003824;GO:0110165	COG1442	M	K18819	-	-	-	NO
gene1540	Scaffold3	HD_1	-	418368	416267	2102	hypothetical protein	-	-	-	-	-	-	-	-	-	NO
gene1541	Scaffold3	HD_1	+	418551	419516	966	hypothetical protein	-	Oxidoreductase sirO OS=Leptosphaeria maculans OX=5022 GN=sirO PE=3 SV=1	GO:0003824	COG0667	H;R	K15303	PF00248	-	-	NO
gene1542	Scaffold3	HD_1	+	420370	421052	683	hypothetical protein	-	-	-	-	-	-	-	-	-	YES
gene1543	Scaffold3	HD_1	-	422439	421250	1190	hypothetical protein	-	-	GO:0005488	-	-	K03165	PF06839	-	-	NO
gene1544	Scaffold3	HD_1	+	424505	425110	606	Cyanamide hydratase	-	Cyanamide hydratase OS=Albifimbria verrucaria OX=1859699 GN=CAH PE=1 SV=1	-	-	-	K06035	PF01966	-	-	NO
gene1545	Scaffold3	HD_1	-	431071	425916	5156	protein phosphatase 2A regulatory subunit cdc55	-	Protein phosphatase PP2A regulatory subunit B OS=Schizosaccharomyces pombe (strain 972 / ATCC 24843) OX=284812 GN=pab1 PE=1 SV=2	-	-	-	K04354	PF08449;PF08449;PF00400	-	-	NO
gene1546	Scaffold3	HD_1	-	433429	431685	1745	hypothetical protein	-	-	-	-	-	-	-	-	-	NO
gene1547	Scaffold3	HD_1	+	435164	437443	2280	hypothetical protein	-	-	-	-	-	-	-	-	-	NO
gene1548	Scaffold3	HD_1	-	439815	438100	1716	hypothetical protein	-	-	GO:0003824;GO:0008152;GO:0009987	-	-	-	-	-	-	NO
gene1549	Scaffold3	HD_1	+	440986	441454	469	hypothetical protein	-	-	GO:0110165	-	-	-	-	-	-	NO
gene1550	Scaffold3	HD_1	-	451397	441546	9852	hypothetical protein	coaW	Pantothenate kinase OS=Schizosaccharomyces pombe (strain 972 / ATCC 24843) OX=284812 GN=SPBC4B4.01c PE=1 SV=1	GO:0005488;GO:0003824;GO:0110165;GO:0008152	COG3325	G	K09680	PF03630;PF00704;PF03663;PF01476	-	-	NO
gene1551	Scaffold3	HD_1	+	452402	453345	944	hypothetical protein	-	Replication termination factor 2 OS=Schizosaccharomyces pombe (strain 972 / ATCC 24843) OX=284812 GN=rtf2 PE=1 SV=1	GO:0110165;GO:0008152;GO:0009987	-	-	K25186	PF04641	-	-	NO
gene1552	Scaffold3	HD_1	-	455495	453867	1629	hypothetical protein	codA	Choline oxidase OS=Arthrobacter globiformis OX=1665 GN=codA PE=1 SV=1	GO:0005488;GO:0003824	COG2303	I;R	K17755	PF05199;PF00732;PF13450	-	-	NO
gene1553	Scaffold3	HD_1	-	460922	456607	4316	hypothetical protein	-	-	-	-	-	-	-	-	-	NO
gene1554	Scaffold3	HD_1	+	461232	461972	741	hypothetical protein	-	Large ribosomal subunit protein mL54 OS=Neurospora crassa (strain ATCC 24698 / 74-OR23-1A / CBS 708.71 / DSM 1257 / FGSC 987) OX=367110 GN=mrpl37 PE=1 SV=3	GO:0032991;GO:0110165	-	-	K17435	PF08561	-	-	NO
gene1555	Scaffold3	HD_1	-	462488	462120	369	hypothetical protein	-	-	-	-	-	-	-	-	-	NO
gene1556	Scaffold3	HD_1	+	463370	467269	3900	hypothetical protein	-	Benzoate 4-monooxygenase bphA OS=Aspergillus niger OX=5061 GN=bphA PE=1 SV=1	GO:0005488;GO:0003824;GO:0110165	COG2124	Q;V	K07824	PF00067	-	-	NO
gene1557	Scaffold3	HD_1	-	468203	467391	813	ribulose-phosphate 3-epimerase	rpe	Ribulose-phosphate 3-epimerase OS=Candida glabrata (strain ATCC 2001 / BCRC 20586 / JCM 3761 / NBRC 0622 / NRRL Y-65 / CBS 138) OX=284593 GN=RPE1 PE=3 SV=1	GO:0005488;GO:0003824;GO:0008152;GO:0009987	COG0036	G	K01783	PF00834	-	-	NO
gene1558	Scaffold3	HD_1	+	469098	471793	2696	hypothetical protein	-	-	GO:0003824;GO:0008152	-	-	K12621	-	-	-	NO
gene1559	Scaffold3	HD_1	-	473725	471883	1843	hypothetical protein	-	-	GO:0110165	-	-	-	-	-	-	NO
gene1560	Scaffold3	HD_1	+	474497	475744	1248	beta ketoadipyl CoA thiolase, TH2	-	3-ketoacyl-CoA thiolase B, peroxisomal OS=Rattus norvegicus OX=10116 GN=Acaa1b PE=1 SV=2	GO:0003824	COG0183	I	K07513	PF00108;PF02803	-	-	NO
gene1561	Scaffold3	HD_1	-	477487	475976	1512	hypothetical protein	-	Succinate--CoA ligase [ADP-forming] subunit beta, mitochondrial OS=Neurospora crassa (strain ATCC 24698 / 74-OR23-1A / CBS 708.71 / DSM 1257 / FGSC 987) OX=367110 GN=tca-9 PE=3 SV=1	GO:0005488;GO:0003824;GO:0110165;GO:0008152	COG0045	C	K01900	PF08442;PF00549	-	-	NO
gene1562	Scaffold3	HD_1	+	477663	478344	682	hypothetical protein	-	-	-	-	-	-	PF11595	-	-	NO
gene1563	Scaffold3	HD_1	-	480528	478527	2002	hypothetical protein	-	Sugar transporter STL1 OS=Saccharomyces cerevisiae (strain ATCC 204508 / S288c) OX=559292 GN=STL1 PE=1 SV=2	GO:0005215;GO:0110165;GO:0051179	COG2814	G	K08139	PF00083;PF07690	-	-	NO
gene1564	Scaffold3	HD_1	-	482020	481706	315	hypothetical protein	-	Cytochrome c oxidase assembly factor 3, mitochondrial OS=Yarrowia lipolytica (strain CLIB 122 / E 150) OX=284591 GN=COA3 PE=3 SV=1	GO:0110165;GO:0009987	-	-	K18176	PF09813	-	-	NO
gene1565	Scaffold3	HD_1	+	482453	484962	2510	hypothetical protein	-	mRNA cleavage and polyadenylation specificity factor complex subunit pta1 OS=Schizosaccharomyces pombe (strain 972 / ATCC 24843) OX=284812 GN=pta1 PE=1 SV=2	GO:0110165;GO:0008152;GO:0009987	-	-	K06100	PF11935	-	-	NO
gene1566	Scaffold3	HD_1	-	485760	485443	318	-	-	-	-	-	-	-	-	-	-	NO
gene1567	Scaffold3	HD_1	-	487523	486765	759	hypothetical protein	-	NADH-ubiquinone oxidoreductase 17.8 kDa subunit, mitochondrial OS=Neurospora crassa (strain ATCC 24698 / 74-OR23-1A / CBS 708.71 / DSM 1257 / FGSC 987) OX=367110 GN=nuo17.8 PE=1 SV=1	GO:0110165	-	-	-	-	-	-	NO
gene1568	Scaffold3	HD_1	-	490533	487964	2570	hypothetical protein	-	-	GO:0005488	-	-	-	PF10453	-	-	NO
gene1569	Scaffold3	HD_1	+	490686	491566	881	hypothetical protein	-	DNA-directed RNA polymerase III subunit rpc8 OS=Schizosaccharomyces pombe (strain 972 / ATCC 24843) OX=284812 GN=rpc25 PE=1 SV=1	GO:0005488;GO:0032991;GO:0110165;GO:0008152;GO:0009987	-	-	K03022	PF08292;PF03876	-	-	NO
gene1570	Scaffold3	HD_1	-	494141	491610	2532	hypothetical protein	-	ER membrane protein complex subunit 3 OS=Schizosaccharomyces pombe (strain 972 / ATCC 24843) OX=284812 GN=SPBC1711.03 PE=3 SV=1	GO:0003824;GO:0065007	-	-	K23564	PF14027;PF01956	-	-	NO
gene1571	Scaffold3	HD_1	+	494415	495133	719	hypothetical protein	-	Signal peptidase complex subunit 2 OS=Schizosaccharomyces pombe (strain 972 / ATCC 24843) OX=284812 GN=spc2 PE=3 SV=1	GO:0032991;GO:0008152	-	-	K12947	PF06703	-	-	NO
gene1572	Scaffold3	HD_1	-	495758	495338	421	-	-	-	-	-	-	-	-	-	-	NO
gene1573	Scaffold3	HD_1	+	496212	504370	8159	Oligosaccharyl transferase STT3 subunit-domain-containing protein	-	Dolichyl-diphosphooligosaccharide--protein glycosyltransferase subunit stt3 OS=Schizosaccharomyces pombe (strain 972 / ATCC 24843) OX=284812 GN=stt3 PE=3 SV=1	GO:0005488;GO:0003824;GO:0110165;GO:0008152	COG0652	O	K07151	PF02516;PF04502;PF21436	-	-	NO
gene1574	Scaffold3	HD_1	-	508133	506694	1440	hypothetical protein	-	-	GO:0140110	-	-	K19871	-	-	-	NO
gene1575	Scaffold3	HD_1	-	513827	510070	3758	hypothetical protein	-	-	-	-	-	-	-	-	-	NO
gene1576	Scaffold3	HD_1	-	515426	514574	853	hypothetical protein	-	Translocator protein homolog OS=Schizosaccharomyces pombe (strain 972 / ATCC 24843) OX=284812 GN=SPBC725.10 PE=3 SV=2	GO:0110165	COG3476	T	K05770	PF03073	-	-	NO
gene1577	Scaffold3	HD_1	+	515888	517011	1124	hypothetical protein	-	-	-	-	-	-	-	-	-	NO
gene1578	Scaffold3	HD_1	-	518349	517285	1065	hypothetical protein	-	-	-	-	-	-	-	-	-	YES
gene1579	Scaffold3	HD_1	+	519449	523509	4061	hypothetical protein	ribE	Riboflavin synthase OS=Meyerozyma guilliermondii (strain ATCC 6260 / CBS 566 / DSM 6381 / JCM 1539 / NBRC 10279 / NRRL Y-324) OX=294746 GN=RIB5 PE=2 SV=3	GO:0110165;GO:0008152;GO:0009987	COG0307	H	K00793	PF00677;PF00677;PF12066;PF13821;PF04959	-	-	NO
gene1580	Scaffold3	HD_1	+	524288	527547	3260	hypothetical protein	-	PX domain-containing protein C1450.12 OS=Schizosaccharomyces pombe (strain 972 / ATCC 24843) OX=284812 GN=SPCC1450.12 PE=1 SV=1	GO:0005488	-	-	-	PF12825;PF12828;PF00787	-	-	NO
gene1581	Scaffold3	HD_1	+	528674	530883	2210	hypothetical protein	-	Alkaline phosphatase OS=Escherichia fergusonii (strain ATCC 35469 / DSM 13698 / CCUG 18766 / IAM 14443 / JCM 21226 / LMG 7866 / NBRC 102419 / NCTC 12128 / CDC 0568-73) OX=585054 GN=phoA PE=3 SV=1	GO:0005488;GO:0003824	COG1785	P;R	K05658	PF00245	-	-	YES
gene1582	Scaffold3	HD_1	-	534308	531325	2984	hypothetical protein	-	Aspartate--tRNA ligase, cytoplasmic OS=Saccharomyces cerevisiae (strain ATCC 204508 / S288c) OX=559292 GN=DPS1 PE=1 SV=3	GO:0005488;GO:0003824;GO:0110165;GO:0008152;GO:0009987	COG0017	J	K24278	PF00152;PF01336	-	-	NO
gene1583	Scaffold3	HD_1	-	536042	535468	575	hypothetical protein	-	-	-	-	-	-	-	-	-	NO
gene1584	Scaffold3	HD_1	+	536254	537366	1113	hypothetical protein	-	ATP-dependent (S)-NAD(P)H-hydrate dehydratase OS=Phaeosphaeria nodorum (strain SN15 / ATCC MYA-4574 / FGSC 10173) OX=321614 GN=SNOG_04206 PE=3 SV=1	GO:0005488;GO:0003824;GO:0110165;GO:0008152;GO:0009987	COG0062	F	K17757	PF01256	-	-	NO
gene1585	Scaffold3	HD_1	+	537978	540353	2376	hypothetical protein	-	Aorsin OS=Aspergillus oryzae (strain ATCC 42149 / RIB 40) OX=510516 GN=aorO PE=1 SV=2	GO:0005488;GO:0003824;GO:0110165;GO:0008152	COG4934	O	K01279	PF09286;PF00082	-	-	NO
gene1586	Scaffold3	HD_1	+	541017	543527	2511	hypothetical protein	-	Zn(2)-C6 fungal-type transcription factor mpsB OS=Macrophomina phaseolina (strain MS6) OX=1126212 GN=mpsB PE=3 SV=2	GO:0140110;GO:0005488;GO:0110165	-	-	K23629	PF04082	-	-	NO
gene1587	Scaffold3	HD_1	+	544746	547746	3001	hypothetical protein	-	Cytochrome P450 monooxygenase AFLA_114810 OS=Aspergillus flavus (strain ATCC 200026 / FGSC A1120 / IAM 13836 / NRRL 3357 / JCM 12722 / SRRC 167) OX=332952 GN=AFLA_114810 PE=3 SV=1	GO:0005488;GO:0003824	COG2124	Q;V	K07824	PF00067	-	-	YES
gene1588	Scaffold3	HD_1	-	552306	547778	4529	hypothetical protein	-	pH-response regulator protein palC OS=Neurospora crassa (strain ATCC 24698 / 74-OR23-1A / CBS 708.71 / DSM 1257 / FGSC 987) OX=367110 GN=palc-1 PE=3 SV=1	GO:0008152;GO:0009987;GO:0050896	COG3145	L	K20803	PF09814;PF13532	-	-	NO
gene1589	Scaffold3	HD_1	+	553149	554531	1383	hypothetical protein	-	-	GO:0110165	-	-	-	-	-	-	NO
gene1590	Scaffold3	HD_1	-	555717	554857	861	ribosome biogenesis protein nsa2	-	Ribosome biogenesis protein NSA2 OS=Phaeosphaeria nodorum (strain SN15 / ATCC MYA-4574 / FGSC 10173) OX=321614 GN=NSA2 PE=3 SV=1	GO:0032991;GO:0110165;GO:0008152;GO:0009987	-	-	K14842	PF01201	-	-	NO
gene1591	Scaffold3	HD_1	+	555928	556860	933	hypothetical protein	rplU	Large ribosomal subunit protein bL21m OS=Neurospora crassa (strain ATCC 24698 / 74-OR23-1A / CBS 708.71 / DSM 1257 / FGSC 987) OX=367110 GN=mrpl49 PE=1 SV=1	GO:0110165	-	-	K02888	-	-	-	NO
gene1592	Scaffold3	HD_1	-	558235	556994	1242	hypothetical protein	-	COP9 signalosome complex subunit 4 OS=Emericella nidulans (strain FGSC A4 / ATCC 38163 / CBS 112.46 / NRRL 194 / M139) OX=227321 GN=csnD PE=1 SV=2	-	-	-	K12178	PF01399	-	-	NO
gene1593	Scaffold3	HD_1	-	559655	558858	798	hypothetical protein	-	Transcriptional activator HAP2 OS=Saccharomyces cerevisiae (strain ATCC 204508 / S288c) OX=559292 GN=HAP2 PE=1 SV=1	GO:0140110;GO:0005488;GO:0110165	-	-	K08064	PF02045	-	-	NO
gene1594	Scaffold3	HD_1	+	560721	561769	1049	hypothetical protein	-	Pirin-like protein OS=Solanum lycopersicum OX=4081 PE=2 SV=1	-	COG1741	R	K06911	PF02678;PF05726	-	-	NO
gene1595	Scaffold3	HD_1	-	563803	562402	1402	hypothetical protein	-	-	GO:0110165	-	-	-	PF10444	-	-	NO
gene1596	Scaffold3	HD_1	+	564277	565246	970	hypothetical protein	-	26S proteasome non-ATPase regulatory subunit 4 homolog OS=Arabidopsis thaliana OX=3702 GN=RPN10 PE=1 SV=1	GO:0032991;GO:0008152	-	-	K03029	PF13519;PF04056;PF00092	-	-	NO
gene1597	Scaffold3	HD_1	-	568145	565400	2746	hypothetical protein	-	Probable dipeptidyl-aminopeptidase B OS=Sclerotinia sclerotiorum (strain ATCC 18683 / 1980 / Ss-1) OX=665079 GN=dapB PE=3 SV=1	GO:0003824;GO:0110165;GO:0008152	COG1506	E	K01282	PF00930;PF00326	-	-	NO
gene1598	Scaffold3	HD_1	-	569399	568789	611	hypothetical protein	-	DNA-directed RNA polymerase II subunit rpb7 OS=Schizosaccharomyces pombe (strain 972 / ATCC 24843) OX=284812 GN=rpb7 PE=1 SV=1	GO:0005488;GO:0032991;GO:0110165;GO:0008152;GO:0009987	-	-	K03015	PF03876;PF00575	-	-	NO
gene1599	Scaffold3	HD_1	+	569964	570709	746	hypothetical protein	-	2-hydroxy-palmitic acid dioxygenase mpo1 OS=Schizosaccharomyces pombe (strain 972 / ATCC 24843) OX=284812 GN=mpo1 PE=3 SV=2	GO:0110165	COG4539	I	K24121	PF06127	-	-	NO
gene1600	Scaffold3	HD_1	+	571053	575512	4460	hypothetical protein	-	ATP synthase subunit alpha, mitochondrial OS=Neurospora crassa (strain ATCC 24698 / 74-OR23-1A / CBS 708.71 / DSM 1257 / FGSC 987) OX=367110 GN=atp-1 PE=3 SV=1	GO:0005215;GO:0005488;GO:0003824;GO:0032991	COG0056	C	K02132	PF00006;PF00306;PF02874;PF08238;PF08238;PF08238;PF08238	-	-	NO
gene1601	Scaffold3	HD_1	-	578128	576112	2017	hypothetical protein	-	-	GO:0140110;GO:0005488	-	-	-	PF03131;PF00170;PF07716	-	-	NO
gene1602	Scaffold3	HD_1	+	579783	583310	3528	hypothetical protein	-	Aspartic proteinase yapsin-3 OS=Saccharomyces cerevisiae (strain ATCC 204508 / S288c) OX=559292 GN=YPS3 PE=1 SV=1	GO:0003824;GO:0110165;GO:0008152	-	-	-	PF00026	-	-	NO
gene1603	Scaffold3	HD_1	-	584049	583597	453	hypothetical protein	-	Large ribosomal subunit protein eL22 OS=Schizosaccharomyces pombe (strain 972 / ATCC 24843) OX=284812 GN=rpl22 PE=1 SV=3	GO:0005198;GO:0032991;GO:0110165;GO:0008152;GO:0009987	-	-	K02891	PF01776	-	-	NO
gene1604	Scaffold3	HD_1	-	586444	584527	1918	hypothetical protein	-	-	-	-	-	-	-	-	-	NO
gene1605	Scaffold3	HD_1	-	590512	588147	2366	hypothetical protein	-	DNA polymerase alpha-associated DNA helicase A OS=Schizosaccharomyces pombe (strain 972 / ATCC 24843) OX=284812 GN=hcs1 PE=3 SV=1	GO:0140657;GO:0003824	COG1112	L	K19783	PF13086;PF13087;PF21138;PF13604;PF13245	-	-	NO
gene1606	Scaffold3	HD_1	+	591030	593277	2248	hypothetical protein	nth	Endonuclease III homolog OS=Emericella nidulans (strain FGSC A4 / ATCC 38163 / CBS 112.46 / NRRL 194 / M139) OX=227321 GN=nth1 PE=3 SV=2	GO:0005488;GO:0003824;GO:0110165;GO:0008152;GO:0009987	COG0177	L	K10773	PF00730	-	-	NO
gene1607	Scaffold3	HD_1	-	594015	593637	379	putative mitochondrial intermembrane space translocase subunit Tim9	-	Mitochondrial import inner membrane translocase subunit tim9 OS=Emericella nidulans (strain FGSC A4 / ATCC 38163 / CBS 112.46 / NRRL 194 / M139) OX=227321 GN=tim9 PE=3 SV=3	GO:0110165;GO:0009987;GO:0051179	-	-	K17777	PF02953	-	-	NO
gene1608	Scaffold3	HD_1	-	595577	594446	1132	hypothetical protein	-	-	-	-	-	K22390	-	-	-	NO
gene1609	Scaffold3	HD_1	+	596648	599278	2631	hypothetical protein	-	Rho-GTPase-activating protein 5 OS=Schizosaccharomyces pombe (strain 972 / ATCC 24843) OX=284812 GN=rga5 PE=4 SV=2	GO:0098772;GO:0065007;GO:0009987	-	-	K19845	PF00620	-	-	NO
gene1610	Scaffold3	HD_1	-	607879	600258	7622	hypothetical protein	vpr	Minor extracellular protease Vpr OS=Bacillus subtilis (strain 168) OX=224308 GN=vpr PE=1 SV=1	GO:0005488;GO:0003824;GO:0110165;GO:0008152;GO:0009987	COG1404	O	K14647	PF12796;PF12796;PF12796;PF12796;PF12796;PF00082;PF00023;PF00023;PF00023;PF13637;PF13637;PF13606;PF06280;PF02225	-	-	YES
gene1611	Scaffold3	HD_1	+	609831	611264	1434	hypothetical protein	-	-	-	-	-	-	-	-	-	YES
gene1612	Scaffold3	HD_1	+	611675	612274	600	hypothetical protein	-	-	-	-	-	-	-	-	-	NO
gene1613	Scaffold3	HD_1	+	612998	614329	1332	hypothetical protein	-	Metallocarboxypeptidase A-like protein MCYG_01475 OS=Arthroderma otae (strain ATCC MYA-4605 / CBS 113480) OX=554155 GN=MCYG_01475 PE=3 SV=1	GO:0005488;GO:0003824;GO:0110165;GO:0008152	COG2866	M	K08637	PF00246	-	-	YES
gene1614	Scaffold3	HD_1	+	614578	615670	1093	hypothetical protein	-	Protein kti12 OS=Schizosaccharomyces pombe (strain 972 / ATCC 24843) OX=284812 GN=kti12 PE=3 SV=1	GO:0005488	-	-	K15456	PF08433;PF08433	-	-	NO
gene1615	Scaffold3	HD_1	-	616798	615809	990	hypothetical protein	-	Uncharacterized protein C1711.08 OS=Schizosaccharomyces pombe (strain 972 / ATCC 24843) OX=284812 GN=SPBC1711.08 PE=2 SV=1	GO:0098772;GO:0005488	-	-	K26216	PF09229;PF08327	-	-	NO
gene1616	Scaffold3	HD_1	+	617914	619524	1611	hypothetical protein	-	NADH-ubiquinone oxidoreductase 51 kDa subunit, mitochondrial OS=Neurospora crassa (strain ATCC 24698 / 74-OR23-1A / CBS 708.71 / DSM 1257 / FGSC 987) OX=367110 GN=nuo-51 PE=2 SV=2	GO:0005215;GO:0005488;GO:0003824;GO:0032991;GO:0110165	COG1894	C	K03942	PF01512;PF10589;PF10531	-	-	NO
gene1617	Scaffold3	HD_1	-	626106	619862	6245	hypothetical protein	-	Nucleoporin NUP145 OS=Chaetomium thermophilum (strain DSM 1495 / CBS 144.50 / IMI 039719) OX=759272 GN=NUP145 PE=1 SV=1	GO:0005198;GO:0032991;GO:0009987;GO:0051179	-	-	K14297	PF04096;PF12110;PF13634;PF13634;PF13634;PF13634;PF13634;PF13634;PF13634;PF13634;PF13634;PF13634;PF13634;PF13634;PF13634	-	-	NO
gene1618	Scaffold3	HD_1	+	627309	628652	1344	hypothetical protein	-	-	GO:0110165	-	-	-	PF20684	-	-	NO
gene1619	Scaffold3	HD_1	-	630369	629699	671	hypothetical protein	-	-	-	-	-	-	-	-	-	NO
gene1620	Scaffold3	HD_1	-	637176	630381	6796	hypothetical protein	-	Uncharacterized transporter C417.10 OS=Schizosaccharomyces pombe (strain 972 / ATCC 24843) OX=284812 GN=SPCC417.10 PE=3 SV=1	GO:0005215;GO:0110165	COG2271	G	K08192	PF07690	-	-	NO
gene1621	Scaffold3	HD_1	-	637989	637468	522	-	-	-	-	-	-	-	-	-	-	NO
gene1622	Scaffold3	HD_1	-	640201	638117	2085	hypothetical protein	rhiE	Rhamnogalacturonate lyase B OS=Emericella nidulans (strain FGSC A4 / ATCC 38163 / CBS 112.46 / NRRL 194 / M139) OX=227321 GN=rglB PE=2 SV=2	GO:0005488;GO:0003824;GO:0110165;GO:0008152;GO:0009987	-	-	K18195	PF14686;PF14683	-	-	NO
gene1623	Scaffold3	HD_1	+	640814	642033	1220	hypothetical protein	-	-	-	-	-	-	PF20174;PF20174	-	-	NO
gene1624	Scaffold3	HD_1	-	644633	642760	1874	hypothetical protein	-	MFS-type transporter cnsO OS=Penicillium expansum OX=27334 GN=cnsO PE=3 SV=1	GO:0005215;GO:0110165	COG2271	G	K08192	PF07690	-	-	NO
gene1625	Scaffold3	HD_1	+	646339	647231	893	hypothetical protein	-	Bifunctional epoxide hydrolase 2 OS=Homo sapiens OX=9606 GN=EPHX2 PE=1 SV=2	GO:0003824	COG1011	H	K02932	-	-	-	NO
gene1626	Scaffold3	HD_1	-	650310	647398	2913	hypothetical protein	-	Sterol regulatory element-binding protein 1 OS=Schizosaccharomyces pombe (strain 972 / ATCC 24843) OX=284812 GN=sre1 PE=1 SV=1	GO:0005488;GO:0065007;GO:0009987;GO:0050896	-	-	K07197	PF09427;PF00010	-	-	NO
gene1627	Scaffold3	HD_1	-	652236	651061	1176	hypothetical protein	-	-	-	-	-	-	-	-	-	NO
gene1628	Scaffold3	HD_1	+	652498	653235	738	hypothetical protein	-	H/ACA ribonucleoprotein complex subunit NHP2 OS=Saccharomyces cerevisiae (strain ATCC 204508 / S288c) OX=559292 GN=NHP2 PE=1 SV=2	GO:0005488;GO:0032991;GO:0110165;GO:0009987	COG1358	J	K11129	PF01248	-	-	NO
gene1629	Scaffold3	HD_1	-	654677	653529	1149	hypothetical protein	-	Geranylgeranyl pyrophosphate synthase OS=Hypoxylon pulicicidum OX=1243767 GN=ggs1 PE=3 SV=1	GO:0003824;GO:0008152;GO:0009987	COG0142	H	K00804	PF00348	-	-	NO
gene1630	Scaffold3	HD_1	+	655666	656582	917	hypothetical protein	-	Cell division control protein 14 OS=Schizosaccharomyces pombe (strain 972 / ATCC 24843) OX=284812 GN=cdc14 PE=1 SV=1	GO:0009987	-	-	K02925	PF08045	-	-	NO
gene1631	Scaffold3	HD_1	+	657356	659608	2253	hypothetical protein	-	-	GO:0110165	-	-	-	PF05730	-	-	NO
gene1632	Scaffold3	HD_1	+	660321	662759	2439	hypothetical protein	tktA	Probable transketolase OS=Schizosaccharomyces pombe (strain 972 / ATCC 24843) OX=284812 GN=SPBC2G5.05 PE=2 SV=1	GO:0005488;GO:0003824;GO:0008152;GO:0009987	COG0021	G	K00615	PF00456;PF02779;PF02780	-	-	NO
gene1633	Scaffold3	HD_1	-	664934	663367	1568	hypothetical protein	-	Putative mannan endo-1,6-alpha-mannosidase C970.02 OS=Schizosaccharomyces pombe (strain 972 / ATCC 24843) OX=284812 GN=SPCC970.02 PE=3 SV=1	GO:0003824;GO:0008152	-	-	K08257	PF03663	-	-	YES
gene1634	Scaffold3	HD_1	+	665414	667768	2355	hypothetical protein	-	-	-	-	-	-	-	-	-	NO
gene1635	Scaffold3	HD_1	-	672144	668062	4083	hypothetical protein	-	ATP-dependent RNA helicase DBP5 OS=Phaeosphaeria nodorum (strain SN15 / ATCC MYA-4574 / FGSC 10173) OX=321614 GN=DBP5 PE=3 SV=1	GO:0140657;GO:0005488;GO:0003824	COG0513	L	K18655	PF00270;PF00271;PF02656	-	-	NO
gene1636	Scaffold3	HD_1	+	672429	675092	2664	hypothetical protein	-	Protein BZZ1 OS=Schizosaccharomyces pombe (strain 972 / ATCC 24843) OX=284812 GN=bzz1 PE=3 SV=1	GO:0110165;GO:0009987	-	-	K20121	PF00611;PF14604;PF00018;PF00018;PF00130;PF07653	-	-	NO
gene1637	Scaffold3	HD_1	-	680278	675686	4593	hypothetical protein	-	Actin-related protein 2 OS=Saccharomyces cerevisiae (strain ATCC 204508 / S288c) OX=559292 GN=ARP2 PE=1 SV=1	-	COG5277	Z	K17260	PF00022;PF03856	-	-	NO
gene1638	Scaffold3	HD_1	+	680730	682063	1334	hypothetical protein	-	Lipid droplet phospholipase 1 OS=Saccharomyces cerevisiae (strain ATCC 204508 / S288c) OX=559292 GN=LPL1 PE=1 SV=1	GO:0110165;GO:0008152	-	-	K08869	PF05057;PF02089	-	-	NO
gene1639	Scaffold3	HD_1	-	683452	682421	1032	hypothetical protein	-	Putative glutamate--cysteine ligase regulatory subunit OS=Schizosaccharomyces pombe (strain 972 / ATCC 24843) OX=284812 GN=SPCC737.06c PE=3 SV=1	GO:0005488;GO:0003824;GO:0008152;GO:0009987	-	-	K11205	PF00248	-	-	NO
gene1640	Scaffold3	HD_1	+	683789	684481	693	AP-2 complex subunit sigma	-	AP-1 complex subunit sigma-1 OS=Schizosaccharomyces pombe (strain 972 / ATCC 24843) OX=284812 GN=vas2 PE=1 SV=1	GO:0060090;GO:0005488;GO:0032991;GO:0009987;GO:0051179	-	-	K12394	PF01217	-	-	NO
gene1641	Scaffold3	HD_1	+	685431	686552	1122	hypothetical protein	-	Repressor of RNA polymerase III transcription maf1 OS=Schizosaccharomyces pombe (strain 972 / ATCC 24843) OX=284812 GN=maf1 PE=1 SV=5	GO:0110165;GO:0065007	-	-	K25817	PF09174	-	-	NO
gene1642	Scaffold3	HD_1	+	687096	688452	1357	hypothetical protein	-	3-keto-steroid reductase erg27 OS=Aspergillus fumigatus (strain ATCC MYA-4609 / CBS 101355 / FGSC A1100 / Af293) OX=330879 GN=erg27 PE=3 SV=1	-	-	-	K09827	-	-	-	NO
gene1643	Scaffold3	HD_1	-	691017	688734	2284	hypothetical protein	-	Ribosomal lysine N-methyltransferase set10 OS=Schizosaccharomyces pombe (strain 972 / ATCC 24843) OX=284812 GN=set10 PE=3 SV=1	GO:0003824;GO:0008152	-	-	K19199	-	-	-	NO
gene1644	Scaffold3	HD_1	+	691154	693276	2123	hypothetical protein	-	General transcription and DNA repair factor IIH subunit tcf-29 OS=Neurospora crassa (strain ATCC 24698 / 74-OR23-1A / CBS 708.71 / DSM 1257 / FGSC 987) OX=367110 GN=tcf-29 PE=3 SV=1	GO:0032991;GO:0008152;GO:0009987;GO:0050896	-	-	K03141	PF08567;PF03909	-	-	NO
gene1645	Scaffold3	HD_1	+	693610	696375	2766	hypothetical protein	-	GTPase-binding protein rid1 OS=Schizosaccharomyces pombe (strain 972 / ATCC 24843) OX=284812 GN=rid1 PE=4 SV=2	GO:0005488;GO:0009987	-	-	-	PF06371	-	-	NO
gene1646	Scaffold3	HD_1	-	697919	696802	1118	hypothetical protein	-	-	-	-	-	K13507	PF06999	-	-	NO
gene1647	Scaffold3	HD_1	+	698052	699158	1107	hypothetical protein	-	-	-	-	-	-	-	-	-	NO
gene1648	Scaffold3	HD_1	+	699972	700802	831	hypothetical protein	-	-	-	-	-	-	-	-	-	NO
gene1649	Scaffold3	HD_1	-	702408	700929	1480	hypothetical protein	glpA	Transmembrane transporter FVEG_12640 OS=Gibberella moniliformis (strain M3125 / FGSC 7600) OX=334819 GN=FVEG_12640 PE=2 SV=1	GO:0110165	-	-	K00111	PF01490	-	-	NO
gene1650	Scaffold3	HD_1	+	703285	704243	959	hypothetical protein	-	-	-	-	-	-	PF09362	-	-	NO
gene1651	Scaffold3	HD_1	-	712770	712468	303	-	-	-	-	-	-	-	-	-	-	NO
gene1652	Scaffold3	HD_1	-	795704	795042	663	hypothetical protein	ilvA	Serine racemase OS=Oryza sativa subsp. japonica OX=39947 GN=SERR PE=1 SV=2	GO:0005488;GO:0008152;GO:0009987	COG1171	E	K01754	PF00291	-	-	NO
gene1653	Scaffold3	HD_1	+	796754	797202	449	major facilitator superfamily transporter	-	MFS-type transporter oryN OS=Aspergillus oryzae (strain ATCC 42149 / RIB 40) OX=510516 GN=oryN PE=3 SV=1	GO:0005215;GO:0110165	-	-	K08192	PF00083;PF07690	-	-	NO
gene1654	Scaffold3	HD_1	-	803383	797371	6013	hypothetical protein	-	Proteasome activator complex subunit 4 OS=Mus musculus OX=10090 GN=Psme4 PE=1 SV=1	GO:0098772;GO:0005488;GO:0008152;GO:0009987;GO:0050896	-	-	K06699	PF16507;PF11919;PF16547	-	-	NO
gene1655	Scaffold3	HD_1	+	804100	804639	540	hypothetical protein	-	DNA replication complex GINS protein PSF3 OS=Phaeosphaeria nodorum (strain SN15 / ATCC MYA-4574 / FGSC 10173) OX=321614 GN=PSF3 PE=3 SV=1	GO:0032991;GO:0008152;GO:0009987	-	-	K10734	PF05916	-	-	NO
gene1656	Scaffold3	HD_1	-	808662	805757	2906	hypothetical protein	-	Large ribosomal subunit protein eL8B OS=Candida albicans (strain SC5314 / ATCC MYA-2876) OX=237561 GN=RPL8B PE=1 SV=1	GO:0005488;GO:0032991;GO:0008152;GO:0009987	COG1358	J	K02936	PF01248	-	-	NO
gene1657	Scaffold3	HD_1	-	818241	808785	9457	hypothetical protein	sucA	2-oxoglutarate dehydrogenase, mitochondrial OS=Saccharomyces cerevisiae (strain ATCC 204508 / S288c) OX=559292 GN=KGD1 PE=1 SV=2	GO:0005488;GO:0003824;GO:0110165;GO:0008152;GO:0009987	COG0567	C	K00164	PF00632;PF00328;PF16870;PF00676;PF02779;PF16078	-	-	NO
gene1658	Scaffold3	HD_1	-	818781	818599	183	-	-	-	-	-	-	-	-	-	-	NO
gene1659	Scaffold3	HD_1	+	818811	825178	6368	hypothetical protein	-	V-type proton ATPase subunit a OS=Neurospora crassa (strain ATCC 24698 / 74-OR23-1A / CBS 708.71 / DSM 1257 / FGSC 987) OX=367110 GN=vph-1 PE=3 SV=1	GO:0140657;GO:0005215;GO:0032991	COG0436	E	K02154	PF01496;PF00155;PF07690	-	-	NO
gene1660	Scaffold3	HD_1	+	825533	826424	892	hypothetical protein	qorB	Agroclavine dehydrogenase OS=Claviceps fusiformis OX=40602 GN=easG PE=3 SV=1	-	COG0702	R	K19267	-	-	-	NO
gene1661	Scaffold3	HD_1	-	827561	827078	484	hypothetical protein	-	Cytochrome b-c1 complex subunit 8 OS=Neurospora crassa (strain ATCC 24698 / 74-OR23-1A / CBS 708.71 / DSM 1257 / FGSC 987) OX=367110 GN=qcr8 PE=1 SV=1	GO:0032991;GO:0008152;GO:0009987	-	-	K00418	PF02939	-	-	NO
gene1662	Scaffold3	HD_1	+	827906	828800	895	hypothetical protein	-	Prohibitin-1 OS=Schizosaccharomyces pombe (strain 972 / ATCC 24843) OX=284812 GN=phb1 PE=3 SV=1	GO:0110165	COG0330	O	K17080	PF01145	-	-	NO
gene1663	Scaffold3	HD_1	-	829305	828964	342	hypothetical protein	-	Ubiquitin-conjugating enzyme E2 pex4 OS=Dictyostelium discoideum OX=44689 GN=pex4 PE=3 SV=1	-	-	-	K10689	PF00179	-	-	NO
gene1664	Scaffold3	HD_1	+	830311	832356	2046	hypothetical protein	aofH	L-amino-acid oxidase OS=Neurospora crassa (strain ATCC 24698 / 74-OR23-1A / CBS 708.71 / DSM 1257 / FGSC 987) OX=367110 GN=lox PE=1 SV=2	GO:0003824	COG1231	E	K00274	PF01593	-	-	YES
gene1665	Scaffold3	HD_1	-	834772	833499	1274	-	-	-	-	-	-	-	-	-	-	NO
gene1666	Scaffold3	HD_1	+	836562	837140	579	hypothetical protein	-	-	-	-	-	-	-	-	-	NO
gene1667	Scaffold3	HD_1	-	838019	837464	556	hypothetical protein	-	-	-	-	-	-	-	-	-	NO
gene1668	Scaffold3	HD_1	+	839035	841573	2539	hypothetical protein	-	Zinc finger transcription factor ace1 OS=Hypocrea jecorina OX=51453 GN=ace1 PE=4 SV=1	-	-	-	-	-	-	-	NO
gene1669	Scaffold3	HD_1	+	842985	844660	1676	hypothetical protein	-	WSC domain-containing protein ARB_07870 OS=Arthroderma benhamiae (strain ATCC MYA-4681 / CBS 112371) OX=663331 GN=ARB_07870 PE=1 SV=1	-	-	-	K08254	PF09362;PF01822	-	-	YES
gene1670	Scaffold3	HD_1	+	845190	847449	2260	hypothetical protein	-	Nitrogen assimilation transcription factor nit-4 OS=Neurospora crassa (strain ATCC 24698 / 74-OR23-1A / CBS 708.71 / DSM 1257 / FGSC 987) OX=367110 GN=nit-4 PE=4 SV=2	GO:0140110;GO:0005488;GO:0110165	-	-	-	PF00172	-	-	NO
gene1671	Scaffold3	HD_1	-	850867	848621	2247	hypothetical protein	-	-	-	-	-	-	-	-	-	YES
gene1672	Scaffold3	HD_1	+	853064	854191	1128	hypothetical protein	-	-	GO:0110165	-	-	-	PF20684	-	-	NO
gene1673	Scaffold3	HD_1	-	855923	855147	777	hypothetical protein	-	-	GO:0110165	-	-	-	-	-	-	NO
gene1674	Scaffold3	HD_1	+	856529	857536	1008	hypothetical protein	-	Putative heme-binding peroxidase OS=Emericella nidulans (strain FGSC A4 / ATCC 38163 / CBS 112.46 / NRRL 194 / M139) OX=227321 GN=AN5440 PE=3 SV=1	GO:0016209;GO:0005488;GO:0003824;GO:0009987;GO:0050896	COG0376	P	K00428	PF00141	-	-	NO
gene1675	Scaffold3	HD_1	-	859950	857941	2010	hypothetical protein	-	Paxillin-like protein 1 OS=Saccharomyces cerevisiae (strain ATCC 204508 / S288c) OX=559292 GN=PXL1 PE=1 SV=3	GO:0098772;GO:0005488	-	-	K19867	PF00412;PF00412	-	-	NO
gene1676	Scaffold3	HD_1	+	861405	863038	1634	hypothetical protein	-	Cytochrome P450 monooxygenase hepC OS=Aspergillus oryzae (strain ATCC 42149 / RIB 40) OX=510516 GN=hepC PE=3 SV=2	GO:0005488;GO:0003824	COG2124	Q;V	K07824	PF00067	-	-	NO
gene1677	Scaffold3	HD_1	+	864272	865800	1529	hypothetical protein	-	Inositol-3-phosphate synthase OS=Dictyostelium discoideum OX=44689 GN=ino1 PE=3 SV=1	GO:0003824;GO:0008152;GO:0009987	COG1260	I	K01858	PF07994;PF07994;PF01658	-	-	NO
gene1679	Scaffold3	HD_1	+	869105	880620	11516	hypothetical protein	psd	Guanine nucleotide-binding protein subunit alpha OS=Cochliobolus heterostrophus (strain C4 / ATCC 48331 / race T) OX=665024 GN=CGA1 PE=3 SV=3	GO:0005488;GO:0003824;GO:0110165;GO:0008152;GO:0009987	COG0688	I	K01613	PF00503;PF08202;PF02666;PF00168;PF00168;PF12710;PF00025	-	-	NO
gene1680	Scaffold3	HD_1	-	887315	881225	6091	hypothetical protein	-	Exocyst complex component SEC3 OS=Saccharomyces cerevisiae (strain ATCC 204508 / S288c) OX=559292 GN=SEC3 PE=1 SV=1	GO:0032991;GO:0009987;GO:0051179	-	-	K19983	PF20654;PF09763;PF15277	-	-	NO
gene1681	Scaffold3	HD_1	+	887750	889141	1392	hypothetical protein	-	-	GO:0110165	-	-	-	PF05022	-	-	YES
gene1682	Scaffold3	HD_1	-	891878	889664	2215	hypothetical protein	-	-	-	-	-	-	-	-	-	NO
gene1683	Scaffold3	HD_1	-	896179	893887	2293	hypothetical protein	-	-	GO:0005488	-	-	-	PF02301	-	-	NO
gene1684	Scaffold3	HD_1	+	897233	900656	3424	hypothetical protein	-	Cell division control protein 4 OS=Candida albicans OX=5476 GN=CDC4 PE=3 SV=1	-	-	-	K03361	PF00400;PF00400;PF00400;PF00400;PF00400;PF00400;PF00400;PF12937;PF00646	-	-	NO
gene1685	Scaffold3	HD_1	-	902172	901357	816	hypothetical protein	-	-	-	-	-	-	-	-	-	YES
gene1686	Scaffold3	HD_1	+	903972	905675	1704	hypothetical protein	-	MFS-rype transporter paaT OS=Penicillium rubens (strain ATCC 28089 / DSM 1075 / NRRL 1951 / Wisconsin 54-1255) OX=500485 GN=paaT PE=3 SV=1	GO:0005215;GO:0110165	COG2814	G	K08158	PF07690	-	-	NO
gene1687	Scaffold3	HD_1	-	909612	906198	3415	hypothetical protein	-	Magnesium-dependent phosphatase 1 OS=Mus musculus OX=10090 GN=Mdp1 PE=1 SV=1	-	-	-	K17619	PF12689	-	-	NO
gene1688	Scaffold3	HD_1	+	910163	910781	619	hypothetical protein	-	Dynactin subunit 6 OS=Nematostella vectensis OX=45351 GN=dctn6 PE=3 SV=1	GO:0003824;GO:0032991;GO:0110165	-	-	K10428	-	-	-	NO
gene1689	Scaffold3	HD_1	-	911524	910823	702	hypothetical protein	-	-	-	COG1514	J	K00966	PF13563	-	-	NO
gene1690	Scaffold3	HD_1	+	912463	913659	1197	hypothetical protein	-	Peroxiredoxin-like 2C OS=Mus musculus OX=10090 GN=Prxl2c PE=2 SV=1	-	-	-	-	PF13911	-	-	NO
gene1691	Scaffold3	HD_1	+	915453	917453	2001	hypothetical protein	-	-	-	-	-	-	-	-	-	NO
gene1692	Scaffold3	HD_1	-	918586	917619	968	hypothetical protein	msrC	Free methionine-R-sulfoxide reductase OS=Saccharomyces cerevisiae (strain ATCC 204508 / S288c) OX=559292 GN=YKL069W PE=1 SV=1	-	COG1956	V;T	K08968	PF13185;PF01590	-	-	NO
gene1693	Scaffold3	HD_1	+	919089	920012	924	hypothetical protein	-	Hydrolase pyvD OS=Aspergillus violaceofuscus (strain CBS 115571) OX=1450538 GN=pyvD PE=3 SV=1	GO:0003824	-	-	K01061	PF01738	-	-	NO
gene1694	Scaffold3	HD_1	+	920679	922096	1418	hypothetical protein	metE	Uncharacterized protein YxjH OS=Bacillus subtilis (strain 168) OX=224308 GN=yxjH PE=4 SV=4	GO:0005488;GO:0003824;GO:0008152;GO:0009987	COG0620	E	K00549	PF01717	-	-	NO
gene1695	Scaffold3	HD_1	+	922338	922490	153	-	-	-	-	-	-	-	-	-	-	NO
gene1696	Scaffold3	HD_1	-	923793	922657	1137	hypothetical protein	plc	1-phosphatidylinositol phosphodiesterase OS=Staphylococcus aureus (strain Newman) OX=426430 GN=plc PE=1 SV=2	GO:0003824;GO:0110165;GO:0008152	-	-	K01771	-	-	-	NO
gene1697	Scaffold3	HD_1	+	923876	924586	711	hypothetical protein	-	Dynactin subunit 5 OS=Mus musculus OX=10090 GN=Dctn5 PE=1 SV=1	GO:0003824;GO:0110165	-	-	K10427	PF21711;PF00132;PF14602	-	-	NO
gene1698	Scaffold3	HD_1	+	926100	926672	573	hypothetical protein	gfa	Putative glutathione-dependent formaldehyde-activating enzyme OS=Talaromyces marneffei (strain ATCC 18224 / CBS 334.59 / QM 7333) OX=441960 GN=PMAA_051990 PE=3 SV=1	GO:0005488;GO:0003824;GO:0008152;GO:0009987;GO:0098754	COG3791	S	K03396	PF04828	-	-	NO
gene1699	Scaffold3	HD_1	+	929701	931289	1589	hypothetical protein	-	Biofilm regulator 1 OS=Candida albicans (strain SC5314 / ATCC MYA-2876) OX=237561 GN=BRG1 PE=1 SV=2	GO:0005488;GO:0065007	-	-	K11204	PF00320	-	-	NO
gene1700	Scaffold3	HD_1	+	932301	943667	11367	hypothetical protein	-	Glutamate--cysteine ligase OS=Neurospora crassa (strain ATCC 24698 / 74-OR23-1A / CBS 708.71 / DSM 1257 / FGSC 987) OX=367110 GN=gcs-1 PE=3 SV=1	GO:0005488;GO:0003824;GO:0008152;GO:0009987	COG3345	G	K11204	PF03074;PF16499;PF16499	-	-	NO
gene1701	Scaffold3	HD_1	+	944345	945532	1188	hypothetical protein	ribA	Probable GTP cyclohydrolase-2 OS=Schizosaccharomyces pombe (strain 972 / ATCC 24843) OX=284812 GN=rib1 PE=3 SV=1	GO:0005488;GO:0003824;GO:0008152;GO:0009987	COG0108	H	K01497	PF00925	-	-	NO
gene1702	Scaffold3	HD_1	-	949404	946615	2790	hypothetical protein	-	-	GO:0045182;GO:0005488	-	-	-	PF12937	-	-	NO
gene1703	Scaffold3	HD_1	+	949480	951208	1729	hypothetical protein	-	Cytochrome P450 monooxygenase hkm5 OS=Aspergillus hancockii OX=1873369 PE=1 SV=1	GO:0005488;GO:0003824	COG2124	Q;V	K24160	PF00067	-	-	NO
gene1704	Scaffold3	HD_1	+	955190	956914	1725	hypothetical protein	-	Spore development regulator vosA OS=Emericella nidulans (strain FGSC A4 / ATCC 38163 / CBS 112.46 / NRRL 194 / M139) OX=227321 GN=vosA PE=1 SV=2	GO:0110165	-	-	-	PF11754;PF11754	-	-	NO
gene1705	Scaffold3	HD_1	+	957750	958639	890	hypothetical protein	-	Protein transport protein use1 OS=Schizosaccharomyces pombe (strain 972 / ATCC 24843) OX=284812 GN=use1 PE=3 SV=1	GO:0110165;GO:0009987;GO:0051179	-	-	-	-	-	-	NO
gene1706	Scaffold3	HD_1	-	959750	958758	993	hypothetical protein	-	Coatomer subunit epsilon OS=Gallus gallus OX=9031 GN=COPE PE=2 SV=1	GO:0005198;GO:0110165;GO:0009987;GO:0051179	-	-	K17268	PF04733;PF13432;PF13432;PF13432	-	-	NO
gene1707	Scaffold3	HD_1	-	961343	960072	1272	hypothetical protein	-	Serine/threonine-protein phosphatase 2A activator 2 OS=Neurospora crassa (strain ATCC 24698 / 74-OR23-1A / CBS 708.71 / DSM 1257 / FGSC 987) OX=367110 GN=rrd-2 PE=3 SV=1	GO:0098772;GO:0003824;GO:0110165	-	-	K17605	PF03095	-	-	NO
gene1708	Scaffold3	HD_1	+	962655	964598	1944	hypothetical protein	-	-	-	-	-	-	-	-	-	NO
gene1709	Scaffold3	HD_1	+	965762	966358	597	hypothetical protein	-	Glutathione peroxidase-like peroxiredoxin gpx1 OS=Schizosaccharomyces pombe (strain 972 / ATCC 24843) OX=284812 GN=gpx1 PE=1 SV=1	GO:0016209;GO:0003824;GO:0050896	COG0386	V;I	K23856	PF00255	-	-	NO
gene1710	Scaffold3	HD_1	-	967943	966561	1383	hypothetical protein	-	Regulator of cytoskeleton and endocytosis RVS167 OS=Candida albicans (strain SC5314 / ATCC MYA-2876) OX=237561 GN=RVS167 PE=3 SV=2	GO:0110165;GO:0009987;GO:0051179	-	-	K12562	PF03114;PF00018;PF07653;PF14604	-	-	NO
gene1711	Scaffold3	HD_1	+	968455	970190	1736	hypothetical protein	iscS	Cysteine desulfurase, mitochondrial OS=Arthroderma benhamiae (strain ATCC MYA-4681 / CBS 112371) OX=663331 GN=ARB_05732-2 PE=3 SV=1	GO:0005488;GO:0003824;GO:0008152;GO:0009987	COG1104	E	K04487	PF00266;PF01212;PF01041	-	-	NO
gene1712	Scaffold3	HD_1	-	977205	970802	6404	Vacuolar calcium ion transporter	chaA	Acyltransferase sidL OS=Aspergillus fumigatus (strain ATCC MYA-4609 / CBS 101355 / FGSC A1100 / Af293) OX=330879 GN=sidL PE=2 SV=1	GO:0005215;GO:0110165	COG0387	P	K07300	PF13523;PF01699;PF01699	-	-	NO
gene1713	Scaffold3	HD_1	+	978371	981937	3567	hypothetical protein	-	-	-	-	-	K13172	-	-	-	NO
gene1714	Scaffold3	HD_1	+	983022	986687	3666	hypothetical protein	-	-	-	-	-	-	-	-	-	NO
gene1715	Scaffold3	HD_1	-	988456	987157	1300	hypothetical protein	-	-	-	-	-	K04640	PF08213	-	-	NO
gene1716	Scaffold3	HD_1	+	989750	990693	944	-	-	-	-	-	-	-	-	-	-	NO
gene1717	Scaffold3	HD_1	-	992174	991085	1090	hypothetical protein	-	-	GO:0003824;GO:0110165;GO:0008152	COG3752	R	-	PF06966;PF06966	-	-	NO
gene1718	Scaffold3	HD_1	+	999172	1003592	4421	hypothetical protein	-	Epsin-1 OS=Schizosaccharomyces pombe (strain 972 / ATCC 24843) OX=284812 GN=ent1 PE=1 SV=2	GO:0005488;GO:0110165;GO:0051179	-	-	K12471	PF01417;PF00096;PF00096;PF00096;PF00096	-	-	NO
gene1719	Scaffold3	HD_1	-	1005166	1003835	1332	hypothetical protein	-	Dimethylaniline monooxygenase [N-oxide-forming] 2 OS=Oryctolagus cuniculus OX=9986 GN=FMO2 PE=1 SV=3	GO:0005488;GO:0003824	COG2072	P	K07222	PF00743	-	-	NO
gene1720	Scaffold3	HD_1	+	1006082	1008581	2500	fructose-1,6-bisphosphatase	fbp	Fructose-1,6-bisphosphatase OS=Saccharomyces cerevisiae (strain ATCC 204508 / S288c) OX=559292 GN=FBP1 PE=1 SV=2	GO:0005488;GO:0003824;GO:0008152	COG0158	G	K03841	PF00316;PF18913;PF01370;PF16363	-	-	NO
gene1721	Scaffold3	HD_1	+	1010834	1014273	3440	hypothetical protein	-	-	-	-	-	-	-	-	-	NO
gene1722	Scaffold3	HD_1	+	1017127	1018443	1317	hypothetical protein	-	3-ketoacyl-CoA thiolase, peroxisomal OS=Yarrowia lipolytica (strain CLIB 122 / E 150) OX=284591 GN=POT1 PE=3 SV=1	GO:0003824	COG0183	I	K07513	PF00108;PF02803	-	-	NO
gene1723	Scaffold3	HD_1	-	1026406	1018564	7843	hypothetical protein	-	Probable metabolite transport protein YBR241C OS=Saccharomyces cerevisiae (strain ATCC 204508 / S288c) OX=559292 GN=YBR241C PE=1 SV=1	GO:0005215;GO:0110165	COG2814	G	K08142	PF00083;PF07690	-	-	NO
gene1724	Scaffold3	HD_1	+	1027033	1028357	1325	hypothetical protein	-	Serine/threonine-protein kinase SSN3 OS=Phaeosphaeria nodorum (strain SN15 / ATCC MYA-4574 / FGSC 10173) OX=321614 GN=SSN3 PE=3 SV=1	GO:0005488;GO:0003824;GO:0008152;GO:0009987	COG0515	T	K02208	PF00069;PF07714	-	-	NO
gene1725	Scaffold3	HD_1	+	1030609	1036782	6174	hypothetical protein	-	Guanine nucleotide-binding protein alpha-2 subunit OS=Neurospora crassa (strain ATCC 24698 / 74-OR23-1A / CBS 708.71 / DSM 1257 / FGSC 987) OX=367110 GN=gna-2 PE=2 SV=1	GO:0005488;GO:0003824;GO:0065007;GO:0009987	-	-	K04640	PF00503;PF00025	-	-	NO
gene1726	Scaffold3	HD_1	+	1038561	1045989	7429	hypothetical protein	-	Cell wall alpha-1,3-glucan synthase ags1 OS=Schizosaccharomyces pombe (strain 972 / ATCC 24843) OX=284812 GN=ags1 PE=1 SV=3	GO:0003824;GO:0110165;GO:0008152	COG0366	G	K00749	PF00128;PF00534;PF13692	-	-	YES
gene1727	Scaffold3	HD_1	-	1048804	1047761	1044	hypothetical protein	engB	GTP-binding protein 8 OS=Homo sapiens OX=9606 GN=GTPBP8 PE=1 SV=1	GO:0005488	COG0218	D	K03978	PF01926	-	-	NO
gene1728	Scaffold3	HD_1	+	1049102	1049442	341	hypothetical protein	-	-	GO:0110165;GO:0009987	-	-	K18191	PF13233	-	-	NO
gene1729	Scaffold3	HD_1	+	1050190	1050552	363	hypothetical protein	-	-	GO:0110165	-	-	-	-	-	-	NO
gene1730	Scaffold3	HD_1	-	1056105	1051305	4801	hypothetical protein	-	Sphingosine-1-phosphate lyase OS=Saccharomyces cerevisiae (strain ATCC 204508 / S288c) OX=559292 GN=DPL1 PE=1 SV=1	GO:0005488;GO:0003824;GO:0008152;GO:0009987	COG0076	E	K01634	PF13933;PF00282	-	-	YES
gene1731	Scaffold3	HD_1	+	1057100	1059184	2085	ZIP zinc transporter-domain-containing protein	-	Zinc-regulated transporter 1 OS=Schizosaccharomyces pombe (strain 972 / ATCC 24843) OX=284812 GN=zrt1 PE=1 SV=1	GO:0005215;GO:0110165	-	-	K14709	PF02535	-	-	YES
gene1732	Scaffold3	HD_1	-	1061548	1059531	2018	hypothetical protein	-	Carboxypeptidase S1 homolog A OS=Arthroderma otae (strain ATCC MYA-4605 / CBS 113480) OX=554155 GN=SCPA PE=3 SV=1	GO:0003824;GO:0008152	-	-	K13289	PF00450	-	-	NO
gene1733	Scaffold3	HD_1	-	1064420	1062476	1945	hypothetical protein	-	-	GO:0140110;GO:0110165;GO:0008152	-	-	K04508	PF08513	-	-	NO
gene1734	Scaffold3	HD_1	+	1064828	1065963	1136	hypothetical protein	-	Transmembrane protein 115 OS=Homo sapiens OX=9606 GN=TMEM115 PE=1 SV=1	GO:0110165;GO:0009987;GO:0051179	-	-	K04859	PF08551	-	-	NO
gene1735	Scaffold3	HD_1	-	1066558	1066280	279	hypothetical protein	rpmD	Large ribosomal subunit protein uL30m OS=Neurospora crassa (strain ATCC 24698 / 74-OR23-1A / CBS 708.71 / DSM 1257 / FGSC 987) OX=367110 GN=mrpl33 PE=1 SV=1	GO:0005198;GO:0032991;GO:0008152;GO:0009987	-	-	K02907	PF00327	-	-	NO
gene1736	Scaffold3	HD_1	+	1066788	1069112	2325	hypothetical protein	-	Exocyst complex component sec6 OS=Schizosaccharomyces pombe (strain 972 / ATCC 24843) OX=284812 GN=sec6 PE=1 SV=2	GO:0032991;GO:0009987;GO:0051179	-	-	K06110	PF06046	-	-	NO
gene1737	Scaffold3	HD_1	-	1075712	1069257	6456	hypothetical protein	-	Ribosomal RNA-processing protein 12 OS=Saccharomyces cerevisiae (strain ATCC 204508 / S288c) OX=559292 GN=RRP12 PE=1 SV=1	GO:0110165	COG0464	M;D;T	K14794	PF08161;PF00004;PF00004;PF17866	-	-	NO
gene1738	Scaffold3	HD_1	-	1080328	1075742	4587	hypothetical protein	-	NFX1-type zinc finger-containing protein 1 OS=Mus musculus OX=10090 GN=Znfx1 PE=1 SV=3	GO:0140657;GO:0005488;GO:0003824	COG0515	T	K11701	PF13087;PF13086;PF00004;PF13245	-	-	NO
gene1739	Scaffold3	HD_1	+	1080617	1082023	1407	hypothetical protein	-	-	-	-	-	-	-	-	-	NO
gene1740	Scaffold3	HD_1	-	1084626	1083315	1312	hypothetical protein	-	-	-	-	-	-	-	-	-	NO
gene1741	Scaffold3	HD_1	-	1089125	1086318	2808	hypothetical protein	-	Uncharacterized protein C29B5.04c OS=Schizosaccharomyces pombe (strain 972 / ATCC 24843) OX=284812 GN=SPBC29B5.04c PE=4 SV=1	GO:0003824	COG4850	I	K13181	PF09949	-	-	NO
gene1742	Scaffold3	HD_1	+	1089788	1090459	672	hypothetical protein	-	Trimethylamine-oxide aldolase OS=Ruegeria pomeroyi (strain ATCC 700808 / DSM 15171 / DSS-3) OX=246200 GN=tdm PE=1 SV=2	-	COG3665	S	K09967	PF09347	-	-	NO
gene1743	Scaffold3	HD_1	+	1091914	1094528	2615	hypothetical protein	-	LysM domain-containing protein ARB_05157 OS=Arthroderma benhamiae (strain ATCC MYA-4681 / CBS 112371) OX=663331 GN=ARB_05157 PE=1 SV=1	-	-	-	K01183	PF01476;PF01476	-	-	YES
gene1744	Scaffold3	HD_1	-	1095585	1094907	679	hypothetical protein	-	Large ribosomal subunit protein uL16m OS=Neurospora crassa (strain ATCC 24698 / 74-OR23-1A / CBS 708.71 / DSM 1257 / FGSC 987) OX=367110 GN=mrpl16 PE=1 SV=1	GO:0005198;GO:0005488;GO:0032991;GO:0110165;GO:0008152;GO:0009987	COG0197	J	K10756	PF00252	-	-	NO
gene1745	Scaffold3	HD_1	+	1095962	1099344	3383	hypothetical protein	-	Replication factor C subunit 1 OS=Schizosaccharomyces pombe (strain 972 / ATCC 24843) OX=284812 GN=rfc1 PE=1 SV=1	GO:0140657;GO:0005488;GO:0003824;GO:0032991;GO:0110165;GO:0008152;GO:0009987;GO:0050896	COG0470	L	K10754	PF08519;PF00533;PF00004	-	-	NO
gene1746	Scaffold3	HD_1	-	1100296	1099552	745	hypothetical protein	-	Peptidyl-prolyl cis-trans isomerase E OS=Mus musculus OX=10090 GN=Ppie PE=1 SV=2	GO:0005488;GO:0003824	COG0724	J	K09564	PF00076	-	-	NO
gene1747	Scaffold3	HD_1	+	1100401	1104410	4010	hypothetical protein	-	Protein transport protein sec31 OS=Aspergillus fumigatus (strain ATCC MYA-4609 / CBS 101355 / FGSC A1100 / Af293) OX=330879 GN=sec31 PE=3 SV=1	GO:0110165;GO:0009987;GO:0051179	-	-	K14005	PF00400;PF07304	-	-	NO
gene1748	Scaffold3	HD_1	-	1106843	1105611	1233	hypothetical protein	-	-	GO:0003824;GO:0110165	-	-	K05531	PF05637	-	-	NO
gene1749	Scaffold3	HD_1	+	1107681	1108613	933	hypothetical protein	-	-	GO:0110165	-	-	-	-	-	-	NO
gene1750	Scaffold3	HD_1	+	1109109	1109951	843	hypothetical protein	-	-	-	-	-	-	-	-	-	NO
gene1751	Scaffold3	HD_1	+	1110278	1114414	4137	hypothetical protein	-	Lymphoid-specific helicase OS=Homo sapiens OX=9606 GN=HELLS PE=1 SV=1	GO:0140657;GO:0005488;GO:0003824;GO:0110165	COG0553	K;L	K19001	PF00176;PF00271;PF04851;PF20174	-	-	NO
gene1752	Scaffold3	HD_1	-	1115361	1114729	633	hypothetical protein	-	Probable rhamnogalacturonate lyase C OS=Emericella nidulans (strain FGSC A4 / ATCC 38163 / CBS 112.46 / NRRL 194 / M139) OX=227321 GN=rglC PE=3 SV=1	GO:0003824	COG2129	R	K15053	PF00149	-	-	NO
gene1753	Scaffold3	HD_1	+	1116076	1117355	1280	hypothetical protein	-	Actin cytoskeleton-regulatory complex protein end3 OS=Botryotinia fuckeliana (strain B05.10) OX=332648 GN=end3 PE=3 SV=1	GO:0005488;GO:0110165;GO:0009987;GO:0051179	-	-	K20048	PF12761;PF12763;PF00036	-	-	NO
gene1754	Scaffold3	HD_1	-	1120990	1117414	3577	hypothetical protein	-	DNA repair protein RAD5 OS=Gibberella zeae (strain ATCC MYA-4620 / CBS 123657 / FGSC 9075 / NRRL 31084 / PH-1) OX=229533 GN=RAD5 PE=3 SV=1	GO:0140657;GO:0005488;GO:0003824;GO:0110165	COG0553	K;L	K15505	PF00271;PF00176	-	-	NO
gene1755	Scaffold3	HD_1	+	1121339	1123495	2157	hypothetical protein	-	Uncharacterized protein DDB_G0292642 OS=Dictyostelium discoideum OX=44689 GN=DDB_G0292642 PE=4 SV=2	GO:0005488;GO:0003824;GO:0110165;GO:0008152	-	-	K08496	PF17304	-	-	NO
gene1756	Scaffold3	HD_1	+	1124417	1127785	3369	hypothetical protein	-	Elongation factor 3 OS=Eremothecium gossypii (strain ATCC 10895 / CBS 109.51 / FGSC 9923 / NRRL Y-1056) OX=284811 GN=TEF3 PE=3 SV=2	GO:0045182;GO:0005488;GO:0003824;GO:0110165	COG0488	R	K03235	PF00005;PF00005;PF00005;PF17947	-	-	NO
gene1757	Scaffold3	HD_1	-	1135521	1128063	7459	hypothetical protein	-	Spastin OS=Sus scrofa OX=9823 GN=SPAST PE=2 SV=3	GO:0005488;GO:0003824	COG0464	M;D;T	K22530	PF00004;PF17862	-	-	NO
gene1758	Scaffold3	HD_1	+	1136556	1136920	365	hypothetical protein	-	Iron-sulfur assembly protein 1 OS=Saccharomyces cerevisiae (strain ATCC 204508 / S288c) OX=559292 GN=ISA1 PE=1 SV=1	GO:0005488;GO:0008152;GO:0009987	COG0316	O	K22063	PF01521	-	-	NO
gene1759	Scaffold3	HD_1	-	1137296	1136994	303	hypothetical protein	ide	-	-	-	-	K01408	PF07876	-	-	NO
gene1760	Scaffold3	HD_1	+	1137733	1141245	3513	hypothetical protein	-	Uncharacterized amino-acid permease C15C4.04c OS=Schizosaccharomyces pombe (strain 972 / ATCC 24843) OX=284812 GN=SPBC15C4.04c PE=3 SV=1	GO:0005215;GO:0032991;GO:0110165	COG0531	E	K22063	PF13373;PF13520;PF10302;PF00324	-	-	NO
gene1761	Scaffold3	HD_1	-	1144424	1141340	3085	hypothetical protein	phoA	Repressible alkaline phosphatase OS=Saccharomyces cerevisiae (strain ATCC 204508 / S288c) OX=559292 GN=PHO8 PE=1 SV=2	GO:0005488;GO:0003824;GO:0110165	COG1785	P;R	K01077	PF00245;PF00245	-	-	NO
gene1762	Scaffold3	HD_1	+	1145053	1146291	1239	hypothetical protein	-	-	GO:0110165	-	-	-	-	-	-	NO
gene1763	Scaffold3	HD_1	-	1153326	1146565	6762	hypothetical protein	-	-	GO:0003824;GO:0110165;GO:0008152	-	-	K20309	PF13365;PF00089	-	-	NO
gene1764	Scaffold3	HD_1	+	1153707	1157913	4207	hypothetical protein	-	-	GO:0005488;GO:0009987	-	-	-	PF09458;PF09458	-	-	NO
gene1765	Scaffold3	HD_1	-	1161305	1160623	683	hypothetical protein	-	Eukaryotic translation initiation factor 5A OS=Candida albicans (strain SC5314 / ATCC MYA-2876) OX=237561 GN=ANB1 PE=3 SV=2	GO:0045182;GO:0005488;GO:0065007	COG0231	J	K03263	PF21485;PF01287	-	-	NO
gene1766	Scaffold3	HD_1	+	1161971	1168875	6905	hypothetical protein	-	Vacuolar protein sorting-associated protein 52 OS=Schizosaccharomyces pombe (strain 972 / ATCC 24843) OX=284812 GN=vps52 PE=3 SV=1	-	-	-	K18730	PF20655;PF04129;PF02213	-	-	NO
gene1767	Scaffold3	HD_1	-	1171371	1169188	2184	hypothetical protein	-	Uncharacterized membrane protein C6F6.13c OS=Schizosaccharomyces pombe (strain 972 / ATCC 24843) OX=284812 GN=SPAC607.08c PE=3 SV=1	GO:0110165	-	-	K03510	PF05277	-	-	NO
gene1768	Scaffold3	HD_1	-	1174070	1171621	2450	hypothetical protein	-	Ribosome biogenesis protein tsr1 OS=Schizosaccharomyces pombe (strain 972 / ATCC 24843) OX=284812 GN=tsr1 PE=3 SV=1	GO:0110165;GO:0009987	-	-	K14799	PF04950;PF08142	-	-	NO
gene1769	Scaffold3	HD_1	+	1174322	1174966	645	hypothetical protein	-	Vanadium chloroperoxidase OS=Curvularia inaequalis OX=38902 GN=CPO PE=1 SV=1	GO:0016209;GO:0003824;GO:0008152	-	-	K17990	PF01569	-	-	NO
gene1770	Scaffold3	HD_1	+	1175497	1182003	6507	hypothetical protein	-	Importin subunit beta-2 OS=Schizosaccharomyces pombe (strain 972 / ATCC 24843) OX=284812 GN=kap104 PE=3 SV=1	GO:0005488;GO:0110165;GO:0009987;GO:0051179	COG0277	C	K18752	PF13513;PF02985;PF01565;PF03810	-	-	NO
gene1771	Scaffold3	HD_1	+	1182929	1184721	1793	hypothetical protein	-	Protein ssh4 OS=Aspergillus fumigatus (strain ATCC MYA-4609 / CBS 101355 / FGSC A1100 / Af293) OX=330879 GN=ssh4 PE=3 SV=2	GO:0005488;GO:0110165	-	-	K23334	PF00622	-	-	NO
gene1772	Scaffold3	HD_1	+	1185205	1186830	1626	hypothetical protein	-	-	GO:0003824	COG2907	R	K24155	PF01593;PF13450	-	-	NO
gene1773	Scaffold3	HD_1	+	1187590	1190408	2819	MRG-like protein	-	Chromatin modification-related protein eaf3 OS=Aspergillus fumigatus (strain ATCC MYA-4609 / CBS 101355 / FGSC A1100 / Af293) OX=330879 GN=eaf3 PE=3 SV=1	GO:0110165;GO:0065007;GO:0008152;GO:0009987;GO:0050896	-	-	K11339	PF05712	-	-	NO
gene1774	Scaffold3	HD_1	+	1192333	1193181	849	hypothetical protein	-	-	-	-	-	-	-	-	-	YES
gene1775	Scaffold3	HD_1	+	1195764	1197622	1859	hypothetical protein	-	-	-	-	-	-	-	-	-	NO
gene1776	Scaffold3	HD_1	+	1198876	1200516	1641	hypothetical protein	-	Cytochrome P450 monooxygenase traB OS=Penicillium crustosum OX=36656 GN=traB PE=3 SV=1	GO:0005488;GO:0003824;GO:0110165	COG2124	Q;V	K23321	PF00067	-	-	NO
gene1777	Scaffold3	HD_1	-	1202626	1200601	2026	hypothetical protein	-	-	GO:0110165	-	-	-	PF10067	-	-	NO
gene1778	Scaffold3	HD_1	+	1204140	1205376	1237	hypothetical protein	-	-	-	-	-	-	-	-	-	NO
gene1779	Scaffold3	HD_1	+	1206275	1207188	914	hypothetical protein	-	-	-	-	-	-	-	-	-	NO
gene1780	Scaffold3	HD_1	-	1215554	1208086	7469	hypothetical protein	-	Phospholipase D1 OS=Saccharomyces cerevisiae (strain ATCC 204508 / S288c) OX=559292 GN=SPO14 PE=1 SV=3	GO:0003824;GO:0008152;GO:0009987	COG1502	I	K01115	PF00134	-	-	NO
gene1781	Scaffold3	HD_1	-	1219047	1216560	2488	hypothetical protein	-	Beta-glucan synthesis-associated protein KRE6 OS=Saccharomyces cerevisiae (strain ATCC 204508 / S288c) OX=559292 GN=KRE6 PE=1 SV=2	GO:0003824;GO:0110165;GO:0008152	-	-	K21850	PF03935	-	-	NO
gene1782	Scaffold3	HD_1	-	1222469	1220355	2115	hypothetical protein	-	Vaccuole membrane protein hfl11 OS=Schizosaccharomyces pombe (strain 972 / ATCC 24843) OX=284812 GN=hfl1 PE=1 SV=1	GO:0110165	-	-	-	PF03619;PF03619	-	-	NO
gene1783	Scaffold3	HD_1	+	1222984	1235714	12731	hypothetical protein	-	Elongation factor 2 OS=Neurospora crassa (strain ATCC 24698 / 74-OR23-1A / CBS 708.71 / DSM 1257 / FGSC 987) OX=367110 GN=cot-3 PE=3 SV=3	GO:0110165;GO:0008152;GO:0009987	COG0480	J	K24965	PF20413;PF00009;PF21678;PF03764;PF00679;PF14492;PF03144	-	-	NO
gene1784	Scaffold3	HD_1	+	1236289	1237922	1634	hypothetical protein	-	Uncharacterized RNA-binding protein C902.04 OS=Schizosaccharomyces pombe (strain 972 / ATCC 24843) OX=284812 GN=SPBC902.04 PE=1 SV=1	GO:0005488;GO:0110165;GO:0008152;GO:0009987	-	-	K13192	PF00076;PF00642	-	-	NO
gene1785	Scaffold3	HD_1	+	1238376	1238723	348	hypothetical protein	-	-	GO:0005488;GO:0110165;GO:0008152;GO:0009987	-	-	-	-	-	-	NO
gene1786	Scaffold3	HD_1	-	1239875	1239012	864	hypothetical protein	-	Large ribosomal subunit protein mL44 OS=Neurospora crassa (strain ATCC 24698 / 74-OR23-1A / CBS 708.71 / DSM 1257 / FGSC 987) OX=367110 GN=mrpl3 PE=1 SV=1	GO:0005488;GO:0003824;GO:0008152;GO:0009987	-	-	K17425	PF00035	-	-	NO
gene1787	Scaffold3	HD_1	+	1240575	1240916	342	hypothetical protein	-	-	GO:0110165	-	-	-	-	-	-	NO
gene1788	Scaffold3	HD_1	-	1242247	1241128	1120	hypothetical protein	-	Protein MAK32 OS=Saccharomyces cerevisiae (strain ATCC 204508 / S288c) OX=559292 GN=MAK32 PE=4 SV=2	GO:0003824;GO:0008152;GO:0009987	COG0524	G	K21057	PF00294	-	-	NO
gene1789	Scaffold3	HD_1	+	1242653	1244441	1789	hypothetical protein	-	Adenylyl cyclase-associated protein OS=Schizosaccharomyces pombe (strain 972 / ATCC 24843) OX=284812 GN=cap1 PE=1 SV=1	GO:0005488;GO:0009987	-	-	K17261	PF08603;PF01213	-	-	NO
gene1790	Scaffold3	HD_1	+	1244903	1245241	339	hypothetical protein	-	Uncharacterized protein YjlB OS=Bacillus subtilis (strain 168) OX=224308 GN=yjlB PE=4 SV=1	GO:0003824	COG4297	S	-	PF00190	-	-	NO
gene1791	Scaffold3	HD_1	+	1245695	1248170	2476	hypothetical protein	-	Cullin-1 OS=Schizosaccharomyces pombe (strain 972 / ATCC 24843) OX=284812 GN=cul1 PE=1 SV=1	GO:0005488;GO:0032991;GO:0008152	-	-	K03347	PF00888;PF10557	-	-	NO
gene1792	Scaffold3	HD_1	+	1248864	1252838	3975	hypothetical protein	-	Regulator of nonsense transcripts 2 OS=Mus musculus OX=10090 GN=Upf2 PE=1 SV=1	GO:0005488;GO:0110165;GO:0065007;GO:0008152;GO:0009987	-	-	K14327	PF02854;PF02854;PF04050	-	-	NO
gene1793	Scaffold3	HD_1	-	1254387	1253872	516	hypothetical protein	-	-	-	-	-	-	-	-	-	NO
gene1795	Scaffold3	HD_1	-	1258315	1256723	1593	hypothetical protein	-	-	-	-	-	-	-	-	-	NO
gene1796	Scaffold3	HD_1	+	1259778	1260654	877	hypothetical protein	-	-	-	-	-	-	-	-	-	NO
gene1797	Scaffold3	HD_1	+	1261440	1261958	519	hypothetical protein	glgP	Glycogen phosphorylase OS=Saccharomyces cerevisiae (strain ATCC 204508 / S288c) OX=559292 GN=GPH1 PE=1 SV=4	GO:0005488;GO:0003824;GO:0008152	COG0058	G	K00688	-	-	-	NO
gene1798	Scaffold3	HD_1	+	1261995	1264506	2512	glycosyl transferase	glgP	Glycogen phosphorylase OS=Saccharomyces cerevisiae (strain ATCC 204508 / S288c) OX=559292 GN=GPH1 PE=1 SV=4	GO:0005488;GO:0003824;GO:0008152	COG0058	G	K00688	PF00343	-	-	NO
gene1799	Scaffold3	HD_1	-	1266140	1265283	858	hypothetical protein	-	-	-	-	-	-	-	-	-	NO
gene1800	Scaffold3	HD_1	+	1267756	1269376	1621	hypothetical protein	-	Metallophosphoesterase domain-containing protein 1 OS=Homo sapiens OX=9606 GN=MPPED1 PE=1 SV=3	GO:0003824	COG2129	R	K15334	-	-	-	NO
gene1801	Scaffold3	HD_1	+	1269742	1270557	816	hypothetical protein	-	-	-	-	-	-	-	-	-	NO
gene1802	Scaffold3	HD_1	-	1272006	1271020	987	hypothetical protein	-	-	-	-	-	-	-	-	-	YES
gene1803	Scaffold3	HD_1	+	1272914	1282949	10036	DnaJ domain-containing protein 13	-	Dedicator of cytokinesis protein 1 OS=Mus musculus OX=10090 GN=Dock1 PE=1 SV=3	GO:0098772;GO:0110165;GO:0065007;GO:0009987	-	-	K05727	PF16172;PF14429;PF00400	-	-	NO
gene1804	Scaffold3	HD_1	+	1283332	1285038	1707	hypothetical protein	-	DNA-directed RNA polymerase II subunit RPB3 OS=Saccharomyces cerevisiae (strain ATCC 204508 / S288c) OX=559292 GN=RPB3 PE=1 SV=2	GO:0005488;GO:0003824;GO:0032991;GO:0008152;GO:0009987	COG0202	K	K03011	PF01193;PF01000	-	-	NO
gene1805	Scaffold3	HD_1	-	1291355	1285265	6091	hypothetical protein	-	Psi-producing oxygenase A OS=Aspergillus fumigatus (strain CBS 144.89 / FGSC A1163 / CEA10) OX=451804 GN=ppoA PE=3 SV=1	GO:0016209;GO:0005488;GO:0003824;GO:0050896	COG3673	S	K17863	PF09994;PF03098;PF03098	-	-	NO
gene1806	Scaffold3	HD_1	+	1291871	1292835	965	hypothetical protein	-	Putative enoyl reductase C646.07c OS=Schizosaccharomyces pombe (strain 972 / ATCC 24843) OX=284812 GN=SPBC646.07c PE=3 SV=1	GO:0003824;GO:0110165;GO:0008152	-	-	K10258	PF02544	-	-	NO
gene1807	Scaffold3	HD_1	-	1293321	1292942	380	hypothetical protein	-	-	-	-	-	-	-	-	-	NO
gene1808	Scaffold3	HD_1	+	1293722	1295620	1899	hypothetical protein	-	-	GO:0110165	-	-	-	-	-	-	NO
gene1809	Scaffold3	HD_1	-	1299355	1296430	2926	hypothetical protein	-	Protein BTN1 OS=Gibberella zeae (strain ATCC MYA-4620 / CBS 123657 / FGSC 9075 / NRRL 31084 / PH-1) OX=229533 GN=BTN1 PE=3 SV=2	GO:0110165;GO:0051179	COG2007	J	K12389	PF02487;PF01201	-	-	NO
gene1810	Scaffold3	HD_1	+	1300711	1303380	2670	hypothetical protein	-	-	GO:0005488	-	-	-	-	-	-	NO
gene1811	Scaffold3	HD_1	+	1305041	1308197	3157	SNF2 family N-terminal domain-containing protein	-	DNA repair protein RAD5A OS=Arabidopsis thaliana OX=3702 GN=RAD5A PE=1 SV=1	GO:0140657;GO:0005488;GO:0003824;GO:0110165;GO:0008152;GO:0009987	COG0553	K;L	K15505	PF00176;PF00271;PF04851	-	-	NO
gene1812	Scaffold3	HD_1	+	1309593	1310527	935	hypothetical protein	-	-	-	-	-	-	-	-	-	NO
gene1813	Scaffold3	HD_1	-	1312146	1310937	1210	hypothetical protein	-	Polyenoic acids biosynthesis gene cluster protein Ba17b OS=Metarhizium anisopliae OX=5530 GN=Ba17b PE=2 SV=1	GO:0110165	-	-	K14213	PF20684	-	-	NO
gene1814	Scaffold3	HD_1	-	1314273	1313579	695	hypothetical protein	xynA	Endo-1,4-beta-xylanase 1 OS=Aureobasidium pullulans OX=5580 GN=xynI PE=1 SV=1	GO:0003824;GO:0008152	COG0726	G;M	K01181	PF00457	-	-	YES
gene1815	Scaffold3	HD_1	+	1315290	1316227	938	hypothetical protein	-	Oxidase ustYa OS=Aspergillus flavus (strain ATCC 200026 / FGSC A1120 / IAM 13836 / NRRL 3357 / JCM 12722 / SRRC 167) OX=332952 GN=ustYa PE=1 SV=1	GO:0110165;GO:0008152;GO:0009987	-	-	K00472	PF11807	-	-	NO
gene1816	Scaffold3	HD_1	-	1318857	1317063	1795	hypothetical protein	-	Probable amino-acid permease meu22 OS=Schizosaccharomyces pombe (strain 972 / ATCC 24843) OX=284812 GN=meu22 PE=2 SV=1	GO:0005215;GO:0110165;GO:0009987;GO:0051179	COG0833	E	K16261	PF00324;PF13520	-	-	NO
gene1817	Scaffold3	HD_1	+	1322154	1323956	1803	hypothetical protein	-	Carboxylic acid transporter protein homolog OS=Saccharomyces cerevisiae (strain ATCC 204508 / S288c) OX=559292 GN=JEN1 PE=1 SV=1	GO:0005215;GO:0110165;GO:0051179	COG2814	G	K08178	PF00083;PF07690	-	-	NO
gene1818	Scaffold3	HD_1	-	1325058	1324490	569	hypothetical protein	-	-	-	-	-	-	-	-	-	NO
gene1819	Scaffold3	HD_1	-	1331509	1326333	5177	hypothetical protein	-	Eukaryotic translation initiation factor 5B OS=Chaetomium thermophilum (strain DSM 1495 / CBS 144.50 / IMI 039719) OX=759272 GN=CTHT_0029840 PE=1 SV=2	GO:0045182;GO:0005488;GO:0003824	COG0532	J	K03243	PF00009;PF11987;PF14578;PF01926	-	-	NO
gene1820	Scaffold3	HD_1	+	1331899	1333061	1163	hypothetical protein	prsA	Ribose-phosphate pyrophosphokinase 2 OS=Schizosaccharomyces pombe (strain 972 / ATCC 24843) OX=284812 GN=SPCC1620.06c PE=1 SV=1	GO:0005488;GO:0003824;GO:0032991;GO:0008152;GO:0009987	COG0462	F	K00948	PF13793;PF14572;PF00156	-	-	NO
gene1821	Scaffold3	HD_1	-	1336830	1333712	3119	hypothetical protein	-	Protein transport protein SEC61 subunit alpha OS=Neurospora crassa (strain ATCC 24698 / 74-OR23-1A / CBS 708.71 / DSM 1257 / FGSC 987) OX=367110 GN=sec-61 PE=3 SV=1	GO:0110165;GO:0009987;GO:0051179	COG0201	U	K10956	PF00344;PF04847;PF10559	-	-	NO
gene1822	Scaffold3	HD_1	-	1338327	1337213	1115	mitochondrial carrier domain-containing protein	-	Mitochondrial citrate transporter F OS=Aspergillus niger (strain ATCC 1015 / CBS 113.46 / FGSC A1144 / LSHB Ac4 / NCTC 3858a / NRRL 328 / USDA 3528.7) OX=380704 GN=ctpF PE=3 SV=1	GO:0110165	-	-	K13577	PF00153;PF00153;PF00153	-	-	NO
gene1823	Scaffold3	HD_1	+	1338517	1339951	1435	hypothetical protein	pheS	Phenylalanine--tRNA ligase, mitochondrial OS=Saccharomyces cerevisiae (strain ATCC 204508 / S288c) OX=559292 GN=MSF1 PE=1 SV=3	GO:0005488;GO:0003824;GO:0110165;GO:0008152;GO:0009987	COG0016	J	K01889	PF01409;PF01409	-	-	NO
gene1824	Scaffold3	HD_1	-	1341183	1340643	541	hypothetical protein	-	Diphosphoinositol polyphosphate phosphohydrolase aps1 OS=Schizosaccharomyces pombe (strain 972 / ATCC 24843) OX=284812 GN=aps1 PE=1 SV=1	GO:0003824	COG4119	F;R	K07766	PF00293	-	-	NO
gene1825	Scaffold3	HD_1	-	1342422	1342073	350	-	-	-	-	-	-	-	-	-	-	NO
gene1826	Scaffold3	HD_1	+	1343321	1346452	3132	hypothetical protein	-	Homocitrate synthase, mitochondrial OS=Penicillium rubens (strain ATCC 28089 / DSM 1075 / NRRL 1951 / Wisconsin 54-1255) OX=500485 GN=lys1 PE=1 SV=1	GO:0003824;GO:0008152;GO:0009987	COG0119	E	K01655	PF00682;PF04377	-	-	NO
gene1827	Scaffold3	HD_1	-	1347914	1346824	1091	hypothetical protein	fixB	Probable electron transfer flavoprotein subunit alpha, mitochondrial OS=Schizosaccharomyces pombe (strain 972 / ATCC 24843) OX=284812 GN=SPAC27D7.06 PE=2 SV=3	GO:0005488;GO:0003824;GO:0110165	COG2025	C	K03522	PF01012;PF00766	-	-	NO
gene1828	Scaffold3	HD_1	-	1353189	1349386	3804	hypothetical protein	-	-	GO:0008152	-	-	-	PF08642;PF03815	-	-	NO
gene1829	Scaffold3	HD_1	-	1356002	1354617	1386	hypothetical protein	-	Major facilitator superfamily domain-containing protein 1 OS=Mus musculus OX=10090 GN=Mfsd1 PE=1 SV=1	GO:0005215;GO:0110165	COG2223	P	-	PF07690	-	-	NO
gene1830	Scaffold3	HD_1	-	1357700	1356663	1038	hypothetical protein	-	-	-	-	-	-	-	-	-	NO
gene1831	Scaffold3	HD_1	-	1359109	1358327	783	thiamine pyrophosphokinase	thiN	Thiamine pyrophosphokinase 2 OS=Oryza sativa subsp. japonica OX=39947 GN=TPK2 PE=2 SV=1	GO:0005488;GO:0003824;GO:0008152;GO:0009987	COG1564	H	K00949	PF04263;PF04265	-	-	NO
gene1832	Scaffold3	HD_1	+	1359325	1360169	845	hypothetical protein	-	Mitochondrial intermembrane space import and assembly protein 40 OS=Emericella nidulans (strain FGSC A4 / ATCC 38163 / CBS 112.46 / NRRL 194 / M139) OX=227321 GN=mia40 PE=3 SV=1	GO:0003824;GO:0110165;GO:0009987;GO:0051179	-	-	K17782	-	-	-	NO
gene1833	Scaffold3	HD_1	+	1360597	1361397	801	hypothetical protein	-	GrpE protein homolog, mitochondrial OS=Neurospora crassa (strain ATCC 24698 / 74-OR23-1A / CBS 708.71 / DSM 1257 / FGSC 987) OX=367110 GN=grpe PE=3 SV=1	GO:0098772;GO:0005488;GO:0110165;GO:0009987	COG0576	O	K03687	PF01025	-	-	NO
gene1834	Scaffold3	HD_1	+	1362072	1367128	5057	3-hydroxymethyl-3-methylglutaryl-CoA lyase, cytoplasmic	-	[Pyruvate dehydrogenase (acetyl-transferring)] kinase, mitochondrial OS=Schizosaccharomyces pombe (strain 972 / ATCC 24843) OX=284812 GN=pkp1 PE=3 SV=1	GO:0003824;GO:0110165;GO:0008152	COG0119	E	K00898	PF10436;PF00682;PF00682;PF09995;PF02518	-	-	NO
gene1835	Scaffold3	HD_1	-	1370039	1367905	2135	hypothetical protein	hasA	Hyaluronan synthase 2 OS=Mus musculus OX=10090 GN=Has2 PE=1 SV=4	GO:0110165	-	-	K00752	PF13641	-	-	NO
gene1836	Scaffold3	HD_1	-	1372987	1371348	1640	hypothetical protein	-	Ras guanine nucleotide exchange factor A OS=Dictyostelium discoideum OX=44689 GN=gefA PE=1 SV=1	GO:0098772;GO:0005488;GO:0003824;GO:0065007;GO:0009987	-	-	K18798	PF00617;PF00618	-	-	NO
gene1837	Scaffold3	HD_1	+	1375838	1376715	878	hypothetical protein	-	Uncharacterized oxidoreductase SERP2049 OS=Staphylococcus epidermidis (strain ATCC 35984 / RP62A) OX=176279 GN=SERP2049 PE=3 SV=1	-	COG4221	C	-	PF00106;PF13561	-	-	NO
gene1838	Scaffold3	HD_1	+	1381803	1384365	2563	hypothetical protein	-	Transcriptional regulatory protein moc3 OS=Schizosaccharomyces pombe (strain 972 / ATCC 24843) OX=284812 GN=moc3 PE=1 SV=4	GO:0140110;GO:0005488;GO:0110165	-	-	-	PF11951;PF00172	-	-	NO
gene1839	Scaffold3	HD_1	-	1387287	1386850	438	hypothetical protein	-	Antigenic thaumatin-like protein ARB_01932 OS=Arthroderma benhamiae (strain ATCC MYA-4681 / CBS 112371) OX=663331 GN=ARB_01932 PE=1 SV=2	-	-	-	-	PF04681	-	-	YES
gene1840	Scaffold3	HD_1	+	1388271	1389634	1364	hypothetical protein	-	Required for respiratory growth protein 9, mitochondrial OS=Pyrenophora tritici-repentis (strain Pt-1C-BFP) OX=426418 GN=rrg9 PE=3 SV=1	GO:0110165	-	-	-	PF12824;PF06413	-	-	NO
gene1841	Scaffold3	HD_1	+	1389889	1393166	3278	hypothetical protein	-	RAB6A-GEF complex partner protein 2 OS=Homo sapiens OX=9606 GN=RGP1 PE=1 SV=1	-	-	-	K20477	PF08737;PF08737	-	-	NO
gene1842	Scaffold3	HD_1	-	1396308	1393549	2760	hypothetical protein	-	-	-	-	-	-	-	-	-	NO
gene1843	Scaffold3	HD_1	+	1397233	1401577	4345	hypothetical protein	-	-	-	-	-	-	-	-	-	NO
gene1844	Scaffold3	HD_1	+	1402793	1403522	730	hypothetical protein	hmgA	-	-	-	-	K00451	PF20415	-	-	NO
gene1845	Scaffold3	HD_1	-	1404959	1404145	815	hypothetical protein	-	Large ribosomal subunit protein eL6 OS=Candida albicans (strain SC5314 / ATCC MYA-2876) OX=237561 GN=RPL6 PE=1 SV=1	GO:0005198;GO:0032991;GO:0110165;GO:0008152;GO:0009987	-	-	K02934	PF01159	-	-	NO
gene1846	Scaffold3	HD_1	+	1405325	1407681	2357	hypothetical protein	-	Proteasomal ubiquitin receptor ADRM1-B OS=Xenopus laevis OX=8355 GN=adrm1-b PE=2 SV=1	GO:0032991;GO:0110165	-	-	K06691	PF04683;PF10183	-	-	NO
gene1847	Scaffold3	HD_1	-	1408854	1408118	737	hypothetical protein	-	High-affinity copper transporter ctrC OS=Aspergillus fumigatus (strain ATCC MYA-4609 / CBS 101355 / FGSC A1100 / Af293) OX=330879 GN=ctrC PE=2 SV=1	GO:0005215;GO:0110165;GO:0042592	-	-	K14686	PF04145	-	-	NO
gene1848	Scaffold3	HD_1	+	1410286	1410711	426	hypothetical protein	-	-	-	-	-	-	-	-	-	YES
gene1849	Scaffold3	HD_1	-	1411854	1411051	804	hypothetical protein	-	-	GO:0003824	-	-	-	-	-	-	NO
gene1850	Scaffold3	HD_1	+	1412609	1413588	980	hypothetical protein	-	Xylosidase/arabinosidase OS=Bacteroides ovatus OX=28116 GN=xsa PE=2 SV=1	GO:0003824;GO:0008152	COG3507	G	K03292	PF04616	-	-	NO
gene1851	Scaffold3	HD_1	+	1414552	1422240	7689	hypothetical protein	-	Wortmanamides biosynthesis cluster protein C OS=Talaromyces wortmannii OX=28567 GN=TwnC PE=3 SV=1	GO:0110165	-	-	-	PF20684	-	-	NO
gene1852	Scaffold3	HD_1	-	1423540	1422494	1047	hypothetical protein	-	Protein ATP11, mitochondrial OS=Saccharomyces cerevisiae (strain ATCC 204508 / S288c) OX=559292 GN=ATP11 PE=1 SV=1	GO:0110165;GO:0009987	-	-	K07555	PF06644	-	-	NO
gene1853	Scaffold3	HD_1	+	1423825	1425717	1893	hypothetical protein	-	Probable 4-coumarate--CoA ligase 1 OS=Dictyostelium discoideum OX=44689 GN=4cl1 PE=3 SV=1	GO:0003824	COG0318	I	K01904	PF00501;PF13193	-	-	NO
gene1854	Scaffold3	HD_1	-	1426860	1425793	1068	hypothetical protein	cobW	Zinc chaperone YjiA OS=Escherichia coli (strain K12) OX=83333 GN=yjiA PE=1 SV=3	-	COG0523	R	K02234	PF02492	-	-	NO
gene1855	Scaffold3	HD_1	+	1427363	1427867	505	hypothetical protein	-	-	-	-	-	K20103	-	-	-	NO
gene1856	Scaffold3	HD_1	-	1429979	1428181	1799	hypothetical protein	-	-	GO:0008152;GO:0009987	-	-	-	-	-	-	NO
gene1857	Scaffold3	HD_1	+	1430218	1432967	2750	hypothetical protein	-	Autophagy protein 5 OS=Phaeosphaeria nodorum (strain SN15 / ATCC MYA-4574 / FGSC 10173) OX=321614 GN=ATG5 PE=3 SV=1	GO:0008152;GO:0009987;GO:0050896	-	-	K10570	PF20638;PF00400;PF00400;PF00400;PF00400;PF20637;PF04106	-	-	NO
gene1858	Scaffold3	HD_1	+	1433357	1433938	582	hypothetical protein	-	-	-	-	-	-	-	-	-	NO
gene1859	Scaffold3	HD_1	-	1437355	1435593	1763	hypothetical protein	-	-	-	-	-	-	-	-	-	NO
gene1860	Scaffold3	HD_1	+	1438315	1440011	1697	hypothetical protein	-	Amino-acid permease BAT1 OS=Arabidopsis thaliana OX=3702 GN=BAT1 PE=2 SV=2	GO:0005215;GO:0110165	COG0531	E	K19564	PF13520;PF00324	-	-	NO
gene1861	Scaffold3	HD_1	+	1440748	1440942	195	-	-	-	-	-	-	-	-	-	-	NO
gene1862	Scaffold3	HD_1	-	1443272	1441104	2169	hypothetical protein	clpB	Heat shock protein 78, mitochondrial OS=Schizosaccharomyces pombe (strain 972 / ATCC 24843) OX=284812 GN=hsp78 PE=3 SV=1	GO:0005488;GO:0003824	COG0542	O	K03695	PF07724;PF17871;PF10431;PF00004;PF00004;PF07728	-	-	NO
gene1863	Scaffold3	HD_1	+	1443840	1452133	8294	hypothetical protein	-	DNA mismatch repair protein MSH5 OS=Oryza sativa subsp. japonica OX=39947 GN=MSH5 PE=2 SV=1	GO:0045182;GO:0140657;GO:0140299;GO:0005488;GO:0003824;GO:0032991;GO:0110165;GO:0008152;GO:0009987;GO:0051179;GO:0050896	COG0249	L	K08741	PF00083;PF00488;PF07690;PF00736;PF05192;PF10270;PF10587	-	-	NO
gene1864	Scaffold3	HD_1	+	1452623	1455236	2614	hypothetical protein	bkdB	Lipoamide acyltransferase component of branched-chain alpha-keto acid dehydrogenase complex, mitochondrial OS=Mus musculus OX=10090 GN=Dbt PE=1 SV=2	GO:0003824	COG0508	C	K09699	PF00198;PF00364;PF02817	-	-	YES
gene1865	Scaffold3	HD_1	+	1455683	1462874	7192	Ion transport protein-domain-containing protein	-	Calcium-channel protein cch1 OS=Schizosaccharomyces pombe (strain 972 / ATCC 24843) OX=284812 GN=cch1 PE=3 SV=1	GO:0005215;GO:0005488;GO:0110165	-	-	K21864	PF00520;PF00520;PF00520;PF00520	-	-	NO
gene1866	Scaffold3	HD_1	-	1464294	1463131	1164	hypothetical protein	-	-	GO:0003824	-	-	K09834	-	-	-	NO
gene1868	Scaffold3	HD_1	-	1467880	1465778	2103	dehydrocurvularin biosynthesis regulator	-	Transcription factor sdnS OS=Sordaria araneosa OX=573841 GN=sdnS PE=3 SV=1	GO:0140110;GO:0005488;GO:0110165	-	-	-	-	-	-	NO
gene1869	Scaffold3	HD_1	-	1470680	1468214	2467	hypothetical protein	-	Uncharacterized transcriptional regulatory protein C3C7.04 OS=Schizosaccharomyces pombe (strain 972 / ATCC 24843) OX=284812 GN=SPAC3C7.04 PE=3 SV=1	GO:0140110;GO:0005488;GO:0110165	-	-	K09248	PF04082;PF00172	-	-	NO
gene1870	Scaffold3	HD_1	-	1474706	1471431	3276	hypothetical protein	-	La RNA-binding domain-containing protein LHP1 OS=Cryptococcus neoformans var. grubii serotype A (strain H99 / ATCC 208821 / CBS 10515 / FGSC 9487) OX=235443 GN=LHP1 PE=1 SV=1	GO:0005488;GO:0065007	-	-	K18757	PF05383;PF21071	-	-	NO
gene1871	Scaffold3	HD_1	-	1477287	1475782	1506	hypothetical protein	pnbA	Lipase 3 OS=Yarrowia lipolytica (strain CLIB 122 / E 150) OX=284591 GN=LIP3 PE=3 SV=1	GO:0003824	COG2272	I	K03929	PF00135;PF00135;PF07859;PF20434	-	-	NO
gene1872	Scaffold3	HD_1	-	1479769	1478176	1594	hypothetical protein	-	Histone-lysine N-methyltransferase, H3 lysine-9 specific dim-5 OS=Neurospora crassa (strain ATCC 24698 / 74-OR23-1A / CBS 708.71 / DSM 1257 / FGSC 987) OX=367110 GN=dim-5 PE=1 SV=2	GO:0005488;GO:0003824;GO:0110165;GO:0008152	COG2940	R	K11419	PF00856;PF05033	-	-	NO
gene1873	Scaffold3	HD_1	+	1480659	1481738	1080	hypothetical protein	-	Ribosomal RNA-processing protein 1 homolog OS=Schizosaccharomyces pombe (strain 972 / ATCC 24843) OX=284812 GN=SPBC9B6.07 PE=1 SV=1	GO:0032991;GO:0110165;GO:0008152;GO:0009987	-	-	K14849	PF05997	-	-	NO
gene1874	Scaffold3	HD_1	-	1483306	1482342	965	hypothetical protein	-	Glucan 1,3-beta-glucosidase ARB_02797 OS=Arthroderma benhamiae (strain ATCC MYA-4681 / CBS 112371) OX=663331 GN=ARB_02797 PE=1 SV=1	GO:0003824;GO:0008152	-	-	K01210	PF00332	-	-	YES
gene1875	Scaffold3	HD_1	-	1484545	1484171	375	hypothetical protein	-	-	-	-	-	-	-	-	-	NO
gene1876	Scaffold3	HD_1	-	1490053	1488878	1176	hypothetical protein	-	GPN-loop GTPase 1 OS=Schizosaccharomyces pombe (strain 972 / ATCC 24843) OX=284812 GN=SPBC119.15 PE=1 SV=1	GO:0005488;GO:0003824;GO:0110165	COG1100	R	K24104	PF03029	-	-	NO
gene1877	Scaffold3	HD_1	+	1490550	1492655	2106	hypothetical protein	-	Pre-mRNA-splicing factor cwf19 OS=Schizosaccharomyces pombe (strain 972 / ATCC 24843) OX=284812 GN=cwf19 PE=1 SV=1	-	-	-	K24940	PF04677;PF04676	-	-	NO
gene1878	Scaffold3	HD_1	-	1493938	1492781	1158	hypothetical protein	-	Eukaryotic translation initiation factor 3 subunit H OS=Phaeosphaeria nodorum (strain SN15 / ATCC MYA-4574 / FGSC 10173) OX=321614 GN=SNOG_06952 PE=3 SV=3	GO:0045182;GO:0005488;GO:0003824;GO:0032991;GO:0009987	-	-	K03247	PF19445;PF19445;PF01398	-	-	NO
gene1879	Scaffold3	HD_1	+	1494266	1495775	1510	hypothetical protein	-	Acyl-CoA dehydrogenase apdG OS=Emericella nidulans (strain FGSC A4 / ATCC 38163 / CBS 112.46 / NRRL 194 / M139) OX=227321 GN=apdG PE=2 SV=1	GO:0005488;GO:0003824	COG1960	I	K15389	PF00441;PF02770;PF02771	-	-	NO
gene1880	Scaffold3	HD_1	+	1496587	1497756	1170	hypothetical protein	-	-	-	-	-	-	-	-	-	NO
gene1881	Scaffold3	HD_1	-	1500325	1498068	2258	hypothetical protein	-	Succinate--CoA ligase [ADP-forming] subunit alpha OS=Blastocystis sp. subtype 1 (strain ATCC 50177 / NandII) OX=478820 GN=SCSa PE=1 SV=1	GO:0003824	COG0074	C	K01899	PF00549;PF00549;PF02629	-	-	NO
gene1882	Scaffold3	HD_1	-	1503066	1501745	1322	putative ubiquitin-like modifier	-	Ubiquitin-like protein pmt3/smt3 OS=Schizosaccharomyces pombe (strain 972 / ATCC 24843) OX=284812 GN=pmt3 PE=1 SV=2	-	-	-	K12160	PF11976	-	-	NO
gene1883	Scaffold3	HD_1	+	1503487	1503919	433	hypothetical protein	-	Cx9C motif-containing protein 4, mitochondrial OS=Yarrowia lipolytica (strain CLIB 122 / E 150) OX=284591 GN=CMC4 PE=3 SV=2	-	-	-	-	PF08991	-	-	NO
gene1884	Scaffold3	HD_1	-	1504388	1504149	240	-	-	-	-	-	-	-	-	-	-	NO
gene1885	Scaffold3	HD_1	+	1504488	1506128	1641	hypothetical protein	-	Uncharacterized protein C1683.06c OS=Schizosaccharomyces pombe (strain 972 / ATCC 24843) OX=284812 GN=SPBC1683.06c PE=3 SV=1	GO:0003824;GO:0008152;GO:0009987	COG1957	F	K12604	PF01156	-	-	NO
gene1886	Scaffold3	HD_1	-	1507270	1506439	832	cytochrome P450	-	Cytochrome P450 monooxygenase cicH OS=Emericella nidulans (strain FGSC A4 / ATCC 38163 / CBS 112.46 / NRRL 194 / M139) OX=227321 GN=cicH PE=1 SV=1	GO:0005488;GO:0003824	-	-	K07824	PF00067	-	-	NO
gene1887	Scaffold3	HD_1	+	1508699	1512874	4176	hypothetical protein	-	Calcium-transporting ATPase 2 OS=Cryptococcus neoformans var. grubii serotype A (strain H99 / ATCC 208821 / CBS 10515 / FGSC 9487) OX=235443 GN=PMC1 PE=3 SV=1	GO:0140657;GO:0005215;GO:0005488;GO:0003824;GO:0110165	COG0474	P	K01537	PF00689;PF00122;PF13246;PF00702;PF00690;PF08282	-	-	NO
gene1888	Scaffold3	HD_1	-	1516014	1513472	2543	hypothetical protein	-	-	GO:0110165	-	-	-	-	-	-	NO
gene1889	Scaffold3	HD_1	-	1517611	1517123	489	hypothetical protein	-	-	-	-	-	-	-	-	-	YES
gene1890	Scaffold3	HD_1	-	1520818	1519758	1061	hypothetical protein	-	Peroxidase stcC OS=Emericella nidulans (strain FGSC A4 / ATCC 38163 / CBS 112.46 / NRRL 194 / M139) OX=227321 GN=stcC PE=2 SV=2	GO:0016209;GO:0005488;GO:0003824	-	-	K21820	PF01328	-	-	YES
gene1891	Scaffold3	HD_1	+	1522349	1524327	1979	hypothetical protein	-	Chaperone protein DnaK OS=Halorhodospira halophila (strain DSM 244 / SL1) OX=349124 GN=dnaK PE=3 SV=1	GO:0140657;GO:0044183;GO:0005488	COG0443	O	K06640	PF00012	-	-	NO
gene1892	Scaffold3	HD_1	-	1526129	1524867	1263	hypothetical protein	-	-	-	-	-	-	-	-	-	NO
gene1893	Scaffold3	HD_1	+	1526389	1528294	1906	hypothetical protein	-	Heat shock 70 kDa protein 12B OS=Mus musculus OX=10090 GN=Hspa12b PE=1 SV=1	GO:0140657;GO:0044183;GO:0005488	COG0443	O	K06640	PF00012	-	-	NO
gene1894	Scaffold3	HD_1	+	1529095	1531119	2025	hypothetical protein	-	-	-	-	-	-	-	-	-	NO
gene1895	Scaffold3	HD_1	+	1531514	1535830	4317	hypothetical protein	-	Uncharacterized protein YGR266W OS=Saccharomyces cerevisiae (strain ATCC 204508 / S288c) OX=559292 GN=YGR266W PE=1 SV=1	-	COG3540	P	K22836	PF19050;PF19050;PF19050;PF03198	-	-	NO
gene1896	Scaffold3	HD_1	-	1540739	1538792	1948	hypothetical protein	nhaS4	WHI2-like protein P4H10.16c OS=Schizosaccharomyces pombe (strain 972 / ATCC 24843) OX=284812 GN=SPBP4H10.16c PE=3 SV=1	GO:0005488;GO:0003824;GO:0110165;GO:0008152;GO:0009987	-	-	K26731	-	-	-	NO
gene1897	Scaffold3	HD_1	-	1542201	1540897	1305	hypothetical protein	-	C-4 methylsterol oxidase ERG25 OS=Gibberella zeae (strain ATCC MYA-4620 / CBS 123657 / FGSC 9075 / NRRL 31084 / PH-1) OX=229533 GN=ERG25 PE=3 SV=1	GO:0005488;GO:0003824;GO:0110165;GO:0008152;GO:0009987	-	-	-	-	-	-	NO
gene1898	Scaffold3	HD_1	+	1543028	1546182	3155	hypothetical protein	-	-	GO:0003824	COG0596	H;R	-	PF12697	-	-	NO
gene1899	Scaffold3	HD_1	-	1550347	1546655	3693	hypothetical protein	argG	Argininosuccinate synthase OS=Schizosaccharomyces pombe (strain 972 / ATCC 24843) OX=284812 GN=arg12 PE=1 SV=1	GO:0005488;GO:0003824;GO:0008152;GO:0009987	COG0137	E	K01940	PF20979;PF00764	-	-	NO
gene1900	Scaffold3	HD_1	+	1550783	1551232	450	hypothetical protein	butB	(R,R)-butanediol dehydrogenase OS=Saccharomyces cerevisiae (strain ATCC 204508 / S288c) OX=559292 GN=BDH1 PE=1 SV=2	-	COG1063	E;R	K00004	PF00107	-	-	NO
gene1901	Scaffold3	HD_1	-	1555561	1551294	4268	hypothetical protein	-	PSME3-interacting protein OS=Homo sapiens OX=9606 GN=PSME3IP1 PE=1 SV=1	GO:0005488;GO:0110165	-	-	-	PF10187	-	-	NO
gene1902	Scaffold3	HD_1	-	1559596	1556666	2931	hypothetical protein	-	-	GO:0110165	-	-	-	PF06772	-	-	NO
gene1903	Scaffold3	HD_1	+	1560456	1560671	216	hypothetical protein	-	Cytochrome c oxidase assembly protein COX19 OS=Magnaporthe oryzae (strain Y34) OX=1143189 GN=COX19 PE=3 SV=1	-	-	-	K18183	-	-	-	NO
gene1904	Scaffold3	HD_1	-	1563186	1561579	1608	hypothetical protein	-	Helix-loop-helix protein 30 OS=Caenorhabditis elegans OX=6239 GN=hlh-30 PE=1 SV=1	GO:0005488	-	-	-	PF00010	-	-	NO
gene1905	Scaffold3	HD_1	+	1569530	1571419	1890	homogentisate 1,2-dioxygenase	hmgA	Homogentisate 1,2-dioxygenase OS=Dictyostelium discoideum OX=44689 GN=hgd PE=2 SV=1	GO:0005488;GO:0003824;GO:0008152;GO:0009987	COG3508	Q	K00451	PF20510;PF04209	-	-	NO
gene1906	Scaffold3	HD_1	-	1578782	1571887	6896	hypothetical protein	-	MAP kinase kinase kinase wis4 OS=Schizosaccharomyces pombe (strain 972 / ATCC 24843) OX=284812 GN=wis4 PE=3 SV=1	GO:0005488;GO:0003824;GO:0110165;GO:0065007;GO:0008152;GO:0009987;GO:0050896	COG0515	T	K11230	PF00069;PF07714;PF19431;PF01170	-	-	NO
gene1907	Scaffold3	HD_1	+	1579972	1581325	1354	hypothetical protein	-	Splicing factor U2AF-associated protein 2 OS=Schizosaccharomyces pombe (strain 972 / ATCC 24843) OX=284812 GN=uap2 PE=1 SV=1	GO:0005488	-	-	K13093	PF00076	-	-	NO
gene1908	Scaffold3	HD_1	-	1584440	1581557	2884	hypothetical protein	-	Dihydroxyacetone kinase OS=Komagataella pastoris OX=4922 GN=DAK PE=3 SV=1	GO:0005488;GO:0003824;GO:0008152;GO:0009987	COG2376	G	K00863	PF02733;PF02734;PF02734	-	-	NO
gene1909	Scaffold3	HD_1	+	1584769	1587302	2534	hypothetical protein	-	-	GO:0008152;GO:0009987	-	-	K10731	PF08639	-	-	NO
gene1910	Scaffold3	HD_1	+	1587738	1591196	3459	hypothetical protein	amiE	Amidase OS=Pseudomonas chlororaphis OX=333 PE=1 SV=3	GO:0003824;GO:0110165;GO:0008152;GO:0009987	COG0154	J	K01426	PF01425;PF01569	-	-	NO
gene1911	Scaffold3	HD_1	-	1592320	1591634	687	hypothetical protein	-	RWD domain-containing protein C1393.09c OS=Schizosaccharomyces pombe (strain 972 / ATCC 24843) OX=284812 GN=SPCC1393.09c PE=4 SV=1	-	-	-	-	PF05773	-	-	NO
gene1912	Scaffold3	HD_1	+	1592702	1593901	1200	hypothetical protein	-	Probable assembly chaperone of rpl4 OS=Emericella nidulans (strain FGSC A4 / ATCC 38163 / CBS 112.46 / NRRL 194 / M139) OX=227321 GN=AN10433 PE=3 SV=1	-	-	-	K11121	-	-	-	NO
gene1913	Scaffold3	HD_1	-	1594969	1594360	610	ribosomal L29 protein-domain-containing protein	-	Large ribosomal subunit protein uL29 OS=Triticum aestivum OX=4565 GN=RPL35 PE=1 SV=1	GO:0005198;GO:0032991;GO:0008152;GO:0009987	COG0255	J	K02918	PF00831	-	-	NO
gene1914	Scaffold3	HD_1	+	1595159	1595885	727	hypothetical protein	-	Golgi SNAP receptor complex member 1 OS=Saccharomyces cerevisiae (strain ATCC 204508 / S288c) OX=559292 GN=GOS1 PE=1 SV=1	GO:0110165;GO:0009987;GO:0051179	-	-	K08495	PF12352	-	-	NO
gene1915	Scaffold3	HD_1	-	1596910	1595960	951	hypothetical protein	-	Probable mitochondrial ATPase complex subunit atp10 OS=Schizosaccharomyces pombe (strain 972 / ATCC 24843) OX=284812 GN=atp10 PE=3 SV=1	-	-	-	K18192	PF05176	-	-	NO
gene1916	Scaffold3	HD_1	+	1597093	1605388	8296	hypothetical protein	bglX	Probable beta-glucosidase M OS=Aspergillus niger (strain ATCC MYA-4892 / CBS 513.88 / FGSC A1513) OX=425011 GN=bglM PE=3 SV=1	GO:0003824;GO:0008152	COG1472	G	K05349	PF01915;PF00933;PF14792;PF01494;PF01494;PF14716;PF14310;PF20684;PF14791;PF10391;PF00533	-	-	NO
gene1917	Scaffold3	HD_1	-	1606995	1605748	1248	hypothetical protein	-	SAT4 family membrane protein OS=Emericella nidulans (strain FGSC A4 / ATCC 38163 / CBS 112.46 / NRRL 194 / M139) OX=227321 GN=AN4452-1 PE=3 SV=1	GO:0110165	-	-	-	PF20684	-	-	NO
gene1918	Scaffold3	HD_1	+	1608537	1608821	285	hypothetical protein	-	Uncharacterized secreted protein ARB_07590 OS=Arthroderma benhamiae (strain ATCC MYA-4681 / CBS 112371) OX=663331 GN=ARB_07590 PE=1 SV=1	-	-	-	-	PF14273	-	-	NO
gene1919	Scaffold3	HD_1	+	1609342	1611262	1921	hypothetical protein	-	FAD-binding monooxygenase tazF OS=Aspergillus terreus (strain NIH 2624 / FGSC A1156) OX=341663 GN=tazF PE=2 SV=1	GO:0005488;GO:0003824	COG2072	P	K24855	PF13738;PF00743;PF13450;PF07992	-	-	NO
gene1920	Scaffold3	HD_1	+	1612033	1613568	1536	hypothetical protein	-	Notoamide biosynthesis cluster protein O' OS=Aspergillus versicolor OX=46472 GN=notO' PE=1 SV=1	GO:0005215;GO:0110165	-	-	-	PF07690;PF05978	-	-	NO
gene1921	Scaffold3	HD_1	-	1615021	1613703	1319	hypothetical protein	qor	Trans-enoyl reductase fsa3 OS=Fusarium sp. (strain FN080326) OX=1608308 GN=fsa3 PE=3 SV=1	GO:0003824	-	-	K00344	PF08240	-	-	NO
gene1922	Scaffold3	HD_1	+	1615593	1617408	1816	hypothetical protein	ladA	Dimethyl-sulfide monooxygenase OS=Hyphomicrobium sulfonivorans OX=121290 GN=dmoA PE=1 SV=1	GO:0003824	COG2141	H;R	K20938	PF00296	-	-	NO
gene1923	Scaffold3	HD_1	-	1619256	1617531	1726	hypothetical protein	ladA	Dimethyl-sulfide monooxygenase OS=Hyphomicrobium sulfonivorans OX=121290 GN=dmoA PE=1 SV=1	GO:0003824	COG2141	H;R	K20938	PF00296	-	-	NO
gene1924	Scaffold3	HD_1	+	1620050	1627073	7024	Na+/proline symporter	-	Probable urea active transporter 1 OS=Schizosaccharomyces pombe (strain 972 / ATCC 24843) OX=284812 GN=dur3-1 PE=3 SV=1	GO:0005215;GO:0110165	COG0591	E	K20989	PF00082;PF00487;PF00474;PF05922	-	-	NO
gene1925	Scaffold3	HD_1	-	1630264	1627989	2276	hypothetical protein	-	ABC multidrug transporter H OS=Aspergillus fumigatus (strain ATCC MYA-4609 / CBS 101355 / FGSC A1100 / Af293) OX=330879 GN=abcH PE=1 SV=2	GO:0140657;GO:0005215;GO:0005488;GO:0003824;GO:0110165	COG1131	V	K08711	PF01061;PF00005;PF19055	-	-	NO
gene1926	Scaffold3	HD_1	+	1630627	1631891	1265	hypothetical protein	-	-	GO:0140110	-	-	-	-	-	-	NO
gene1927	Scaffold3	HD_1	-	1633168	1632053	1116	hypothetical protein	-	-	GO:0003824	COG1228	Q	-	PF01979	-	-	YES
gene1928	Scaffold3	HD_1	-	1636073	1634658	1416	hypothetical protein	plc	1-phosphatidylinositol phosphodiesterase OS=Bacillus cereus OX=1396 PE=1 SV=1	GO:0003824;GO:0008152;GO:0009987	COG0823	U	K01771	PF00388	-	-	NO
gene1929	Scaffold3	HD_1	-	1637791	1637582	210	parasitic phase-specific protein PSP-1	-	-	GO:0110165	-	-	-	-	-	-	NO
gene1930	Scaffold3	HD_1	-	1638763	1637819	945	hypothetical protein	-	-	-	-	-	-	-	-	-	YES
gene1931	Scaffold3	HD_1	+	1638931	1639255	325	-	-	-	-	-	-	-	-	-	-	NO
gene1932	Scaffold3	HD_1	-	1643908	1640394	3515	hypothetical protein	-	Pre-mRNA-processing ATP-dependent RNA helicase prp5 OS=Aspergillus oryzae (strain ATCC 42149 / RIB 40) OX=510516 GN=prp5 PE=3 SV=1	GO:0140657;GO:0005488;GO:0003824	COG0513	L	K12811	PF00270;PF00271;PF04851	-	-	NO
gene1933	Scaffold3	HD_1	+	1644444	1645504	1061	hypothetical protein	-	-	GO:0005488;GO:0110165	-	-	-	PF00505	-	-	NO
gene1934	Scaffold3	HD_1	-	1646906	1645959	948	hypothetical protein	-	Sex-determining transformer protein 1 OS=Caenorhabditis elegans OX=6239 GN=tra-1 PE=1 SV=1	GO:0005488	-	-	K09228	PF13894;PF00096;PF00096;PF12171;PF12874	-	-	NO
gene1935	Scaffold3	HD_1	-	1653908	1647717	6192	-	-	-	-	-	-	-	-	-	-	NO
gene1936	Scaffold3	HD_1	+	1654703	1658217	3515	hypothetical protein	-	Sterol regulatory element-binding protein cleavage-activating protein OS=Mus musculus OX=10090 GN=Scap PE=1 SV=1	GO:0005488;GO:0110165;GO:0065007;GO:0009987;GO:0050896	-	-	K26682	PF12349;PF02460	-	-	NO
gene1937	Scaffold3	HD_1	-	1660927	1658461	2467	hypothetical protein	-	Transcription factor kpeA OS=Aspergillus oryzae (strain ATCC 42149 / RIB 40) OX=510516 GN=kpeA PE=1 SV=1	GO:0140110;GO:0005488;GO:0110165	-	-	-	-	-	-	NO
gene1938	Scaffold3	HD_1	+	1661343	1661680	338	hypothetical protein	-	-	-	-	-	-	-	-	-	NO
gene1939	Scaffold3	HD_1	-	1664902	1661857	3046	hypothetical protein	-	Tubulin-specific chaperone E OS=Bos taurus OX=9913 GN=TBCE PE=2 SV=1	GO:0003824;GO:0110165;GO:0008152;GO:0009987	COG0561	H;R	K21768	PF01302;PF08282;PF03332	-	-	NO
gene1940	Scaffold3	HD_1	+	1665066	1665776	711	hypothetical protein	-	Pre-mRNA-splicing factor sap62 OS=Schizosaccharomyces pombe (strain 972 / ATCC 24843) OX=284812 GN=sap62 PE=1 SV=1	GO:0005488;GO:0110165	-	-	K12826	PF16835;PF12874	-	-	NO
[truncated: 5,970 more rows]
