# Supplementary material for: Whole-Genome Sequencing and Genome Annotation of Pathogenic Elsinoë batatas Causing Stem and Foliage Scab Disease in Sweet Potato
Source: J Fungi (Basel). 2024 Dec 18;10(12):882. doi: 10.3390/jof10120882 (PMC11677182; doi:10.3390/jof10120882)
Supplement: Supplementary file 1 [file jof-10-00882-s001.zip › Table S2.xls]

## Sheet: Table S2
Table S2 The genes encoding CAZymes in E. batatas HD-1
Gene ID	Location	Sample Name	Family	Family Description	Class	Class Description	Evalue	Covered Fraction
gene0120	Scaffold1	HD_1	AA1	Laccase / p-diphenol:oxygen oxidoreductase / ferroxidase (EC 1.10.3.2); ; ferroxidase (EC 1.10.3.-); Laccase-like multicopper oxidase (EC 1.10.3.-)	AA	Auxiliary Activities	1.2e-52	0.4872
gene0129	Scaffold1	HD_1	AA4	vanillyl-alcohol oxidase (EC 1.1.3.38)	AA	Auxiliary Activities	4.6e-142	0.9216
gene0241	Scaffold1	HD_1	AA3_2	AA3's subfamily	AA	Auxiliary Activities	3.7e-114	0.4155
gene0281	Scaffold1	HD_1	AA9	AA9 (formerly GH61) proteins are copper-dependent lytic polysaccharide monooxygenases (LPMOs); cleavage of cellulose chains with oxidation of various carbons (C-1, C-4 and C-6) has been reported several times in the literature;	AA	Auxiliary Activities	4.3e-21	0.8163
gene0350	Scaffold1	HD_1	AA7	glucooligosaccharide oxidase (EC 1.1.3.-); chitooligosaccharide oxidase (EC 1.1.3.-)	AA	Auxiliary Activities	1.7e-28	0.3583
gene0467	Scaffold1	HD_1	AA1_2	AA1's subfamily	AA	Auxiliary Activities	1.1e-150	0.5714
gene0736	Scaffold2	HD_1	AA7	glucooligosaccharide oxidase (EC 1.1.3.-); chitooligosaccharide oxidase (EC 1.1.3.-)	AA	Auxiliary Activities	3.3e-62	0.363
gene0791	Scaffold2	HD_1	AA7	glucooligosaccharide oxidase (EC 1.1.3.-); chitooligosaccharide oxidase (EC 1.1.3.-)	AA	Auxiliary Activities	9.1e-51	0.3589
gene0902	Scaffold2	HD_1	AA3_2	AA3's subfamily	AA	Auxiliary Activities	2.1e-99	0.6562
gene0946	Scaffold2	HD_1	AA5_2	AA5's subfamily	AA	Auxiliary Activities	9.3e-207	0.9618
gene1006	Scaffold2	HD_1	AA1	Laccase / p-diphenol:oxygen oxidoreductase / ferroxidase (EC 1.10.3.2); ; ferroxidase (EC 1.10.3.-); Laccase-like multicopper oxidase (EC 1.10.3.-)	AA	Auxiliary Activities	3.9e-12	0.3225
gene1139	Scaffold2	HD_1	AA3_2	AA3's subfamily	AA	Auxiliary Activities	3.4e-115	0.3205
gene1220	Scaffold2	HD_1	AA7	glucooligosaccharide oxidase (EC 1.1.3.-); chitooligosaccharide oxidase (EC 1.1.3.-)	AA	Auxiliary Activities	3.5e-49	0.4174
gene1287	Scaffold2	HD_1	AA3_3	AA3's subfamily	AA	Auxiliary Activities	1.4e-184	0.6907
gene1320	Scaffold2	HD_1	AA5	Oxidase with oxygen as acceptor (EC 1.1.3.-); galactose oxidase (EC 1.1.3.9); glyoxal oxidase (EC 1.2.3.15); alcohol oxidase (EC 1.1.3.13)	AA	Auxiliary Activities	1.7e-07	0.5263
gene1446	Scaffold3	HD_1	AA3_2	AA3's subfamily	AA	Auxiliary Activities	1.5e-130	0.4781
gene1552	Scaffold3	HD_1	AA3_2	AA3's subfamily	AA	Auxiliary Activities	3.6e-139	0.9557
gene1674	Scaffold3	HD_1	AA2	manganese peroxidase (EC 1.11.1.13); versatile peroxidase (EC 1.11.1.16); lignin peroxidase (EC 1.11.1.14); peroxidase (EC 1.11.1.-)	AA	Auxiliary Activities	2.1e-45	0.7934
gene1986	Scaffold4	HD_1	AA9	AA9 (formerly GH61) proteins are copper-dependent lytic polysaccharide monooxygenases (LPMOs); cleavage of cellulose chains with oxidation of various carbons (C-1, C-4 and C-6) has been reported several times in the literature;	AA	Auxiliary Activities	1.5e-55	0.4191
gene2031	Scaffold4	HD_1	AA3_3	AA3's subfamily	AA	Auxiliary Activities	1.1e-253	0.5497
gene2084	Scaffold4	HD_1	AA3_2	AA3's subfamily	AA	Auxiliary Activities	8e-121	0.8989
gene2419	Scaffold4	HD_1	AA3_2	AA3's subfamily	AA	Auxiliary Activities	1.6e-111	0.8661
gene2420	Scaffold4	HD_1	AA3_2	AA3's subfamily	AA	Auxiliary Activities	3.5e-38	0.4113
gene2525	Scaffold5	HD_1	AA2	manganese peroxidase (EC 1.11.1.13); versatile peroxidase (EC 1.11.1.16); lignin peroxidase (EC 1.11.1.14); peroxidase (EC 1.11.1.-)	AA	Auxiliary Activities	8.5e-54	0.6032
gene2526	Scaffold5	HD_1	AA1	Laccase / p-diphenol:oxygen oxidoreductase / ferroxidase (EC 1.10.3.2); ; ferroxidase (EC 1.10.3.-); Laccase-like multicopper oxidase (EC 1.10.3.-)	AA	Auxiliary Activities	2.3e-30	0.5131
gene2916	Scaffold5	HD_1	AA11	AA11 proteins are copper-dependent lytic polysaccharide monooxygenases (LPMOs); cleavage of chitin chains with oxidation of C-1 has been demonstrated for a AA11 LPMO from Aspergillus oryzae;	AA	Auxiliary Activities	1.1e-53	0.4617
gene2944	Scaffold5	HD_1	AA3_2	AA3's subfamily	AA	Auxiliary Activities	7.2e-145	0.9754
gene3127	Scaffold6	HD_1	AA2	manganese peroxidase (EC 1.11.1.13); versatile peroxidase (EC 1.11.1.16); lignin peroxidase (EC 1.11.1.14); peroxidase (EC 1.11.1.-)	AA	Auxiliary Activities	9.5e-61	0.6894
gene3202	Scaffold6	HD_1	AA1	Laccase / p-diphenol:oxygen oxidoreductase / ferroxidase (EC 1.10.3.2); ; ferroxidase (EC 1.10.3.-); Laccase-like multicopper oxidase (EC 1.10.3.-)	AA	Auxiliary Activities	5.2e-99	0.4245
gene3266	Scaffold6	HD_1	AA3_2	AA3's subfamily	AA	Auxiliary Activities	2.2e-154	0.9366
gene3446	Scaffold7	HD_1	AA1	Laccase / p-diphenol:oxygen oxidoreductase / ferroxidase (EC 1.10.3.2); ; ferroxidase (EC 1.10.3.-); Laccase-like multicopper oxidase (EC 1.10.3.-)	AA	Auxiliary Activities	3.1e-61	0.4358
gene3447	Scaffold7	HD_1	AA12	The pyrroloquinoline quinone-dependent oxidoreductase activity was demonstrated for the CC1G_09525 protein of Coprinopsis cinerea.	AA	Auxiliary Activities	5.2e-147	0.8385
gene3474	Scaffold7	HD_1	AA9	AA9 (formerly GH61) proteins are copper-dependent lytic polysaccharide monooxygenases (LPMOs); cleavage of cellulose chains with oxidation of various carbons (C-1, C-4 and C-6) has been reported several times in the literature;	AA	Auxiliary Activities	1.6e-73	0.9132
gene3476	Scaffold7	HD_1	AA8	Iron reductase domain	AA	Auxiliary Activities	0	0.909
gene3559	Scaffold7	HD_1	AA11	AA11 proteins are copper-dependent lytic polysaccharide monooxygenases (LPMOs); cleavage of chitin chains with oxidation of C-1 has been demonstrated for a AA11 LPMO from Aspergillus oryzae;	AA	Auxiliary Activities	2.3e-55	0.4767
gene3789	Scaffold7	HD_1	AA3_2	AA3's subfamily	AA	Auxiliary Activities	1e-138	0.9673
gene3828	Scaffold8	HD_1	AA9	AA9 (formerly GH61) proteins are copper-dependent lytic polysaccharide monooxygenases (LPMOs); cleavage of cellulose chains with oxidation of various carbons (C-1, C-4 and C-6) has been reported several times in the literature;	AA	Auxiliary Activities	3.3e-59	0.8779
gene4141	Scaffold8	HD_1	AA1	Laccase / p-diphenol:oxygen oxidoreductase / ferroxidase (EC 1.10.3.2); ; ferroxidase (EC 1.10.3.-); Laccase-like multicopper oxidase (EC 1.10.3.-)	AA	Auxiliary Activities	1.1e-61	0.512
gene4555	Scaffold10	HD_1	AA8	Iron reductase domain	AA	Auxiliary Activities	2.6e-296	0.7415
gene4636	Scaffold10	HD_1	AA9	AA9 (formerly GH61) proteins are copper-dependent lytic polysaccharide monooxygenases (LPMOs); cleavage of cellulose chains with oxidation of various carbons (C-1, C-4 and C-6) has been reported several times in the literature;	AA	Auxiliary Activities	3.9e-65	0.4081
gene4731	Scaffold10	HD_1	AA7	glucooligosaccharide oxidase (EC 1.1.3.-); chitooligosaccharide oxidase (EC 1.1.3.-)	AA	Auxiliary Activities	2.5e-58	0.5028
gene5527	Scaffold13	HD_1	AA9	AA9 (formerly GH61) proteins are copper-dependent lytic polysaccharide monooxygenases (LPMOs); cleavage of cellulose chains with oxidation of various carbons (C-1, C-4 and C-6) has been reported several times in the literature;	AA	Auxiliary Activities	1.1e-46	0.7089
gene5761	Scaffold14	HD_1	AA3_2	AA3's subfamily	AA	Auxiliary Activities	2.4e-162	0.9895
gene5788	Scaffold14	HD_1	AA6	1,4-benzoquinone reductase (EC. 1.6.5.6)	AA	Auxiliary Activities	8.2e-85	0.7529
gene5796	Scaffold14	HD_1	AA16		AA	Auxiliary Activities	1.8e-63	0.6185
gene5977	Scaffold15	HD_1	AA3_1	AA3's subfamily	AA	Auxiliary Activities	2.1e-51	0.7026
gene6089	Scaffold15	HD_1	AA9	AA9 (formerly GH61) proteins are copper-dependent lytic polysaccharide monooxygenases (LPMOs); cleavage of cellulose chains with oxidation of various carbons (C-1, C-4 and C-6) has been reported several times in the literature;	AA	Auxiliary Activities	1.1e-55	0.6515
gene6198	Scaffold16	HD_1	AA3_2	AA3's subfamily	AA	Auxiliary Activities	1.7e-178	0.9013
gene6200	Scaffold16	HD_1	AA7	glucooligosaccharide oxidase (EC 1.1.3.-); chitooligosaccharide oxidase (EC 1.1.3.-)	AA	Auxiliary Activities	6.4e-30	0.3242
gene6212	Scaffold16	HD_1	AA9	AA9 (formerly GH61) proteins are copper-dependent lytic polysaccharide monooxygenases (LPMOs); cleavage of cellulose chains with oxidation of various carbons (C-1, C-4 and C-6) has been reported several times in the literature;	AA	Auxiliary Activities	2e-62	0.876
gene6607	Scaffold18	HD_1	AA3_1	AA3's subfamily	AA	Auxiliary Activities	2.8e-142	0.9405
gene6766	Scaffold20	HD_1	AA7	glucooligosaccharide oxidase (EC 1.1.3.-); chitooligosaccharide oxidase (EC 1.1.3.-)	AA	Auxiliary Activities	2.9e-43	0.3402
gene6887	Scaffold20	HD_1	AA9	AA9 (formerly GH61) proteins are copper-dependent lytic polysaccharide monooxygenases (LPMOs); cleavage of cellulose chains with oxidation of various carbons (C-1, C-4 and C-6) has been reported several times in the literature;	AA	Auxiliary Activities	1.1e-63	0.8696
gene6901	Scaffold20	HD_1	AA13	AA13 proteins are copper-dependent lytic polysaccharide monooxygenases (LPMOs); cleavage of starch with oxidation of C-1 at the site of cleavage has been demonstrated for the LPMO encoded by gene NCU08746 from Neurospora crassa;	AA	Auxiliary Activities	1.2e-103	0.6783
gene6976	Scaffold21	HD_1	AA3_1	AA3's subfamily	AA	Auxiliary Activities	3.1e-24	0.5294
gene7247	Scaffold23	HD_1	AA16		AA	Auxiliary Activities	1.1e-15	0.5726
gene7300	Scaffold24	HD_1	AA2	manganese peroxidase (EC 1.11.1.13); versatile peroxidase (EC 1.11.1.16); lignin peroxidase (EC 1.11.1.14); peroxidase (EC 1.11.1.-)	AA	Auxiliary Activities	2.6e-38	0.3487
gene7416	Scaffold25	HD_1	AA3_2	AA3's subfamily	AA	Auxiliary Activities	6.6e-94	0.9333
gene7787	Scaffold31	HD_1	AA9	AA9 (formerly GH61) proteins are copper-dependent lytic polysaccharide monooxygenases (LPMOs); cleavage of cellulose chains with oxidation of various carbons (C-1, C-4 and C-6) has been reported several times in the literature;	AA	Auxiliary Activities	1.2e-65	0.8857
gene0163	Scaffold1	HD_1	CE9	N-acetylglucosamine 6-phosphate deacetylase (EC 3.5.1.25); N-acetylglucosamine 6-phosphate deacetylase (EC 3.5.1.80)	CE	Carbohydrate Esterases	3.7e-98	0.9627
gene0501	Scaffold1	HD_1	CE16	acetylesterase (EC 3.1.1.6) active on various carbohydrate acetyl esters	CE	Carbohydrate Esterases	4e-75	0.848
gene0756	Scaffold2	HD_1	CE8	pectin methylesterase (EC 3.1.1.11).	CE	Carbohydrate Esterases	7.2e-71	0.8416
gene0940	Scaffold2	HD_1	CE5	acetyl xylan esterase (EC 3.1.1.72); cutinase (EC 3.1.1.74)	CE	Carbohydrate Esterases	6.5e-40	0.7564
gene1094	Scaffold2	HD_1	CE5	acetyl xylan esterase (EC 3.1.1.72); cutinase (EC 3.1.1.74)	CE	Carbohydrate Esterases	8.2e-45	0.7511
gene1145	Scaffold2	HD_1	CE10	arylesterase (EC 3.1.1.-); carboxyl esterase (EC 3.1.1.3); acetylcholinesterase (EC 3.1.1.7); cholinesterase (EC 3.1.1.8); sterol esterase (EC 3.1.1.13); brefeldin A esterase (EC 3.1.1.-).	CE	Carbohydrate Esterases	7.2e-17	0.4589
gene1284	Scaffold2	HD_1	CE10	arylesterase (EC 3.1.1.-); carboxyl esterase (EC 3.1.1.3); acetylcholinesterase (EC 3.1.1.7); cholinesterase (EC 3.1.1.8); sterol esterase (EC 3.1.1.13); brefeldin A esterase (EC 3.1.1.-).	CE	Carbohydrate Esterases	8.6e-29	0.8378
gene1871	Scaffold3	HD_1	CE1	acetyl xylan esterase (EC 3.1.1.72); cinnamoyl esterase (EC 3.1.1.-); feruloyl esterase (EC 3.1.1.73); carboxylesterase (EC 3.1.1.1); S-formylglutathione hydrolase (EC 3.1.2.12); diacylglycerol O-acyltransferase (EC 2.3.1.20); trehalose 6-O-mycolyltransferase (EC 2.3.1.122)	CE	Carbohydrate Esterases	6.5e-07	0.3353
gene1941	Scaffold3	HD_1	CE4	acetyl xylan esterase (EC 3.1.1.72); chitin deacetylase (EC 3.5.1.41); chitooligosaccharide deacetylase (EC 3.5.1.-); peptidoglycan GlcNAc deacetylase (EC 3.5.1.-); peptidoglycan N-acetylmuramic acid deacetylase (EC 3.5.1.-).	CE	Carbohydrate Esterases	1.5e-18	0.4393
gene2468	Scaffold4	HD_1	CE12	pectin acetylesterase (EC 3.1.1.-); rhamnogalacturonan acetylesterase (EC 3.1.1.-); acetyl xylan esterase (EC 3.1.1.72)	CE	Carbohydrate Esterases	2.2e-42	0.7539
gene2641	Scaffold5	HD_1	CE1	acetyl xylan esterase (EC 3.1.1.72); cinnamoyl esterase (EC 3.1.1.-); feruloyl esterase (EC 3.1.1.73); carboxylesterase (EC 3.1.1.1); S-formylglutathione hydrolase (EC 3.1.2.12); diacylglycerol O-acyltransferase (EC 2.3.1.20); trehalose 6-O-mycolyltransferase (EC 2.3.1.122)	CE	Carbohydrate Esterases	3.8e-18	0.462
gene2782	Scaffold5	HD_1	CE1	acetyl xylan esterase (EC 3.1.1.72); cinnamoyl esterase (EC 3.1.1.-); feruloyl esterase (EC 3.1.1.73); carboxylesterase (EC 3.1.1.1); S-formylglutathione hydrolase (EC 3.1.2.12); diacylglycerol O-acyltransferase (EC 2.3.1.20); trehalose 6-O-mycolyltransferase (EC 2.3.1.122)	CE	Carbohydrate Esterases	3.9e-06	0.3554
gene2811	Scaffold5	HD_1	CE10	arylesterase (EC 3.1.1.-); carboxyl esterase (EC 3.1.1.3); acetylcholinesterase (EC 3.1.1.7); cholinesterase (EC 3.1.1.8); sterol esterase (EC 3.1.1.13); brefeldin A esterase (EC 3.1.1.-).	CE	Carbohydrate Esterases	1.3e-06	0.3231
gene2943	Scaffold5	HD_1	CE10	arylesterase (EC 3.1.1.-); carboxyl esterase (EC 3.1.1.3); acetylcholinesterase (EC 3.1.1.7); cholinesterase (EC 3.1.1.8); sterol esterase (EC 3.1.1.13); brefeldin A esterase (EC 3.1.1.-).	CE	Carbohydrate Esterases	5.7e-42	0.7603
gene3061	Scaffold6	HD_1	CE5	acetyl xylan esterase (EC 3.1.1.72); cutinase (EC 3.1.1.74)	CE	Carbohydrate Esterases	2.6e-37	0.3083
gene3115	Scaffold6	HD_1	CE1	acetyl xylan esterase (EC 3.1.1.72); cinnamoyl esterase (EC 3.1.1.-); feruloyl esterase (EC 3.1.1.73); carboxylesterase (EC 3.1.1.1); S-formylglutathione hydrolase (EC 3.1.2.12); diacylglycerol O-acyltransferase (EC 2.3.1.20); trehalose 6-O-mycolyltransferase (EC 2.3.1.122)	CE	Carbohydrate Esterases	1.7e-11	0.8675
gene3341	Scaffold6	HD_1	CE10	arylesterase (EC 3.1.1.-); carboxyl esterase (EC 3.1.1.3); acetylcholinesterase (EC 3.1.1.7); cholinesterase (EC 3.1.1.8); sterol esterase (EC 3.1.1.13); brefeldin A esterase (EC 3.1.1.-).	CE	Carbohydrate Esterases	4.8e-36	0.4726
gene3371	Scaffold6	HD_1	CE16	acetylesterase (EC 3.1.1.6) active on various carbohydrate acetyl esters	CE	Carbohydrate Esterases	1.3e-54	0.8484
gene3467	Scaffold7	HD_1	CE10	arylesterase (EC 3.1.1.-); carboxyl esterase (EC 3.1.1.3); acetylcholinesterase (EC 3.1.1.7); cholinesterase (EC 3.1.1.8); sterol esterase (EC 3.1.1.13); brefeldin A esterase (EC 3.1.1.-).	CE	Carbohydrate Esterases	9.9e-33	0.7516
gene3554	Scaffold7	HD_1	CE1	acetyl xylan esterase (EC 3.1.1.72); cinnamoyl esterase (EC 3.1.1.-); feruloyl esterase (EC 3.1.1.73); carboxylesterase (EC 3.1.1.1); S-formylglutathione hydrolase (EC 3.1.2.12); diacylglycerol O-acyltransferase (EC 2.3.1.20); trehalose 6-O-mycolyltransferase (EC 2.3.1.122)	CE	Carbohydrate Esterases	2.1e-06	0.6667
gene4052	Scaffold8	HD_1	CE10	arylesterase (EC 3.1.1.-); carboxyl esterase (EC 3.1.1.3); acetylcholinesterase (EC 3.1.1.7); cholinesterase (EC 3.1.1.8); sterol esterase (EC 3.1.1.13); brefeldin A esterase (EC 3.1.1.-).	CE	Carbohydrate Esterases	3.7e-40	0.6266
gene4162	Scaffold8	HD_1	CE10	arylesterase (EC 3.1.1.-); carboxyl esterase (EC 3.1.1.3); acetylcholinesterase (EC 3.1.1.7); cholinesterase (EC 3.1.1.8); sterol esterase (EC 3.1.1.13); brefeldin A esterase (EC 3.1.1.-).	CE	Carbohydrate Esterases	1.9e-14	0.3439
gene4217	Scaffold9	HD_1	CE5	acetyl xylan esterase (EC 3.1.1.72); cutinase (EC 3.1.1.74)	CE	Carbohydrate Esterases	9.2e-41	0.8703
gene4305	Scaffold9	HD_1	CE1	acetyl xylan esterase (EC 3.1.1.72); cinnamoyl esterase (EC 3.1.1.-); feruloyl esterase (EC 3.1.1.73); carboxylesterase (EC 3.1.1.1); S-formylglutathione hydrolase (EC 3.1.2.12); diacylglycerol O-acyltransferase (EC 2.3.1.20); trehalose 6-O-mycolyltransferase (EC 2.3.1.122)	CE	Carbohydrate Esterases	1.5e-51	0.586
gene4315	Scaffold9	HD_1	CE5	acetyl xylan esterase (EC 3.1.1.72); cutinase (EC 3.1.1.74)	CE	Carbohydrate Esterases	1.1e-34	0.7797
gene4616	Scaffold10	HD_1	CE10	arylesterase (EC 3.1.1.-); carboxyl esterase (EC 3.1.1.3); acetylcholinesterase (EC 3.1.1.7); cholinesterase (EC 3.1.1.8); sterol esterase (EC 3.1.1.13); brefeldin A esterase (EC 3.1.1.-).	CE	Carbohydrate Esterases	4e-29	0.3966
gene4920	Scaffold11	HD_1	CE5	acetyl xylan esterase (EC 3.1.1.72); cutinase (EC 3.1.1.74)	CE	Carbohydrate Esterases	5.3e-30	0.5251
gene5031	Scaffold11	HD_1	CE5	acetyl xylan esterase (EC 3.1.1.72); cutinase (EC 3.1.1.74)	CE	Carbohydrate Esterases	8.4e-31	0.4575
gene5314	Scaffold12	HD_1	CE10	arylesterase (EC 3.1.1.-); carboxyl esterase (EC 3.1.1.3); acetylcholinesterase (EC 3.1.1.7); cholinesterase (EC 3.1.1.8); sterol esterase (EC 3.1.1.13); brefeldin A esterase (EC 3.1.1.-).	CE	Carbohydrate Esterases	9.3e-13	0.5355
gene5667	Scaffold14	HD_1	CE1	acetyl xylan esterase (EC 3.1.1.72); cinnamoyl esterase (EC 3.1.1.-); feruloyl esterase (EC 3.1.1.73); carboxylesterase (EC 3.1.1.1); S-formylglutathione hydrolase (EC 3.1.2.12); diacylglycerol O-acyltransferase (EC 2.3.1.20); trehalose 6-O-mycolyltransferase (EC 2.3.1.122)	CE	Carbohydrate Esterases	2.9e-06	0.7034
gene5950	Scaffold15	HD_1	CE5	acetyl xylan esterase (EC 3.1.1.72); cutinase (EC 3.1.1.74)	CE	Carbohydrate Esterases	1.1e-11	0.3429
gene5976	Scaffold15	HD_1	CE10	arylesterase (EC 3.1.1.-); carboxyl esterase (EC 3.1.1.3); acetylcholinesterase (EC 3.1.1.7); cholinesterase (EC 3.1.1.8); sterol esterase (EC 3.1.1.13); brefeldin A esterase (EC 3.1.1.-).	CE	Carbohydrate Esterases	1.2e-36	0.6865
gene6084	Scaffold15	HD_1	CE1	acetyl xylan esterase (EC 3.1.1.72); cinnamoyl esterase (EC 3.1.1.-); feruloyl esterase (EC 3.1.1.73); carboxylesterase (EC 3.1.1.1); S-formylglutathione hydrolase (EC 3.1.2.12); diacylglycerol O-acyltransferase (EC 2.3.1.20); trehalose 6-O-mycolyltransferase (EC 2.3.1.122)	CE	Carbohydrate Esterases	1.1e-06	0.4963
gene6340	Scaffold17	HD_1	CE5	acetyl xylan esterase (EC 3.1.1.72); cutinase (EC 3.1.1.74)	CE	Carbohydrate Esterases	3.7e-34	0.7729
gene6378	Scaffold17	HD_1	CE1	acetyl xylan esterase (EC 3.1.1.72); cinnamoyl esterase (EC 3.1.1.-); feruloyl esterase (EC 3.1.1.73); carboxylesterase (EC 3.1.1.1); S-formylglutathione hydrolase (EC 3.1.2.12); diacylglycerol O-acyltransferase (EC 2.3.1.20); trehalose 6-O-mycolyltransferase (EC 2.3.1.122)	CE	Carbohydrate Esterases	9.3e-25	0.6376
gene6469	Scaffold17	HD_1	CE2	acetyl xylan esterase (EC 3.1.1.72).	CE	Carbohydrate Esterases	1.5e-23	0.5148
gene6519	Scaffold18	HD_1	CE2	acetyl xylan esterase (EC 3.1.1.72).	CE	Carbohydrate Esterases	1.8e-49	0.6028
gene6645	Scaffold19	HD_1	CE10	arylesterase (EC 3.1.1.-); carboxyl esterase (EC 3.1.1.3); acetylcholinesterase (EC 3.1.1.7); cholinesterase (EC 3.1.1.8); sterol esterase (EC 3.1.1.13); brefeldin A esterase (EC 3.1.1.-).	CE	Carbohydrate Esterases	4.5e-21	0.3569
gene6660	Scaffold19	HD_1	CE12	pectin acetylesterase (EC 3.1.1.-); rhamnogalacturonan acetylesterase (EC 3.1.1.-); acetyl xylan esterase (EC 3.1.1.72)	CE	Carbohydrate Esterases	5.6e-41	0.8419
gene6697	Scaffold19	HD_1	CE10	arylesterase (EC 3.1.1.-); carboxyl esterase (EC 3.1.1.3); acetylcholinesterase (EC 3.1.1.7); cholinesterase (EC 3.1.1.8); sterol esterase (EC 3.1.1.13); brefeldin A esterase (EC 3.1.1.-).	CE	Carbohydrate Esterases	5.7e-35	0.3164
gene6794	Scaffold20	HD_1	CE10	arylesterase (EC 3.1.1.-); carboxyl esterase (EC 3.1.1.3); acetylcholinesterase (EC 3.1.1.7); cholinesterase (EC 3.1.1.8); sterol esterase (EC 3.1.1.13); brefeldin A esterase (EC 3.1.1.-).	CE	Carbohydrate Esterases	4.7e-07	0.5097
gene7133	Scaffold22	HD_1	CE15	4-O-methyl-glucuronoyl methylesterase (EC 3.1.1.-)	CE	Carbohydrate Esterases	1.6e-91	0.8173
gene7134	Scaffold22	HD_1	CE1	acetyl xylan esterase (EC 3.1.1.72); cinnamoyl esterase (EC 3.1.1.-); feruloyl esterase (EC 3.1.1.73); carboxylesterase (EC 3.1.1.1); S-formylglutathione hydrolase (EC 3.1.2.12); diacylglycerol O-acyltransferase (EC 2.3.1.20); trehalose 6-O-mycolyltransferase (EC 2.3.1.122)	CE	Carbohydrate Esterases	3e-06	0.8526
gene7213	Scaffold23	HD_1	CE8	pectin methylesterase (EC 3.1.1.11).	CE	Carbohydrate Esterases	8.5e-56	0.8072
gene7294	Scaffold24	HD_1	CE4	acetyl xylan esterase (EC 3.1.1.72); chitin deacetylase (EC 3.5.1.41); chitooligosaccharide deacetylase (EC 3.5.1.-); peptidoglycan GlcNAc deacetylase (EC 3.5.1.-); peptidoglycan N-acetylmuramic acid deacetylase (EC 3.5.1.-).	CE	Carbohydrate Esterases	1.7e-15	0.384
gene7394	Scaffold25	HD_1	CE3	acetyl xylan esterase (EC 3.1.1.72).	CE	Carbohydrate Esterases	3.7e-55	0.6221
gene7434	Scaffold25	HD_1	CE10	arylesterase (EC 3.1.1.-); carboxyl esterase (EC 3.1.1.3); acetylcholinesterase (EC 3.1.1.7); cholinesterase (EC 3.1.1.8); sterol esterase (EC 3.1.1.13); brefeldin A esterase (EC 3.1.1.-).	CE	Carbohydrate Esterases	2.1e-48	0.8362
gene7636	Scaffold28	HD_1	CE16	acetylesterase (EC 3.1.1.6) active on various carbohydrate acetyl esters	CE	Carbohydrate Esterases	1.5e-53	0.882
gene7718	Scaffold29	HD_1	CE8	pectin methylesterase (EC 3.1.1.11).	CE	Carbohydrate Esterases	8.1e-76	0.6875
gene7732	Scaffold29	HD_1	CE10	arylesterase (EC 3.1.1.-); carboxyl esterase (EC 3.1.1.3); acetylcholinesterase (EC 3.1.1.7); cholinesterase (EC 3.1.1.8); sterol esterase (EC 3.1.1.13); brefeldin A esterase (EC 3.1.1.-).	CE	Carbohydrate Esterases	8.1e-31	0.882
gene7859	Scaffold32	HD_1	CE10	arylesterase (EC 3.1.1.-); carboxyl esterase (EC 3.1.1.3); acetylcholinesterase (EC 3.1.1.7); cholinesterase (EC 3.1.1.8); sterol esterase (EC 3.1.1.13); brefeldin A esterase (EC 3.1.1.-).	CE	Carbohydrate Esterases	2.5e-41	0.3615
gene0081	Scaffold1	HD_1	GH31	alpha-glucosidase (EC 3.2.1.20); alpha-galactosidase (EC 3.2.1.22); alpha-mannosidase (EC 3.2.1.24); alpha-1,3-glucosidase (EC 3.2.1.84); sucrase-isomaltase (EC 3.2.1.48) (EC 3.2.1.10); alpha-xylosidase (EC 3.2.1.177); alpha-glucan lyase (EC 4.2.2.13); isomaltosyltransferase (EC 2.4.1.-); oligosaccharide alpha-1,4-glucosyltransferase (EC 2.4.1.161); sulfoquinovosidase (EC 3.2.1.-)	GH	Glycoside Hydrolases	9.6e-147	0.5318
gene0100	Scaffold1	HD_1	GH45	endoglucanase (EC 3.2.1.4)	GH	Glycoside Hydrolases	3.4e-79	0.4292
gene0172	Scaffold1	HD_1	GH79	beta-glucuronidase (EC 3.2.1.31); hyaluronoglucuronidase (EC 3.2.1.36); heparanase (EC 3.2.1.166); baicalin beta-glucuronidase (EC 3.2.1.167); beta-4-O-methyl-glucuronidase (EC 3.2.1.-)	GH	Glycoside Hydrolases	5.9e-58	0.7251
gene0233	Scaffold1	HD_1	GH18	chitinase (EC 3.2.1.14); lysozyme (EC 3.2.1.17); endo-beta-N-acetylglucosaminidase (EC 3.2.1.96); peptidoglycan hydrolase with endo-beta-N-acetylglucosaminidase specificity (EC 3.2.1.-); Nod factor hydrolase (EC 3.2.1.-); xylanase inhibitor; concanavalin B; narbonin	GH	Glycoside Hydrolases	2.1e-49	0.9022
gene0268	Scaffold1	HD_1	GH135	alpha-1,4-galactosaminogalactan hydrolase (EC 3.2.1.-)	GH	Glycoside Hydrolases	3e-21	0.3936
gene0306	Scaffold1	HD_1	GH32	invertase (EC 3.2.1.26); endo-inulinase (EC 3.2.1.7); beta-2,6-fructan 6-levanbiohydrolase (EC 3.2.1.64); endo-levanase (EC 3.2.1.65); exo-inulinase (EC 3.2.1.80); fructan beta-(2,1)-fructosidase/1-exohydrolase (EC 3.2.1.153); fructan beta-(2,6)-fructosidase/6-exohydrolase (EC 3.2.1.154); sucrose:sucrose 1-fructosyltransferase (EC 2.4.1.99); fructan:fructan 1-fructosyltransferase (EC 2.4.1.100); …	GH	Glycoside Hydrolases	5.2e-58	0.4197
gene0309	Scaffold1	HD_1	GH18	chitinase (EC 3.2.1.14); lysozyme (EC 3.2.1.17); endo-beta-N-acetylglucosaminidase (EC 3.2.1.96); peptidoglycan hydrolase with endo-beta-N-acetylglucosaminidase specificity (EC 3.2.1.-); Nod factor hydrolase (EC 3.2.1.-); xylanase inhibitor; concanavalin B; narbonin	GH	Glycoside Hydrolases	4.5e-72	0.8839
gene0441	Scaffold1	HD_1	GH54	alpha-L-arabinofuranosidase (EC 3.2.1.55); beta-xylosidase (EC 3.2.1.37).	GH	Glycoside Hydrolases	1.4e-153	0.3137
gene0521	Scaffold1	HD_1	GH35	beta-galactosidase (EC 3.2.1.23); exo-beta-glucosaminidase (EC 3.2.1.165); exo-beta-1,4-galactanase (EC 3.2.1.-); beta-1,3-galactosidase (EC 3.2.1.-)	GH	Glycoside Hydrolases	5.4e-88	0.3422
gene0658	Scaffold1	HD_1	GH55	exo-beta-1,3-glucanase (EC 3.2.1.58); endo-beta-1,3-glucanase (EC 3.2.1.39)	GH	Glycoside Hydrolases	7.7e-269	0.9123
gene0701	Scaffold2	HD_1	GH43_21	GH43's subfamily	GH	Glycoside Hydrolases	1.1e-43	0.3617
gene0716	Scaffold2	HD_1	GH28	polygalacturonase (EC 3.2.1.15); alpha-L-rhamnosidase (EC 3.2.1.40); exo-polygalacturonase (EC 3.2.1.67); exo-polygalacturonosidase (EC 3.2.1.82); rhamnogalacturonase (EC 3.2.1.171); rhamnogalacturonan alpha-1,2-galacturonohydrolase (EC 3.2.1.173); endo-xylogalacturonan hydrolase (EC 3.2.1.-)	GH	Glycoside Hydrolases	3.7e-64	0.4274
gene0733	Scaffold2	HD_1	GH64	beta-1,3-glucanase (EC 3.2.1.39)	GH	Glycoside Hydrolases	5.1e-79	0.5778
gene0759	Scaffold2	HD_1	GH28	polygalacturonase (EC 3.2.1.15); alpha-L-rhamnosidase (EC 3.2.1.40); exo-polygalacturonase (EC 3.2.1.67); exo-polygalacturonosidase (EC 3.2.1.82); rhamnogalacturonase (EC 3.2.1.171); rhamnogalacturonan alpha-1,2-galacturonohydrolase (EC 3.2.1.173); endo-xylogalacturonan hydrolase (EC 3.2.1.-)	GH	Glycoside Hydrolases	1.1e-55	0.8382
gene0764	Scaffold2	HD_1	GH11	endo-beta-1,4-xylanase (EC 3.2.1.8); endo-beta-1,3-xylanase (EC 3.2.1.32)	GH	Glycoside Hydrolases	1.2e-74	0.3371
gene0777	Scaffold2	HD_1	GH43_26	GH43's subfamily	GH	Glycoside Hydrolases	2.6e-08	0.5176
gene0807	Scaffold2	HD_1	GH31	alpha-glucosidase (EC 3.2.1.20); alpha-galactosidase (EC 3.2.1.22); alpha-mannosidase (EC 3.2.1.24); alpha-1,3-glucosidase (EC 3.2.1.84); sucrase-isomaltase (EC 3.2.1.48) (EC 3.2.1.10); alpha-xylosidase (EC 3.2.1.177); alpha-glucan lyase (EC 4.2.2.13); isomaltosyltransferase (EC 2.4.1.-); oligosaccharide alpha-1,4-glucosyltransferase (EC 2.4.1.161); sulfoquinovosidase (EC 3.2.1.-)	GH	Glycoside Hydrolases	8.7e-101	0.5596
gene0814	Scaffold2	HD_1	GH55	exo-beta-1,3-glucanase (EC 3.2.1.58); endo-beta-1,3-glucanase (EC 3.2.1.39)	GH	Glycoside Hydrolases	3.6e-249	0.914
gene0823	Scaffold2	HD_1	GH72	beta-1,3-glucanosyltransglycosylase (EC 2.4.1.-)	GH	Glycoside Hydrolases	6.9e-114	0.6354
gene0854	Scaffold2	HD_1	GH17	glucan endo-1,3-beta-glucosidase (EC 3.2.1.39); glucan 1,3-beta-glucosidase (EC 3.2.1.58); licheninase (EC 3.2.1.73); ABA-specific beta-glucosidase (EC 3.2.1.175); beta-1,3-glucanosyltransglycosylase (EC 2.4.1.-)	GH	Glycoside Hydrolases	6e-16	0.7425
gene0860	Scaffold2	HD_1	GH16	xyloglucan:xyloglucosyltransferase (EC 2.4.1.207); keratan-sulfate endo-1,4-beta-galactosidase (EC 3.2.1.103); endo-1,3-beta-glucanase (EC 3.2.1.39); endo-1,3(4)-beta-glucanase (EC 3.2.1.6); licheninase (EC 3.2.1.73); beta-agarase (EC 3.2.1.81); kappa;-carrageenase (EC 3.2.1.83); xyloglucanase (EC 3.2.1.151); endo-beta-1,3-galactanase (EC 3.2.1.181); beta-porphyranase (EC 3.2.1.178); hyaluronidas…	GH	Glycoside Hydrolases	2.3e-13	0.4875
gene0889	Scaffold2	HD_1	GH5_9	GH5's subfamily	GH	Glycoside Hydrolases	5.4e-92	0.3698
gene0941	Scaffold2	HD_1	GH78	alpha-L-rhamnosidase (EC 3.2.1.40); rhamnogalacturonan alpha-L-rhamnohydrolase (EC 3.2.1.174)	GH	Glycoside Hydrolases	1.3e-28	0.3931
gene0981	Scaffold2	HD_1	GH17	glucan endo-1,3-beta-glucosidase (EC 3.2.1.39); glucan 1,3-beta-glucosidase (EC 3.2.1.58); licheninase (EC 3.2.1.73); ABA-specific beta-glucosidase (EC 3.2.1.175); beta-1,3-glucanosyltransglycosylase (EC 2.4.1.-)	GH	Glycoside Hydrolases	7e-14	0.6933
gene0984	Scaffold2	HD_1	GH12	endoglucanase (EC 3.2.1.4); xyloglucan hydrolase (EC 3.2.1.151); beta-1,3-1,4-glucanase (EC 3.2.1.73); xyloglucan endotransglycosylase (EC 2.4.1.207)	GH	Glycoside Hydrolases	6e-21	0.5609
gene1019	Scaffold2	HD_1	GH78	alpha-L-rhamnosidase (EC 3.2.1.40); rhamnogalacturonan alpha-L-rhamnohydrolase (EC 3.2.1.174)	GH	Glycoside Hydrolases	1.1e-94	0.3326
gene1034	Scaffold2	HD_1	GH16	xyloglucan:xyloglucosyltransferase (EC 2.4.1.207); keratan-sulfate endo-1,4-beta-galactosidase (EC 3.2.1.103); endo-1,3-beta-glucanase (EC 3.2.1.39); endo-1,3(4)-beta-glucanase (EC 3.2.1.6); licheninase (EC 3.2.1.73); beta-agarase (EC 3.2.1.81); kappa;-carrageenase (EC 3.2.1.83); xyloglucanase (EC 3.2.1.151); endo-beta-1,3-galactanase (EC 3.2.1.181); beta-porphyranase (EC 3.2.1.178); hyaluronidas…	GH	Glycoside Hydrolases	4.3e-37	0.6118
gene1037	Scaffold2	HD_1	GH152		GH	Glycoside Hydrolases	4.4e-43	0.5921
gene1038	Scaffold2	HD_1	GH2	beta-galactosidase (EC 3.2.1.23) ; beta-mannosidase (EC 3.2.1.25); beta-glucuronidase (EC 3.2.1.31); alpha-L-arabinofuranosidase (EC 3.2.1.55); mannosylglycoprotein endo-beta-mannosidase (EC 3.2.1.152); exo-beta-glucosaminidase (EC 3.2.1.165)	GH	Glycoside Hydrolases	2.3e-90	0.8637
gene1254	Scaffold2	HD_1	GH43_26	GH43's subfamily	GH	Glycoside Hydrolases	6.3e-75	0.3094
gene1311	Scaffold2	HD_1	GH17	glucan endo-1,3-beta-glucosidase (EC 3.2.1.39); glucan 1,3-beta-glucosidase (EC 3.2.1.58); licheninase (EC 3.2.1.73); ABA-specific beta-glucosidase (EC 3.2.1.175); beta-1,3-glucanosyltransglycosylase (EC 2.4.1.-)	GH	Glycoside Hydrolases	3.4e-20	0.5661
gene1376	Scaffold2	HD_1	GH7	endo-beta-1,4-glucanase (EC 3.2.1.4); reducing end-acting cellobiohydrolase (EC 3.2.1.176); chitosanase (EC 3.2.1.132); endo-beta-1,3-1,4-glucanase (EC 3.2.1.73)	GH	Glycoside Hydrolases	1.1e-141	0.7692
gene1388	Scaffold2	HD_1	GH47	alpha-mannosidase (EC 3.2.1.113)	GH	Glycoside Hydrolases	1.8e-159	0.5482
gene1490	Scaffold3	HD_1	GH2	beta-galactosidase (EC 3.2.1.23) ; beta-mannosidase (EC 3.2.1.25); beta-glucuronidase (EC 3.2.1.31); alpha-L-arabinofuranosidase (EC 3.2.1.55); mannosylglycoprotein endo-beta-mannosidase (EC 3.2.1.152); exo-beta-glucosaminidase (EC 3.2.1.165)	GH	Glycoside Hydrolases	2.3e-89	0.5358
gene1537	Scaffold3	HD_1	GH16	xyloglucan:xyloglucosyltransferase (EC 2.4.1.207); keratan-sulfate endo-1,4-beta-galactosidase (EC 3.2.1.103); endo-1,3-beta-glucanase (EC 3.2.1.39); endo-1,3(4)-beta-glucanase (EC 3.2.1.6); licheninase (EC 3.2.1.73); beta-agarase (EC 3.2.1.81); kappa;-carrageenase (EC 3.2.1.83); xyloglucanase (EC 3.2.1.151); endo-beta-1,3-galactanase (EC 3.2.1.181); beta-porphyranase (EC 3.2.1.178); hyaluronidas…	GH	Glycoside Hydrolases	2.3e-21	0.3756
gene1633	Scaffold3	HD_1	GH76	alpha-1,6-mannanase (EC 3.2.1.101)	GH	Glycoside Hydrolases	4.2e-71	0.626
gene1637	Scaffold3	HD_1	GH132	Activity on beta-1,3-glucan (curdlan) shown for the Aspergillus fumigatus Sun4 protein; activity on laminarioligosaccharides shown for Aspergillus fumigatus Sun4 protein and Candida albicans Sun41 protein; transglycosylation activity reported in PMID 23508952.	GH	Glycoside Hydrolases	3.6e-83	0.3211
gene1814	Scaffold3	HD_1	GH11	endo-beta-1,4-xylanase (EC 3.2.1.8); endo-beta-1,3-xylanase (EC 3.2.1.32)	GH	Glycoside Hydrolases	1.9e-60	0.8271
gene1850	Scaffold3	HD_1	GH43_1	GH43's subfamily	GH	Glycoside Hydrolases	1.6e-145	0.9676
gene1874	Scaffold3	HD_1	GH17	glucan endo-1,3-beta-glucosidase (EC 3.2.1.39); glucan 1,3-beta-glucosidase (EC 3.2.1.58); licheninase (EC 3.2.1.73); ABA-specific beta-glucosidase (EC 3.2.1.175); beta-1,3-glucanosyltransglycosylase (EC 2.4.1.-)	GH	Glycoside Hydrolases	2e-37	0.8783
gene1945	Scaffold3	HD_1	GH78	alpha-L-rhamnosidase (EC 3.2.1.40); rhamnogalacturonan alpha-L-rhamnohydrolase (EC 3.2.1.174)	GH	Glycoside Hydrolases	1.9e-164	0.5923
gene2020	Scaffold4	HD_1	GH16	xyloglucan:xyloglucosyltransferase (EC 2.4.1.207); keratan-sulfate endo-1,4-beta-galactosidase (EC 3.2.1.103); endo-1,3-beta-glucanase (EC 3.2.1.39); endo-1,3(4)-beta-glucanase (EC 3.2.1.6); licheninase (EC 3.2.1.73); beta-agarase (EC 3.2.1.81); kappa;-carrageenase (EC 3.2.1.83); xyloglucanase (EC 3.2.1.151); endo-beta-1,3-galactanase (EC 3.2.1.181); beta-porphyranase (EC 3.2.1.178); hyaluronidas…	GH	Glycoside Hydrolases	1e-25	0.4821
gene2078	Scaffold4	HD_1	GH20	beta-hexosaminidase (EC 3.2.1.52); lacto-N-biosidase (EC 3.2.1.140); beta-1,6-N-acetylglucosaminidase) (EC 3.2.1.-); beta-6-SO3-N-acetylglucosaminidase (EC 3.2.1.-)	GH	Glycoside Hydrolases	2.4e-72	0.577
gene2108	Scaffold4	HD_1	GH43_21	GH43's subfamily	GH	Glycoside Hydrolases	5.2e-15	0.5385
gene2110	Scaffold4	HD_1	GH88	d-4,5-unsaturated beta-glucuronyl hydrolase (EC 3.2.1.-)	GH	Glycoside Hydrolases	3.8e-76	0.9689
gene2146	Scaffold4	HD_1	GH43_6	GH43's subfamily	GH	Glycoside Hydrolases	4.6e-117	0.8947
gene2280	Scaffold4	HD_1	GH16	xyloglucan:xyloglucosyltransferase (EC 2.4.1.207); keratan-sulfate endo-1,4-beta-galactosidase (EC 3.2.1.103); endo-1,3-beta-glucanase (EC 3.2.1.39); endo-1,3(4)-beta-glucanase (EC 3.2.1.6); licheninase (EC 3.2.1.73); beta-agarase (EC 3.2.1.81); kappa;-carrageenase (EC 3.2.1.83); xyloglucanase (EC 3.2.1.151); endo-beta-1,3-galactanase (EC 3.2.1.181); beta-porphyranase (EC 3.2.1.178); hyaluronidas…	GH	Glycoside Hydrolases	5.4e-21	0.6593
gene2351	Scaffold4	HD_1	GH79	beta-glucuronidase (EC 3.2.1.31); hyaluronoglucuronidase (EC 3.2.1.36); heparanase (EC 3.2.1.166); baicalin beta-glucuronidase (EC 3.2.1.167); beta-4-O-methyl-glucuronidase (EC 3.2.1.-)	GH	Glycoside Hydrolases	3.3e-45	0.8095
gene2361	Scaffold4	HD_1	GH128	beta-1,3-glucanase (EC 3.2.1.39)	GH	Glycoside Hydrolases	7.5e-34	0.8199
gene2398	Scaffold4	HD_1	GH16	xyloglucan:xyloglucosyltransferase (EC 2.4.1.207); keratan-sulfate endo-1,4-beta-galactosidase (EC 3.2.1.103); endo-1,3-beta-glucanase (EC 3.2.1.39); endo-1,3(4)-beta-glucanase (EC 3.2.1.6); licheninase (EC 3.2.1.73); beta-agarase (EC 3.2.1.81); kappa;-carrageenase (EC 3.2.1.83); xyloglucanase (EC 3.2.1.151); endo-beta-1,3-galactanase (EC 3.2.1.181); beta-porphyranase (EC 3.2.1.178); hyaluronidas…	GH	Glycoside Hydrolases	2.5e-39	0.6419
gene2401	Scaffold4	HD_1	GH127	beta-L-arabinofuranosidase (EC 3.2.1.185); 3-C-carboxy-5-deoxy-L-xylose (aceric acid) hydrolase	GH	Glycoside Hydrolases	5.8e-169	0.6257
gene2444	Scaffold4	HD_1	GH16	xyloglucan:xyloglucosyltransferase (EC 2.4.1.207); keratan-sulfate endo-1,4-beta-galactosidase (EC 3.2.1.103); endo-1,3-beta-glucanase (EC 3.2.1.39); endo-1,3(4)-beta-glucanase (EC 3.2.1.6); licheninase (EC 3.2.1.73); beta-agarase (EC 3.2.1.81); kappa;-carrageenase (EC 3.2.1.83); xyloglucanase (EC 3.2.1.151); endo-beta-1,3-galactanase (EC 3.2.1.181); beta-porphyranase (EC 3.2.1.178); hyaluronidas…	GH	Glycoside Hydrolases	2.5e-29	0.6975
gene2520	Scaffold5	HD_1	GH114	endo-alpha-1,4-polygalactosaminidase (EC 3.2.1.109)	GH	Glycoside Hydrolases	1.7e-77	0.6831
gene2642	Scaffold5	HD_1	GH43_30	GH43's subfamily	GH	Glycoside Hydrolases	1e-59	0.6823
gene2948	Scaffold5	HD_1	GH13_1	GH13's subfamily	GH	Glycoside Hydrolases	1.2e-109	0.4595
gene2949	Scaffold5	HD_1	GH15	glucoamylase (EC 3.2.1.3); glucodextranase (EC 3.2.1.70); alpha,alpha-trehalase (EC 3.2.1.28); dextran dextrinase (EC 2.4.1.2)	GH	Glycoside Hydrolases	1.8e-76	0.6622
gene3016	Scaffold6	HD_1	GH1	beta-glucosidase (EC 3.2.1.21); beta-galactosidase (EC 3.2.1.23); beta-mannosidase (EC 3.2.1.25); beta-glucuronidase (EC 3.2.1.31); beta-xylosidase (EC 3.2.1.37); beta-D-fucosidase (EC 3.2.1.38); phlorizin hydrolase (EC 3.2.1.62); exo-beta-1,4-glucanase (EC 3.2.1.74); 6-phospho-beta-galactosidase (EC 3.2.1.85); 6-phospho-beta-glucosidase (EC 3.2.1.86); strictosidine beta-glucosidase (EC 3.2.1.105…	GH	Glycoside Hydrolases	2.6e-159	0.432
gene3051	Scaffold6	HD_1	GH76	alpha-1,6-mannanase (EC 3.2.1.101)	GH	Glycoside Hydrolases	1.1e-108	0.7969
gene3194	Scaffold6	HD_1	GH10	endo-1,4-beta-xylanase (EC 3.2.1.8); endo-1,3-beta-xylanase (EC 3.2.1.32); tomatinase (EC 3.2.1.-); xylan endotransglycosylase (EC 2.4.2.-)	GH	Glycoside Hydrolases	4.8e-103	0.7191
gene3210	Scaffold6	HD_1	GH5_31	GH5's subfamily	GH	Glycoside Hydrolases	3.4e-22	0.7442
gene3222	Scaffold6	HD_1	GH11	endo-beta-1,4-xylanase (EC 3.2.1.8); endo-beta-1,3-xylanase (EC 3.2.1.32)	GH	Glycoside Hydrolases	3.5e-56	0.4596
gene3245	Scaffold6	HD_1	GH16	xyloglucan:xyloglucosyltransferase (EC 2.4.1.207); keratan-sulfate endo-1,4-beta-galactosidase (EC 3.2.1.103); endo-1,3-beta-glucanase (EC 3.2.1.39); endo-1,3(4)-beta-glucanase (EC 3.2.1.6); licheninase (EC 3.2.1.73); beta-agarase (EC 3.2.1.81); kappa;-carrageenase (EC 3.2.1.83); xyloglucanase (EC 3.2.1.151); endo-beta-1,3-galactanase (EC 3.2.1.181); beta-porphyranase (EC 3.2.1.178); hyaluronidas…	GH	Glycoside Hydrolases	2.4e-17	0.3369
gene3249	Scaffold6	HD_1	GH5_9	GH5's subfamily	GH	Glycoside Hydrolases	3.6e-103	0.3722
gene3290	Scaffold6	HD_1	GH92	mannosyl-oligosaccharide alpha-1,2-mannosidase (EC 3.2.1.113); mannosyl-oligosaccharide alpha-1,3-mannosidase (EC 3.2.1.-);	GH	Glycoside Hydrolases	2.2e-86	0.3162
gene3301	Scaffold6	HD_1	GH43_36	GH43's subfamily	GH	Glycoside Hydrolases	7.8e-122	0.5629
gene3327	Scaffold6	HD_1	GH114	endo-alpha-1,4-polygalactosaminidase (EC 3.2.1.109)	GH	Glycoside Hydrolases	2.4e-73	0.3477
gene3356	Scaffold6	HD_1	GH79	beta-glucuronidase (EC 3.2.1.31); hyaluronoglucuronidase (EC 3.2.1.36); heparanase (EC 3.2.1.166); baicalin beta-glucuronidase (EC 3.2.1.167); beta-4-O-methyl-glucuronidase (EC 3.2.1.-)	GH	Glycoside Hydrolases	2.2e-18	0.5503
gene3360	Scaffold6	HD_1	GH35	beta-galactosidase (EC 3.2.1.23); exo-beta-glucosaminidase (EC 3.2.1.165); exo-beta-1,4-galactanase (EC 3.2.1.-); beta-1,3-galactosidase (EC 3.2.1.-)	GH	Glycoside Hydrolases	7.4e-29	0.3679
gene3429	Scaffold7	HD_1	GH64	beta-1,3-glucanase (EC 3.2.1.39)	GH	Glycoside Hydrolases	1.6e-59	0.7165
gene3444	Scaffold7	HD_1	GH31	alpha-glucosidase (EC 3.2.1.20); alpha-galactosidase (EC 3.2.1.22); alpha-mannosidase (EC 3.2.1.24); alpha-1,3-glucosidase (EC 3.2.1.84); sucrase-isomaltase (EC 3.2.1.48) (EC 3.2.1.10); alpha-xylosidase (EC 3.2.1.177); alpha-glucan lyase (EC 4.2.2.13); isomaltosyltransferase (EC 2.4.1.-); oligosaccharide alpha-1,4-glucosyltransferase (EC 2.4.1.161); sulfoquinovosidase (EC 3.2.1.-)	GH	Glycoside Hydrolases	1.6e-109	0.517
gene3449	Scaffold7	HD_1	GH109	alpha-N-acetylgalactosaminidase (EC 3.2.1.49)	GH	Glycoside Hydrolases	2.6e-13	0.3477
gene3457	Scaffold7	HD_1	GH31	alpha-glucosidase (EC 3.2.1.20); alpha-galactosidase (EC 3.2.1.22); alpha-mannosidase (EC 3.2.1.24); alpha-1,3-glucosidase (EC 3.2.1.84); sucrase-isomaltase (EC 3.2.1.48) (EC 3.2.1.10); alpha-xylosidase (EC 3.2.1.177); alpha-glucan lyase (EC 4.2.2.13); isomaltosyltransferase (EC 2.4.1.-); oligosaccharide alpha-1,4-glucosyltransferase (EC 2.4.1.161); sulfoquinovosidase (EC 3.2.1.-)	GH	Glycoside Hydrolases	1.3e-119	0.3502
gene3493	Scaffold7	HD_1	GH31	alpha-glucosidase (EC 3.2.1.20); alpha-galactosidase (EC 3.2.1.22); alpha-mannosidase (EC 3.2.1.24); alpha-1,3-glucosidase (EC 3.2.1.84); sucrase-isomaltase (EC 3.2.1.48) (EC 3.2.1.10); alpha-xylosidase (EC 3.2.1.177); alpha-glucan lyase (EC 4.2.2.13); isomaltosyltransferase (EC 2.4.1.-); oligosaccharide alpha-1,4-glucosyltransferase (EC 2.4.1.161); sulfoquinovosidase (EC 3.2.1.-)	GH	Glycoside Hydrolases	4.2e-135	0.4315
gene3499	Scaffold7	HD_1	GH28	polygalacturonase (EC 3.2.1.15); alpha-L-rhamnosidase (EC 3.2.1.40); exo-polygalacturonase (EC 3.2.1.67); exo-polygalacturonosidase (EC 3.2.1.82); rhamnogalacturonase (EC 3.2.1.171); rhamnogalacturonan alpha-1,2-galacturonohydrolase (EC 3.2.1.173); endo-xylogalacturonan hydrolase (EC 3.2.1.-)	GH	Glycoside Hydrolases	7.2e-49	0.427
gene3509	Scaffold7	HD_1	GH128	beta-1,3-glucanase (EC 3.2.1.39)	GH	Glycoside Hydrolases	1.3e-41	0.3497
gene3533	Scaffold7	HD_1	GH10	endo-1,4-beta-xylanase (EC 3.2.1.8); endo-1,3-beta-xylanase (EC 3.2.1.32); tomatinase (EC 3.2.1.-); xylan endotransglycosylase (EC 2.4.2.-)	GH	Glycoside Hydrolases	8.6e-88	0.4488
gene3655	Scaffold7	HD_1	GH81	endo-beta-1,3-glucanase (EC 3.2.1.39)	GH	Glycoside Hydrolases	1.4e-220	0.6706
gene3777	Scaffold7	HD_1	GH72	beta-1,3-glucanosyltransglycosylase (EC 2.4.1.-)	GH	Glycoside Hydrolases	2.3e-107	0.4032
gene3870	Scaffold8	HD_1	GH43_26	GH43's subfamily	GH	Glycoside Hydrolases	3.6e-48	0.6866
gene3962	Scaffold8	HD_1	GH16	xyloglucan:xyloglucosyltransferase (EC 2.4.1.207); keratan-sulfate endo-1,4-beta-galactosidase (EC 3.2.1.103); endo-1,3-beta-glucanase (EC 3.2.1.39); endo-1,3(4)-beta-glucanase (EC 3.2.1.6); licheninase (EC 3.2.1.73); beta-agarase (EC 3.2.1.81); kappa;-carrageenase (EC 3.2.1.83); xyloglucanase (EC 3.2.1.151); endo-beta-1,3-galactanase (EC 3.2.1.181); beta-porphyranase (EC 3.2.1.178); hyaluronidas…	GH	Glycoside Hydrolases	7.1e-25	0.4619
gene3964	Scaffold8	HD_1	GH51	endoglucanase (EC 3.2.1.4); endo-beta-1,4-xylanase (EC 3.2.1.8); beta-xylosidase (EC 3.2.1.37); alpha-L-arabinofuranosidase (EC 3.2.1.55)	GH	Glycoside Hydrolases	2.9e-72	0.5159
gene4127	Scaffold8	HD_1	GH67	alpha-glucuronidase (EC 3.2.1.139); xylan alpha-1,2-glucuronidase (EC 3.2.1.131)	GH	Glycoside Hydrolases	3.2e-263	0.8038
gene4142	Scaffold8	HD_1	GH18	chitinase (EC 3.2.1.14); lysozyme (EC 3.2.1.17); endo-beta-N-acetylglucosaminidase (EC 3.2.1.96); peptidoglycan hydrolase with endo-beta-N-acetylglucosaminidase specificity (EC 3.2.1.-); Nod factor hydrolase (EC 3.2.1.-); xylanase inhibitor; concanavalin B; narbonin	GH	Glycoside Hydrolases	3.6e-28	0.7636
gene4491	Scaffold9	HD_1	GH51	endoglucanase (EC 3.2.1.4); endo-beta-1,4-xylanase (EC 3.2.1.8); beta-xylosidase (EC 3.2.1.37); alpha-L-arabinofuranosidase (EC 3.2.1.55)	GH	Glycoside Hydrolases	2.3e-128	0.9759
gene4500	Scaffold9	HD_1	GH63	processing alpha-glucosidase (EC 3.2.1.106); alpha-1,3-glucosidase (EC 3.2.1.84); alpha-glucosidase (EC 3.2.1.20); mannosylglycerate alpha-mannosidase / mannosylglycerate hydrolase (EC 3.2.1.170)	GH	Glycoside Hydrolases	3.6e-14	0.34
gene4504	Scaffold10	HD_1	GH10	endo-1,4-beta-xylanase (EC 3.2.1.8); endo-1,3-beta-xylanase (EC 3.2.1.32); tomatinase (EC 3.2.1.-); xylan endotransglycosylase (EC 2.4.2.-)	GH	Glycoside Hydrolases	2.7e-94	0.3602
gene4505	Scaffold10	HD_1	GH47	alpha-mannosidase (EC 3.2.1.113)	GH	Glycoside Hydrolases	1.2e-159	0.7709
gene4526	Scaffold10	HD_1	GH28	polygalacturonase (EC 3.2.1.15); alpha-L-rhamnosidase (EC 3.2.1.40); exo-polygalacturonase (EC 3.2.1.67); exo-polygalacturonosidase (EC 3.2.1.82); rhamnogalacturonase (EC 3.2.1.171); rhamnogalacturonan alpha-1,2-galacturonohydrolase (EC 3.2.1.173); endo-xylogalacturonan hydrolase (EC 3.2.1.-)	GH	Glycoside Hydrolases	2e-47	0.5982
gene4567	Scaffold10	HD_1	GH18	chitinase (EC 3.2.1.14); lysozyme (EC 3.2.1.17); endo-beta-N-acetylglucosaminidase (EC 3.2.1.96); peptidoglycan hydrolase with endo-beta-N-acetylglucosaminidase specificity (EC 3.2.1.-); Nod factor hydrolase (EC 3.2.1.-); xylanase inhibitor; concanavalin B; narbonin	GH	Glycoside Hydrolases	5.7e-19	0.3168
gene4594	Scaffold10	HD_1	GH5_49	GH5's subfamily	GH	Glycoside Hydrolases	6.5e-65	0.317
gene4601	Scaffold10	HD_1	GH43_30	GH43's subfamily	GH	Glycoside Hydrolases	2.5e-79	0.4026
gene4638	Scaffold10	HD_1	GH134	endo-beta-1,4-mannanase (EC 3.2.1.78);	GH	Glycoside Hydrolases	2.1e-78	0.7195
gene4668	Scaffold10	HD_1	GH127	beta-L-arabinofuranosidase (EC 3.2.1.185); 3-C-carboxy-5-deoxy-L-xylose (aceric acid) hydrolase	GH	Glycoside Hydrolases	5.2e-135	0.4372
gene4688	Scaffold10	HD_1	GH131	broad specificity exo-beta-1,3/1,6-glucanase with endo-beta-1,4-glucanase activity (EC 3.2.1.-);	GH	Glycoside Hydrolases	1.6e-98	0.3642
gene4691	Scaffold10	HD_1	GH43_26	GH43's subfamily	GH	Glycoside Hydrolases	4.1e-73	0.4226
gene4746	Scaffold10	HD_1	GH93	exo-alpha-L-1,5-arabinanase (EC 3.2.1.-)	GH	Glycoside Hydrolases	1.1e-96	0.7904
gene4804	Scaffold10	HD_1	GH128	beta-1,3-glucanase (EC 3.2.1.39)	GH	Glycoside Hydrolases	3.9e-44	0.4356
gene4885	Scaffold11	HD_1	GH47	alpha-mannosidase (EC 3.2.1.113)	GH	Glycoside Hydrolases	9.6e-151	0.7023
gene5040	Scaffold11	HD_1	GH1	beta-glucosidase (EC 3.2.1.21); beta-galactosidase (EC 3.2.1.23); beta-mannosidase (EC 3.2.1.25); beta-glucuronidase (EC 3.2.1.31); beta-xylosidase (EC 3.2.1.37); beta-D-fucosidase (EC 3.2.1.38); phlorizin hydrolase (EC 3.2.1.62); exo-beta-1,4-glucanase (EC 3.2.1.74); 6-phospho-beta-galactosidase (EC 3.2.1.85); 6-phospho-beta-glucosidase (EC 3.2.1.86); strictosidine beta-glucosidase (EC 3.2.1.105…	GH	Glycoside Hydrolases	1.3e-119	0.564
gene5169	Scaffold12	HD_1	GH16	xyloglucan:xyloglucosyltransferase (EC 2.4.1.207); keratan-sulfate endo-1,4-beta-galactosidase (EC 3.2.1.103); endo-1,3-beta-glucanase (EC 3.2.1.39); endo-1,3(4)-beta-glucanase (EC 3.2.1.6); licheninase (EC 3.2.1.73); beta-agarase (EC 3.2.1.81); kappa;-carrageenase (EC 3.2.1.83); xyloglucanase (EC 3.2.1.151); endo-beta-1,3-galactanase (EC 3.2.1.181); beta-porphyranase (EC 3.2.1.178); hyaluronidas…	GH	Glycoside Hydrolases	2.5e-20	0.5391
gene5220	Scaffold12	HD_1	GH16	xyloglucan:xyloglucosyltransferase (EC 2.4.1.207); keratan-sulfate endo-1,4-beta-galactosidase (EC 3.2.1.103); endo-1,3-beta-glucanase (EC 3.2.1.39); endo-1,3(4)-beta-glucanase (EC 3.2.1.6); licheninase (EC 3.2.1.73); beta-agarase (EC 3.2.1.81); kappa;-carrageenase (EC 3.2.1.83); xyloglucanase (EC 3.2.1.151); endo-beta-1,3-galactanase (EC 3.2.1.181); beta-porphyranase (EC 3.2.1.178); hyaluronidas…	GH	Glycoside Hydrolases	5.7e-17	0.7029
gene5254	Scaffold12	HD_1	GH1	beta-glucosidase (EC 3.2.1.21); beta-galactosidase (EC 3.2.1.23); beta-mannosidase (EC 3.2.1.25); beta-glucuronidase (EC 3.2.1.31); beta-xylosidase (EC 3.2.1.37); beta-D-fucosidase (EC 3.2.1.38); phlorizin hydrolase (EC 3.2.1.62); exo-beta-1,4-glucanase (EC 3.2.1.74); 6-phospho-beta-galactosidase (EC 3.2.1.85); 6-phospho-beta-glucosidase (EC 3.2.1.86); strictosidine beta-glucosidase (EC 3.2.1.105…	GH	Glycoside Hydrolases	8.7e-83	0.5551
gene5321	Scaffold12	HD_1	GH18	chitinase (EC 3.2.1.14); lysozyme (EC 3.2.1.17); endo-beta-N-acetylglucosaminidase (EC 3.2.1.96); peptidoglycan hydrolase with endo-beta-N-acetylglucosaminidase specificity (EC 3.2.1.-); Nod factor hydrolase (EC 3.2.1.-); xylanase inhibitor; concanavalin B; narbonin	GH	Glycoside Hydrolases	3e-16	0.7676
gene5371	Scaffold12	HD_1	GH53	endo-beta-1,4-galactanase (EC 3.2.1.89).	GH	Glycoside Hydrolases	9.1e-66	0.8403
gene5699	Scaffold14	HD_1	GH15	glucoamylase (EC 3.2.1.3); glucodextranase (EC 3.2.1.70); alpha,alpha-trehalase (EC 3.2.1.28); dextran dextrinase (EC 2.4.1.2)	GH	Glycoside Hydrolases	3.2e-70	0.4531
gene5782	Scaffold14	HD_1	GH31	alpha-glucosidase (EC 3.2.1.20); alpha-galactosidase (EC 3.2.1.22); alpha-mannosidase (EC 3.2.1.24); alpha-1,3-glucosidase (EC 3.2.1.84); sucrase-isomaltase (EC 3.2.1.48) (EC 3.2.1.10); alpha-xylosidase (EC 3.2.1.177); alpha-glucan lyase (EC 4.2.2.13); isomaltosyltransferase (EC 2.4.1.-); oligosaccharide alpha-1,4-glucosyltransferase (EC 2.4.1.161); sulfoquinovosidase (EC 3.2.1.-)	GH	Glycoside Hydrolases	1.7e-133	0.6812
gene5846	Scaffold14	HD_1	GH142	beta-L-arabinofuranosidase (EC 3.2.1.185)	GH	Glycoside Hydrolases	4.3e-73	0.869
gene5847	Scaffold14	HD_1	GH142	beta-L-arabinofuranosidase (EC 3.2.1.185)	GH	Glycoside Hydrolases	4.9e-26	0.8476
gene5860	Scaffold14	HD_1	GH78	alpha-L-rhamnosidase (EC 3.2.1.40); rhamnogalacturonan alpha-L-rhamnohydrolase (EC 3.2.1.174)	GH	Glycoside Hydrolases	3.9e-50	0.3093
gene5865	Scaffold14	HD_1	GH17	glucan endo-1,3-beta-glucosidase (EC 3.2.1.39); glucan 1,3-beta-glucosidase (EC 3.2.1.58); licheninase (EC 3.2.1.73); ABA-specific beta-glucosidase (EC 3.2.1.175); beta-1,3-glucanosyltransglycosylase (EC 2.4.1.-)	GH	Glycoside Hydrolases	6.6e-20	0.7304
gene6005	Scaffold15	HD_1	GH18	chitinase (EC 3.2.1.14); lysozyme (EC 3.2.1.17); endo-beta-N-acetylglucosaminidase (EC 3.2.1.96); peptidoglycan hydrolase with endo-beta-N-acetylglucosaminidase specificity (EC 3.2.1.-); Nod factor hydrolase (EC 3.2.1.-); xylanase inhibitor; concanavalin B; narbonin	GH	Glycoside Hydrolases	7.1e-38	0.3141
gene6010	Scaffold15	HD_1	GH64	beta-1,3-glucanase (EC 3.2.1.39)	GH	Glycoside Hydrolases	2.4e-106	0.9867
gene6116	Scaffold15	HD_1	GH13_8	GH13's subfamily	GH	Glycoside Hydrolases	1.3e-155	0.4027
gene6142	Scaffold15	HD_1	GH13_40	GH13's subfamily	GH	Glycoside Hydrolases	2e-170	0.6098
gene6192	Scaffold16	HD_1	GH6	endoglucanase (EC 3.2.1.4); cellobiohydrolase (EC 3.2.1.91)	GH	Glycoside Hydrolases	1.4e-88	0.6266
gene6193	Scaffold16	HD_1	GH28	polygalacturonase (EC 3.2.1.15); alpha-L-rhamnosidase (EC 3.2.1.40); exo-polygalacturonase (EC 3.2.1.67); exo-polygalacturonosidase (EC 3.2.1.82); rhamnogalacturonase (EC 3.2.1.171); rhamnogalacturonan alpha-1,2-galacturonohydrolase (EC 3.2.1.173); endo-xylogalacturonan hydrolase (EC 3.2.1.-)	GH	Glycoside Hydrolases	1.2e-65	0.6786
gene6213	Scaffold16	HD_1	GH62	alpha-L-arabinofuranosidase (EC 3.2.1.55)	GH	Glycoside Hydrolases	5.9e-124	0.6323
gene6239	Scaffold16	HD_1	GH125	exo-alpha-1,6-mannosidase (EC 3.2.1.-)	GH	Glycoside Hydrolases	4.9e-150	0.7066
gene6290	Scaffold16	HD_1	GH5_9	GH5's subfamily	GH	Glycoside Hydrolases	8.5e-100	0.7244
gene6295	Scaffold16	HD_1	GH47	alpha-mannosidase (EC 3.2.1.113)	GH	Glycoside Hydrolases	1.9e-121	0.3194
gene6402	Scaffold17	HD_1	GH76	alpha-1,6-mannanase (EC 3.2.1.101)	GH	Glycoside Hydrolases	6.7e-56	0.6857
gene6442	Scaffold17	HD_1	GH128	beta-1,3-glucanase (EC 3.2.1.39)	GH	Glycoside Hydrolases	1.8e-42	0.8261
gene6561	Scaffold18	HD_1	GH35	beta-galactosidase (EC 3.2.1.23); exo-beta-glucosaminidase (EC 3.2.1.165); exo-beta-1,4-galactanase (EC 3.2.1.-); beta-1,3-galactosidase (EC 3.2.1.-)	GH	Glycoside Hydrolases	2.6e-87	0.378
gene6582	Scaffold18	HD_1	GH114	endo-alpha-1,4-polygalactosaminidase (EC 3.2.1.109)	GH	Glycoside Hydrolases	2.2e-72	0.5694
gene6632	Scaffold19	HD_1	GH5_7	GH5's subfamily	GH	Glycoside Hydrolases	4.7e-85	0.7039
gene6633	Scaffold19	HD_1	GH51	endoglucanase (EC 3.2.1.4); endo-beta-1,4-xylanase (EC 3.2.1.8); beta-xylosidase (EC 3.2.1.37); alpha-L-arabinofuranosidase (EC 3.2.1.55)	GH	Glycoside Hydrolases	1.5e-36	0.5085
gene6639	Scaffold19	HD_1	GH16	xyloglucan:xyloglucosyltransferase (EC 2.4.1.207); keratan-sulfate endo-1,4-beta-galactosidase (EC 3.2.1.103); endo-1,3-beta-glucanase (EC 3.2.1.39); endo-1,3(4)-beta-glucanase (EC 3.2.1.6); licheninase (EC 3.2.1.73); beta-agarase (EC 3.2.1.81); kappa;-carrageenase (EC 3.2.1.83); xyloglucanase (EC 3.2.1.151); endo-beta-1,3-galactanase (EC 3.2.1.181); beta-porphyranase (EC 3.2.1.178); hyaluronidas…	GH	Glycoside Hydrolases	2.1e-39	0.8516
gene6641	Scaffold19	HD_1	GH43_36	GH43's subfamily	GH	Glycoside Hydrolases	7.4e-95	0.3231
gene6675	Scaffold19	HD_1	GH43_34	GH43's subfamily	GH	Glycoside Hydrolases	2e-89	0.4316
gene6676	Scaffold19	HD_1	GH43_21	GH43's subfamily	GH	Glycoside Hydrolases	7.6e-70	0.5202
gene6711	Scaffold19	HD_1	GH115	xylan alpha-1,2-glucuronidase (3.2.1.131); alpha-(4-O-methyl)-glucuronidase (3.2.1.-)	GH	Glycoside Hydrolases	2.6e-251	0.6212
gene6718	Scaffold19	HD_1	GH78	alpha-L-rhamnosidase (EC 3.2.1.40); rhamnogalacturonan alpha-L-rhamnohydrolase (EC 3.2.1.174)	GH	Glycoside Hydrolases	8.4e-88	0.5722
gene6728	Scaffold19	HD_1	GH78	alpha-L-rhamnosidase (EC 3.2.1.40); rhamnogalacturonan alpha-L-rhamnohydrolase (EC 3.2.1.174)	GH	Glycoside Hydrolases	1.9e-47	0.7173
gene6784	Scaffold20	HD_1	GH65	alpha,alpha-trehalase (EC 3.2.1.28); maltose phosphorylase (EC 2.4.1.8); trehalose phosphorylase (EC 2.4.1.64); kojibiose phosphorylase (EC 2.4.1.230); trehalose-6-phosphate phosphorylase (EC 2.4.1.216); nigerose phosphorylase (EC 2.4.1.279); 3-O-alpha-glucopyranosyl-L-rhamnose phosphorylase (EC 2.4.1.282); 2-O-alpha-glucopyranosylglycerol: phosphate beta-glucosyltransferase (EC 2.4.1.-); alpha-g…	GH	Glycoside Hydrolases	1.2e-65	0.3407
gene6805	Scaffold20	HD_1	GH43_30	GH43's subfamily	GH	Glycoside Hydrolases	5.2e-85	0.8011
gene6863	Scaffold20	HD_1	GH78	alpha-L-rhamnosidase (EC 3.2.1.40); rhamnogalacturonan alpha-L-rhamnohydrolase (EC 3.2.1.174)	GH	Glycoside Hydrolases	1.6e-92	0.559
gene6928	Scaffold21	HD_1	GH5_5	GH5's subfamily	GH	Glycoside Hydrolases	2.8e-90	0.4235
gene6960	Scaffold21	HD_1	GH13_40	GH13's subfamily	GH	Glycoside Hydrolases	4.7e-178	0.6196
gene6965	Scaffold21	HD_1	GH27	alpha-galactosidase (EC 3.2.1.22); alpha-N-acetylgalactosaminidase (EC 3.2.1.49); isomalto-dextranase (EC 3.2.1.94); beta-L-arabinopyranosidase (EC 3.2.1.88); galactan:galactan galactosyltransferase (EC 2.4.1.-)	GH	Glycoside Hydrolases	9.1e-64	0.5299
gene7084	Scaffold22	HD_1	GH16	xyloglucan:xyloglucosyltransferase (EC 2.4.1.207); keratan-sulfate endo-1,4-beta-galactosidase (EC 3.2.1.103); endo-1,3-beta-glucanase (EC 3.2.1.39); endo-1,3(4)-beta-glucanase (EC 3.2.1.6); licheninase (EC 3.2.1.73); beta-agarase (EC 3.2.1.81); kappa;-carrageenase (EC 3.2.1.83); xyloglucanase (EC 3.2.1.151); endo-beta-1,3-galactanase (EC 3.2.1.181); beta-porphyranase (EC 3.2.1.178); hyaluronidas…	GH	Glycoside Hydrolases	4.5e-19	0.4413
gene7102	Scaffold22	HD_1	GH109	alpha-N-acetylgalactosaminidase (EC 3.2.1.49)	GH	Glycoside Hydrolases	2.9e-09	0.3382
gene7130	Scaffold22	HD_1	GH76	alpha-1,6-mannanase (EC 3.2.1.101)	GH	Glycoside Hydrolases	4.1e-19	0.5132
gene7239	Scaffold23	HD_1	GH31	alpha-glucosidase (EC 3.2.1.20); alpha-galactosidase (EC 3.2.1.22); alpha-mannosidase (EC 3.2.1.24); alpha-1,3-glucosidase (EC 3.2.1.84); sucrase-isomaltase (EC 3.2.1.48) (EC 3.2.1.10); alpha-xylosidase (EC 3.2.1.177); alpha-glucan lyase (EC 4.2.2.13); isomaltosyltransferase (EC 2.4.1.-); oligosaccharide alpha-1,4-glucosyltransferase (EC 2.4.1.161); sulfoquinovosidase (EC 3.2.1.-)	GH	Glycoside Hydrolases	9.2e-141	0.6289
gene7393	Scaffold25	HD_1	GH128	beta-1,3-glucanase (EC 3.2.1.39)	GH	Glycoside Hydrolases	1.6e-59	0.3035
gene7409	Scaffold25	HD_1	GH5_7	GH5's subfamily	GH	Glycoside Hydrolases	3.7e-79	0.6284
gene7476	Scaffold26	HD_1	GH125	exo-alpha-1,6-mannosidase (EC 3.2.1.-)	GH	Glycoside Hydrolases	5e-159	0.4327
gene7486	Scaffold26	HD_1	GH28	polygalacturonase (EC 3.2.1.15); alpha-L-rhamnosidase (EC 3.2.1.40); exo-polygalacturonase (EC 3.2.1.67); exo-polygalacturonosidase (EC 3.2.1.82); rhamnogalacturonase (EC 3.2.1.171); rhamnogalacturonan alpha-1,2-galacturonohydrolase (EC 3.2.1.173); endo-xylogalacturonan hydrolase (EC 3.2.1.-)	GH	Glycoside Hydrolases	1.6e-59	0.6539
gene7487	Scaffold26	HD_1	GH53	endo-beta-1,4-galactanase (EC 3.2.1.89).	GH	Glycoside Hydrolases	5.8e-68	0.6917
gene7528	Scaffold26	HD_1	GH95	alpha-L-fucosidase (EC 3.2.1.51); alpha-1,2-L-fucosidase (EC 3.2.1.63); alpha-L-galactosidase (EC 3.2.1.-)	GH	Glycoside Hydrolases	1.5e-169	0.9393
gene7541	Scaffold26	HD_1	GH7	endo-beta-1,4-glucanase (EC 3.2.1.4); reducing end-acting cellobiohydrolase (EC 3.2.1.176); chitosanase (EC 3.2.1.132); endo-beta-1,3-1,4-glucanase (EC 3.2.1.73)	GH	Glycoside Hydrolases	1.4e-177	0.9403
gene7556	Scaffold27	HD_1	GH5_22	GH5's subfamily	GH	Glycoside Hydrolases	5.6e-126	0.5792
gene7563	Scaffold27	HD_1	GH47	alpha-mannosidase (EC 3.2.1.113)	GH	Glycoside Hydrolases	6e-126	0.4177
gene7613	Scaffold27	HD_1	GH154		GH	Glycoside Hydrolases	9.4e-125	0.5361
gene7635	Scaffold28	HD_1	GH3	beta-glucosidase (EC 3.2.1.21); xylan 1,4-beta-xylosidase (EC 3.2.1.37); beta-glucosylceramidase (EC 3.2.1.45); beta-N-acetylhexosaminidase (EC 3.2.1.52); alpha-L-arabinofuranosidase (EC 3.2.1.55); glucan 1,3-beta-glucosidase (EC 3.2.1.58); glucan 1,4-beta-glucosidase (EC 3.2.1.74); isoprimeverose-producing oligoxyloglucan hydrolase (EC 3.2.1.120); coniferin beta-glucosidase (EC 3.2.1.126); exo-1…	GH	Glycoside Hydrolases	1.5e-61	0.3185
gene7646	Scaffold28	HD_1	GH79	beta-glucuronidase (EC 3.2.1.31); hyaluronoglucuronidase (EC 3.2.1.36); heparanase (EC 3.2.1.166); baicalin beta-glucuronidase (EC 3.2.1.167); beta-4-O-methyl-glucuronidase (EC 3.2.1.-)	GH	Glycoside Hydrolases	2.9e-68	0.4515
gene7717	Scaffold29	HD_1	GH43_13	GH43's subfamily	GH	Glycoside Hydrolases	3.5e-130	0.4365
gene7719	Scaffold29	HD_1	GH28	polygalacturonase (EC 3.2.1.15); alpha-L-rhamnosidase (EC 3.2.1.40); exo-polygalacturonase (EC 3.2.1.67); exo-polygalacturonosidase (EC 3.2.1.82); rhamnogalacturonase (EC 3.2.1.171); rhamnogalacturonan alpha-1,2-galacturonohydrolase (EC 3.2.1.173); endo-xylogalacturonan hydrolase (EC 3.2.1.-)	GH	Glycoside Hydrolases	3.2e-60	0.8261
gene7794	Scaffold31	HD_1	GH35	beta-galactosidase (EC 3.2.1.23); exo-beta-glucosaminidase (EC 3.2.1.165); exo-beta-1,4-galactanase (EC 3.2.1.-); beta-1,3-galactosidase (EC 3.2.1.-)	GH	Glycoside Hydrolases	4.6e-84	0.3363
gene7878	Scaffold33	HD_1	GH53	endo-beta-1,4-galactanase (EC 3.2.1.89).	GH	Glycoside Hydrolases	6.1e-79	0.904
gene7917	Scaffold35	HD_1	GH62	alpha-L-arabinofuranosidase (EC 3.2.1.55)	GH	Glycoside Hydrolases	3.5e-105	0.7747
gene0188	Scaffold1	HD_1	GT1	UDP-glucuronosyltransferase (EC 2.4.1.17); zeatin O-beta-xylosyltransferase (EC 2.4.2.40); 2-hydroxyacylsphingosine 1-beta-galactosyltransferase (EC 2.4.1.45); N-acylsphingosine galactosyltransferase (EC 2.4.1.47); flavonol 3-O-glucosyltransferase (EC 2.4.1.91); anthocyanidin 3-O-glucosyltransferase (EC 2.4.1.115); sinapate 1-glucosyltransferase (EC 2.4.1.120); indole-3-acetate beta-glucosyltrans…	GT	Glycosyl Transferases	1.2e-19	0.3343
gene0319	Scaffold1	HD_1	GT90	UDP-Xyl: (mannosyl) glucuronoxylomannan/galactoxylomannan beta-1,2-xylosyltransferase (EC 2.4.2.-); UDP-Glc: protein O-beta-glucosyltransferase (EC 2.4.1.-); UDP-Xyl: protein O-beta-xylosyltransferase (EC 2.4.2.-)	GT	Glycosyl Transferases	4.6e-28	0.5535
gene0610	Scaffold1	HD_1	GT59	Dol-P-Glc: Glc2Man9GlcNAc2-PP-Dol alpha-1,2-glucosyltransferase (EC 2.4.1.256)	GT	Glycosyl Transferases	3.4e-95	0.3164
gene0780	Scaffold2	HD_1	GT41	UDP-GlcNAc: peptide beta-N-acetylglucosaminyltransferase (EC 2.4.1.255); UDP-Glc: peptide N-beta-glucosyltransferase (EC 2.4.1.-)	GT	Glycosyl Transferases	6e-06	0.3811
gene0832	Scaffold2	HD_1	GT76	Dol-P-Man: alpha-1,6-mannosyltransferase (EC 2.4.1.-)	GT	Glycosyl Transferases	1.1e-104	0.9659
gene0945	Scaffold2	HD_1	GT2_Glyco_tranf_2_3		GT	Glycosyl Transferases	9.3e-33	0.5088
gene0978	Scaffold2	HD_1	GT4	sucrose synthase (EC 2.4.1.13); sucrose-phosphate synthase (EC 2.4.1.14); alpha-glucosyltransferase (EC 2.4.1.52); lipopolysaccharide N-acetylglucosaminyltransferase (EC 2.4.1.56); phosphatidylinositol alpha-mannosyltransferase (EC 2.4.1.57); GDP-Man: Man1GlcNAc2-PP-dolichol alpha-1,3-mannosyltransferase (EC 2.4.1.132); GDP-Man: Man3GlcNAc2-PP-dolichol/Man4GlcNAc2-PP-dolichol alpha-1,2-mannosyltr…	GT	Glycosyl Transferases	3.7e-32	0.3523
gene1171	Scaffold2	HD_1	GT15	glycolipid 2-alpha-mannosyltransferase (EC 2.4.1.131); GDP-Man: alpha-1,2-mannosyltransferase (EC 2.4.1.-).	GT	Glycosyl Transferases	1.7e-104	0.716
gene1186	Scaffold2	HD_1	GT8	lipopolysaccharide alpha-1,3-galactosyltransferase (EC 2.4.1.44); UDP-Glc: (glucosyl)lipopolysaccharide alpha-1,2-glucosyltransferase (EC 2.4.1.-); lipopolysaccharide glucosyltransferase 1 (EC 2.4.1.58); glycogenin glucosyltransferase (EC 2.4.1.186); inositol 1-alpha-galactosyltransferase (galactinol synthase) (EC 2.4.1.123); homogalacturonan alpha-1,4-galacturonosyltransferase (EC 2.4.1.43); UDP…	GT	Glycosyl Transferases	2.5e-36	0.6559
gene1273	Scaffold2	HD_1	GT61	beta-1,2-xylosyltransferase (EC 2.4.2.38) ; protein O-beta-N-acetylglucosaminyltransferase (EC 2.4.1.94) ; xylan alpha-1,3-arabinofuranosyltransferase (EC 2.4.2.-) ;	GT	Glycosyl Transferases	7.7e-12	0.3818
gene1359	Scaffold2	HD_1	GT48	1,3-beta-glucan synthase (EC 2.4.1.34)	GT	Glycosyl Transferases	0	0.4041
gene1539	Scaffold3	HD_1	GT8	lipopolysaccharide alpha-1,3-galactosyltransferase (EC 2.4.1.44); UDP-Glc: (glucosyl)lipopolysaccharide alpha-1,2-glucosyltransferase (EC 2.4.1.-); lipopolysaccharide glucosyltransferase 1 (EC 2.4.1.58); glycogenin glucosyltransferase (EC 2.4.1.186); inositol 1-alpha-galactosyltransferase (galactinol synthase) (EC 2.4.1.123); homogalacturonan alpha-1,4-galacturonosyltransferase (EC 2.4.1.43); UDP…	GT	Glycosyl Transferases	3.5e-23	0.521
gene1573	Scaffold3	HD_1	GT66	dolichyl-diphosphooligosaccharide?”protein glycotransferase (EC 2.4.99.18); undecaprenyl-diphosphooligosaccharide?”protein glycotransferase (EC 2.4.99.19)	GT	Glycosyl Transferases	8.1e-189	0.3026
gene1748	Scaffold3	HD_1	GT34	UDP-Gal: galactomannan alpha-1,6-galactosyltransferase (EC 2.4.1.-); UDP-Xyl: xyloglucan alpha-1,6-xylosyltransferase (EC 2.4.2.39); alpha-1,2-galactosyltransferase (EC 2.4.1.-)	GT	Glycosyl Transferases	1.2e-21	0.4195
gene1798	Scaffold3	HD_1	GT35	glycogen or starch phosphorylase (EC 2.4.1.1).	GT	Glycosyl Transferases	6.1e-266	0.9877
gene2964	Scaffold5	HD_1	GT34	UDP-Gal: galactomannan alpha-1,6-galactosyltransferase (EC 2.4.1.-); UDP-Xyl: xyloglucan alpha-1,6-xylosyltransferase (EC 2.4.2.39); alpha-1,2-galactosyltransferase (EC 2.4.1.-)	GT	Glycosyl Transferases	7.4e-08	0.4957
gene3075	Scaffold6	HD_1	GT22	Dol-P-Man: Man6GlcNAc2-PP-Dol alpha-1,2-mannosyltransferase (EC 2.4.1.259); Dol-P-Man: Man8GlcNAc2-PP-Dol alpha-1,2-mannosyltransferase (EC 2.4.1.261); Dol-P-Man: Man2-GlcNAc-phosphatidylinositol alpha-1,2-mannosyltransferase (EC 2.4.1.-); Dol-P-Man: Man3-GlcNAc-phosphatidylinositol alpha-1,2-mannosyltransferase (EC 2.4.1.-)	GT	Glycosyl Transferases	5.8e-102	0.7028
gene3114	Scaffold6	HD_1	GT62	alpha-1,2-mannosyltransferase (EC 2.4.1.-); alpha-1,6-mannosyltransferase (EC 2.4.1.-)	GT	Glycosyl Transferases	3.4e-107	0.7827
gene3204	Scaffold6	HD_1	GT50	Dol-P-Man alpha-1,4-mannosyltransferase (EC 2.4.1.-)	GT	Glycosyl Transferases	3.4e-88	0.3194
gene3308	Scaffold6	HD_1	GT62	alpha-1,2-mannosyltransferase (EC 2.4.1.-); alpha-1,6-mannosyltransferase (EC 2.4.1.-)	GT	Glycosyl Transferases	2.3e-19	0.5232
gene3428	Scaffold7	HD_1	GT21	UDP-Glc: ceramide beta-glucosyltransferase (EC 2.4.1.80).	GT	Glycosyl Transferases	3.1e-89	0.5825
gene3648	Scaffold7	HD_1	GT3	glycogen synthase (EC 2.4.1.11).	GT	Glycosyl Transferases	6.6e-301	0.8448
gene3959	Scaffold8	HD_1	GT2_Glycos_transf_2		GT	Glycosyl Transferases	4.2e-32	0.7378
gene4033	Scaffold8	HD_1	GT90	UDP-Xyl: (mannosyl) glucuronoxylomannan/galactoxylomannan beta-1,2-xylosyltransferase (EC 2.4.2.-); UDP-Glc: protein O-beta-glucosyltransferase (EC 2.4.1.-); UDP-Xyl: protein O-beta-xylosyltransferase (EC 2.4.2.-)	GT	Glycosyl Transferases	3.6e-65	0.4763
gene4223	Scaffold9	HD_1	GT62	alpha-1,2-mannosyltransferase (EC 2.4.1.-); alpha-1,6-mannosyltransferase (EC 2.4.1.-)	GT	Glycosyl Transferases	8e-103	0.7233
gene4507	Scaffold10	HD_1	GT57	Dol-P-Glc: alpha-1,3-glucosyltransferase (EC 2.4.1.-)	GT	Glycosyl Transferases	5.8e-141	0.9674
gene4581	Scaffold10	HD_1	GT8	lipopolysaccharide alpha-1,3-galactosyltransferase (EC 2.4.1.44); UDP-Glc: (glucosyl)lipopolysaccharide alpha-1,2-glucosyltransferase (EC 2.4.1.-); lipopolysaccharide glucosyltransferase 1 (EC 2.4.1.58); glycogenin glucosyltransferase (EC 2.4.1.186); inositol 1-alpha-galactosyltransferase (galactinol synthase) (EC 2.4.1.123); homogalacturonan alpha-1,4-galacturonosyltransferase (EC 2.4.1.43); UDP…	GT	Glycosyl Transferases	8.8e-44	0.3068
gene4596	Scaffold10	HD_1	GT90	UDP-Xyl: (mannosyl) glucuronoxylomannan/galactoxylomannan beta-1,2-xylosyltransferase (EC 2.4.2.-); UDP-Glc: protein O-beta-glucosyltransferase (EC 2.4.1.-); UDP-Xyl: protein O-beta-xylosyltransferase (EC 2.4.2.-)	GT	Glycosyl Transferases	5e-73	0.3035
gene4681	Scaffold10	HD_1	GT20	alpha,alpha-trehalose-phosphate synthase [UDP-forming] (EC 2.4.1.15); Glucosylglycerol-phosphate synthase (EC 2.4.1.213); trehalose-6-P phosphatase (EC 3.1.3.12); [retaining] GDP-valeniol: validamine 7-phosphate valeniolyltransferase (EC 2.-.-.-)	GT	Glycosyl Transferases	1.3e-178	0.8727
gene4732	Scaffold10	HD_1	GT22	Dol-P-Man: Man6GlcNAc2-PP-Dol alpha-1,2-mannosyltransferase (EC 2.4.1.259); Dol-P-Man: Man8GlcNAc2-PP-Dol alpha-1,2-mannosyltransferase (EC 2.4.1.261); Dol-P-Man: Man2-GlcNAc-phosphatidylinositol alpha-1,2-mannosyltransferase (EC 2.4.1.-); Dol-P-Man: Man3-GlcNAc-phosphatidylinositol alpha-1,2-mannosyltransferase (EC 2.4.1.-)	GT	Glycosyl Transferases	5.7e-72	0.7683
gene4752	Scaffold10	HD_1	GT22	Dol-P-Man: Man6GlcNAc2-PP-Dol alpha-1,2-mannosyltransferase (EC 2.4.1.259); Dol-P-Man: Man8GlcNAc2-PP-Dol alpha-1,2-mannosyltransferase (EC 2.4.1.261); Dol-P-Man: Man2-GlcNAc-phosphatidylinositol alpha-1,2-mannosyltransferase (EC 2.4.1.-); Dol-P-Man: Man3-GlcNAc-phosphatidylinositol alpha-1,2-mannosyltransferase (EC 2.4.1.-)	GT	Glycosyl Transferases	3.7e-90	0.651
gene4776	Scaffold10	HD_1	GT20	alpha,alpha-trehalose-phosphate synthase [UDP-forming] (EC 2.4.1.15); Glucosylglycerol-phosphate synthase (EC 2.4.1.213); trehalose-6-P phosphatase (EC 3.1.3.12); [retaining] GDP-valeniol: validamine 7-phosphate valeniolyltransferase (EC 2.-.-.-)	GT	Glycosyl Transferases	1.3e-122	0.5645
gene4788	Scaffold10	HD_1	GT1	UDP-glucuronosyltransferase (EC 2.4.1.17); zeatin O-beta-xylosyltransferase (EC 2.4.2.40); 2-hydroxyacylsphingosine 1-beta-galactosyltransferase (EC 2.4.1.45); N-acylsphingosine galactosyltransferase (EC 2.4.1.47); flavonol 3-O-glucosyltransferase (EC 2.4.1.91); anthocyanidin 3-O-glucosyltransferase (EC 2.4.1.115); sinapate 1-glucosyltransferase (EC 2.4.1.120); indole-3-acetate beta-glucosyltrans…	GT	Glycosyl Transferases	3.5e-58	0.3029
gene5004	Scaffold11	HD_1	GT22	Dol-P-Man: Man6GlcNAc2-PP-Dol alpha-1,2-mannosyltransferase (EC 2.4.1.259); Dol-P-Man: Man8GlcNAc2-PP-Dol alpha-1,2-mannosyltransferase (EC 2.4.1.261); Dol-P-Man: Man2-GlcNAc-phosphatidylinositol alpha-1,2-mannosyltransferase (EC 2.4.1.-); Dol-P-Man: Man3-GlcNAc-phosphatidylinositol alpha-1,2-mannosyltransferase (EC 2.4.1.-)	GT	Glycosyl Transferases	9.8e-46	0.5009
gene5215	Scaffold12	HD_1	GT2_Chitin_synth_2		GT	Glycosyl Transferases	6e-288	0.4336
gene5331	Scaffold12	HD_1	GT41	UDP-GlcNAc: peptide beta-N-acetylglucosaminyltransferase (EC 2.4.1.255); UDP-Glc: peptide N-beta-glucosyltransferase (EC 2.4.1.-)	GT	Glycosyl Transferases	1.8e-09	0.3898
gene5933	Scaffold14	HD_1	GT25	lipopolysaccharide beta-1,4-galactosyltransferase (EC 2.4.1.-); beta-1,3-glucosyltransferase (EC 2.4.1.-); beta-1,2-glucosyltransferase (EC 2.4.1.-); beta-1,2-galactosyltransferase (EC 2.4.1.-); LPS beta-1,4-galactosyltransferase (EC 2.4.1.-); occidiofungin beta-xylosyltransferase (EC 2.4.2.-); UDP-Gal:procollagen beta-galactosyltransferase (EC 2.4.1.50)	GT	Glycosyl Transferases	1.4e-15	0.4962
gene5934	Scaffold14	HD_1	GT25	lipopolysaccharide beta-1,4-galactosyltransferase (EC 2.4.1.-); beta-1,3-glucosyltransferase (EC 2.4.1.-); beta-1,2-glucosyltransferase (EC 2.4.1.-); beta-1,2-galactosyltransferase (EC 2.4.1.-); LPS beta-1,4-galactosyltransferase (EC 2.4.1.-); occidiofungin beta-xylosyltransferase (EC 2.4.2.-); UDP-Gal:procollagen beta-galactosyltransferase (EC 2.4.1.50)	GT	Glycosyl Transferases	6.7e-14	0.5345
gene6053	Scaffold15	HD_1	GT41	UDP-GlcNAc: peptide beta-N-acetylglucosaminyltransferase (EC 2.4.1.255); UDP-Glc: peptide N-beta-glucosyltransferase (EC 2.4.1.-)	GT	Glycosyl Transferases	1e-08	0.3547
gene6081	Scaffold15	HD_1	GT39	Dol-P-Man: protein alpha-mannosyltransferase (EC 2.4.1.109)	GT	Glycosyl Transferases	2.9e-71	0.3329
gene6202	Scaffold16	HD_1	GT90	UDP-Xyl: (mannosyl) glucuronoxylomannan/galactoxylomannan beta-1,2-xylosyltransferase (EC 2.4.2.-); UDP-Glc: protein O-beta-glucosyltransferase (EC 2.4.1.-); UDP-Xyl: protein O-beta-xylosyltransferase (EC 2.4.2.-)	GT	Glycosyl Transferases	3.7e-24	0.5444
gene6443	Scaffold17	HD_1	GT8	lipopolysaccharide alpha-1,3-galactosyltransferase (EC 2.4.1.44); UDP-Glc: (glucosyl)lipopolysaccharide alpha-1,2-glucosyltransferase (EC 2.4.1.-); lipopolysaccharide glucosyltransferase 1 (EC 2.4.1.58); glycogenin glucosyltransferase (EC 2.4.1.186); inositol 1-alpha-galactosyltransferase (galactinol synthase) (EC 2.4.1.123); homogalacturonan alpha-1,4-galacturonosyltransferase (EC 2.4.1.43); UDP…	GT	Glycosyl Transferases	6.5e-18	0.3761
gene7017	Scaffold21	HD_1	GT34	UDP-Gal: galactomannan alpha-1,6-galactosyltransferase (EC 2.4.1.-); UDP-Xyl: xyloglucan alpha-1,6-xylosyltransferase (EC 2.4.2.39); alpha-1,2-galactosyltransferase (EC 2.4.1.-)	GT	Glycosyl Transferases	4.1e-20	0.6808
gene7306	Scaffold24	HD_1	GT57	Dol-P-Glc: alpha-1,3-glucosyltransferase (EC 2.4.1.-)	GT	Glycosyl Transferases	4.8e-141	0.3926
gene7396	Scaffold25	HD_1	GT33	GDP-Man: chitobiosyldiphosphodolichol beta-mannosyltransferase (EC 2.4.1.142).	GT	Glycosyl Transferases	1.3e-130	0.7511
gene7440	Scaffold25	HD_1	GT71	alpha-mannosyltransferase (EC 2.4.1.-)	GT	Glycosyl Transferases	1.4e-52	0.319
gene7480	Scaffold26	HD_1	GT62	alpha-1,2-mannosyltransferase (EC 2.4.1.-); alpha-1,6-mannosyltransferase (EC 2.4.1.-)	GT	Glycosyl Transferases	6.9e-116	0.493
gene7506	Scaffold26	HD_1	GT15	glycolipid 2-alpha-mannosyltransferase (EC 2.4.1.131); GDP-Man: alpha-1,2-mannosyltransferase (EC 2.4.1.-).	GT	Glycosyl Transferases	3.3e-128	0.609
gene7587	Scaffold27	HD_1	GT71	alpha-mannosyltransferase (EC 2.4.1.-)	GT	Glycosyl Transferases	2.4e-64	0.4621
gene7792	Scaffold31	HD_1	GT4	sucrose synthase (EC 2.4.1.13); sucrose-phosphate synthase (EC 2.4.1.14); alpha-glucosyltransferase (EC 2.4.1.52); lipopolysaccharide N-acetylglucosaminyltransferase (EC 2.4.1.56); phosphatidylinositol alpha-mannosyltransferase (EC 2.4.1.57); GDP-Man: Man1GlcNAc2-PP-dolichol alpha-1,3-mannosyltransferase (EC 2.4.1.132); GDP-Man: Man3GlcNAc2-PP-dolichol/Man4GlcNAc2-PP-dolichol alpha-1,2-mannosyltr…	GT	Glycosyl Transferases	1.8e-24	0.3065
gene7844	Scaffold32	HD_1	GT34	UDP-Gal: galactomannan alpha-1,6-galactosyltransferase (EC 2.4.1.-); UDP-Xyl: xyloglucan alpha-1,6-xylosyltransferase (EC 2.4.2.39); alpha-1,2-galactosyltransferase (EC 2.4.1.-)	GT	Glycosyl Transferases	3.5e-56	0.3612
gene0180	Scaffold1	HD_1	PL3_2	PL3's subfamily	PL	Polysaccharide Lyases	3e-78	0.7611
gene1622	Scaffold3	HD_1	PL4_3	PL4's subfamily	PL	Polysaccharide Lyases	9.2e-294	0.9764
gene2030	Scaffold4	HD_1	PL4_5	PL4's subfamily	PL	Polysaccharide Lyases	4.8e-136	0.6143
gene3402	Scaffold7	HD_1	PL1	pectate lyase (EC 4.2.2.2); exo-pectate lyase (EC 4.2.2.9); pectin lyase (EC 4.2.2.10).	PL	Polysaccharide Lyases	8.1e-50	0.5408
gene5130	Scaffold11	HD_1	PL4_5	PL4's subfamily	PL	Polysaccharide Lyases	2.4e-154	0.4751
gene5261	Scaffold12	HD_1	PL31		PL	Polysaccharide Lyases	1.3e-06	0.3929
gene5477	Scaffold13	HD_1	PL3_2	PL3's subfamily	PL	Polysaccharide Lyases	6.9e-69	0.7541
gene6185	Scaffold16	HD_1	PL1_10	PL1's subfamily	PL	Polysaccharide Lyases	2e-86	0.4986
gene6190	Scaffold16	HD_1	PL3_2	PL3's subfamily	PL	Polysaccharide Lyases	2.4e-61	0.4347
gene7282	Scaffold24	HD_1	PL1_2	PL1's subfamily	PL	Polysaccharide Lyases	1.3e-52	0.4171
gene7415	Scaffold25	HD_1	PL3_2	PL3's subfamily	PL	Polysaccharide Lyases	4.2e-85	0.746
gene7651	Scaffold28	HD_1	PL9_3	PL9's subfamily	PL	Polysaccharide Lyases	1.1e-144	0.7826
