# Supplementary material for: Whole-Genome Sequencing and Genome Annotation of Pathogenic Elsinoë batatas Causing Stem and Foliage Scab Disease in Sweet Potato
Source: J Fungi (Basel). 2024 Dec 18;10(12):882. doi: 10.3390/jof10120882 (PMC11677182; doi:10.3390/jof10120882)
Supplement: Supplementary file 1 [file jof-10-00882-s001.zip › Table S3.xls]

## Sheet: Table S3
									Table S3 The pathogen-host interactions genes in E. batatas HD-1
Gene ID	Location	Sample Name	PHI ID	Protein ID	Hit Gene Name	NCBI Tax ID	Pathogen Species	Phenotype	Host Descripton	Host NCBI ID	Experimental Host Species	Function	Identity(%)	Coverage (%)	Evalue	Score
gene5117	Scaffold11	HD_1	PHI:822	O42772	Ip	1047171	Zymoseptoria tritici	chemistry target: resistance to chemical	Monocots	4564	Triticum (related: wheat)	succinate dehydrogenase subunit	80.2	99.3	2.7e-138	1252
gene5043	Scaffold11	HD_1	PHI:823	P53376	beta-tubulin	914237	Rhynchosporium commune	chemistry target: resistance to chemical	Monocots	4513	Hordeum vulgare (related: barley)	beta-tubulin	35.8	99.1	1.4e-83	782
gene2725	Scaffold5	HD_1	PHI:820	P41388	beta-tubulin	5025	Venturia inaequalis	chemistry target: resistance to chemical	No host tests done	No host tests done	No host tests done	beta-tubulin	96.6	100	9.9e-257	2275
gene4418	Scaffold9	HD_1	PHI:825	Q4JEX9	SE	5551	Trichophyton rubrum	chemistry target: resistance to chemical	Primates	9606	Homo sapiens (related: human)	Squalene epoxidase	56.5	65.8	2.5e-158	1428
gene1743	Scaffold3	HD_1	PHI:7664	A0A0A2ILW0	LysM1	27334	Penicillium expansum	effector (plant avirulence determinant)	Eudicots	3750	Malus domestica (related: apple)	LysM effector protein	40.4	25.6	2.5e-38	394
gene0984	Scaffold2	HD_1	PHI:6868	G4ZHR2	PsXEG1	67593	Phytophthora sojae	effector (plant avirulence determinant)	Eudicots	3847	Glycine max (related: soybean)	Effector protein	34.6	96.1	1.6e-32	339
gene3300	Scaffold6	HD_1	PHI:6833	G2XA95	Vd6LysM	27337	Verticillium dahliae	effector (plant avirulence determinant)	Eudicots	3702;4081;4100	Arabidopsis thaliana (related: thale cress);Nicotiana benthamiana (no common name found);Solanum lycopersicum (related: tomato)	LysM effector protein	36.8	17.4	2.8e-23	265
gene6005	Scaffold15	HD_1	PHI:7666	A0A0A2JY92	LysM3	27334	Penicillium expansum	effector (plant avirulence determinant)	Eudicots	3750	Malus domestica (related: apple)	LysM effector protein	39.3	15.3	1.5e-20	241
gene6443	Scaffold17	HD_1	PHI:7664	A0A0A2ILW0	LysM1	27334	Penicillium expansum	effector (plant avirulence determinant)	Eudicots	3750	Malus domestica (related: apple)	LysM effector protein	43.8	19.7	4.2e-20	236
gene7379	Scaffold25	HD_1	PHI:3213	G4N8Y3	MoCDIP1	318829	Magnaporthe oryzae	effector (plant avirulence determinant)	Eudicots;Monocots	4100;4530	Nicotiana benthamiana (no common name found);Oryza sativa (related: rice)	Effector (plant avirulence determinant)	71.5	100	3.3e-138	1252
gene6212	Scaffold16	HD_1	PHI:3216	G4MVX4	MoCDIP4	318829	Magnaporthe oryzae	effector (plant avirulence determinant)	Eudicots;Monocots	4100;4530	Nicotiana benthamiana (no common name found);Oryza sativa (related: rice)	Effector (plant avirulence determinant)	68.6	90.1	1.7e-90	839
gene6475	Scaffold17	HD_1	PHI:7337	Q87W07	HopI1	318829	Magnaporthe oryzae	effector (plant avirulence determinant)	Monocots	4513;4530	Hordeum vulgare (related: barley);Oryza sativa (related: rice)	Effector protein	50	8.5	1.3e-08	137
gene6194	Scaffold16	HD_1	PHI:325	Q6ZX14	ACE1	318829	Magnaporthe oryzae	effector (plant avirulence determinant)	Monocots	4530	Oryza sativa (related: rice)	Effector protein, polyketide synthase	43	34	1.3e-280	2489
gene5765	Scaffold14	HD_1	PHI:7376	J4URT3	Blys2	176275	Beauveria bassiana	effector (plant avirulence determinant)	Moths	7137	Galleria mellonella (related: greater wax moth)	LysM effector protein	37.6	34.4	7.6e-22	249
gene5296	Scaffold12	HD_1	PHI:9334	D2TI55	map	67825	Citrobacter rodentium	effector (plant avirulence determinant)	Rodents	10090	Mus musculus (related: house mouse)	Effector protein	40.9	35	1.8e-44	446
gene7405	Scaffold25	HD_1	PHI:6520	Q5ZVD8	LpdA	446	Legionella pneumophila	effector (plant avirulence determinant)	Rodents	10090	Mus musculus (related: house mouse)	Effector (plant avirulence determinant)	40.7	88.3	5.3e-92	855
gene0515	Scaffold1	HD_1	PHI:576	Q2PEP0	NoxA	35717	Epichloe festucae	enhanced antagonism	Monocots	4606;4522;4608	Festuca arundinacea (related: tall fescue);Lolium perenne (related: perennial ryegrass);Festuca pratensis (related: meadow ryegrass)	NADPH oxidase	25.5	38.7	8.3e-19	225
gene2818	Scaffold5	HD_1	PHI:6644	J4KNV2	CIA30	176275	Beauveria bassiana	increased virulence (hypervirulence)	Bugs	329032	Riptortus pedestris (related: bean bug)	complex I intermediate-associated protein	46.4	40.4	2e-39	401
gene0756	Scaffold2	HD_1	PHI:9526	A0A384JQ57	Bcpme1	40559	Botrytis cinerea	increased virulence (hypervirulence)	Eudicots	3702	Arabidopsis thaliana (related: thale cress)	Pectin esterase	43.9	99.7	1.9e-68	650
gene0114	Scaffold1	HD_1	PHI:2482	Q09JB7	AlHK1	160389	Alternaria longipes	increased virulence (hypervirulence)	Eudicots	4097	Nicotiana tabacum (related: common tobacco)	Group III two-component Histidine Kinase	67.1	49.2	0	4209
gene1308	Scaffold2	HD_1	PHI:2506	G3F820	Amr1	29001	Alternaria brassicicola	increased virulence (hypervirulence)	Eudicots	3712	Brassica oleracea (no common name found)	Putative transcription factor	48.8	51.1	3.2e-217	1939
gene1076	Scaffold2	HD_1	PHI:9218	B8NRT5	ppci1 (AFLA_050760)	5059	Aspergillus flavus	increased virulence (hypervirulence)	Eudicots	3818	Arachis hypogaea (related: peanut)	Peptidyl-prolyl cis-trans isomerase	62.9	8.7	2e-24	275
gene0702	Scaffold2	HD_1	PHI:9527	A0A384JCI5	Bcpme2	40559	Botrytis cinerea	increased virulence (hypervirulence)	Eudicots	3702	Arabidopsis thaliana (related: thale cress)	Pectin esterase	32	18.8	2.9e-28	310
gene2353	Scaffold4	HD_1	PHI:7697	A0A0F7A0T2	BphP1	317	Pseudomonas syringae	increased virulence (hypervirulence)	Eudicots	3885	Phaseolus vulgaris (related: kidney bean)	Red/far-red-light-sensing bacteriophytochrome	27	41.4	1e-50	503
gene4920	Scaffold11	HD_1	PHI:2383	Q2VF46	MfCUT1	38448	Monilinia fructicola	increased virulence (hypervirulence)	Eudicots	3760;42229;3755	Prunus avium (related: sweet cherry);Prunus persica (related: peach);Prunus dulcis (related: almond)	Cutinase	41.4	72.1	1.3e-23	262
gene7718	Scaffold29	HD_1	PHI:9526	A0A384JQ57	Bcpme1	40559	Botrytis cinerea	increased virulence (hypervirulence)	Eudicots	3702	Arabidopsis thaliana (related: thale cress)	Pectin esterase	36.2	84	3.4e-45	450
gene6335	Scaffold17	HD_1	PHI:7684	A0A0D2X9S0	ntr1	5507	Fusarium oxysporum	increased virulence (hypervirulence)	Eudicots	4081	Solanum lycopersicum (related: tomato)	High-affinity nitrate/nitrite transporter	52	100	7.4e-135	1224
gene3007	Scaffold6	HD_1	PHI:2393	I1R980	(O-methylsterigmatocystin oxidoreductase)	5518	Fusarium graminearum	increased virulence (hypervirulence)	Monocots	4564	Triticum (related: wheat)	-	27.9	48.9	7.2e-44	442
gene3683	Scaffold7	HD_1	PHI:4468	A0A068BFA5	mkkA	35717	Epichloe festucae	increased virulence (hypervirulence)	Monocots	4522	Lolium perenne (related: perennial ryegrass)	Cell-Wall Integrity MAPK	71.6	97.5	7e-161	1448
gene2765	Scaffold5	HD_1	PHI:1139	B2SI02	raxQ	347	Xanthomonas oryzae	increased virulence (hypervirulence)	Monocots	4530	Oryza sativa (related: rice)	Adenylylsulfate kinase protein required for Ax21 (synonym: AvrXa21) activity	48	95.2	1.7e-46	459
gene2279	Scaffold4	HD_1	PHI:1139	B2SI02	raxQ	347	Xanthomonas oryzae	increased virulence (hypervirulence)	Monocots	4530	Oryza sativa (related: rice)	Adenylylsulfate kinase protein required for Ax21 (synonym: AvrXa21) activity	31.1	46.4	1.2e-43	440
gene4006	Scaffold8	HD_1	PHI:2393	I1R980	(O-methylsterigmatocystin oxidoreductase)	5518	Fusarium graminearum	increased virulence (hypervirulence)	Monocots	4564	Triticum (related: wheat)	-	27.5	28.4	2.5e-25	283
gene5876	Scaffold14	HD_1	PHI:4506	K9Y567	So (soft)	35717	Epichloe festucae	increased virulence (hypervirulence)	Monocots	4606	Festuca arundinacea (related: tall fescue)	Symbiotic	27.5	28.6	1.7e-51	510
gene7591	Scaffold27	HD_1	PHI:2393	I1R980	(O-methylsterigmatocystin oxidoreductase)	5518	Fusarium graminearum	increased virulence (hypervirulence)	Monocots	4564	Triticum (related: wheat)	-	29.9	79.4	3.1e-47	469
gene0527	Scaffold1	HD_1	PHI:7048	Q5A663	Oma1	5476	Candida albicans	increased virulence (hypervirulence)	Moths	7137	Galleria mellonella (related: greater wax moth)	Intramitochondrial quality control protease	31	26.7	1.4e-34	362
gene0375	Scaffold1	HD_1	PHI:2313	F8R4X8	SCD	5530	Metarhizium anisopliae	increased virulence (hypervirulence)	Moths	51655	Plutella xylostella (related: diamondback moth)	Dihydroxynaphthalene Melanin Biosynthesis	71.6	90.9	2.2e-77	725
gene3511	Scaffold7	HD_1	PHI:3417	W5ZQ93	Ohmm	176275	Beauveria bassiana	increased virulence (hypervirulence)	Moths	7137	Galleria mellonella (related: greater wax moth)	Mitochondrial transmembrane protein	38	89.6	5.6e-97	898
gene4809	Scaffold10	HD_1	PHI:6090	A0A0R1BRS8	katE	106654	Acinetobacter nosocomialis	increased virulence (hypervirulence)	Moths	7137	Galleria mellonella (related: greater wax moth)	Hydroperoxidase	51.8	25.2	2.6e-76	722
gene2035	Scaffold4	HD_1	PHI:2607	Q4WXK4	DvrA	746128	Aspergillus fumigatus	increased virulence (hypervirulence)	Moths;Rodents	10090;7137	Mus musculus (related: house mouse);Galleria mellonella (related: greater wax moth)	Putative C2H2 transcription factor	45	58.5	7.9e-106	977
gene1208	Scaffold2	HD_1	PHI:3085	P42375	GroEL	837	Porphyromonas gingivalis	increased virulence (hypervirulence)	Rodents	10114	Rattus (related: rat)	folding of newly synthesized proteins, preventing misfolding and aggregation	53.4	93.5	1.4e-154	1395
gene1805	Scaffold3	HD_1	PHI:494	Q4WPX2	PPOA	746128	Aspergillus fumigatus	increased virulence (hypervirulence)	Rodents	10090	Mus musculus (related: house mouse)	Fatty acid oxygenase	39.7	58.1	1e-192	1728
gene0509	Scaffold1	HD_1	PHI:9225	A0A1D8PCN8	CaPsy2	5476	Candida albicans	increased virulence (hypervirulence)	Rodents	10090	Mus musculus (related: house mouse)	Phosphoprotein phosphatase PP4 regulatory subunit	25.4	81.5	6.6e-61	589
gene2589	Scaffold5	HD_1	PHI:3630	L7N655	PepN	1773	Mycobacterium tuberculosis	increased virulence (hypervirulence)	Rodents	10090	Mus musculus (related: house mouse)	Probable aminopeptidase	29	40.9	6.3e-37	382
gene2776	Scaffold5	HD_1	PHI:8896	A0A1D8PKM5	Pem2 (C3_06570C_A)	5476	Candida albicans	increased virulence (hypervirulence)	Rodents	10090	Mus musculus (related: house mouse)	Phosphatidyl-N-methylethanolamine N-methyltransferase	55.1	81.1	1.1e-54	530
gene3024	Scaffold6	HD_1	PHI:7763	J9VEL8	ima1 (cnag_00658)	5207	Cryptococcus neoformans	increased virulence (hypervirulence)	Rodents	10090	Mus musculus (related: house mouse)	Inner nuclear membrane protein	31.7	13.2	6.7e-16	201
gene3494	Scaffold7	HD_1	PHI:6438	Q59636	Ndk	287	Pseudomonas aeruginosa	increased virulence (hypervirulence)	Rodents	10090	Mus musculus (related: house mouse)	Host-responsive regulator/Nucleoside diphosphate kinase	42	71.9	1.4e-29	313
gene4646	Scaffold10	HD_1	PHI:9226	A0A1D8PSJ8	CaPph3	5476	Candida albicans	increased virulence (hypervirulence)	Rodents	10090	Mus musculus (related: house mouse)	Phosphoprotein phosphatase PP4 catalytic subunit	71.2	35.1	2.2e-67	642
gene4240	Scaffold9	HD_1	PHI:6751	Q4WQ36	Fbx23	746128	Aspergillus fumigatus	increased virulence (hypervirulence)	Rodents	10090	Mus musculus (related: house mouse)	Initiates asexual development	43.9	85.2	4.2e-140	1271
gene4939	Scaffold11	HD_1	PHI:7121	B0YCA2	tslA	746128	Aspergillus fumigatus	increased virulence (hypervirulence)	Rodents	10090	Mus musculus (related: house mouse)	Trehalose-phosphate synthase subunit	33.5	50.1	1.8e-136	1243
gene4665	Scaffold10	HD_1	PHI:3793	Q6FM27	ANP1	5478	Candida glabrata	increased virulence (hypervirulence)	Rodents	10090	Mus musculus (related: house mouse)	encode alpha -(1-6)-mannosyl-transferases	42.9	52.6	9e-54	525
gene5414	Scaffold12	HD_1	PHI:495	E9NYS9	PPOB	746128	Aspergillus fumigatus	increased virulence (hypervirulence)	Rodents	10090	Mus musculus (related: house mouse)	Fatty acid oxygenase	53.4	90.9	0	3073
gene7717	Scaffold29	HD_1	PHI:9236	Q18CB9	CdPpiB (CD630_00330)	1496	Clostridioides difficile	increased virulence (hypervirulence)	Rodents	10090	Mus musculus (related: house mouse)	Cyclophilin-type peptidyl-prolyl-cis/trans-isomerase	26.9	61.3	4.7e-40	408
gene6690	Scaffold19	HD_1	PHI:6751	Q4WQ36	Fbx23	746128	Aspergillus fumigatus	increased virulence (hypervirulence)	Rodents	10090	Mus musculus (related: house mouse)	Initiates asexual development	30.1	38.4	1.6e-33	352
gene6581	Scaffold18	HD_1	PHI:5267	E9R863	UgeB	162425	Aspergillus nidulans	increased virulence (hypervirulence)	Rodents	10090	Mus musculus (related: house mouse)	Epimerase	48.4	96.9	2.6e-111	1021
gene6248	Scaffold16	HD_1	PHI:5043	E7Q5D7	Hsp150p	4932	Saccharomyces cerevisiae	increased virulence (hypervirulence)	Rodents	10090	Mus musculus (related: house mouse)	Hear shock protein	44.7	43.8	6.8e-26	283
gene7517	Scaffold26	HD_1	PHI:9255	Q4W9Q8	msbA (AFUA_4G04070)	746128	Aspergillus fumigatus	increased virulence (hypervirulence)	Rodents	10090	Mus musculus (related: house mouse)	Signalling mucin and core sensor	30.5	81.3	1.1e-32	346
gene7699	Scaffold29	HD_1	PHI:3529	J9VQL2	VTC4	5207	Cryptococcus neoformans	increased virulence (hypervirulence)	Rodents	10090	Mus musculus (related: house mouse)	Phosphate Acquisition and Storage	49.6	88.2	1.4e-27	294
gene1600	Scaffold3	HD_1	PHI:4613	D0ZDL7	esaN	636	Edwardsiella tarda	increased virulence (hypervirulence)	Rodents;Bony fishes	96903;10090	Trichopodus trichopterus (related: three spot gourami);Mus musculus (related: house mouse)	Type III Secretion System	28.9	43.2	4e-37	384
gene2252	Scaffold4	HD_1	PHI:6941	A0A0F6UGK4	feoB	287	Pseudomonas aeruginosa	increased virulence (hypervirulence);loss of pathogenicity	Rodents	10090	Mus musculus (related: house mouse)	Ferrous iron transport protein	33.6	19.7	3.3e-06	115
gene0242	Scaffold1	HD_1	PHI:5271	Q8Y0J2	fabG1	305	Ralstonia solanacearum	lethal	Eudicots	4081	Solanum lycopersicum (related: tomato)	3-ketoacyl-acyl carrier protein reductase	33.7	97.3	5.8e-31	326
gene2192	Scaffold4	HD_1	PHI:5271	Q8Y0J2	fabG1	305	Ralstonia solanacearum	lethal	Eudicots	4081	Solanum lycopersicum (related: tomato)	3-ketoacyl-acyl carrier protein reductase	33.6	31.9	1.5e-23	266
gene2183	Scaffold4	HD_1	PHI:5271	Q8Y0J2	fabG1	305	Ralstonia solanacearum	lethal	Eudicots	4081	Solanum lycopersicum (related: tomato)	3-ketoacyl-acyl carrier protein reductase	27.3	70.7	2.8e-14	183
gene5142	Scaffold11	HD_1	PHI:5271	Q8Y0J2	fabG1	305	Ralstonia solanacearum	lethal	Eudicots	4081	Solanum lycopersicum (related: tomato)	3-ketoacyl-acyl carrier protein reductase	29.4	84.2	2.1e-18	218
gene6570	Scaffold18	HD_1	PHI:3280	N4VQQ5	CoRAS1	5465	Colletotrichum orbiculare	lethal	Eudicots	3659	Cucumis sativus (related: cucumber)	Ras genes	83	23.6	2.9e-95	885
gene0507	Scaffold1	HD_1	PHI:2514	Q4X1Y0	PFS2	746128	Aspergillus fumigatus	lethal	Lethal pathogen phenotype	Lethal pathogen phenotype	Lethal pathogen phenotype	-	50.8	73.5	2.2e-140	1273
gene0722	Scaffold2	HD_1	PHI:2521	Q4WEM7	GUS1	746128	Aspergillus fumigatus	lethal	Lethal pathogen phenotype	Lethal pathogen phenotype	Lethal pathogen phenotype	Glutamate-tRNA sythetase	49.6	99.7	3e-196	1755
gene0627	Scaffold1	HD_1	PHI:2551	Q4WZG4	NOC3	746128	Aspergillus fumigatus	lethal	Lethal pathogen phenotype	Lethal pathogen phenotype	Lethal pathogen phenotype	Protein involved in biogenesis of the 60S ribosomal subunit	49.9	98.6	7.3e-160	1441
gene0519	Scaffold1	HD_1	PHI:2532	Q4WUA3	HEM15	746128	Aspergillus fumigatus	lethal	Lethal pathogen phenotype	Lethal pathogen phenotype	Lethal pathogen phenotype	Ferrochelatase	69.9	99.7	2.2e-156	1409
gene0646	Scaffold1	HD_1	PHI:2518	Q4WWN9	MET16	746128	Aspergillus fumigatus	lethal	Lethal pathogen phenotype	Lethal pathogen phenotype	Lethal pathogen phenotype	3'-Phospho-adenylylsulfate reductase	64.1	93.3	2.3e-108	994
gene0165	Scaffold1	HD_1	PHI:2517	Q4X0J6	TRPS	746128	Aspergillus fumigatus	lethal	Lethal pathogen phenotype	Lethal pathogen phenotype	Lethal pathogen phenotype	Tryptophan synthase	73	100	0	2820
gene1359	Scaffold2	HD_1	PHI:2533	Q4WLT4	FKS1	746128	Aspergillus fumigatus	lethal	Lethal pathogen phenotype	Lethal pathogen phenotype	Lethal pathogen phenotype	Beta 1,3 Glucan synthase	77.7	99.1	0	7807
gene2190	Scaffold4	HD_1	PHI:2519	Q4WQ27	LYS9	746128	Aspergillus fumigatus	lethal	Lethal pathogen phenotype	Lethal pathogen phenotype	Lethal pathogen phenotype	Saccharopine dehydrogenase	46	57	2.7e-66	633
gene3463	Scaffold7	HD_1	PHI:2521	Q4WEM7	GUS1	746128	Aspergillus fumigatus	lethal	Lethal pathogen phenotype	Lethal pathogen phenotype	Lethal pathogen phenotype	Glutamate-tRNA sythetase	57	80.7	4.7e-206	1840
gene2956	Scaffold5	HD_1	PHI:2521	Q4WEM7	GUS1	746128	Aspergillus fumigatus	lethal	Lethal pathogen phenotype	Lethal pathogen phenotype	Lethal pathogen phenotype	Glutamate-tRNA sythetase	33.1	67.4	3e-53	521
gene3742	Scaffold7	HD_1	PHI:2519	Q4WQ27	LYS9	746128	Aspergillus fumigatus	lethal	Lethal pathogen phenotype	Lethal pathogen phenotype	Lethal pathogen phenotype	Saccharopine dehydrogenase	69	99.3	5.9e-177	1587
gene3336	Scaffold6	HD_1	PHI:2541	Q4WGR1	OLE1	746128	Aspergillus fumigatus	lethal	Lethal pathogen phenotype	Lethal pathogen phenotype	Lethal pathogen phenotype	Stearoyl-CoA desaturase	79.3	45.4	1.7e-227	2026
gene3471	Scaffold7	HD_1	PHI:2550	Q4WES1	NOB1	746128	Aspergillus fumigatus	lethal	Lethal pathogen phenotype	Lethal pathogen phenotype	Lethal pathogen phenotype	Essential protein that functions in 20S proteasome maturation and 26S proteasome assembly, component of pre-40S ribosomal particle	34.1	90.8	2.8e-41	417
gene2060	Scaffold4	HD_1	PHI:2531	Q4WXC5	PRI1	746128	Aspergillus fumigatus	lethal	Lethal pathogen phenotype	Lethal pathogen phenotype	Lethal pathogen phenotype	DNA primase small subunit	53.3	96	3.7e-151	1365
gene2359	Scaffold4	HD_1	PHI:2549	Q4WMS3	MAK5	746128	Aspergillus fumigatus	lethal	Lethal pathogen phenotype	Lethal pathogen phenotype	Lethal pathogen phenotype	Probable RNA-helicase of the DEAD box family	38.8	98.6	6.1e-104	959
gene2223	Scaffold4	HD_1	PHI:2526	Q4WMR3	LUC7	746128	Aspergillus fumigatus	lethal	Lethal pathogen phenotype	Lethal pathogen phenotype	Lethal pathogen phenotype	U1 snRNA-associated protein	60.7	87.5	1.2e-89	833
gene3746	Scaffold7	HD_1	PHI:2546	Q4WKJ9	BRX1	746128	Aspergillus fumigatus	lethal	Lethal pathogen phenotype	Lethal pathogen phenotype	Lethal pathogen phenotype	Protein required for rRNA maturation	49.5	87.9	9.1e-73	687
gene3676	Scaffold7	HD_1	PHI:2544	Q4WK03	PAB1	746128	Aspergillus fumigatus	lethal	Lethal pathogen phenotype	Lethal pathogen phenotype	Lethal pathogen phenotype	Poly(A)-binding protein of cytoplasm and nucleus	61.5	99.3	9.9e-233	2070
gene2920	Scaffold5	HD_1	PHI:2552	Q4WNM3	NOP4	746128	Aspergillus fumigatus	lethal	Lethal pathogen phenotype	Lethal pathogen phenotype	Lethal pathogen phenotype	Nucleolar protein required for ribosome biogenesis	51.7	36.6	3.2e-117	1076
gene3241	Scaffold6	HD_1	PHI:2515	Q4X146	ALG7	746128	Aspergillus fumigatus	lethal	Lethal pathogen phenotype	Lethal pathogen phenotype	Lethal pathogen phenotype	UDP-N-acetyl-glucosamine-1-P transferase	59.8	99.4	1.6e-161	1454
gene3167	Scaffold6	HD_1	PHI:2524	Q70ZY8	nudC	746128	Aspergillus fumigatus	lethal	Lethal pathogen phenotype	Lethal pathogen phenotype	Lethal pathogen phenotype	-	53.3	99.4	4.7e-50	489
gene3631	Scaffold7	HD_1	PHI:2522	Q4WEN8	SPE2	746128	Aspergillus fumigatus	lethal	Lethal pathogen phenotype	Lethal pathogen phenotype	Lethal pathogen phenotype	S-Adenosyl-methionine decarboxylase	54.8	44.6	2.7e-146	1326
gene3369	Scaffold6	HD_1	PHI:2548	Q4X132	KRR1	746128	Aspergillus fumigatus	lethal	Lethal pathogen phenotype	Lethal pathogen phenotype	Lethal pathogen phenotype	Component of 90S preribosomal particles	71	100	1.2e-132	1204
gene3884	Scaffold8	HD_1	PHI:2525	Q4WDL0	TOM40	746128	Aspergillus fumigatus	lethal	Lethal pathogen phenotype	Lethal pathogen phenotype	Lethal pathogen phenotype	Mitochondrial import receptor subunit	56	92	5.6e-112	1026
gene5075	Scaffold11	HD_1	PHI:2528	Q4WYU7	SLY1	746128	Aspergillus fumigatus	lethal	Lethal pathogen phenotype	Lethal pathogen phenotype	Lethal pathogen phenotype	Initiation of germ tubes	67.2	100	5.4e-270	2391
gene4647	Scaffold10	HD_1	PHI:2547	Q4WHH1	ESF1	746128	Aspergillus fumigatus	lethal	Lethal pathogen phenotype	Lethal pathogen phenotype	Lethal pathogen phenotype	Protein required for 18S rRNA biogenesis	48.1	97.9	1.1e-153	1388
gene4931	Scaffold11	HD_1	PHI:2542	Q4WP25	ERG12	746128	Aspergillus fumigatus	lethal	Lethal pathogen phenotype	Lethal pathogen phenotype	Lethal pathogen phenotype	Mavalonate kinase	44.8	57.5	7.7e-48	473
gene5880	Scaffold14	HD_1	PHI:2540	Q4WX65	IPP1	746128	Aspergillus fumigatus	lethal	Lethal pathogen phenotype	Lethal pathogen phenotype	Lethal pathogen phenotype	Inorganic pyrophosphatase	80.9	99.3	5.7e-144	1301
gene5055	Scaffold11	HD_1	PHI:2545	Q4X1I3	TIF35	746128	Aspergillus fumigatus	lethal	Lethal pathogen phenotype	Lethal pathogen phenotype	Lethal pathogen phenotype	Translation initiation factor eIF3	58.3	95.1	3.9e-89	828
gene5168	Scaffold12	HD_1	PHI:2529	Q4WCL5	ERG10	746128	Aspergillus fumigatus	lethal	Lethal pathogen phenotype	Lethal pathogen phenotype	Lethal pathogen phenotype	Acetyl-CoA acetyl-transferase	75.6	98.7	7.4e-171	1534
gene7307	Scaffold24	HD_1	PHI:2552	Q4WNM3	NOP4	746128	Aspergillus fumigatus	lethal	Lethal pathogen phenotype	Lethal pathogen phenotype	Lethal pathogen phenotype	Nucleolar protein required for ribosome biogenesis	33	17.2	1.1e-09	145
gene7576	Scaffold27	HD_1	PHI:2521	Q4WEM7	GUS1	746128	Aspergillus fumigatus	lethal	Lethal pathogen phenotype	Lethal pathogen phenotype	Lethal pathogen phenotype	Glutamate-tRNA sythetase	37.6	44.2	3.7e-45	452
gene7771	Scaffold30	HD_1	PHI:2539	Q4WJ71	CDS1	746128	Aspergillus fumigatus	lethal	Lethal pathogen phenotype	Lethal pathogen phenotype	Lethal pathogen phenotype	CDP-diacyl glycerol synthase	76.5	38.5	5.1e-179	1608
gene7885	Scaffold33	HD_1	PHI:2545	Q4X1I3	TIF35	746128	Aspergillus fumigatus	lethal	Lethal pathogen phenotype	Lethal pathogen phenotype	Lethal pathogen phenotype	Translation initiation factor eIF3	38.2	46.9	7.9e-06	107
gene7061	Scaffold22	HD_1	PHI:2544	Q4WK03	PAB1	746128	Aspergillus fumigatus	lethal	Lethal pathogen phenotype	Lethal pathogen phenotype	Lethal pathogen phenotype	Poly(A)-binding protein of cytoplasm and nucleus	28.7	27.4	8.8e-14	180
gene0563	Scaffold1	HD_1	PHI:1220	I1RCF7	FGSG_01271	5518	Fusarium graminearum	lethal	Monocots	4564	Triticum (related: wheat)	protein kinase	21.8	42.6	9.4e-06	110
gene1869	Scaffold3	HD_1	PHI:1790	I1RVT7	GzZC105	5518	Fusarium graminearum	lethal	Monocots	4564	Triticum (related: wheat)	transcription factor	33.8	84.7	6.2e-77	726
gene0729	Scaffold2	HD_1	PHI:1389	I1RTJ6	GzC2H052	5518	Fusarium graminearum	lethal	Monocots	4564	Triticum (related: wheat)	transcription factor	42.1	94.4	3.1e-165	1488
gene0985	Scaffold2	HD_1	PHI:1229	I1RRB9	FGSG_06637	5518	Fusarium graminearum	lethal	Monocots	4564	Triticum (related: wheat)	protein kinase	52.1	52.4	5.5e-72	683
gene0766	Scaffold2	HD_1	PHI:1546	Q4IB96	GzMyb010	5518	Fusarium graminearum	lethal	Monocots	4564	Triticum (related: wheat)	transcription factor	32.9	58.2	4.5e-63	609
gene1441	Scaffold3	HD_1	PHI:1566	I1RC95	GzOB006	5518	Fusarium graminearum	lethal	Monocots	4564	Triticum (related: wheat)	transcription factor	41.6	95.6	1.3e-71	678
gene1686	Scaffold3	HD_1	PHI:60	Q00357	TOXA	5017	Bipolaris zeicola	lethal	Monocots	4577	Zea mays (related: maize)	Toxin Pump	31.8	19	1.5e-07	127
gene1236	Scaffold2	HD_1	PHI:60	Q00357	TOXA	5017	Bipolaris zeicola	lethal	Monocots	4577	Zea mays (related: maize)	Toxin Pump	25.2	54.3	3.1e-09	140
gene0143	Scaffold1	HD_1	PHI:1851	I1RXJ3	GzZC166	5518	Fusarium graminearum	lethal	Monocots	4564	Triticum (related: wheat)	transcription factor	31.5	96.8	2.4e-70	669
gene0500	Scaffold1	HD_1	PHI:1406	I1RX04	GzC2H070	5518	Fusarium graminearum	lethal	Monocots	4564	Triticum (related: wheat)	transcription factor	48.6	32.4	1.1e-145	1323
gene0612	Scaffold1	HD_1	PHI:1978	I1RLK0	GzZC293	5518	Fusarium graminearum	lethal	Monocots	4564	Triticum (related: wheat)	transcription factor	56.1	99.2	8.7e-107	981
gene1302	Scaffold2	HD_1	PHI:1566	I1RC95	GzOB006	5518	Fusarium graminearum	lethal	Monocots	4564	Triticum (related: wheat)	transcription factor	43	85	5.4e-79	742
gene2633	Scaffold5	HD_1	PHI:1309	I1RNI6	GzbHLH010	5518	Fusarium graminearum	lethal	Monocots	4564	Triticum (related: wheat)	transcription factor	41.9	74.9	8.7e-28	299
gene2095	Scaffold4	HD_1	PHI:1574	I1RFX8	GzOB014	5518	Fusarium graminearum	lethal	Monocots	4564	Triticum (related: wheat)	transcription factor	71.7	97.7	0	2996
gene2831	Scaffold5	HD_1	PHI:1569	I1RCH5	GzOB009	5518	Fusarium graminearum	lethal	Monocots	4564	Triticum (related: wheat)	transcription factor	63.2	97.5	7.9e-124	1128
gene3462	Scaffold7	HD_1	PHI:1227	I1RPV7	FGSG_06089	5518	Fusarium graminearum	lethal	Monocots	4564	Triticum (related: wheat)	protein kinase	53	99.6	0	10349
gene2553	Scaffold5	HD_1	PHI:1978	I1RLK0	GzZC293	5518	Fusarium graminearum	lethal	Monocots	4564	Triticum (related: wheat)	transcription factor	27.4	89.4	4e-46	459
gene3733	Scaffold7	HD_1	PHI:1219	I1RC35	FGSG_01137	5518	Fusarium graminearum	lethal	Monocots	4564	Triticum (related: wheat)	protein kinase	38.9	94.7	4.7e-125	1142
gene2275	Scaffold4	HD_1	PHI:1411	I1RZ11	GzC2H078	5518	Fusarium graminearum	lethal	Monocots	4564	Triticum (related: wheat)	transcription factor	54.1	95.8	7.9e-47	462
gene2439	Scaffold4	HD_1	PHI:1236	I1RYF8	FGSG_09408	5518	Fusarium graminearum	lethal	Monocots	4564	Triticum (related: wheat)	protein kinase	47.3	86.1	1.9e-129	1179
gene3470	Scaffold7	HD_1	PHI:6637	G4N1E7	Movps1	318829	Magnaporthe oryzae	lethal	Monocots	4530	Oryza sativa (related: rice)	Vacuolar protein sorting-associated protein	77.8	100	0	2732
gene2430	Scaffold4	HD_1	PHI:1590	I1RWI5	GzOB030	5518	Fusarium graminearum	lethal	Monocots	4564	Triticum (related: wheat)	transcription factor	74.5	100	6.4e-59	565
gene3786	Scaffold7	HD_1	PHI:1637	Q4IEV4	GzWing009	5518	Fusarium graminearum	lethal	Monocots	4564	Triticum (related: wheat)	transcription factor	55.6	35.9	1.5e-143	1303
gene2178	Scaffold4	HD_1	PHI:1238	I1S1V3	FGSG_10725	5518	Fusarium graminearum	lethal	Monocots	4564	Triticum (related: wheat)	protein kinase	49.8	99.1	1e-209	1872
gene3926	Scaffold8	HD_1	PHI:1221	I1RJM9	FGSG_04054	5518	Fusarium graminearum	lethal	Monocots	4564	Triticum (related: wheat)	protein kinase	58.6	72.6	1.3e-95	885
gene3945	Scaffold8	HD_1	PHI:1566	I1RC95	GzOB006	5518	Fusarium graminearum	lethal	Monocots	4564	Triticum (related: wheat)	transcription factor	43.9	65.1	5e-73	691
gene4373	Scaffold9	HD_1	PHI:1223	I1RN31	FGSG_05393	5518	Fusarium graminearum	lethal	Monocots	4564	Triticum (related: wheat)	protein kinase	81.6	80.4	1.2e-149	1351
gene4770	Scaffold10	HD_1	PHI:1807	I1RUM5	GzZC122	5518	Fusarium graminearum	lethal	Monocots	4564	Triticum (related: wheat)	transcription factor	36.3	90.8	1.4e-112	1034
gene5924	Scaffold14	HD_1	PHI:1407	I1RX64	GzC2H071	5518	Fusarium graminearum	lethal	Monocots	4564	Triticum (related: wheat)	transcription factor	55	51	1.5e-191	1717
gene4969	Scaffold11	HD_1	PHI:1566	I1RC95	GzOB006	5518	Fusarium graminearum	lethal	Monocots	4564	Triticum (related: wheat)	transcription factor	40.3	8.9	2.5e-44	450
gene4107	Scaffold8	HD_1	PHI:1566	I1RC95	GzOB006	5518	Fusarium graminearum	lethal	Monocots	4564	Triticum (related: wheat)	transcription factor	47.3	71.3	9.5e-87	809
gene4797	Scaffold10	HD_1	PHI:1562	I1RAH4	GzOB002	5518	Fusarium graminearum	lethal	Monocots	4564	Triticum (related: wheat)	transcription factor	59	100	2.7e-52	509
gene5891	Scaffold14	HD_1	PHI:1226	I1RP88	FGSG_05845	5518	Fusarium graminearum	lethal	Monocots	4564	Triticum (related: wheat)	protein kinase	71.1	99.5	4.4e-258	2288
gene4164	Scaffold8	HD_1	PHI:1774	I1S3Z9	GzZC089	5518	Fusarium graminearum	lethal	Monocots	4564	Triticum (related: wheat)	transcription factor	49.8	33.7	3.6e-86	807
gene4317	Scaffold9	HD_1	PHI:1566	I1RC95	GzOB006	5518	Fusarium graminearum	lethal	Monocots	4564	Triticum (related: wheat)	transcription factor	43.5	14.2	9.5e-47	469
gene4798	Scaffold10	HD_1	PHI:1562	I1RAH4	GzOB002	5518	Fusarium graminearum	lethal	Monocots	4564	Triticum (related: wheat)	transcription factor	57.2	97.6	2.3e-232	2067
gene5652	Scaffold14	HD_1	PHI:1650	I1S006	GzWing022	5518	Fusarium graminearum	lethal	Monocots	4564	Triticum (related: wheat)	transcription factor	31.5	33.4	2.6e-19	231
gene5873	Scaffold14	HD_1	PHI:1218	I1RAY2	FGSG_00677	5518	Fusarium graminearum	lethal	Monocots	4564	Triticum (related: wheat)	protein kinase	92.9	78.9	6.9e-180	1612
gene4675	Scaffold10	HD_1	PHI:1453	I1RA50	GzAra001	5518	Fusarium graminearum	lethal	Monocots	4564	Triticum (related: wheat)	transcription factor	40.3	79.2	3.1e-107	988
gene4879	Scaffold11	HD_1	PHI:1232	I1RTC2	FGSG_07423	5518	Fusarium graminearum	lethal	Monocots	4564	Triticum (related: wheat)	protein kinase	57.3	99.2	4.8e-122	1113
gene5520	Scaffold13	HD_1	PHI:1237	I1RZ37	FGSG_09660	5518	Fusarium graminearum	lethal	Monocots	4564	Triticum (related: wheat)	protein kinase	57.8	94	0	3189
gene6349	Scaffold17	HD_1	PHI:1491	I1RST1	GzHMG023	5518	Fusarium graminearum	lethal	Monocots	4564	Triticum (related: wheat)	transcription factor	67.3	53.5	6.3e-217	1935
gene6752	Scaffold20	HD_1	PHI:1588	I1RSY2	GzOB028	5518	Fusarium graminearum	lethal	Monocots	4564	Triticum (related: wheat)	transcription factor	46.2	65.4	8.4e-29	306
gene7271	Scaffold23	HD_1	PHI:1439	I1RW22	GzNot001	5518	Fusarium graminearum	lethal	Monocots	4564	Triticum (related: wheat)	transcription factor	38.2	81.8	0	3101
gene6579	Scaffold18	HD_1	PHI:1230	V6RFV4	FGSG_06959	5518	Fusarium graminearum	lethal	Monocots	4564	Triticum (related: wheat)	protein kinase	28	33.3	5.9e-11	156
gene6060	Scaffold15	HD_1	PHI:1566	I1RC95	GzOB006	5518	Fusarium graminearum	lethal	Monocots	4564	Triticum (related: wheat)	transcription factor	91.2	99.7	9.6e-200	1783
gene6511	Scaffold18	HD_1	PHI:8914	I1S248	FgVPS24 (FGSG_10832)	5518	Fusarium graminearum	lethal	Monocots	4565	Triticum aestivum (related: bread wheat)	ESCRT (Endosomal sorting complexes required for transport) protein	59.7	100	8.2e-61	583
gene7574	Scaffold27	HD_1	PHI:1683	I1RK33	GzRad001	5518	Fusarium graminearum	lethal	Monocots	4564	Triticum (related: wheat)	transcription factor	53.5	98.9	4.3e-172	1546
gene6859	Scaffold20	HD_1	PHI:1566	I1RC95	GzOB006	5518	Fusarium graminearum	lethal	Monocots	4564	Triticum (related: wheat)	transcription factor	46.8	70.5	2.5e-85	797
gene6874	Scaffold20	HD_1	PHI:1566	I1RC95	GzOB006	5518	Fusarium graminearum	lethal	Monocots	4564	Triticum (related: wheat)	transcription factor	36.6	30.8	4e-32	340
gene6027	Scaffold15	HD_1	PHI:1225	I1RP25	FGSG_05775	5518	Fusarium graminearum	lethal	Monocots	4564	Triticum (related: wheat)	protein kinase	38.2	70	4.6e-198	1774
gene6682	Scaffold19	HD_1	PHI:1566	I1RC95	GzOB006	5518	Fusarium graminearum	lethal	Monocots	4564	Triticum (related: wheat)	transcription factor	37.8	27.6	1.2e-43	440
gene6024	Scaffold15	HD_1	PHI:1517	I1RPZ1	GzHOMEL013	5518	Fusarium graminearum	lethal	Monocots	4564	Triticum (related: wheat)	transcription factor	36.9	53.1	6.6e-128	1169
gene7206	Scaffold23	HD_1	PHI:1234	I1RV69	FGSG_08133	5518	Fusarium graminearum	lethal	Monocots	4564	Triticum (related: wheat)	protein kinase	53.8	61.7	0	6451
gene7431	Scaffold25	HD_1	PHI:1233	I1RUG2	FGSG_07855	5518	Fusarium graminearum	lethal	Monocots	4564	Triticum (related: wheat)	protein kinase	52.5	94.1	4.1e-125	1140
gene7514	Scaffold26	HD_1	PHI:1230	V6RFV4	FGSG_06959	5518	Fusarium graminearum	lethal	Monocots	4564	Triticum (related: wheat)	protein kinase	66.8	89.3	2.1e-139	1263
gene7923	Scaffold35	HD_1	PHI:8915	I1S074	FgVPS32 (FGSG_10092)	5518	Fusarium graminearum	lethal	Monocots	4565	Triticum aestivum (related: bread wheat)	ESCRT (Endosomal sorting complexes required for transport) protein	61.9	98.7	2.6e-64	613
gene7503	Scaffold26	HD_1	PHI:1222	I1RMV6	FGSG_05306	5518	Fusarium graminearum	lethal	Monocots	4564	Triticum (related: wheat)	protein kinase	42	100	0	3219
gene7154	Scaffold22	HD_1	PHI:1224	Q4IB89	FGSG_05519	5518	Fusarium graminearum	lethal	Monocots	4564	Triticum (related: wheat)	protein kinase	28	99.6	1.2e-294	2609
gene6936	Scaffold21	HD_1	PHI:1235	I1RWQ2	FGSG_08731	5518	Fusarium graminearum	lethal	Monocots	4564	Triticum (related: wheat)	protein kinase	90.7	93.4	7.3e-184	1646
gene6206	Scaffold16	HD_1	PHI:1983	I1RB90	GzZC298	5518	Fusarium graminearum	lethal	Monocots	4564	Triticum (related: wheat)	transcription factor	37.8	60.3	4.8e-124	1134
gene6432	Scaffold17	HD_1	PHI:1228	I1RR00	FGSG_06502	5518	Fusarium graminearum	lethal	Monocots	4564	Triticum (related: wheat)	protein kinase	51.3	99.2	1.7e-135	1230
gene7063	Scaffold22	HD_1	PHI:8913	I1RJT0	FgVPS2 (FGSG_04112)	5518	Fusarium graminearum	lethal	Monocots	4565	Triticum aestivum (related: bread wheat)	ESCRT (Endosomal sorting complexes required for transport) protein	64.6	69.3	1.9e-51	502
gene7676	Scaffold28	HD_1	PHI:1573	I1RFJ2	GzOB013	5518	Fusarium graminearum	lethal	Monocots	4564	Triticum (related: wheat)	transcription factor	68.7	84.7	0	2729
gene7748	Scaffold29	HD_1	PHI:1223	I1RN31	FGSG_05393	5518	Fusarium graminearum	lethal	Monocots	4564	Triticum (related: wheat)	protein kinase	27.3	75	2.3e-11	157
gene4380	Scaffold9	HD_1	PHI:6753	Q4WJS6	GlcA	746128	Aspergillus fumigatus	lethal	Rodents	10090	Mus musculus (related: house mouse)	Serine/threonine-protein phosphatase	98.7	98.1	3.2e-182	1631
gene5383	Scaffold12	HD_1	PHI:6753	Q4WJS6	GlcA	746128	Aspergillus fumigatus	lethal	Rodents	10090	Mus musculus (related: house mouse)	Serine/threonine-protein phosphatase	66	33.5	4.5e-120	1099
gene0776	Scaffold2	HD_1	PHI:2513	E9R5E2	GFA1	746128	Aspergillus fumigatus	lethal;loss of pathogenicity	Lethal pathogen phenotype;Rodents	Lethal pathogen phenotype;10090	Lethal pathogen phenotype;Mus musculus (related: house mouse)	Glutamine-fructose-6-phosphate aminotransferase	83.4	100	0	2978
gene1747	Scaffold3	HD_1	PHI:2527	Q4X0M4	SEC31	746128	Aspergillus fumigatus	lethal;loss of pathogenicity	Lethal pathogen phenotype;Rodents	Lethal pathogen phenotype;10090	Lethal pathogen phenotype;Mus musculus (related: house mouse)	Initiation of germ tubes	52.2	99.9	0	2978
gene2683	Scaffold5	HD_1	PHI:2530	Q4WKG5	TUB1	746128	Aspergillus fumigatus	lethal;loss of pathogenicity	Lethal pathogen phenotype;Rodents	Lethal pathogen phenotype;10090	Lethal pathogen phenotype;Mus musculus (related: house mouse)	Tubulin alpha-1 chain	92.1	98.8	3.2e-233	2072
gene1991	Scaffold4	HD_1	PHI:2543	Q4WLS1	GCD6	746128	Aspergillus fumigatus	lethal;loss of pathogenicity	Lethal pathogen phenotype;Rodents	Lethal pathogen phenotype;10090	Lethal pathogen phenotype;Mus musculus (related: house mouse)	Translation initiation factor eIF2B	46.1	50	1e-160	1451
gene2539	Scaffold5	HD_1	PHI:362;PHI:2520	Q4WUL6	LYS4;LYSF	746128	Aspergillus fumigatus	lethal;loss of pathogenicity	Lethal pathogen phenotype;Rodents	Lethal pathogen phenotype;10090	Lethal pathogen phenotype;Mus musculus (related: house mouse)	Homoaconitase;Homoaconitate hydratase	60.7	99.2	1.4e-269	2388
gene0652	Scaffold1	HD_1	PHI:2536	Q4WU51	MET2	746128	Aspergillus fumigatus	lethal;unaffected pathogenicity	Lethal pathogen phenotype;Rodents	Lethal pathogen phenotype;10090	Lethal pathogen phenotype;Mus musculus (related: house mouse)	Homoserine O-acetyl-transferase	70.6	93.9	1.8e-196	1756
gene7895	Scaffold33	HD_1	PHI:2538	Q4WXL8	AUR1	746128	Aspergillus fumigatus	lethal;unaffected pathogenicity	Lethal pathogen phenotype;Rodents	Lethal pathogen phenotype;10090	Lethal pathogen phenotype;Mus musculus (related: house mouse)	Phosphatidyl-inositol:ceramide phosphoinositol transferase	63.6	57.2	1.2e-161	1457
gene6814	Scaffold20	HD_1	PHI:1231;PHI:1492	Q4I5U9	FGSG_07409;GzHMG024	5518	Fusarium graminearum	lethal;unaffected pathogenicity	Monocots	4564	Triticum (related: wheat)	transcription factor;protein kinase	55.3	92.8	1.4e-146	1326
gene6307	Scaffold16	HD_1	PHI:1531;PHI:5700	Q4IPC8	GzSsu72;ScOrtholog_SSU72	5518	Fusarium graminearum	lethal;unaffected pathogenicity	Monocots	4565;4564	Triticum aestivum (related: bread wheat);Triticum (related: wheat)	transcription factor;-	66.3	87.7	8.1e-104	955
gene4840	Scaffold11	HD_1	PHI:2535	E9QY26	ERG11B	746128	Aspergillus fumigatus	lethal;unaffected pathogenicity;loss of pathogenicity	Lethal pathogen phenotype;Rodents	Lethal pathogen phenotype;10090	Lethal pathogen phenotype;Mus musculus (related: house mouse)	14 alpha-demethylase	62.8	61.9	7e-206	1839
gene0115	Scaffold1	HD_1	PHI:244	Q8J286	CLAP1	290576	Colletotrichum lindemuthianum	loss of pathogenicity	Eudicots	3885	Phaseolus vulgaris (related: kidney bean)	Copper transporting ATPase	59.7	93.3	0	3191
gene0380	Scaffold1	HD_1	PHI:509	Q96VB3	AFT3	5599	Alternaria alternata	loss of pathogenicity	Eudicots	3747;23211	Pyrus communis (related: pear);Fragaria x ananassa (related: strawberry)	AF-toxin biosynthesis	54.2	80.3	1.9e-73	693
gene0448	Scaffold1	HD_1	PHI:2590;PHI:2611	H9C592	CMLE	5507	Fusarium oxysporum	loss of pathogenicity	Eudicots	4081	Solanum lycopersicum (related: tomato)	3-carboxy- cis,cis-muconate lactonizing enzyme	61.7	99.7	5.9e-132	1198
gene0495	Scaffold1	HD_1	PHI:5111	N4VSY8	FAM1	5465	Colletotrichum orbiculare	loss of pathogenicity	Eudicots	3659	Cucumis sativus (related: cucumber)	Peroxisomal biogenesis gene	34.4	99.7	1.8e-44	444
gene0625	Scaffold1	HD_1	PHI:6331	G2X6V8	VdCYP1	27337	Verticillium dahliae	loss of pathogenicity	Eudicots	3635	Gossypium hirsutum (related: cotton)	Cytochrome P450 monooxygenase	47.6	96.4	4.4e-122	1114
gene0181	Scaffold1	HD_1	PHI:734	Q0WXM3	FOW2	5507	Fusarium oxysporum	loss of pathogenicity	Eudicots	4081;3656	Solanum lycopersicum (related: tomato);Cucumis melo (related: muskmelon)	Putative Zn finger transcription factor	48.6	40	2.8e-79	747
gene2939	Scaffold5	HD_1	PHI:862	Q2V086	ClaSSD1	5462	Colletotrichum lagenaria	loss of pathogenicity	Eudicots	3659	Cucumis sativus (related: cucumber)	Regulation of cell wall assembly	25.2	70.7	3.5e-49	488
gene3551	Scaffold7	HD_1	PHI:6331	G2X6V8	VdCYP1	27337	Verticillium dahliae	loss of pathogenicity	Eudicots	3635	Gossypium hirsutum (related: cotton)	Cytochrome P450 monooxygenase	25.7	28	5e-29	316
gene3320	Scaffold6	HD_1	PHI:7323	Q8XQ67	ralA	305	Ralstonia solanacearum	loss of pathogenicity	Eudicots	4081	Solanum lycopersicum (related: tomato)	Ralfuranone synthase	26.2	27.5	3.9e-10	150
gene3326	Scaffold6	HD_1	PHI:1041	B3LDT4	Lmpma1	5022	Leptosphaeria maculans	loss of pathogenicity	Eudicots	3708	Brassica napus (related: rape)	plasma membrane H+ATPase	72.4	98.3	0	3571
gene3061	Scaffold6	HD_1	PHI:407	Q9Y7G8	PBC1	76659	Pyrenopeziza brassicae	loss of pathogenicity	Eudicots	3708	Brassica napus (related: rape)	Cutinase	36.9	32.5	4.9e-21	243
gene2910	Scaffold5	HD_1	PHI:7331	G2XF54	Vhb1	27337	Verticillium dahliae	loss of pathogenicity	Eudicots	4081;4100;4236	Nicotiana benthamiana (no common name found);Solanum lycopersicum (related: tomato);Lactuca sativa (related: garden lettuce)	Homeobox protein 1	46.5	8.2	4.4e-11	159
gene3350	Scaffold6	HD_1	PHI:160	Q9UVN5	AMT	5599	Alternaria alternata	loss of pathogenicity	Eudicots	3750	Malus domestica (related: apple)	AM toxin synthase	31.3	72.6	0	3549
gene3512	Scaffold7	HD_1	PHI:133	O93800	AKT1	5599	Alternaria alternata	loss of pathogenicity	Eudicots	23211	Pyrus communis (related: pear)	Carboxyl-activating enzyme, essential for AK Toxin	23.7	50.4	1.4e-18	223
gene4159	Scaffold8	HD_1	PHI:133	O93800	AKT1	5599	Alternaria alternata	loss of pathogenicity	Eudicots	23211	Pyrus communis (related: pear)	Carboxyl-activating enzyme, essential for AK Toxin	37.1	60.3	1.6e-101	939
gene5132	Scaffold11	HD_1	PHI:8884	Q8XW15	aroG1	305	Ralstonia solanacearum	loss of pathogenicity	Eudicots	4081;4097	Nicotiana tabacum (related: common tobacco);Solanum lycopersicum (related: tomato)	Phospho-2-dehydro-3-deoxyheptonate aldolase	55.5	32.8	3.2e-104	963
gene4625	Scaffold10	HD_1	PHI:508	Q96VB5	AFT1	5599	Alternaria alternata	loss of pathogenicity	Eudicots	3747;23211	Pyrus communis (related: pear);Fragaria x ananassa (related: strawberry)	AF-toxin biosynthesis	26.6	51	2.5e-34	360
gene5491	Scaffold13	HD_1	PHI:3936	A7EB00	Ss-caf1	5180	Sclerotinia sclerotiorum	loss of pathogenicity	Eudicots	4081;3708;3711;3659;3847;3702;4073	Brassica napus (related: rape);Capsicum frutescens (related: hot pepper);Glycine max (related: soybean);Arabidopsis thaliana (related: thale cress);Solanum lycopersicum (related: tomato);Cucumis sativus (related: cucumber);Brassica rapa (related: field mustard)	encodes a secretory protein with a putative Ca2+ binding EF-hand motif	54.4	68.7	5.4e-47	464
gene5064	Scaffold11	HD_1	PHI:1135	C6KED4	LmIFRD	5022	Leptosphaeria maculans	loss of pathogenicity	Eudicots	3708	Brassica napus (related: rape)	IFRD domain-containing protein	48.8	39.7	2.6e-104	964
gene5862	Scaffold14	HD_1	PHI:508	Q96VB5	AFT1	5599	Alternaria alternata	loss of pathogenicity	Eudicots	3747;23211	Pyrus communis (related: pear);Fragaria x ananassa (related: strawberry)	AF-toxin biosynthesis	39.4	97.8	2e-111	1023
gene4642	Scaffold10	HD_1	PHI:1133	B9DR51	Lmepi	5022	Leptosphaeria maculans	loss of pathogenicity	Eudicots	3708	Brassica napus (related: rape)	UDP-4-Galactose epimerase	61.7	23.2	5.8e-125	1143
gene5993	Scaffold15	HD_1	PHI:2731	G2XD29	VdSge1	27337	Verticillium dahliae	loss of pathogenicity	Eudicots	4081	Solanum lycopersicum (related: tomato)	Transcriptional regulator	50.8	94.6	1.1e-146	1327
gene6088	Scaffold15	HD_1	PHI:3716	T1PTC5	AbPf2	29001	Alternaria brassicicola	loss of pathogenicity	Eudicots	3702	Arabidopsis thaliana (related: thale cress)	Transcription factor	46.6	85	4.4e-138	1253
gene6207	Scaffold16	HD_1	PHI:231	Q9C1C2	RPK1	5462	Colletotrichum lagenaria	loss of pathogenicity	Eudicots	3659	Cucumis sativus (related: cucumber)	PKA regulatory subunit	33	8	4.9e-09	143
gene6236	Scaffold16	HD_1	PHI:734	Q0WXM3	FOW2	5507	Fusarium oxysporum	loss of pathogenicity	Eudicots	4081;3656	Solanum lycopersicum (related: tomato);Cucumis melo (related: muskmelon)	Putative Zn finger transcription factor	29	47.2	2.8e-18	221
gene7934	Scaffold37	HD_1	PHI:2895	B9JV05	F-avi4330	373	Agrobacterium vitis	loss of pathogenicity	Eudicots	29760	Vitis vinifera (related: wine grape)	Polyketide synthetase protein	28	93.8	5.9e-28	301
gene0900	Scaffold2	HD_1	PHI:1018;PHI:2042	Q3Y5V5	ABC3	318829	Magnaporthe oryzae	loss of pathogenicity	Monocots	4513;4530	Oryza sativa (related: rice);Hordeum vulgare (related: barley)	MDR Transporter;multidrug resistance;protection from oxidative stress	35.3	75.4	7.7e-198	1772
gene0945	Scaffold2	HD_1	PHI:7558	F9WWD1	ZtGT2	1047171	Zymoseptoria tritici	loss of pathogenicity	Monocots	4565	Triticum aestivum (related: bread wheat)	Glycosyltransferase	60.1	95	2.2e-155	1401
gene1899	Scaffold3	HD_1	PHI:5232	G4MTK2	MoARG1	318829	Magnaporthe oryzae	loss of pathogenicity	Monocots	4513	Hordeum vulgare (related: barley)	Arginine biosynthesis	59.5	43.4	9.4e-148	1338
gene1403	Scaffold3	HD_1	PHI:3975	G4MMK2	MoIlv2	318829	Magnaporthe oryzae	loss of pathogenicity	Monocots	4513;4530	Oryza sativa (related: rice);Hordeum vulgare (related: barley)	Acetolactate synthases	72.7	99.5	2.4e-261	2316
gene0848	Scaffold2	HD_1	PHI:4475	G4MUR7	MoTup1	318829	Magnaporthe oryzae	loss of pathogenicity	Monocots	4513;4530	Oryza sativa (related: rice);Hordeum vulgare (related: barley)	general transcriptional repressor	27.6	10.3	2.3e-16	208
gene1161	Scaffold2	HD_1	PHI:121	O42621	PTH3	318829	Magnaporthe oryzae	loss of pathogenicity	Monocots	4530	Oryza sativa (related: rice)	Imidazole glycerol phosphate dehydrogenase	65.3	18.4	7.9e-77	727
gene1343	Scaffold2	HD_1	PHI:2182	B6VCT6	MoAtg4	318829	Magnaporthe oryzae	loss of pathogenicity	Monocots	4513;4530	Oryza sativa (related: rice);Hordeum vulgare (related: barley)	Cysteine protease	47.7	98.6	1.7e-112	1031
gene0420	Scaffold1	HD_1	PHI:7318	G4MRN1	noxD	318829	Magnaporthe oryzae	loss of pathogenicity	Monocots	4530	Oryza sativa (related: rice)	PRO41 protein	58.1	71.3	3.7e-36	369
gene1857	Scaffold3	HD_1	PHI:2073;PHI:2091	Q525E4	Moatg5;MgATG5	318829	Magnaporthe oryzae	loss of pathogenicity	Monocots	4513;4530	Oryza sativa (related: rice);Hordeum vulgare (related: barley)	-	36.6	40.8	1.9e-37	386
gene0384	Scaffold1	HD_1	PHI:2070	Q51ZN8	Moatg2	318829	Magnaporthe oryzae	loss of pathogenicity	Monocots	4530	Oryza sativa (related: rice)	-	30.4	85.9	6.5e-211	1886
gene0538	Scaffold1	HD_1	PHI:3162	G4MXJ1	Mohik8	318829	Magnaporthe oryzae	loss of pathogenicity	Monocots	4530	Oryza sativa (related: rice)	Histidine Kinase	48.4	75.2	6.2e-276	2445
gene0149	Scaffold1	HD_1	PHI:4778	M2TIY7	Csste11	45130	Bipolaris sorokiniana	loss of pathogenicity	Monocots	4513	Hordeum vulgare (related: barley)	MAPK kinase kinase	59.8	98.9	1.4e-297	2630
gene0315	Scaffold1	HD_1	PHI:415	F5HCK8	IPMDH	13684	Parastagonospora nodorum	loss of pathogenicity	Monocots	4564	Triticum (related: wheat)	3-isopropylmalate dehydrogenase	74.9	31.1	1e-148	1347
gene0389	Scaffold1	HD_1	PHI:8928	G4NFW7	MoSCAD2 (MGG_08690)	318829	Magnaporthe oryzae	loss of pathogenicity	Monocots	4513;4530	Hordeum vulgare (related: barley);Oryza sativa (related: rice)	3-Hydroxy acylCoA dehydrogenase	79.6	52	2.5e-169	1523
gene2724	Scaffold5	HD_1	PHI:4053	G4MPJ4	Pax1	318829	Magnaporthe oryzae	loss of pathogenicity	Monocots	4513;4530	Hordeum vulgare (related: barley);Oryza sativa (related: rice)	LIM domain-containing proteins	36	26.6	2e-97	908
gene2508	Scaffold5	HD_1	PHI:1018;PHI:2042	Q3Y5V5	ABC3	318829	Magnaporthe oryzae	loss of pathogenicity	Monocots	4513;4530	Oryza sativa (related: rice);Hordeum vulgare (related: barley)	MDR Transporter;multidrug resistance;protection from oxidative stress	39	32.1	1.7e-89	837
gene2421	Scaffold4	HD_1	PHI:365;PHI:2267	Q5J4D6	Mls1;MLS1	13684	Parastagonospora nodorum	loss of pathogenicity	Monocots	4564	Triticum (related: wheat)	Malate synthase	83.4	100	1.5e-272	2412
gene3071	Scaffold6	HD_1	PHI:8592	F9XNZ8	ZtPpt	1047171	Zymoseptoria tritici	loss of pathogenicity	Monocots	4565	Triticum aestivum (related: bread wheat)	Phosphopantetheinyl transferase	63.5	82	1.3e-60	581
gene2426	Scaffold4	HD_1	PHI:9204	A0A0D1E4M7	Spp1 (UMAG_02729)	5270	Ustilago maydis	loss of pathogenicity	Monocots	4577	Zea mays (related: maize)	Signal peptide peptidase	43.9	17.9	4.2e-19	227
gene3629	Scaffold7	HD_1	PHI:1018;PHI:2042	Q3Y5V5	ABC3	318829	Magnaporthe oryzae	loss of pathogenicity	Monocots	4513;4530	Oryza sativa (related: rice);Hordeum vulgare (related: barley)	MDR Transporter;multidrug resistance;protection from oxidative stress	33.5	92.4	1.2e-172	1554
gene3304	Scaffold6	HD_1	PHI:3823	G4MV96	MET13	318829	Magnaporthe oryzae	loss of pathogenicity	Monocots	4513;4530	Oryza sativa (related: rice);Hordeum vulgare (related: barley)	methylenetetrahydrofolate reductase	63.6	91.7	1.4e-254	2258
gene2143	Scaffold4	HD_1	PHI:4492	G4NC32	RanBP	318829	Magnaporthe oryzae	loss of pathogenicity	Monocots	4530	Oryza sativa (related: rice)	RanGTP-binding protein	47	20.8	1.5e-42	431
gene3749	Scaffold7	HD_1	PHI:4475	G4MUR7	MoTup1	318829	Magnaporthe oryzae	loss of pathogenicity	Monocots	4513;4530	Oryza sativa (related: rice);Hordeum vulgare (related: barley)	general transcriptional repressor	59.3	99.3	4.1e-189	1693
gene3219	Scaffold6	HD_1	PHI:1018;PHI:2042	Q3Y5V5	ABC3	318829	Magnaporthe oryzae	loss of pathogenicity	Monocots	4513;4530	Oryza sativa (related: rice);Hordeum vulgare (related: barley)	MDR Transporter;multidrug resistance;protection from oxidative stress	25	70.4	1.3e-78	744
gene3260	Scaffold6	HD_1	PHI:2037	G4N6E0	MoRic8	318829	Magnaporthe oryzae	loss of pathogenicity	Monocots	4513;4530	Oryza sativa (related: rice);Hordeum vulgare (related: barley)	G-Protein Signaling	43.8	46.6	1.7e-31	332
gene2644	Scaffold5	HD_1	PHI:2097	G4NGP6	Neo1	318829	Magnaporthe oryzae	loss of pathogenicity	Monocots	4513;4564	Hordeum vulgare (related: barley);Triticum (related: wheat)	Ca2+ pump	61.2	57.1	0	3676
gene3659	Scaffold7	HD_1	PHI:2098	G4N471	Calcium-transporting ATPase 3	318829	Magnaporthe oryzae	loss of pathogenicity	Monocots	4513;4564	Hordeum vulgare (related: barley);Triticum (related: wheat)	Ca2+ pump	54	72.9	0	2877
gene2287	Scaffold4	HD_1	PHI:6827	E3QJK7	GPI8	31870	Colletotrichum graminicola	loss of pathogenicity	Monocots	4577	Zea mays (related: maize)	Cystein protease	62	99.5	3.3e-134	1218
gene2488	Scaffold4	HD_1	PHI:6825	E3Q2L6	GPI12	31870	Colletotrichum graminicola	loss of pathogenicity	Monocots	4577	Zea mays (related: maize)	N-acetylglucosaminylphosphatidylinositol deacetylase	34.5	24.1	4.2e-15	192
gene3816	Scaffold8	HD_1	PHI:2180	G4N7A0	MoTea4	318829	Magnaporthe oryzae	loss of pathogenicity	Monocots	4513;4530	Oryza sativa (related: rice);Hordeum vulgare (related: barley)	Regulate polarized growth and morphogenesis	35.3	32.9	3.8e-63	611
gene2730	Scaffold5	HD_1	PHI:875	G4MSV0	MGG_04587	318829	Magnaporthe oryzae	loss of pathogenicity	Monocots	4530	Oryza sativa (related: rice)	Hypothetical protein	23.4	99.4	3.9e-47	470
gene3601	Scaffold7	HD_1	PHI:1018;PHI:2042	Q3Y5V5	ABC3	318829	Magnaporthe oryzae	loss of pathogenicity	Monocots	4513;4530	Oryza sativa (related: rice);Hordeum vulgare (related: barley)	MDR Transporter;multidrug resistance;protection from oxidative stress	34.4	48.3	2.9e-88	826
gene3877	Scaffold8	HD_1	PHI:334	Q6XSF5	CGB1	5016	Bipolaris maydis	loss of pathogenicity	Monocots	4577	Zea mays (related: maize)	G beta protein subunit	92.6	79.1	3.3e-196	1753
gene2428	Scaffold4	HD_1	PHI:2097	G4NGP6	Neo1	318829	Magnaporthe oryzae	loss of pathogenicity	Monocots	4513;4564	Hordeum vulgare (related: barley);Triticum (related: wheat)	Ca2+ pump	28.4	49.2	1.5e-76	726
gene3169	Scaffold6	HD_1	PHI:415	F5HCK8	IPMDH	13684	Parastagonospora nodorum	loss of pathogenicity	Monocots	4564	Triticum (related: wheat)	3-isopropylmalate dehydrogenase	31.6	88.7	7.8e-32	335
gene3574	Scaffold7	HD_1	PHI:4475	G4MUR7	MoTup1	318829	Magnaporthe oryzae	loss of pathogenicity	Monocots	4513;4530	Oryza sativa (related: rice);Hordeum vulgare (related: barley)	general transcriptional repressor	27	30.2	8.6e-26	286
gene2362	Scaffold4	HD_1	PHI:2161	G4NGK7	44075	318829	Magnaporthe oryzae	loss of pathogenicity	Monocots	4530	Oryza sativa (related: rice)	Cytokinesis	52.6	98.4	0	3182
gene3096	Scaffold6	HD_1	PHI:3976	G4NC97	MoIlv6	318829	Magnaporthe oryzae	loss of pathogenicity	Monocots	4513;4530	Oryza sativa (related: rice);Hordeum vulgare (related: barley)	Acetolactate synthases	69.4	91	3.9e-112	1027
gene2868	Scaffold5	HD_1	PHI:4475	G4MUR7	MoTup1	318829	Magnaporthe oryzae	loss of pathogenicity	Monocots	4513;4530	Oryza sativa (related: rice);Hordeum vulgare (related: barley)	general transcriptional repressor	29.7	16.8	1e-14	190
gene3240	Scaffold6	HD_1	PHI:9357	I1RYX6	Fgleu1 (FGSG_09589)	5518	Fusarium graminearum	loss of pathogenicity	Monocots	4565	Triticum aestivum (related: bread wheat)	3-Isopropylmalate dehydratase	68.5	100	1.6000000000015E-312	2758
gene3937	Scaffold8	HD_1	PHI:7558	F9WWD1	ZtGT2	1047171	Zymoseptoria tritici	loss of pathogenicity	Monocots	4565	Triticum aestivum (related: bread wheat)	Glycosyltransferase	39.6	42.5	8.4e-77	726
gene4076	Scaffold8	HD_1	PHI:2033	G4NBI6	MgPex6	318829	Magnaporthe oryzae	loss of pathogenicity	Monocots	4530	Oryza sativa (related: rice)	peroxisome biogenesis	64.2	30.8	7.2e-203	1816
gene5203	Scaffold12	HD_1	PHI:2074	G4N6Q1	Moatg6	318829	Magnaporthe oryzae	loss of pathogenicity	Monocots	4530	Oryza sativa (related: rice)	-	47.2	98.2	3.9e-113	1037
gene5654	Scaffold14	HD_1	PHI:1072;PHI:2124	C5MK57	MGSTE7p;STE7	1047171	Zymoseptoria tritici	loss of pathogenicity	Monocots	4564	Triticum (related: wheat)	MAP kinase kinase;-	67.5	97.6	1.4e-179	1610
gene4246	Scaffold9	HD_1	PHI:9095	I1S1A3	Fgvps60 (FGSG_10503)	5518	Fusarium graminearum	loss of pathogenicity	Monocots	4565	Triticum aestivum (related: bread wheat)	Uncharacterized protein	65.9	100	5e-73	688
gene4448	Scaffold9	HD_1	PHI:1043	Q1KTF2	MgHog1	1047171	Zymoseptoria tritici	loss of pathogenicity	Monocots	4564	Triticum (related: wheat)	MAP kinase	94.6	99.7	2.3e-200	1788
gene5259	Scaffold12	HD_1	PHI:6826	E3QI05	GAA1	31870	Colletotrichum graminicola	loss of pathogenicity	Monocots	4577	Zea mays (related: maize)	Metallo-peptide-synthetase	53.3	66.5	4.2e-174	1565
gene5182	Scaffold12	HD_1	PHI:9163	A0A063C0A1	UvBI-1	1159556	Ustilaginoidea virens	loss of pathogenicity	Monocots	4530	Oryza sativa (related: rice)	Transmembrane BAX inhibitor motif-containing protein	65.9	98.9	4.4e-98	905
gene4111	Scaffold8	HD_1	PHI:3162	G4MXJ1	Mohik8	318829	Magnaporthe oryzae	loss of pathogenicity	Monocots	4530	Oryza sativa (related: rice)	Histidine Kinase	31.7	72.3	1.6e-117	1078
gene5126	Scaffold11	HD_1	PHI:157	Q9Y885	TOXF	5017	Bipolaris zeicola	loss of pathogenicity	Monocots	4577	Zea mays (related: maize)	Branched-chain-amino-acid aminotransferase	47.3	82.6	3.8e-90	838
gene5176	Scaffold12	HD_1	PHI:2131	G4N8D9	MoHox7	318829	Magnaporthe oryzae	loss of pathogenicity	Monocots	4530	Oryza sativa (related: rice)	-	29.6	35.3	1.1e-12	172
gene4065	Scaffold8	HD_1	PHI:3060;PHI:4054	G4MZD0	Molrg1;Lrg1	318829	Magnaporthe oryzae	loss of pathogenicity	Monocots	4513;4530	Oryza sativa (related: rice);Hordeum vulgare (related: barley)	LIM domain-containing proteins;Rho GTPase activating proteins	52.6	93.8	4.5e-301	2661
gene4554	Scaffold10	HD_1	PHI:1061	A0SXQ6	MgRho3	318829	Magnaporthe oryzae	loss of pathogenicity	Monocots	4530	Oryza sativa (related: rice)	encode a homolog of Rho GTPases	74.2	38.9	5.6e-80	751
gene4464	Scaffold9	HD_1	PHI:2176	G4N4Y2	ASD4	318829	Magnaporthe oryzae	loss of pathogenicity	Monocots	4530	Oryza sativa (related: rice)	Transcription factor	37.8	66	1.7e-28	306
gene4916	Scaffold11	HD_1	PHI:5391	W7MUV5	FvSO	117187	Fusarium verticillioides	loss of pathogenicity	Monocots	4577	Zea mays (related: maize)	WW domain protein required fro growth	55.7	83.2	3.1e-291	2576
gene4728	Scaffold10	HD_1	PHI:5306	G4N3J5	MoSKP1	318829	Magnaporthe oryzae	loss of pathogenicity	Monocots	4530	Oryza sativa (related: rice)	Component of E3 Ubiquitin Ligase	77.9	25.7	2.9e-62	599
gene7662	Scaffold28	HD_1	PHI:2441	F9XJV5	MgAlg2	1047171	Zymoseptoria tritici	loss of pathogenicity	Monocots	4564	Triticum (related: wheat)	Alpha-1,2-mannosyltransferase	51.7	43.7	1.9e-119	1094
gene7736	Scaffold29	HD_1	PHI:4688	G4ML75	MET6	318829	Magnaporthe oryzae	loss of pathogenicity	Monocots	4513;4530	Oryza sativa (related: rice);Hordeum vulgare (related: barley)	methyltetrahydropteroyltriglutamate-homocysteine S-methyltransferase	79.3	100	0	3198
gene6471	Scaffold17	HD_1	PHI:6902	G4N6P7	MoAtg14	318829	Magnaporthe oryzae	loss of pathogenicity	Monocots	4513;4530	Oryza sativa (related: rice);Hordeum vulgare (related: barley)	Autophagy-related protein	27.9	82.4	1.7e-41	419
gene6534	Scaffold18	HD_1	PHI:2386	I1S7N4	ACL1	5518	Fusarium graminearum	loss of pathogenicity	Monocots	4564	Triticum (related: wheat)	Adenosine triphosphate (ATP) citrate lyase	82.9	59.7	1.3e-193	1732
gene7064	Scaffold22	HD_1	PHI:3175	G4NGW8	MoSnf4	318829	Magnaporthe oryzae	loss of pathogenicity	Monocots	4530	Oryza sativa (related: rice)	Central role in response to nutrient stress	57.9	42.9	2.5e-104	963
gene7285	Scaffold24	HD_1	PHI:4475	G4MUR7	MoTup1	318829	Magnaporthe oryzae	loss of pathogenicity	Monocots	4513;4530	Oryza sativa (related: rice);Hordeum vulgare (related: barley)	general transcriptional repressor	24.9	57.6	7.3e-10	146
gene6675	Scaffold19	HD_1	PHI:2140	G4MLE6	MoVam7	318829	Magnaporthe oryzae	loss of pathogenicity	Monocots	4530	Oryza sativa (related: rice)	vacuolar morphogenesis	42.7	52	9.3e-56	543
gene7597	Scaffold27	HD_1	PHI:3162	G4MXJ1	Mohik8	318829	Magnaporthe oryzae	loss of pathogenicity	Monocots	4530	Oryza sativa (related: rice)	Histidine Kinase	37.5	48.6	1.3e-115	1062
gene7648	Scaffold28	HD_1	PHI:3162	G4MXJ1	Mohik8	318829	Magnaporthe oryzae	loss of pathogenicity	Monocots	4530	Oryza sativa (related: rice)	Histidine Kinase	34	35.1	2.6e-161	1459
gene6023	Scaffold15	HD_1	PHI:2035;PHI:2069;PHI:8612	Q52EB3	Moatg1;ATG1;atg 1	318829	Magnaporthe oryzae	loss of pathogenicity	Monocots	4513;4530	Oryza sativa (related: rice);Hordeum vulgare (related: barley)	Serine/Threonine kinase;Serine/threonine-protein kinase;-;autophagy	44.2	97	9.5e-202	1804
gene7207	Scaffold23	HD_1	PHI:8595	F9X701	ZtAar	1047171	Zymoseptoria tritici	loss of pathogenicity	Monocots	4565	Triticum aestivum (related: bread wheat)	Alpha aminoadipate reductase	38.9	49	3.1e-45	452
gene7916	Scaffold34	HD_1	PHI:2081	G4N703	Moatg15	318829	Magnaporthe oryzae	loss of pathogenicity	Monocots	4530	Oryza sativa (related: rice)	-	51.9	92.4	1.4e-151	1369
gene6250	Scaffold16	HD_1	PHI:2016	G4NCA2	PTH2	318829	Magnaporthe oryzae	loss of pathogenicity	Monocots	4513;4530	Oryza sativa (related: rice);Hordeum vulgare (related: barley)	lipid reserve mobilization;Peroxisomal carnitine acetyl transferase	64	74.1	3.2e-42	422
gene7200	Scaffold23	HD_1	PHI:1018;PHI:2042	Q3Y5V5	ABC3	318829	Magnaporthe oryzae	loss of pathogenicity	Monocots	4513;4530	Oryza sativa (related: rice);Hordeum vulgare (related: barley)	MDR Transporter;multidrug resistance;protection from oxidative stress	34.8	45.2	8e-81	762
gene7215	Scaffold23	HD_1	PHI:9101	G4NCT7	Mopex14 (MGG_01028)	318829	Magnaporthe oryzae	loss of pathogenicity	Monocots	4513;4530	Oryza sativa (related: rice);Hordeum vulgare (related: barley)	Hypothetical protein	43.3	85.4	2.2e-63	607
gene7343	Scaffold24	HD_1	PHI:3161	G4MKP6	Mohik5	318829	Magnaporthe oryzae	loss of pathogenicity	Monocots	4530	Oryza sativa (related: rice)	Histidine Kinase	40.3	71.4	0	3095
gene7201	Scaffold23	HD_1	PHI:2050	G4NF43	OMO1	318829	Magnaporthe oryzae	loss of pathogenicity	Monocots	4530	Oryza sativa (related: rice)	siderophore biosynthesis	48.8	23.1	2.5e-112	1035
gene7341	Scaffold24	HD_1	PHI:9096	I1RMA7	Fgdid2 (FGSG_05094)	5518	Fusarium graminearum	loss of pathogenicity	Monocots	4565	Triticum aestivum (related: bread wheat)	Uncharacterized protein	54.3	11.4	6.4e-68	653
gene6374	Scaffold17	HD_1	PHI:9100	G4NE57	Mopex13 (MGG_00157)	318829	Magnaporthe oryzae	loss of pathogenicity	Monocots	4513;4530	Oryza sativa (related: rice);Hordeum vulgare (related: barley)	Peroxisomal membrane protein	49.3	97.8	2.8e-89	831
gene6772	Scaffold20	HD_1	PHI:3162	G4MXJ1	Mohik8	318829	Magnaporthe oryzae	loss of pathogenicity	Monocots	4530	Oryza sativa (related: rice)	Histidine Kinase	37	37.1	2e-79	750
gene7731	Scaffold29	HD_1	PHI:4084	G4ND53	MoPex19	318829	Magnaporthe oryzae	loss of pathogenicity	Monocots	4513;4530	Oryza sativa (related: rice);Hordeum vulgare (related: barley)	peroxisomal membrane proteins import and peroxisomes maintainence	54.5	93.8	1.9e-73	693
gene7065	Scaffold22	HD_1	PHI:4736	G4MYS1	MoYpt7	318829	Magnaporthe oryzae	loss of pathogenicity	Monocots	4530	Oryza sativa (related: rice)	small GTPase	88	30.1	8.1e-95	880
gene6535	Scaffold18	HD_1	PHI:2387	I1RPR1	ACL2	5518	Fusarium graminearum	loss of pathogenicity	Monocots	4564	Triticum (related: wheat)	Adenosine triphosphate (ATP) citrate lyase	85.7	98.8	8e-244	2164
gene6847	Scaffold20	HD_1	PHI:3174	G4MNE3	MoSip2	318829	Magnaporthe oryzae	loss of pathogenicity	Monocots	4530	Oryza sativa (related: rice)	Central role in response to nutrient stress	35.5	99.6	2.2e-58	565
gene7535	Scaffold26	HD_1	PHI:8522	G4N8G2	MoYPEL1 (MGG_06263.7)	318829	Magnaporthe oryzae	loss of pathogenicity	Monocots	4530	Oryza sativa (related: rice)	Hypothetical protein	70	100	1.6e-46	457
gene4980	Scaffold11	HD_1	PHI:5394	J4UPL6	mas5	176275	Beauveria bassiana	loss of pathogenicity	Moths	7137	Galleria mellonella (related: greater wax moth)	Heat shock protein classified to Hsp40 group	40.7	26.4	2.7e-11	157
gene5265	Scaffold12	HD_1	PHI:5394	J4UPL6	mas5	176275	Beauveria bassiana	loss of pathogenicity	Moths	7137	Galleria mellonella (related: greater wax moth)	Heat shock protein classified to Hsp40 group	38.7	18.5	5.3e-11	156
gene7143	Scaffold22	HD_1	PHI:5394	J4UPL6	mas5	176275	Beauveria bassiana	loss of pathogenicity	Moths	7137	Galleria mellonella (related: greater wax moth)	Heat shock protein classified to Hsp40 group	45.8	97.3	2e-85	797
gene6054	Scaffold15	HD_1	PHI:5394	J4UPL6	mas5	176275	Beauveria bassiana	loss of pathogenicity	Moths	7137	Galleria mellonella (related: greater wax moth)	Heat shock protein classified to Hsp40 group	31.9	60.1	5e-10	145
gene7500	Scaffold26	HD_1	PHI:6871	J9VUY6	gua1	5207	Cryptococcus neoformans	loss of pathogenicity	Nematodes;Rodents	10090;6239	Mus musculus (related: house mouse);Caenorhabditis elegans (related: roundworm)	GMP synthase	67.9	89.8	2.5e-204	1824
gene3221	Scaffold6	HD_1	PHI:252	Q5A7S7	FKH2	5476	Candida albicans	loss of pathogenicity	Primates	9606	Homo sapiens (related: human)	Transcription factor	36.3	18.1	8.4e-47	470
gene1632	Scaffold3	HD_1	PHI:8028	Q8MPM3	Tkt	5665	Leishmania mexicana	loss of pathogenicity	Primates;Rodents	10090;9606	Mus musculus (related: house mouse);Homo sapiens (related: human)	Transketolase	51.6	97.5	1.1e-195	1750
gene1109	Scaffold2	HD_1	PHI:8028	Q8MPM3	Tkt	5665	Leishmania mexicana	loss of pathogenicity	Primates;Rodents	10090;9606	Mus musculus (related: house mouse);Homo sapiens (related: human)	Transketolase	41.1	84.4	2.3e-78	737
gene3708	Scaffold7	HD_1	PHI:8028	Q8MPM3	Tkt	5665	Leishmania mexicana	loss of pathogenicity	Primates;Rodents	10090;9606	Mus musculus (related: house mouse);Homo sapiens (related: human)	Transketolase	42.9	91.9	4.2e-140	1271
gene6736	Scaffold19	HD_1	PHI:8028	Q8MPM3	Tkt	5665	Leishmania mexicana	loss of pathogenicity	Primates;Rodents	10090;9606	Mus musculus (related: house mouse);Homo sapiens (related: human)	Transketolase	40	82	1.4e-120	1103
gene1246	Scaffold2	HD_1	PHI:6660	Q5ANH2	CaArv1	5476	Candida albicans	loss of pathogenicity	Rodents	10090	Mus musculus (related: house mouse)	regulates sterol distribution	25.5	98	5.2e-15	189
gene0824	Scaffold2	HD_1	PHI:384	Q6RXX2	SPE3-LYS9	5207	Cryptococcus neoformans	loss of pathogenicity	Rodents	10090	Mus musculus (related: house mouse)	Chimeric spermidine synthase/saccharopine dehydrogenase	63.4	46.7	1.6e-108	998
gene0754	Scaffold2	HD_1	PHI:159	O74686	URA5	5037	Histoplasma capsulatum	loss of pathogenicity	Rodents	10090	Mus musculus (related: house mouse)	Pyrimidine biosynthesis	62.1	96.1	1.3e-36	372
gene3089	Scaffold6	HD_1	PHI:4471	Q4WTH5	PtcB	746128	Aspergillus fumigatus	loss of pathogenicity	Rodents	10090	Mus musculus (related: house mouse)	phosphatase	63.3	91.6	8.3e-156	1405
gene3455	Scaffold7	HD_1	PHI:3321	Q5AJB1	Tfp1	5476	Candida albicans	loss of pathogenicity	Rodents	10090	Mus musculus (related: house mouse)	putative subunit of V-ATPase	74.3	55.8	7.6e-271	2400
gene3028	Scaffold6	HD_1	PHI:8615	J9VHR2	Grx4 (CNAG_02950)	5207	Cryptococcus neoformans	loss of pathogenicity	Rodents	10090	Mus musculus (related: house mouse)	Monothiol glutaredoxin	46.2	59.1	3e-19	223
gene3630	Scaffold7	HD_1	PHI:420	Q6TDT0	SOD2	552467	Cryptococcus gattii vgiii	loss of pathogenicity	Rodents	10090	Mus musculus (related: house mouse)	Superoxide dismutase	48.8	47.4	8.4e-53	516
gene3451	Scaffold7	HD_1	PHI:6749	Q55M11	UGT1	5207	Cryptococcus neoformans	loss of pathogenicity	Rodents	10090	Mus musculus (related: house mouse)	UDP-Galactose/UDP-GalNAc transporter	39.3	82.4	8.4e-57	551
gene3944	Scaffold8	HD_1	PHI:6670	Q4WJD1	SchA	746128	Aspergillus fumigatus	loss of pathogenicity	Rodents	10090	Mus musculus (related: house mouse)	Ser/Thr kinase of AGC family (the cAMP-dependent PKA, cGMP dependent protein kinase G and phospholipid-dependent protein kinase C family)	55.7	63.3	2.6e-208	1861
gene4056	Scaffold8	HD_1	PHI:96	P43098	FAS2	5476	Candida albicans	loss of pathogenicity	Rodents	10114;10090	Rattus (related: rat);Mus musculus (related: house mouse)	Fatty acid synthetase	63.5	88.9	0	6098
gene4666	Scaffold10	HD_1	PHI:3514	P83774	Asc1	5476	Candida albicans	loss of pathogenicity	Rodents	10090	Mus musculus (related: house mouse)	Component of the 40S ribosomal subunit	23.5	35.9	3e-09	143
gene4727	Scaffold10	HD_1	PHI:3489	P0CS02	Gmt1	5207	Cryptococcus neoformans	loss of pathogenicity	Rodents	10090	Mus musculus (related: house mouse)	GDP-Mannose Transporters	56	93.4	6.3e-103	948
gene5149	Scaffold11	HD_1	PHI:3514	P83774	Asc1	5476	Candida albicans	loss of pathogenicity	Rodents	10090	Mus musculus (related: house mouse)	Component of the 40S ribosomal subunit	29.4	21.5	5.3e-18	219
gene4420	Scaffold9	HD_1	PHI:195	Q92213	VPS34	5476	Candida albicans	loss of pathogenicity	Rodents	10090	Mus musculus (related: house mouse)	Phosphatidylinositol 3-kinase	33.2	57	2.7e-123	1129
gene5720	Scaffold14	HD_1	PHI:7692	Q4WQM5	FlcA	746128	Aspergillus fumigatus	loss of pathogenicity	Rodents	10090	Mus musculus (related: house mouse)	Putative ?avin transporter	49.7	97.9	6.3e-181	1623
gene5696	Scaffold14	HD_1	PHI:387	Q96VU5	UGD1	5207	Cryptococcus neoformans	loss of pathogenicity	Rodents	10090	Mus musculus (related: house mouse)	UDP-glucose dehydrogenase	54.7	77.4	1.1e-132	1206
gene4151	Scaffold8	HD_1	PHI:8615	J9VHR2	Grx4 (CNAG_02950)	5207	Cryptococcus neoformans	loss of pathogenicity	Rodents	10090	Mus musculus (related: house mouse)	Monothiol glutaredoxin	36.2	89.3	6e-40	404
gene6181	Scaffold16	HD_1	PHI:204	Q9HFT8	CaCDC35	5476	Candida albicans	loss of pathogenicity	Rodents	10090	Mus musculus (related: house mouse)	Adenylate cyclase	23.9	51.3	4.6e-12	168
gene7015	Scaffold21	HD_1	PHI:274	Q7LJU0	USX1	5207	Cryptococcus neoformans	loss of pathogenicity	Rodents	10090	Mus musculus (related: house mouse)	UDP-xylose synthase	29	47.4	2.5e-26	290
gene6400	Scaffold17	HD_1	PHI:4561;PHI:9284	Q59PZ5	Gcn5;gcn5	5476	Candida albicans	loss of pathogenicity	Rodents	10090	Mus musculus (related: house mouse)	Histone acetyl transferase;histone acetyltransferase	34.6	7.8	7.4e-10	149
gene6182	Scaffold16	HD_1	PHI:3915	Q02RX2	SuhB	287	Pseudomonas aeruginosa	loss of pathogenicity	Rodents	10090	Mus musculus (related: house mouse)	an essential gene for the T3SS gene expression	30.6	83.6	2.4e-25	278
gene7395	Scaffold25	HD_1	PHI:7694	Q4WHA4	FlcC	746128	Aspergillus fumigatus	loss of pathogenicity	Rodents	10090	Mus musculus (related: house mouse)	Putative ?avin transporter	51.6	98.9	2.2e-192	1722
gene7311	Scaffold24	HD_1	PHI:420	Q6TDT0	SOD2	552467	Cryptococcus gattii vgiii	loss of pathogenicity	Rodents	10090	Mus musculus (related: house mouse)	Superoxide dismutase	46.8	45.1	1.2e-47	472
gene3204	Scaffold6	HD_1	PHI:3523	B0LFQ7	Bx-Prx	6326	Bursaphelenchus xylophilus	loss of pathogenicity	Seed plants	3350	Pinus thunbergii (related: japanese black pine)	Reproduction and pathogenicity	44.3	22.8	1.9e-40	412
gene6355	Scaffold17	HD_1	PHI:6938;PHI:6989	Q9HWG3	pchD	287	Pseudomonas aeruginosa	loss of pathogenicity;reduced virulence;increased virulence (hypervirulence)	Rodents	10090	Mus musculus (related: house mouse)	Iron siderophore;Pyochelin biosynthesis protein	32.6	4.6	3.9e-07	128
gene7710	Scaffold29	HD_1	PHI:6938;PHI:6989	Q9HWG3	pchD	287	Pseudomonas aeruginosa	loss of pathogenicity;reduced virulence;increased virulence (hypervirulence)	Rodents	10090	Mus musculus (related: house mouse)	Iron siderophore;Pyochelin biosynthesis protein	28.7	56.8	2.7e-23	262
gene0309	Scaffold1	HD_1	PHI:144	O59928	CHT42	29875	Trichoderma virens	reduced virulence	Basidiomycetes	456999	Rhizoctonia solani (no common name found)	Chitinase	48.8	95.3	1.2e-101	937
gene5708	Scaffold14	HD_1	PHI:3281;PHI:4819	A0A097IB07	AS87_04050	34085	Riemerella anatipestifer	reduced virulence	Birds	8839	Anas platyrhynchos (related: mallard)	Vi polysaccharide biosynthesis protein VipB/TviC;Lipopolysaccharide Biosynthesis and Pathogenicity	34.7	38	3.2e-42	427
gene0416	Scaffold1	HD_1	PHI:5365	Q4WAR8	SomA	746128	Aspergillus fumigatus	reduced virulence	Birds;Rodents	10090;9031	Gallus gallus (related: chicken);Mus musculus (related: house mouse)	Transcription factor	41.6	98.9	9.8e-86	802
gene1411	Scaffold3	HD_1	PHI:2961	C5BAT0	gcvP	67780	Edwardsiella ictaluri	reduced virulence	Bony fishes	7998	Ictalurus punctatus (related: channel catfish)	Glycine dehydrogenase	50.6	71.3	1.5e-276	2450
gene0173	Scaffold1	HD_1	PHI:2959	C5BF98	mdh	67780	Edwardsiella ictaluri	reduced virulence	Bony fishes	7998	Ictalurus punctatus (related: channel catfish)	Malate dehydrogenase	47.7	92.4	3.8e-67	639
gene1999	Scaffold4	HD_1	PHI:3325	B5TQV9	PGM	1348	Streptococcus parauberis	reduced virulence	Bony fishes	8255	Paralichthys olivaceus (related: japanese flounder)	phosphoglucomutase	32	93	2.7e-60	582
gene3764	Scaffold7	HD_1	PHI:2959	C5BF98	mdh	67780	Edwardsiella ictaluri	reduced virulence	Bony fishes	7998	Ictalurus punctatus (related: channel catfish)	Malate dehydrogenase	48	98.2	6.1e-70	663
gene6826	Scaffold20	HD_1	PHI:8810	Q8ZM34	STM3122	28901	Salmonella enterica	reduced virulence	Bony fishes	7955	Danio rerio (related: zebrafish)	Putative arylsulfatase	33.4	30.2	4.7e-87	817
gene7226	Scaffold23	HD_1	PHI:8810	Q8ZM34	STM3122	28901	Salmonella enterica	reduced virulence	Bony fishes	7955	Danio rerio (related: zebrafish)	Putative arylsulfatase	36.9	97.5	2.6e-97	901
gene0084	Scaffold1	HD_1	PHI:3959	Q4UZE1	XC_0501	339	Xanthomonas campestris	reduced virulence	Eudicots	3726	Raphanus sativus (related: radish)	NADH pyrophosphatase	29.9	59.9	7.5e-24	266
gene1657	Scaffold3	HD_1	PHI:9378	G2XIN6	VdOGDH (VDAG_10018)	27337	Verticillium dahliae	reduced virulence	Eudicots	3635	Gossypium hirsutum (related: cotton)	Alpha-oxoglutarate dehydrogenase	76.1	36.1	0	4190
gene0123	Scaffold1	HD_1	PHI:1049	A0ST41	CTB2	29003	Cercospora nicotianae	reduced virulence	Eudicots	4097	Nicotiana tabacum (related: common tobacco)	methyltransferase	59.4	99.8	1.2e-150	1360
gene0674	Scaffold1	HD_1	PHI:6969	Q1HA66	cokel2	5465	Colletotrichum orbiculare	reduced virulence	Eudicots	4100;3659	Nicotiana benthamiana (no common name found);Cucumis sativus (related: cucumber)	Cell morphogenesis protein	42	97	2.5e-286	2535
gene1022	Scaffold2	HD_1	PHI:7741	G2X8Y4	FreB	27337	Verticillium dahliae	reduced virulence	Eudicots	4100	Nicotiana benthamiana (no common name found)	Transmembrane ferric reductase	42.8	89.1	1e-132	1207
gene1814	Scaffold3	HD_1	PHI:546	Q2LMP0	XYN11A	40559	Botrytis cinerea	reduced virulence	Eudicots	3603;4081	Vitis (no common name found);Solanum lycopersicum (related: tomato)	endo-beta-1,4-xylanase	45.3	97.7	5.8e-45	446
gene0182	Scaffold1	HD_1	PHI:112	Q01446	MAK1	140110	Nectria haematococca	reduced virulence	Eudicots	3827	Cicer arietinum (related: chickpea)	Maackiain detoxification	28.4	61.9	4e-22	252
gene0401	Scaffold1	HD_1	PHI:7787	Q88BC5	AldA (PSPTO_0092)	317	Pseudomonas syringae	reduced virulence	Eudicots	3702	Arabidopsis thaliana (related: thale cress)	Indole-3-acetaldehyde dehydrogenase	37.6	94.8	6.8e-81	759
gene1366	Scaffold2	HD_1	PHI:5539	A0A097BQG4	CpBck1	5116	Cryphonectria parasitica	reduced virulence	Eudicots	21020	Castanea sativa (related: chestnut)	MAPKKKinase	32.2	96.2	1e-157	1426
gene1552	Scaffold3	HD_1	PHI:199	Q9P304	AOX1	5499	Passalora fulva	reduced virulence	Eudicots	4081	Solanum lycopersicum (related: tomato)	Alcohol oxidase	27.4	54.1	1.9e-23	264
gene0601	Scaffold1	HD_1	PHI:7712	A0A2P1E328	CgRGS1	474922	Colletotrichum gloeosporioides	reduced virulence	Eudicots	3981	Hevea brasiliensis (related: rubber tree)	Regulator of G-protein signaling	55.2	51.6	1.2e-136	1242
gene1325	Scaffold2	HD_1	PHI:2310	I2DB61	VGB	27337	Verticillium dahliae	reduced virulence	Eudicots	4081;4111	Solanum lycopersicum (related: tomato);Solanum melongena (related: eggplant)	-	27.1	25	1.5e-12	171
gene1573	Scaffold3	HD_1	PHI:7329	G2WYZ0	STT3	27337	Verticillium dahliae	reduced virulence	Eudicots	4100	Nicotiana benthamiana (no common name found)	Catalytic subunit of the multi-subunit oligosaccharyl transferase	76.9	34.7	0	3028
gene1560	Scaffold3	HD_1	PHI:598	Q0QWD8	THIOL	5022	Leptosphaeria maculans	reduced virulence	Eudicots	3708	Brassica napus (related: rape)	3-ketoacyl-CoA thiolase	57.8	83.9	9.3e-108	990
gene1709	Scaffold3	HD_1	PHI:5303	D2IV72	AaGPx3	5599	Alternaria alternata	reduced virulence	Eudicots	164113	Citrus x microcarpa (related: calamondin)	Glutathione peroxidase	70.9	92.9	4.5e-69	653
gene0127	Scaffold1	HD_1	PHI:433	Q6DQW3	CTB1	29003	Cercospora nicotianae	reduced virulence	Eudicots	4097	Nicotiana tabacum (related: common tobacco)	Polyketide synthase	53.1	73.7	0	5815
gene0241	Scaffold1	HD_1	PHI:199	Q9P304	AOX1	5499	Passalora fulva	reduced virulence	Eudicots	4081	Solanum lycopersicum (related: tomato)	Alcohol oxidase	26.2	29.2	3.6e-22	256
gene0419	Scaffold1	HD_1	PHI:1023;PHI:3444	B0BES1	bcnoxA;BcNoxA	40559	Botrytis cinerea	reduced virulence	Eudicots	3885	Phaseolus vulgaris (related: kidney bean)	NADPH Oxidase;NADPH oxidase complex	73.6	49.1	4e-240	2135
gene0566	Scaffold1	HD_1	PHI:7712	A0A2P1E328	CgRGS1	474922	Colletotrichum gloeosporioides	reduced virulence	Eudicots	3981	Hevea brasiliensis (related: rubber tree)	Regulator of G-protein signaling	30.9	91.8	7.5e-42	422
gene1243	Scaffold2	HD_1	PHI:6261	G4YQK3	PsAAT3	67593	Phytophthora sojae	reduced virulence	Eudicots	3847	Glycine max (related: soybean)	Aspartate aminotransferase	48	97.1	1.2e-110	1015
gene1297	Scaffold2	HD_1	PHI:240;PHI:2368	Q9P880	BAC;bac	40559	Botrytis cinerea	reduced virulence	Eudicots	3885;4097;4072	Nicotiana tabacum (related: common tobacco);Capsicum annuum (no common name found);Phaseolus vulgaris (related: kidney bean)	Adenylate cyclase	33.7	13.9	1.6e-09	145
gene0727	Scaffold2	HD_1	PHI:4171	P06618	iaaH-1	29438	Pseudomonas savastanoi	reduced virulence	Eudicots	4146	Olea europaea (related: common olive)	biosynthesis of IAA	36.7	20.7	8.3e-20	234
gene0126	Scaffold1	HD_1	PHI:1051	Q2I0M6	CTB3	29003	Cercospora nicotianae	reduced virulence	Eudicots	4097	Nicotiana tabacum (related: common tobacco)	dual methyltransferase and FAD-dependent monooxygenase	52.9	100	3.7e-252	2238
gene0180	Scaffold1	HD_1	PHI:179	Q04701	PELA	140110	Nectria haematococca	reduced virulence	Eudicots	3888	Pisum sativum (related: pea)	Pectate lyase	45.7	94.3	2.4e-55	536
gene0875	Scaffold2	HD_1	PHI:4171	P06618	iaaH-1	29438	Pseudomonas savastanoi	reduced virulence	Eudicots	4146	Olea europaea (related: common olive)	biosynthesis of IAA	37.5	28.6	4.2e-21	244
gene1610	Scaffold3	HD_1	PHI:8858	G2XD68	VdSSEP1 (VDAG-08100)	27337	Verticillium dahliae	reduced virulence	Eudicots	3635	Gossypium hirsutum (related: cotton)	Serin endopeptidase	33.9	31.6	9e-85	798
gene0125	Scaffold1	HD_1	PHI:1048	A0ST45	CTB7	29003	Cercospora nicotianae	reduced virulence	Eudicots	4097	Nicotiana tabacum (related: common tobacco)	oxidoreductase	42.3	48.1	1.6e-38	393
gene0779	Scaffold2	HD_1	PHI:2411	A7F946	Ss-ggt1	5180	Sclerotinia sclerotiorum	reduced virulence	Eudicots	4081	Solanum lycopersicum (related: tomato)	Gamma-Glutamyl Transpeptidase	51.6	64.2	3.7e-99	917
gene0834	Scaffold2	HD_1	PHI:3947	Q4V006	XC_0281	339	Xanthomonas campestris	reduced virulence	Eudicots	3726	Raphanus sativus (related: radish)	Oxidoreductase	31.1	66	8.6e-22	248
gene1143	Scaffold2	HD_1	PHI:7173	G2XIG8	HiC-15	27337	Verticillium dahliae	reduced virulence	Eudicots	3635	Gossypium hirsutum (related: cotton)	Isotrichodermin C-15 hydroxylase	28.9	87.1	1.4e-48	480
gene0171	Scaffold1	HD_1	PHI:2911	A7F6V9	Ss-pth2	5180	Sclerotinia sclerotiorum	reduced virulence	Eudicots	3847	Glycine max (related: soybean)	Peroxysomal Carnitine Acetyl Transferase	75	98.7	6.7e-280	2476
gene1077	Scaffold2	HD_1	PHI:7741	G2X8Y4	FreB	27337	Verticillium dahliae	reduced virulence	Eudicots	4100	Nicotiana benthamiana (no common name found)	Transmembrane ferric reductase	49.9	91.9	5.5e-165	1485
gene1287	Scaffold2	HD_1	PHI:199	Q9P304	AOX1	5499	Passalora fulva	reduced virulence	Eudicots	4081	Solanum lycopersicum (related: tomato)	Alcohol oxidase	32.6	69.1	1.4e-37	385
gene1676	Scaffold3	HD_1	PHI:438	Q6WP49	BcBOT1 (CND5)	40559	Botrytis cinerea	reduced virulence	Eudicots	3885;4081	Solanum lycopersicum (related: tomato);Phaseolus vulgaris (related: kidney bean)	Cytochrome P450 monooxygenase	26.7	94.3	6e-34	354
gene2001	Scaffold4	HD_1	PHI:2585;PHI:2606	I3QHH8	SKN7	5599	Alternaria alternata	reduced virulence	Eudicots	229630	Citrus x tangelo (related: tangelo)	Stress-responsive transcription regulator	64	99	1.8e-216	1929
gene1980	Scaffold4	HD_1	PHI:9282	A0A384JIS4	mfsG (BCIN_06g00026)	40559	Botrytis cinerea	reduced virulence	Eudicots	3702	Arabidopsis thaliana (related: thale cress)	Major facilitator superfamily transporter	36.6	83.9	2.3e-73	694
gene3533	Scaffold7	HD_1	PHI:7912	A0A288Q8R8	ppxyn2	4792	Phytophthora parasitica	reduced virulence	Eudicots	4100;4081	Nicotiana benthamiana (no common name found);Solanum lycopersicum (related: tomato)	Endo-beta-1,4-xylanase	49.5	47.7	1.2e-88	827
gene2686	Scaffold5	HD_1	PHI:339	Q96VL3	CLPT1	290576	Colletotrichum lindemuthianum	reduced virulence	Eudicots	3885	Phaseolus vulgaris (related: kidney bean)	GTPase	58.9	69.7	1.5e-54	529
gene2559	Scaffold5	HD_1	PHI:7873	G2XE04	VdSec22	27337	Verticillium dahliae	reduced virulence	Eudicots	3635	Gossypium hirsutum (related: cotton)	Transport protein	56.7	42.3	1e-59	576
gene2572	Scaffold5	HD_1	PHI:339	Q96VL3	CLPT1	290576	Colletotrichum lindemuthianum	reduced virulence	Eudicots	3885	Phaseolus vulgaris (related: kidney bean)	GTPase	44.8	71.7	9.4e-38	384
gene2626	Scaffold5	HD_1	PHI:1048	A0ST45	CTB7	29003	Cercospora nicotianae	reduced virulence	Eudicots	4097	Nicotiana tabacum (related: common tobacco)	oxidoreductase	42.6	27.5	1.3e-14	186
gene3266	Scaffold6	HD_1	PHI:199	Q9P304	AOX1	5499	Passalora fulva	reduced virulence	Eudicots	4081	Solanum lycopersicum (related: tomato)	Alcohol oxidase	29.4	78.2	1.5e-42	429
gene3407	Scaffold7	HD_1	PHI:8580	E0SB00	purL (Dda3937_03379)	204038	Dickeya dadantii	reduced virulence	Eudicots	13427	Cichorium intybus (related: chicory)	Phosphoribosylformyl-glycineamide synthetase	49.2	99	0	3041
gene3560	Scaffold7	HD_1	PHI:7562	U3Q4A0	CAL1	5599	Alternaria alternata	reduced virulence	Eudicots	164113	Citrus x microcarpa (related: calamondin)	Calcineurin phosphatase	85.3	100	7e-292	2579
gene2452	Scaffold4	HD_1	PHI:7788	Q882F5	AldB (PSPTO_2673)	317	Pseudomonas syringae	reduced virulence	Eudicots	3702	Arabidopsis thaliana (related: thale cress)	Indole-3-acetaldehyde dehydrogenase	28.6	47.4	1e-45	458
gene2031	Scaffold4	HD_1	PHI:199	Q9P304	AOX1	5499	Passalora fulva	reduced virulence	Eudicots	4081	Solanum lycopersicum (related: tomato)	Alcohol oxidase	79.3	57	0	2873
gene2944	Scaffold5	HD_1	PHI:3865	A3RH09	GOX2	27334	Penicillium expansum	reduced virulence	Eudicots	3750	Malus domestica (related: apple)	oxidation of beta9D9glucose to D9glucono9delta?954 lactone and H2O2 is catalyzed by this glucose oxidase	27.6	98.2	6.4e-43	432
gene2173	Scaffold4	HD_1	PHI:6627	M7THD3	BcCPA1	40559	Botrytis cinerea	reduced virulence	Eudicots	3885	Phaseolus vulgaris (related: kidney bean)	F-actin capping protein	58.3	26.2	2.2e-77	731
gene2640	Scaffold5	HD_1	PHI:2911	A7F6V9	Ss-pth2	5180	Sclerotinia sclerotiorum	reduced virulence	Eudicots	3847	Glycine max (related: soybean)	Peroxysomal Carnitine Acetyl Transferase	30.1	68.6	2e-58	567
gene2058	Scaffold4	HD_1	PHI:1047	A0ST44	CTB6	29003	Cercospora nicotianae	reduced virulence	Eudicots	4097	Nicotiana tabacum (related: common tobacco)	oxidoreductase	46.9	17.3	1.5e-28	309
gene3207	Scaffold6	HD_1	PHI:7788	Q882F5	AldB (PSPTO_2673)	317	Pseudomonas syringae	reduced virulence	Eudicots	3702	Arabidopsis thaliana (related: thale cress)	Indole-3-acetaldehyde dehydrogenase	42.1	69	6.2e-101	933
gene2528	Scaffold5	HD_1	PHI:112	Q01446	MAK1	140110	Nectria haematococca	reduced virulence	Eudicots	3827	Cicer arietinum (related: chickpea)	Maackiain detoxification	37	89.4	3.9e-87	813
gene3440	Scaffold7	HD_1	PHI:3959	Q4UZE1	XC_0501	339	Xanthomonas campestris	reduced virulence	Eudicots	3726	Raphanus sativus (related: radish)	NADH pyrophosphatase	32.6	45.6	5.1e-25	277
gene3848	Scaffold8	HD_1	PHI:7358	Q86ZB5	KLP7	40559	Botrytis cinerea	reduced virulence	Eudicots	3827	Cicer arietinum (related: chickpea)	Kinesin-like protein	50.6	20.2	4.4e-77	731
gene3076	Scaffold6	HD_1	PHI:3708	G2XBR1	VdSSP1	27337	Verticillium dahliae	reduced virulence	Eudicots	3635	Gossypium hirsutum (related: cotton)	secreted protein gene	32.7	86.9	2.5e-133	1215
gene2324	Scaffold4	HD_1	PHI:8574	E0SDK2	cysJ (Dda3937_00209)	204038	Dickeya dadantii	reduced virulence	Eudicots	13427	Cichorium intybus (related: chicory)	Sulfite reductase alpha subunit	30.8	38.4	1e-33	355
gene2595	Scaffold5	HD_1	PHI:7173	G2XIG8	HiC-15	27337	Verticillium dahliae	reduced virulence	Eudicots	3635	Gossypium hirsutum (related: cotton)	Isotrichodermin C-15 hydroxylase	38.2	59.7	3.6e-24	267
gene2671	Scaffold5	HD_1	PHI:7788	Q882F5	AldB (PSPTO_2673)	317	Pseudomonas syringae	reduced virulence	Eudicots	3702	Arabidopsis thaliana (related: thale cress)	Indole-3-acetaldehyde dehydrogenase	41.2	23.2	1.3e-41	423
gene2106	Scaffold4	HD_1	PHI:6271	G2X1K9	VdThit	27337	Verticillium dahliae	reduced virulence	Eudicots	4100	Nicotiana benthamiana (no common name found)	Thiamine transporter	35	99.4	1.3e-95	886
gene2623	Scaffold5	HD_1	PHI:254	Q8TGD1	FOW1	5507	Fusarium oxysporum	reduced virulence	Eudicots	4081	Solanum lycopersicum (related: tomato)	Mitochondrial carrier protein	67	96.6	1.6e-111	1021
gene2312	Scaffold4	HD_1	PHI:1040	B5DBZ7	Lmgpi15	5022	Leptosphaeria maculans	reduced virulence	Eudicots	3708	Brassica napus (related: rape)	component of GPI anchor biosynthetic pathway	47.4	98.6	8.1e-44	436
gene2555	Scaffold5	HD_1	PHI:6271	G2X1K9	VdThit	27337	Verticillium dahliae	reduced virulence	Eudicots	4100	Nicotiana benthamiana (no common name found)	Thiamine transporter	31	91.8	6.5e-67	639
gene3042	Scaffold6	HD_1	PHI:200	Q9C1T0	ARG1	5507	Fusarium oxysporum	reduced virulence	Eudicots	4081	Solanum lycopersicum (related: tomato)	Argininosuccinate lyase	63	98.3	1.3e-171	1541
gene3428	Scaffold7	HD_1	PHI:3458	K9GB51	PdGcs1	36651	Penicillium digitatum	reduced virulence	Eudicots	85571	Citrus reticulata (related: tangerine)	Biosynthesis of Glucosylceramides	55.9	86.4	4.6e-141	1278
gene2297	Scaffold4	HD_1	PHI:4171	P06618	iaaH-1	29438	Pseudomonas savastanoi	reduced virulence	Eudicots	4146	Olea europaea (related: common olive)	biosynthesis of IAA	38	28.5	3.4e-17	210
gene3721	Scaffold7	HD_1	PHI:8570	E0SGC8	metB (Dda3937_03888)	204038	Dickeya dadantii	reduced virulence	Eudicots	13427	Cichorium intybus (related: chicory)	Cystathionine gamma-synthase	41.6	89.4	7.1e-71	672
gene3798	Scaffold7	HD_1	PHI:8577	E0SH08	carA (Dda3937_01390)	204038	Dickeya dadantii	reduced virulence	Eudicots	13427	Cichorium intybus (related: chicory)	Carbamoyl-phosphate synthase small subunit	37.1	22.8	4.6e-66	636
gene3923	Scaffold8	HD_1	PHI:337	Q5YCW8	CHS7	5507	Fusarium oxysporum	reduced virulence	Eudicots	4081	Solanum lycopersicum (related: tomato)	Chitin Synthase	63.7	94.9	2.5e-111	1020
gene4203	Scaffold9	HD_1	PHI:8570	E0SGC8	metB (Dda3937_03888)	204038	Dickeya dadantii	reduced virulence	Eudicots	13427	Cichorium intybus (related: chicory)	Cystathionine gamma-synthase	30.9	82.3	4.8e-30	320
gene5393	Scaffold12	HD_1	PHI:7173	G2XIG8	HiC-15	27337	Verticillium dahliae	reduced virulence	Eudicots	3635	Gossypium hirsutum (related: cotton)	Isotrichodermin C-15 hydroxylase	24.8	48.7	4.4e-30	323
gene5911	Scaffold14	HD_1	PHI:314	Q9P413	PAC1	5180	Sclerotinia sclerotiorum	reduced virulence	Eudicots	3702;4081	Arabidopsis thaliana (related: thale cress);Solanum lycopersicum (related: tomato)	Transcription factor	38.8	99.8	2.2e-83	781
gene5477	Scaffold13	HD_1	PHI:4845	A0A0E3USI9	PL1332	29001	Alternaria brassicicola	reduced virulence	Eudicots	3712	Brassica oleracea (no common name found)	Pectate Lyase-Coding Gene	50.8	100	9.7e-65	617
gene5800	Scaffold14	HD_1	PHI:3278	N4V0R3	CoIra1	5465	Colletotrichum orbiculare	reduced virulence	Eudicots	3659	Cucumis sativus (related: cucumber)	Ras GTPase Activating Protein	31.8	13.9	3.9e-25	282
gene5853	Scaffold14	HD_1	PHI:112	Q01446	MAK1	140110	Nectria haematococca	reduced virulence	Eudicots	3827	Cicer arietinum (related: chickpea)	Maackiain detoxification	43.4	11.4	6.7e-06	112
gene4338	Scaffold9	HD_1	PHI:5040	N4W395	BFA1	5465	Colletotrichum orbiculare	reduced virulence	Eudicots	3659	Cucumis sativus (related: cucumber)	Two-component GAP consisting of Bub2 and Bfa1	35	18.4	7.1e-55	541
gene4218	Scaffold9	HD_1	PHI:7561	U3PYY2	PLC1	5599	Alternaria alternata	reduced virulence	Eudicots	164113	Citrus x microcarpa (related: calamondin)	Phospholipase C	47	75.3	8.1e-218	1943
gene4502	Scaffold10	HD_1	PHI:2976	C6ZRH8	CgOPT1	474922	Colletotrichum gloeosporioides	reduced virulence	Eudicots	108276	Aeschynomene virginica (no common name found)	Oligopeptide transporters of the OPT family	41.7	85.8	8.2e-164	1476
gene4898	Scaffold11	HD_1	PHI:9377	G2X1Q3	VdMsn2 (VDAG_04227)	27337	Verticillium dahliae	reduced virulence	Eudicots	269719	Cotinus coggygria (related: smokebush)	C2H2 transcriptionfactor	37.6	32.6	1.4e-66	640
gene5331	Scaffold12	HD_1	PHI:5236	A0A0D2XVZ5	Dnj1	5507	Fusarium oxysporum	reduced virulence	Eudicots	4081	Solanum lycopersicum (related: tomato)	-	42.6	96.2	1.6e-95	885
gene5763	Scaffold14	HD_1	PHI:330;PHI:5588	Q70Q35	BcSOD1;bcsod1	40559	Botrytis cinerea	reduced virulence	Eudicots	3885;3702;4081	Arabidopsis thaliana (related: thale cress);Solanum lycopersicum (related: tomato);Phaseolus vulgaris (related: kidney bean)	Cu-Zn-superoxide dismutase	82.6	64	1.6e-66	632
gene5790	Scaffold14	HD_1	PHI:9318	D4HUI1	ilvA	552	Erwinia amylovora	reduced virulence	Eudicots	3750	Malus domestica (related: apple)	Threonine dehydratase	39.4	18.8	4.5e-22	253
gene4475	Scaffold9	HD_1	PHI:9297	A0A384JDU6	Bcexo70	40559	Botrytis cinerea	reduced virulence	Eudicots	4081	Solanum lycopersicum (related: tomato)	Exocyst complex protein	49.1	99.7	5.1e-166	1494
gene5892	Scaffold14	HD_1	PHI:9310	D4I2T0	pgi	552	Erwinia amylovora	reduced virulence	Eudicots	3750	Malus domestica (related: apple)	Glucose-6-phosphate isomerase	56.9	95.2	6e-174	1562
gene4284	Scaffold9	HD_1	PHI:2289	B1GVX4	BcBOA2	40559	Botrytis cinerea	reduced virulence	Eudicots	3885	Phaseolus vulgaris (related: kidney bean)	Polyketide synthases	28.6	72.5	5.4e-48	476
gene4334	Scaffold9	HD_1	PHI:4509	A7EZM9	Ss-odc2	5180	Sclerotinia sclerotiorum	reduced virulence	Eudicots	3885;4081;3847;4045	Apium graveolens (no common name found);Solanum lycopersicum (related: tomato);Phaseolus vulgaris (related: kidney bean);Glycine max (related: soybean)	oxalate decarboxylase	47.3	87.5	1.6e-102	945
gene4432	Scaffold9	HD_1	PHI:5387	G2XAE9	VdCYC8	27337	Verticillium dahliae	reduced virulence	Eudicots	3635	Gossypium hirsutum (related: cotton)	Glucose repression mediator protein	53.6	94.3	5e-204	1823
gene4671	Scaffold10	HD_1	PHI:7878	G2XR75	BcAtg7	40559	Botrytis cinerea	reduced virulence	Eudicots	3702;4081;3659;29760	Arabidopsis thaliana (related: thale cress);Solanum lycopersicum (related: tomato);Cucumis sativus (related: cucumber);Vitis vinifera (related: wine grape)	Ubiquitin-like (UBL) protein-activating enzyme	54.4	98	2.5e-228	2032
gene4206	Scaffold9	HD_1	PHI:8000	A0A177DU44	csn5	5599	Alternaria alternata	reduced virulence	Eudicots	85571	Citrus reticulata (related: tangerine)	COP9 signalosome (CSN) protein complex involved in the ubiquitin-proteasome system	37.2	49.3	9e-30	317
gene4706	Scaffold10	HD_1	PHI:1051	Q2I0M6	CTB3	29003	Cercospora nicotianae	reduced virulence	Eudicots	4097	Nicotiana tabacum (related: common tobacco)	dual methyltransferase and FAD-dependent monooxygenase	24.7	91.1	3.2e-31	330
gene5172	Scaffold12	HD_1	PHI:2453	D9J222	Snt2	5507	Fusarium oxysporum	reduced virulence	Eudicots	3656	Cucumis melo (related: muskmelon)	BAH/PHD-containing transcription factor	40.6	67.1	1.9e-193	1734
gene5069	Scaffold11	HD_1	PHI:7173	G2XIG8	HiC-15	27337	Verticillium dahliae	reduced virulence	Eudicots	3635	Gossypium hirsutum (related: cotton)	Isotrichodermin C-15 hydroxylase	30	34.4	1.2e-55	545
gene5480	Scaffold13	HD_1	PHI:9212	A7E9D9	SsSvf1 (SS1G_01919)	5180	Sclerotinia sclerotiorum	reduced virulence	Eudicots	3702;3708	Arabidopsis thaliana (related: thale cress);Brassica napus (related: rape)	Survival factor 1	51.8	98.4	1.7e-113	1039
gene5502	Scaffold13	HD_1	PHI:7788	Q882F5	AldB (PSPTO_2673)	317	Pseudomonas syringae	reduced virulence	Eudicots	3702	Arabidopsis thaliana (related: thale cress)	Indole-3-acetaldehyde dehydrogenase	43.1	95.2	1.9e-107	988
gene5729	Scaffold14	HD_1	PHI:4509	A7EZM9	Ss-odc2	5180	Sclerotinia sclerotiorum	reduced virulence	Eudicots	3885;4081;3847;4045	Apium graveolens (no common name found);Solanum lycopersicum (related: tomato);Phaseolus vulgaris (related: kidney bean);Glycine max (related: soybean)	oxalate decarboxylase	44.7	79.1	6.1e-51	498
gene5756	Scaffold14	HD_1	PHI:7191	G2XEU1	VDAG_08676	27337	Verticillium dahliae	reduced virulence	Eudicots	4097	Nicotiana tabacum (related: common tobacco)	bZIPtranscriptionfactor	50.1	44.5	3e-94	877
gene5475	Scaffold13	HD_1	PHI:7173	G2XIG8	HiC-15	27337	Verticillium dahliae	reduced virulence	Eudicots	3635	Gossypium hirsutum (related: cotton)	Isotrichodermin C-15 hydroxylase	28.7	43.3	2.6e-47	472
gene5516	Scaffold13	HD_1	PHI:438	Q6WP49	BcBOT1 (CND5)	40559	Botrytis cinerea	reduced virulence	Eudicots	3885;4081	Solanum lycopersicum (related: tomato);Phaseolus vulgaris (related: kidney bean)	Cytochrome P450 monooxygenase	27.9	35.1	5.9e-35	366
gene4966	Scaffold11	HD_1	PHI:7722	G2YTS7	BcDGAT2	40559	Botrytis cinerea	reduced virulence	Eudicots	3827;3747;13708;29760;4081	Fragaria x ananassa (related: strawberry);Solanum lycopersicum (related: tomato);Tagetes erecta (related: african marigold);Vitis vinifera (related: wine grape);Cicer arietinum (related: chickpea)	Diacylglycerol O-acyl transferase	53.7	20.8	4e-167	1509
gene5121	Scaffold11	HD_1	PHI:3974	T2FFS6	CpHsp24	5116	Cryphonectria parasitica	reduced virulence	Eudicots	134033	Castanea dentata (related: american chestnut)	heat shock protein	33.7	71.5	5e-13	171
gene5422	Scaffold13	HD_1	PHI:7975	M7TSY2	Nop53	40559	Botrytis cinerea	reduced virulence	Eudicots	3885;3747;3711;3750	Brassica rapa (related: field mustard);Fragaria x ananassa (related: strawberry);Phaseolus vulgaris (related: kidney bean);Malus domestica (related: apple)	Pre-rRNA processing factor	50.7	98.8	2.4e-90	840
gene5743	Scaffold14	HD_1	PHI:261	Q86ZF1	ICL1	5022	Leptosphaeria maculans	reduced virulence	Eudicots	3708	Brassica napus (related: rape)	Isocitrate lyase	79.3	62.9	4.2e-264	2341
gene4510	Scaffold10	HD_1	PHI:8577	E0SH08	carA (Dda3937_01390)	204038	Dickeya dadantii	reduced virulence	Eudicots	13427	Cichorium intybus (related: chicory)	Carbamoyl-phosphate synthase small subunit	38.2	72.5	7.6e-72	681
gene4474	Scaffold9	HD_1	PHI:574	Q589C6	BCG3	40559	Botrytis cinerea	reduced virulence	Eudicots	4081	Solanum lycopersicum (related: tomato)	G protein alpha subunit	80.6	29	1.5e-163	1475
gene3975	Scaffold8	HD_1	PHI:2914	J7H6V8	AaNoxR	5599	Alternaria alternata	reduced virulence	Eudicots	164113	Citrus x microcarpa (related: calamondin)	NADPH oxidase	58.8	61.7	7e-109	1001
gene4132	Scaffold8	HD_1	PHI:224	Q9C1K0	PEP2	140110	Nectria haematococca	reduced virulence	Eudicots	3888	Pisum sativum (related: pea)	Unknown	60.1	100	1.7e-88	822
gene4022	Scaffold8	HD_1	PHI:7358	Q86ZB5	KLP7	40559	Botrytis cinerea	reduced virulence	Eudicots	3827	Cicer arietinum (related: chickpea)	Kinesin-like protein	27.6	29.6	1.6e-06	119
gene6584	Scaffold18	HD_1	PHI:5272	Q8XSV8	fabG2	305	Ralstonia solanacearum	reduced virulence	Eudicots	4081	Solanum lycopersicum (related: tomato)	3-ketoacyl-acyl carrier protein reductase	38.7	12.4	4.1e-12	168
gene7845	Scaffold32	HD_1	PHI:6261	G4YQK3	PsAAT3	67593	Phytophthora sojae	reduced virulence	Eudicots	3847	Glycine max (related: soybean)	Aspartate aminotransferase	54.9	73.7	2.9e-133	1211
gene6710	Scaffold19	HD_1	PHI:8537	A0A177DXG4	AaMFS54	5599	Alternaria alternata	reduced virulence	Eudicots	164113	Citrus x microcarpa (related: calamondin)	Major facilitator superfamily transporter	29.7	81.2	5.5e-53	519
gene6733	Scaffold19	HD_1	PHI:7173	G2XIG8	HiC-15	27337	Verticillium dahliae	reduced virulence	Eudicots	3635	Gossypium hirsutum (related: cotton)	Isotrichodermin C-15 hydroxylase	28.8	86.7	1.2e-48	481
gene7055	Scaffold22	HD_1	PHI:8748	A7ED62	Ssams2 (SS1G_03252)	5180	Sclerotinia sclerotiorum	reduced virulence	Eudicots	3885	Phaseolus vulgaris (related: kidney bean)	GATA transcription factor	35.8	52	1.2e-61	596
gene7270	Scaffold23	HD_1	PHI:9309	D4HUC7	pfkA	552	Erwinia amylovora	reduced virulence	Eudicots	3750	Malus domestica (related: apple)	ATP-dependent 6-phosphofructokinase	28.6	39.8	3.7e-22	254
gene7614	Scaffold27	HD_1	PHI:224	Q9C1K0	PEP2	140110	Nectria haematococca	reduced virulence	Eudicots	3888	Pisum sativum (related: pea)	Unknown	56.8	98.7	1e-48	477
gene7667	Scaffold28	HD_1	PHI:6970	N4VBG2	copag1	5465	Colletotrichum orbiculare	reduced virulence	Eudicots	4100;3659	Nicotiana benthamiana (no common name found);Cucumis sativus (related: cucumber)	Cell morphogenesis protein	50.5	63.9	0	4343
gene6190	Scaffold16	HD_1	PHI:179	Q04701	PELA	140110	Nectria haematococca	reduced virulence	Eudicots	3888	Pisum sativum (related: pea)	Pectate lyase	48.1	68.7	4.4e-52	509
gene7010	Scaffold21	HD_1	PHI:4171	P06618	iaaH-1	29438	Pseudomonas savastanoi	reduced virulence	Eudicots	4146	Olea europaea (related: common olive)	biosynthesis of IAA	37	13.7	1.7e-13	180
gene7750	Scaffold29	HD_1	PHI:7768	Q00049	NorA (AflE)	5059	Aspergillus flavus	reduced virulence	Eudicots	3818	Arachis hypogaea (related: peanut)	Norsolorinic acid reductase	28.9	84	1.3e-25	281
gene6578	Scaffold18	HD_1	PHI:3948	Q4UZJ1	XC_0450	339	Xanthomonas campestris	reduced virulence	Eudicots	3726	Raphanus sativus (related: radish)	4-Hydroxyphenylpyruvate deoxygenase	31.6	31.7	1.1e-33	355
gene6473	Scaffold17	HD_1	PHI:8883	A7EKQ2	SsTrr1 (SS1G_05899)	5180	Sclerotinia sclerotiorum	reduced virulence	Eudicots	3702;4100	Arabidopsis thaliana (related: thale cress);Nicotiana benthamiana (no common name found)	Thioredoxin reductase	67.6	42.7	1.2e-127	1164
gene7248	Scaffold23	HD_1	PHI:4171	P06618	iaaH-1	29438	Pseudomonas savastanoi	reduced virulence	Eudicots	4146	Olea europaea (related: common olive)	biosynthesis of IAA	33.6	19.8	4.5e-22	255
gene6706	Scaffold19	HD_1	PHI:5016	G4ZAY8	Psimpa1	67593	Phytophthora sojae	reduced virulence	Eudicots	3847	Glycine max (related: soybean)	Importin alpha subunit	56.1	95.3	8.7e-143	1293
gene7316	Scaffold24	HD_1	PHI:3279	N4UYN1	CoRAS2	5465	Colletotrichum orbiculare	reduced virulence	Eudicots	3659	Cucumis sativus (related: cucumber)	Ras genes	69.9	100	2.1e-85	795
gene7404	Scaffold25	HD_1	PHI:2334	E2GL14	BcNma	40559	Botrytis cinerea	reduced virulence	Eudicots	3885	Phaseolus vulgaris (related: kidney bean)	Apoptosis	63.3	97.7	0	3347
gene7512	Scaffold26	HD_1	PHI:7787	Q88BC5	AldA (PSPTO_0092)	317	Pseudomonas syringae	reduced virulence	Eudicots	3702	Arabidopsis thaliana (related: thale cress)	Indole-3-acetaldehyde dehydrogenase	31.3	95.9	5.8e-52	509
gene6254	Scaffold16	HD_1	PHI:277	Q6WP53	BCP1	40559	Botrytis cinerea	reduced virulence	Eudicots	3885;4081	Solanum lycopersicum (related: tomato);Phaseolus vulgaris (related: kidney bean)	Cyclophillin	69.8	80.8	7.6e-75	704
gene6591	Scaffold18	HD_1	PHI:7768	Q00049	NorA (AflE)	5059	Aspergillus flavus	reduced virulence	Eudicots	3818	Arachis hypogaea (related: peanut)	Norsolorinic acid reductase	58.1	97.8	7.9e-127	1154
gene7362	Scaffold24	HD_1	PHI:4978	M7U578	BcFRQ1	40559	Botrytis cinerea	reduced virulence	Eudicots	3702	Arabidopsis thaliana (related: thale cress)	circadian oscillator	30.1	79	1.7e-73	698
gene7645	Scaffold28	HD_1	PHI:7159	A6RSE2	bcelp4	40559	Botrytis cinerea	reduced virulence	Eudicots	4081;3747;29760;3750	Solanum lycopersicum (related: tomato);Malus domestica (related: apple);Vitis vinifera (related: wine grape);Fragaria x ananassa (related: strawberry)	Elongator complex protein 4	45.5	100	4.1e-92	855
gene7670	Scaffold28	HD_1	PHI:8574	E0SDK2	cysJ (Dda3937_00209)	204038	Dickeya dadantii	reduced virulence	Eudicots	13427	Cichorium intybus (related: chicory)	Sulfite reductase alpha subunit	27.2	89.7	5.1e-47	468
gene6289	Scaffold16	HD_1	PHI:4837	A0A024CHY4	cipA	36746	Pseudomonas cichorii	reduced virulence	Eudicots	4236	Lactuca sativa (related: garden lettuce)	Phytotoxic Cyclic Lipodepsipeptides	29.7	47.7	1e-56	554
gene6773	Scaffold20	HD_1	PHI:3168	J9N5P9	SGE1	5507	Fusarium oxysporum	reduced virulence	Eudicots	4081	Solanum lycopersicum (related: tomato)	Transcriptional regulators involved in morphological switching in dimorphic fungal pathogens.	48.1	69.2	9.1e-69	654
gene7394	Scaffold25	HD_1	PHI:8606	A0A384JRT5	BcXyl1	40559	Botrytis cinerea	reduced virulence	Eudicots	4081;4100;29760;3750	Nicotiana benthamiana (no common name found);Solanum lycopersicum (related: tomato);Vitis vinifera (related: wine grape);Malus domestica (related: apple)	Xylanase	37.6	69.4	3.1e-36	372
gene7458	Scaffold25	HD_1	PHI:9476	N4VLC7	CoTHR4 (Cob_04177)	5465	Colletotrichum orbiculare	reduced virulence	Eudicots	3659	Cucumis sativus (related: cucumber)	Threonine synthase	66.5	98.6	2e-198	1773
gene6159	Scaffold16	HD_1	PHI:339	Q96VL3	CLPT1	290576	Colletotrichum lindemuthianum	reduced virulence	Eudicots	3885	Phaseolus vulgaris (related: kidney bean)	GTPase	74.4	99.5	9.2e-82	763
gene7812	Scaffold31	HD_1	PHI:6703	T0LLS6	CgRhoB	474922	Colletotrichum gloeosporioides	reduced virulence	Eudicots	1217306	Populus x beijingensis (no common name found)	Rho GTPase protein	90.5	46.6	2.9e-86	804
gene5963	Scaffold15	HD_1	PHI:8000	A0A177DU44	csn5	5599	Alternaria alternata	reduced virulence	Eudicots	85571	Citrus reticulata (related: tangerine)	COP9 signalosome (CSN) protein complex involved in the ubiquitin-proteasome system	58.3	98.6	6.9e-112	1025
gene6915	Scaffold21	HD_1	PHI:3534	B8NHY6	DmtA	5059	Aspergillus flavus	reduced virulence	Eudicots	3818	Arachis hypogaea (related: peanut)	Methyltransferase	41.3	98.7	1.7e-12	162
gene7367	Scaffold24	HD_1	PHI:240;PHI:2368	Q9P880	BAC;bac	40559	Botrytis cinerea	reduced virulence	Eudicots	3885;4097;4072	Nicotiana tabacum (related: common tobacco);Capsicum annuum (no common name found);Phaseolus vulgaris (related: kidney bean)	Adenylate cyclase	48.8	80.7	0	4434
gene7415	Scaffold25	HD_1	PHI:180	Q00845	PELD	140110	Nectria haematococca	reduced virulence	Eudicots	3888	Pisum sativum (related: pea)	Pectate lyase	64.1	84.1	1.4e-77	728
gene7286	Scaffold24	HD_1	PHI:1048	A0ST45	CTB7	29003	Cercospora nicotianae	reduced virulence	Eudicots	4097	Nicotiana tabacum (related: common tobacco)	oxidoreductase	37.5	42.7	1.5e-28	307
gene0809	Scaffold2	HD_1	PHI:2728	I1RZZ3	FgERG4	5518	Fusarium graminearum	reduced virulence	Eudicots;Monocots	4081;4565	Solanum lycopersicum (related: tomato);Triticum aestivum (related: bread wheat)	Sterol C-24 reductase	27.5	83.7	3.2e-32	339
gene4793	Scaffold10	HD_1	PHI:1090;PHI:1163;PHI:3893	I1S042	FGSG_10057;ERB1;FgEBR1	5518	Fusarium graminearum	reduced virulence	Eudicots;Monocots	4081;4564	Solanum lycopersicum (related: tomato);Triticum (related: wheat)	transcription factor Zn(II)2Cys6 domain;Unknown;putative transcription factor	26.3	95	1.6e-48	482
gene5125	Scaffold11	HD_1	PHI:2409	I1RNL0	FgMT2	5518	Fusarium graminearum	reduced virulence	Eudicots;Monocots	3702;4081;4564;4577	Arabidopsis thaliana (related: thale cress);Zea mays (related: maize);Solanum lycopersicum (related: tomato);Triticum (related: wheat)	Sphingolipid C-9 Methyltransferases	70.7	96.1	2e-221	1971
gene2691	Scaffold5	HD_1	PHI:7588	A0A0D2Y8P9	Foatg8	5507	Fusarium oxysporum	reduced virulence	Eudicots;Moths	4081;7137	Solanum lycopersicum (related: tomato);Galleria mellonella (related: greater wax moth)	Ubiquitin-like protein conjugated to PE involved in phagophore expansion	98.3	98.3	9.3e-61	580
gene3690	Scaffold7	HD_1	PHI:7251	E9ETZ6	Mrtdc	568076	Metarhizium robertsii	reduced virulence	Eudicots;Moths	3702;7137	Arabidopsis thaliana (related: thale cress);Galleria mellonella (related: greater wax moth)	Responsible for conversion of Trp to TAM	63.1	99.7	1.6e-267	2370
gene0591	Scaffold1	HD_1	PHI:3147	B8F4X8	rfaE	738	Glaesserella parasuis	reduced virulence	Even-toed ungulates	9823	Sus scrofa (related: pig)	Part of cluster invloved in lipooligosaccharide synthesis	24.8	28.9	7.6e-07	120
gene0188	Scaffold1	HD_1	PHI:243	O93841	CHIP6	474922	Colletotrichum gloeosporioides	reduced virulence	Flowering plants	3435	Persea americana (related: avocado)	Sterol glycosyl transferase	48.4	46.2	1.7e-93	869
gene0107	Scaffold1	HD_1	PHI:243	O93841	CHIP6	474922	Colletotrichum gloeosporioides	reduced virulence	Flowering plants	3435	Persea americana (related: avocado)	Sterol glycosyl transferase	42.6	32.9	7.3e-195	1748
gene4754	Scaffold10	HD_1	PHI:2710	H8ZZ79	mepB	474922	Colletotrichum gloeosporioides	reduced virulence	Flowering plants	3435	Persea americana (related: avocado)	Ammonium Transporters	53.8	76	1e-119	1094
gene5779	Scaffold14	HD_1	PHI:243	O93841	CHIP6	474922	Colletotrichum gloeosporioides	reduced virulence	Flowering plants	3435	Persea americana (related: avocado)	Sterol glycosyl transferase	46.8	28.1	1.3e-163	1478
gene7187	Scaffold23	HD_1	PHI:2710	H8ZZ79	mepB	474922	Colletotrichum gloeosporioides	reduced virulence	Flowering plants	3435	Persea americana (related: avocado)	Ammonium Transporters	57.4	82.1	7e-136	1233
gene6544	Scaffold18	HD_1	PHI:2710	H8ZZ79	mepB	474922	Colletotrichum gloeosporioides	reduced virulence	Flowering plants	3435	Persea americana (related: avocado)	Ammonium Transporters	50.3	74.1	1.2e-95	886
gene0102	Scaffold1	HD_1	PHI:2839	Q8NJQ2	RED1	5016	Bipolaris maydis	reduced virulence	Monocots	4577	Zea mays (related: maize)	Reductase	55.6	99.7	9.6e-114	1041
gene0067	Scaffold1	HD_1	PHI:9266	V9TM92	FUM6	948311	Fusarium proliferatum	reduced virulence	Monocots	4530	Oryza sativa (related: rice)	Fumonisin C-14,C15-hydroxylase	28.5	39.9	1e-13	180
gene0488	Scaffold1	HD_1	PHI:3014	G5EHD3	MoAND1	318829	Magnaporthe oryzae	reduced virulence	Monocots	4530	Oryza sativa (related: rice)	Cell cortex proteins involved in nuclear migration and positioning.	37.8	61.8	3e-130	1189
gene0981	Scaffold2	HD_1	PHI:2896	N1JK84	BEC1005	34373	Blumeria graminis	reduced virulence	Monocots	4513	Hordeum vulgare (related: barley)	Effector protein	29.4	86.5	1.6e-22	254
gene1013	Scaffold2	HD_1	PHI:9356	G4N6T3	leu4 (MGG_13485)	318829	Magnaporthe oryzae	reduced virulence	Monocots	4513;4530	Hordeum vulgare (related: barley);Oryza sativa (related: rice)	2-Isopropylmalate synthase	74.5	41.6	2.8e-265	2353
gene1381	Scaffold2	HD_1	PHI:1297	I1RPU1	GzAT001	5518	Fusarium graminearum	reduced virulence	Monocots	4564	Triticum (related: wheat)	transcription factor	30.6	61.7	6.4e-69	660
gene1826	Scaffold3	HD_1	PHI:3234	G4NCG1	MoLYS20	318829	Magnaporthe oryzae	reduced virulence	Monocots	4530	Oryza sativa (related: rice)	regulators of G-protein (GTP-binding protein) signaling (RGS) proteins/homocitrate synthase	71.9	59.8	2.1e-199	1783
gene0038	Scaffold1	HD_1	PHI:6614	G4N7X4	Mocapn7	318829	Magnaporthe oryzae	reduced virulence	Monocots	4513;4530	Oryza sativa (related: rice);Hordeum vulgare (related: barley)	Calpain	38.9	93.1	1.5e-138	1258
gene0047	Scaffold1	HD_1	PHI:4491	G4MRB4	SHM	318829	Magnaporthe oryzae	reduced virulence	Monocots	4530	Oryza sativa (related: rice)	Serine hydroxymethyltransferase	61.6	99.6	3.7e-172	1546
gene0267	Scaffold1	HD_1	PHI:1772	I1S053	GzZC087	5518	Fusarium graminearum	reduced virulence	Monocots	4564	Triticum (related: wheat)	transcription factor	42.1	76	2.7e-18	214
gene0467	Scaffold1	HD_1	PHI:2920;PHI:9074	E3QRA4	FET3-1;fet3-1	31870	Colletotrichum graminicola	reduced virulence	Monocots	4577	Zea mays (related: maize)	Ferroxidase;Functional ferroxidase	60.5	96.3	1.7e-216	1929
gene0801	Scaffold2	HD_1	PHI:9144	I1REC8	FgAP2σ (FGSG_02015)	5518	Fusarium graminearum	reduced virulence	Monocots	4565	Triticum aestivum (related: bread wheat)	Carboxylic ester hydrolase	32.3	86.5	3.3e-49	486
gene1476	Scaffold3	HD_1	PHI:4658	I1RAH1	FgHXK1	5518	Fusarium graminearum	reduced virulence	Monocots	4565	Triticum aestivum (related: bread wheat)	hexokinase	26.4	73.8	3.5e-32	339
gene1753	Scaffold3	HD_1	PHI:7223	P0CT09	Moend3	318829	Magnaporthe oryzae	reduced virulence	Monocots	4513;4530	Oryza sativa (related: rice);Hordeum vulgare (related: barley)	Actin cytoskeleton-regulatory complex protein	63.5	99.5	4.6e-144	1303
gene0045	Scaffold1	HD_1	PHI:9407	I3VPY1	FIG1 (FGSG_06302)	5518	Fusarium graminearum	reduced virulence	Monocots	4565	Triticum aestivum (related: bread wheat)	Factor-induced protein 1	65.8	95.8	2.9e-92	855
gene0078	Scaffold1	HD_1	PHI:8908	I1R9X6	FgVPS28 (FGSG_00291)	5518	Fusarium graminearum	reduced virulence	Monocots	4565	Triticum aestivum (related: bread wheat)	ESCRT (Endosomal sorting complexes required for transport) protein	58.4	35.7	6.4e-71	674
gene0555	Scaffold1	HD_1	PHI:1044	F9X6J7	MgTpk2	1047171	Zymoseptoria tritici	reduced virulence	Monocots	4564	Triticum (related: wheat)	Protein kinase A subunit c	74.2	34.4	2.1e-190	1707
gene0842	Scaffold2	HD_1	PHI:4914	F9X691	ZtCBR1	1047171	Zymoseptoria tritici	reduced virulence	Monocots	4565	Triticum aestivum (related: bread wheat)	Microsomal cytochrome b5 reductase	80.8	75.8	3e-120	1097
gene0889	Scaffold2	HD_1	PHI:3859	B2W4L0	GLU1	45151	Pyrenophora tritici-repentis	reduced virulence	Monocots	4565	Triticum aestivum (related: bread wheat)	glucanase gene	50.9	50	3.5e-116	1065
gene1121	Scaffold2	HD_1	PHI:7124	I1RRB0	FgEB1	5518	Fusarium graminearum	reduced virulence	Monocots	4565	Triticum aestivum (related: bread wheat)	Microtubule end-binding protein	64.1	100	1.1e-79	746
gene1503	Scaffold3	HD_1	PHI:6091	I1RG99	FgVps35	5518	Fusarium graminearum	reduced virulence	Monocots	4565	Triticum aestivum (related: bread wheat)	Components of retromer	64.5	99.4	0	2883
gene1904	Scaffold3	HD_1	PHI:1304	I1RCJ0	GzbHLH005	5518	Fusarium graminearum	reduced virulence	Monocots	4564	Triticum (related: wheat)	transcription factor	38.5	88.4	3.8e-61	589
gene0229	Scaffold1	HD_1	PHI:812	G4NIB5	MGG_10702	318829	Magnaporthe oryzae	reduced virulence	Monocots	4530	Oryza sativa (related: rice)	Hypothetical protein	34.7	76.4	1.2e-56	550
gene0829	Scaffold2	HD_1	PHI:1201	Q4HYC1	(Bud32)	5518	Fusarium graminearum	reduced virulence	Monocots	4564	Triticum (related: wheat)	protein kinase	55.1	13.2	2.6e-26	290
gene0995	Scaffold2	HD_1	PHI:8646	A0A0E0S4Y7	FgLDHL2 (FGSG_16220)	5518	Fusarium graminearum	reduced virulence	Monocots	4577	Zea mays (related: maize)	Lactate dehydrogenase	36	23.1	2.3e-07	124
gene1663	Scaffold3	HD_1	PHI:8743	I1RRW0	FgPEX4 (FGSG_06857)	5518	Fusarium graminearum	reduced virulence	Monocots	4530;4565;4577	Zea mays (related: maize);Oryza sativa (related: rice);Triticum aestivum (related: bread wheat)	Uncharacterized protein	52.6	85.8	3.4e-28	299
gene1942	Scaffold3	HD_1	PHI:1462	I1RC79	GzCCAAT002	5518	Fusarium graminearum	reduced virulence	Monocots	4564	Triticum (related: wheat)	transcription factor	36.7	96.9	1e-24	272
gene0466	Scaffold1	HD_1	PHI:4233	N4X9G3	ftr1	5016	Bipolaris maydis	reduced virulence	Monocots	4577	Zea mays (related: maize)	encoding the permease component	69	46.3	5e-133	1210
gene0615	Scaffold1	HD_1	PHI:7144	W7M3S4	FvSCP1	117187	Fusarium verticillioides	reduced virulence	Monocots	4577	Zea mays (related: maize)	SCP-like extracellular protein	41.7	46.6	8.7e-20	230
gene1021	Scaffold2	HD_1	PHI:293	Q9C3Z2	CPS1	5016	Bipolaris maydis	reduced virulence	Monocots	4577	Zea mays (related: maize)	Adenylate forming enzymes	69.7	87.6	0	5756
gene1371	Scaffold2	HD_1	PHI:9040	I1S2J5	fgm1 (FGSG_10991)	5518	Fusarium graminearum	reduced virulence	Monocots	4565;4577	Zea mays (related: maize);Triticum aestivum (related: bread wheat)	Cytochrome P450	25.2	68.6	9.5e-20	232
gene1435	Scaffold3	HD_1	PHI:2181	G4MRZ9	MoDUO1	318829	Magnaporthe oryzae	reduced virulence	Monocots	4530	Oryza sativa (related: rice)	-	54.5	83.5	2.1e-37	381
gene1482	Scaffold3	HD_1	PHI:2259	G8DNT1	AAR1	45130	Bipolaris sorokiniana	reduced virulence	Monocots	4513	Hordeum vulgare (related: barley)	Alpha-aminoadipate reductase	60.9	99.3	0	3711
gene1718	Scaffold3	HD_1	PHI:1403	I1RWF1	GzC2H066	5518	Fusarium graminearum	reduced virulence	Monocots	4564	Triticum (related: wheat)	transcription factor	49.6	35.6	2.5e-86	809
gene1732	Scaffold3	HD_1	PHI:7257	A0A068B0X0	Rs-scp-1	46012	Radopholus similis	reduced virulence	Monocots	226677	Anthurium andraeanum (related: oilcloth flower)	Serine carboxypeptidases, esophageal gland-secreted protein	35.9	19.9	2.5e-21	246
gene1828	Scaffold3	HD_1	PHI:885	G4MPP9	MGG_02240	318829	Magnaporthe oryzae	reduced virulence	Monocots	4530	Oryza sativa (related: rice)	Hypothetical protein	31.1	22.4	1.2e-17	216
gene0042	Scaffold1	HD_1	PHI:7145	W7N0U7	FvSEL1	117187	Fusarium verticillioides	reduced virulence	Monocots	4577	Zea mays (related: maize)	Sel1-repeat protein	39.3	92.8	5.4e-122	1115
gene0118	Scaffold1	HD_1	PHI:346	Q8J214	CRU1	5270	Ustilago maydis	reduced virulence	Monocots	4577	Zea mays (related: maize)	Cell cycle	40.6	59.1	2.6e-76	720
gene0331	Scaffold1	HD_1	PHI:5068	I1S2C4	MCC	5518	Fusarium graminearum	reduced virulence	Monocots	4565	Triticum aestivum (related: bread wheat)	Encoding methylcrotonyl-CoA-carboxylase	32.6	23.7	1.1e-12	171
gene1195	Scaffold2	HD_1	PHI:5234	A4R5F6	MoARG7	318829	Magnaporthe oryzae	reduced virulence	Monocots	4513	Hordeum vulgare (related: barley)	Arginine biosynthesis	47.9	93.6	6.1e-100	923
gene1410	Scaffold3	HD_1	PHI:6119	I1RB37	BTA1	5518	Fusarium graminearum	reduced virulence	Monocots	4577	Zea mays (related: maize)	Betaine lipid synthase	53.6	50	1.5e-188	1691
gene1640	Scaffold3	HD_1	PHI:9145	Q4ICG5	FgAP2mu (FGSG_05093)	5518	Fusarium graminearum	reduced virulence	Monocots	4565	Triticum aestivum (related: bread wheat)	AP-2 complex subunit sigma	46.9	90.7	8.5e-33	340
gene1684	Scaffold3	HD_1	PHI:6135;PHI:6636	A4RJV3	MoMdv1;PEF1	318829	Magnaporthe oryzae	reduced virulence	Monocots	4513;4530	Oryza sativa (related: rice);Hordeum vulgare (related: barley)	Mitochondrial division protein	27.3	29.6	3.9e-28	307
gene0381	Scaffold1	HD_1	PHI:5188	G4N3U4	MoHPX1	318829	Magnaporthe oryzae	reduced virulence	Monocots	4530	Oryza sativa (related: rice)	Dye-type peroxidase	47.2	45.1	8.7e-39	395
gene0428	Scaffold1	HD_1	PHI:8929	G4MWK9	MoSCAD3 (MGG_01180)	318829	Magnaporthe oryzae	reduced virulence	Monocots	4513;4530	Hordeum vulgare (related: barley);Oryza sativa (related: rice)	Short-chain speci?c acyl-CoA dehydrogenase	56.3	100	5.5e-80	749
gene0543	Scaffold1	HD_1	PHI:9047	I1RBE8	FgPah1 (FGSG_00866)	5518	Fusarium graminearum	reduced virulence	Monocots	4565;4577	Zea mays (related: maize);Triticum aestivum (related: bread wheat)	Phosphatidate phosphatase	47.8	94.9	4.4e-184	1651
gene0696	Scaffold2	HD_1	PHI:4231	G5EHM3	MoFLP1	318829	Magnaporthe oryzae	reduced virulence	Monocots	4513;4530	Oryza sativa (related: rice);Hordeum vulgare (related: barley)	fasciclin-like protein encoding gene	43.2	86.1	2e-56	547
gene1202	Scaffold2	HD_1	PHI:1529	I1RS41	Gzscp	5518	Fusarium graminearum	reduced virulence	Monocots	4564	Triticum (related: wheat)	transcription factor	52	50.4	0	2976
gene0909	Scaffold2	HD_1	PHI:2058	A7U5U4	LHS1	318829	Magnaporthe oryzae	reduced virulence	Monocots	4530	Oryza sativa (related: rice)	Endoplasmic Reticulum Chaperone	43.9	99	2.4e-199	1783
gene1331	Scaffold2	HD_1	PHI:2215	G4N983	BIM1	318829	Magnaporthe oryzae	reduced virulence	Monocots	4530	Oryza sativa (related: rice)	Regulation of cell cycle	40.3	54.3	8.2e-210	1876
gene1041	Scaffold2	HD_1	PHI:1606	I1S8E2	GzOB047	5518	Fusarium graminearum	reduced virulence	Monocots	4564	Triticum (related: wheat)	transcription factor	34.2	92.5	1.3e-17	210
gene1872	Scaffold3	HD_1	PHI:7597	W7MCU7	FvDim5	117187	Fusarium verticillioides	reduced virulence	Monocots	4577	Zea mays (related: maize)	Lysine histone methyltransferase	37.8	62.6	1.8e-52	514
gene1350	Scaffold2	HD_1	PHI:2838	D2SZX8	TOX9	5016	Bipolaris maydis	reduced virulence	Monocots	4577	Zea mays (related: maize)	-	32.7	80.8	7.4e-34	351
gene1467	Scaffold3	HD_1	PHI:2351;PHI:2353	I1RC32	AMT1	5518	Fusarium graminearum	reduced virulence	Monocots	4564;4577	Zea mays (related: maize);Triticum (related: wheat)	Arginine Methyltransferase	69	19.1	3.7e-120	1102
gene0432	Scaffold1	HD_1	PHI:7257	A0A068B0X0	Rs-scp-1	46012	Radopholus similis	reduced virulence	Monocots	226677	Anthurium andraeanum (related: oilcloth flower)	Serine carboxypeptidases, esophageal gland-secreted protein	37	23.5	1e-29	319
gene0683	Scaffold2	HD_1	PHI:465	P87199	KIN2	5270	Ustilago maydis	reduced virulence	Monocots	4577	Zea mays (related: maize)	Kinesin	25.3	35.8	5.7e-41	420
gene0968	Scaffold2	HD_1	PHI:9157	I1RMF9	FgNeo1 (FGSG_05149)	5518	Fusarium graminearum	reduced virulence	Monocots	4565	Triticum aestivum (related: bread wheat)	Phospholipid-transporting ATPase	28.4	38.4	5.6e-88	826
gene1217	Scaffold2	HD_1	PHI:6245	I1RTG5	FaMyo2B	5518	Fusarium graminearum	reduced virulence	Monocots	4565	Triticum aestivum (related: bread wheat)	Myosin proteins	77.6	94	0	6143
gene1601	Scaffold3	HD_1	PHI:1319	I1RAI5	GzbZIP001	5518	Fusarium graminearum	reduced virulence	Monocots	4564	Triticum (related: wheat)	transcription factor	34.6	95.7	3.3e-59	573
gene1668	Scaffold3	HD_1	PHI:2990	G4MRY7	MGG_02474.6	318829	Magnaporthe oryzae	reduced virulence	Monocots	4530	Oryza sativa (related: rice)	Transcription factor	43.1	27	2.1e-36	377
gene0922	Scaffold2	HD_1	PHI:4096	V9MGK6	FoOCH1	5507	Fusarium oxysporum	reduced virulence	Monocots	89151	Musa x paradisiaca (related: banana)	encoding a putative a-1,6-mannosyltransferase	31.3	46.7	2.8e-36	375
gene1305	Scaffold2	HD_1	PHI:1086	I1RA89	FGSG_00416	5518	Fusarium graminearum	reduced virulence	Monocots	4564	Triticum (related: wheat)	Putative Major Facilitator Superfamily	43.9	99.4	2.7e-122	1116
gene1579	Scaffold3	HD_1	PHI:1348	I1RC07	GzC2H008	5518	Fusarium graminearum	reduced virulence	Monocots	4564	Triticum (related: wheat)	transcription factor	51.3	77.8	1.9e-204	1827
gene1674	Scaffold3	HD_1	PHI:854	Q4PD66	um01947	5270	Ustilago maydis	reduced virulence	Monocots	4577	Zea mays (related: maize)	Cytochrome C peroxidase precursor	61.1	98	6.4e-106	973
gene1882	Scaffold3	HD_1	PHI:8038;PHI:8045	G4MPJ3	Mosmt3;Smt3	318829	Magnaporthe oryzae	reduced virulence	Monocots	4513;4530	Oryza sativa (related: rice);Hordeum vulgare (related: barley)	SUMOylation-associated protein	61.1	27.4	8.7e-17	203
gene1906	Scaffold3	HD_1	PHI:296	Q7Z9J3	CZK3	135779	Cercospora zeae-maydis	reduced virulence	Monocots	4577	Zea mays (related: maize)	MAP kinase kinase kinase	64.8	70.9	0	4189
gene0068	Scaffold1	HD_1	PHI:2189	G4MRA3	MoGIS2	318829	Magnaporthe oryzae	reduced virulence	Monocots	4513;4530	Hordeum vulgare (related: barley);Oryza sativa (related: rice)	-	84.7	29.5	2.1e-101	937
gene0382	Scaffold1	HD_1	PHI:2896	N1JK84	BEC1005	34373	Blumeria graminis	reduced virulence	Monocots	4513	Hordeum vulgare (related: barley)	Effector protein	39.7	100	1.8e-57	555
gene0728	Scaffold2	HD_1	PHI:784	G4NES9	MGG_00056	318829	Magnaporthe oryzae	reduced virulence	Monocots	4530	Oryza sativa (related: rice)	-	32.4	95.5	9.7e-26	281
gene0815	Scaffold2	HD_1	PHI:6245	I1RTG5	FaMyo2B	5518	Fusarium graminearum	reduced virulence	Monocots	4565	Triticum aestivum (related: bread wheat)	Myosin proteins	35.4	38.6	7.9e-128	1169
gene0976	Scaffold2	HD_1	PHI:5765;PHI:9049	I1S0R5	FgNem1 (FGSG_10302);ScOrtholog_NEM1	5518	Fusarium graminearum	reduced virulence	Monocots	4565;4577	Zea mays (related: maize);Triticum aestivum (related: bread wheat)	Protein phosphatase;Uncharacterized protein	38.6	36	3.3e-30	322
gene1034	Scaffold2	HD_1	PHI:6228	E3QNW8	KRE6	31870	Colletotrichum graminicola	reduced virulence	Monocots	4577	Zea mays (related: maize)	beta-1,6-glucan synthesis	46.3	73.2	4.3e-105	968
gene1529	Scaffold3	HD_1	PHI:8039;PHI:8046	G4MUG1	Aos1;Moaos1	318829	Magnaporthe oryzae	reduced virulence	Monocots	4513;4530	Oryza sativa (related: rice);Hordeum vulgare (related: barley)	SUMOylation-associated protein	45.9	84.1	1.8e-94	876
gene1937	Scaffold3	HD_1	PHI:3312	G4MT75	gta1	318829	Magnaporthe oryzae	reduced virulence	Monocots	4530	Oryza sativa (related: rice)	Zn2Cys6 transcription factors	26.6	83.2	1.9e-40	412
gene0280	Scaffold1	HD_1	PHI:7123	A0A098DK45	Fgvps39	5518	Fusarium graminearum	reduced virulence	Monocots	4565;4577	Zea mays (related: maize);Triticum aestivum (related: bread wheat)	Involved in vesicle trafficking from early or late endosomes to vacuoles	55.5	91	1e-236	2105
gene0477	Scaffold1	HD_1	PHI:1772	I1S053	GzZC087	5518	Fusarium graminearum	reduced virulence	Monocots	4564	Triticum (related: wheat)	transcription factor	40.2	87.3	3.3e-38	388
gene0610	Scaffold1	HD_1	PHI:5068	I1S2C4	MCC	5518	Fusarium graminearum	reduced virulence	Monocots	4565	Triticum aestivum (related: bread wheat)	Encoding methylcrotonyl-CoA-carboxylase	33.7	14	2.3e-18	223
gene0813	Scaffold2	HD_1	PHI:8879	G4MRC5	MoBUB2 (XP_003710862)	318829	Magnaporthe oryzae	reduced virulence	Monocots	4513	Hordeum vulgare (related: barley)	Mitotic check point protein	60.2	99.4	2.4e-114	1046
gene1365	Scaffold2	HD_1	PHI:7324	W8SAS9	PsCaMKL1	27350	Puccinia striiformis	reduced virulence	Monocots	4565	Triticum aestivum (related: bread wheat)	Calmodulin-dependent protein kinase	28.8	42.4	1.8e-11	158
gene1525	Scaffold3	HD_1	PHI:2714	I1RC71	PEX5	5518	Fusarium graminearum	reduced virulence	Monocots	4565	Triticum aestivum (related: bread wheat)	Peroxisomal targeting signal receptor	54.8	100	5.4e-179	1606
gene1724	Scaffold3	HD_1	PHI:1175;PHI:6148	I1RKR8	(Sc Srb10);FgSsn3	5518	Fusarium graminearum	reduced virulence	Monocots	4565;4564	Triticum aestivum (related: bread wheat);Triticum (related: wheat)	Meiotic mRNA stability protein kinase;protein kinase	57.6	98.8	1.8e-138	1255
gene0645	Scaffold1	HD_1	PHI:7385	G4MZL7	MoVps17	318829	Magnaporthe oryzae	reduced virulence	Monocots	4513;4530	Oryza sativa (related: rice);Hordeum vulgare (related: barley)	Sorting nexin (SNX) and a component of the retromer	61.3	77.6	1.2e-159	1439
gene1269	Scaffold2	HD_1	PHI:7445	F9X7W8	Ssk1	1047171	Zymoseptoria tritici	reduced virulence	Monocots	4565	Triticum aestivum (related: bread wheat)	Two-component response regulator	32.7	15	1.4e-11	164
gene1432	Scaffold3	HD_1	PHI:812	G4NIB5	MGG_10702	318829	Magnaporthe oryzae	reduced virulence	Monocots	4530	Oryza sativa (related: rice)	Hypothetical protein	43.5	40	3.8e-83	781
gene1545	Scaffold3	HD_1	PHI:5470	G4MNK1	MoNgt1	318829	Magnaporthe oryzae	reduced virulence	Monocots	4530	Oryza sativa (related: rice)	GlcNAc transporter	42.4	24.4	3.1e-49	489
gene1669	Scaffold3	HD_1	PHI:5393	W7N216	GLX	117187	Fusarium verticillioides	reduced virulence	Monocots	4565	Triticum aestivum (related: bread wheat)	CWP2 antigen	34.6	27.8	2.7e-14	185
gene0306	Scaffold1	HD_1	PHI:9517	I1S8D3	FgEch1 (FGSG_13111)	5518	Fusarium graminearum	reduced virulence	Monocots	4565	Triticum aestivum (related: bread wheat)	Enoyl-CoA hydratase	32.1	15.4	5.6e-08	132
gene0613	Scaffold1	HD_1	PHI:5765;PHI:9049	I1S0R5	FgNem1 (FGSG_10302);ScOrtholog_NEM1	5518	Fusarium graminearum	reduced virulence	Monocots	4565;4577	Zea mays (related: maize);Triticum aestivum (related: bread wheat)	Protein phosphatase;Uncharacterized protein	49.4	92.8	5.8e-109	1001
gene1319	Scaffold2	HD_1	PHI:6121	I1RHI8	FGSG_03243	5518	Fusarium graminearum	reduced virulence	Monocots	4577	Zea mays (related: maize)	TAG lipases	39.1	59.3	1.9e-100	930
gene1391	Scaffold2	HD_1	PHI:6898	Q4I6S5	FgMon1	5518	Fusarium graminearum	reduced virulence	Monocots	4565	Triticum aestivum (related: bread wheat)	Trafficking protein	48.1	96.5	3.6e-151	1366
gene1757	Scaffold3	HD_1	PHI:860	Q5EMY3	MSP1	318829	Magnaporthe oryzae	reduced virulence	Monocots	4513;4530	Oryza sativa (related: rice);Hordeum vulgare (related: barley)	Small secreted protein	33.5	11.8	1e-26	296
gene0284	Scaffold1	HD_1	PHI:2265	Q0UF61	Tps1	13684	Parastagonospora nodorum	reduced virulence	Monocots	4564	Triticum (related: wheat)	-	54.9	17.7	3.6e-10	147
gene0577	Scaffold1	HD_1	PHI:3859	B2W4L0	GLU1	45151	Pyrenophora tritici-repentis	reduced virulence	Monocots	4565	Triticum aestivum (related: bread wheat)	glucanase gene	51.2	14.3	5.5e-102	947
gene0915	Scaffold2	HD_1	PHI:6927	G4MVC5	MoRAD6	318829	Magnaporthe oryzae	reduced virulence	Monocots	4513;4530	Oryza sativa (related: rice);Hordeum vulgare (related: barley)	Ubiquitin ligase	37.7	8.9	2.3e-26	293
gene0179	Scaffold1	HD_1	PHI:3896	D0E2X6	Clt-1	5503	Curvularia lunata	reduced virulence	Monocots	4577	Zea mays (related: maize)	product- a non host specific toxin known as methyl 5 (hydroxymethyl) furan 2 carboxylate (M5HF2C)	54.1	47.1	1.9e-65	626
gene0709	Scaffold2	HD_1	PHI:6607	G4N9W2	ARRDC1	318829	Magnaporthe oryzae	reduced virulence	Monocots	4530	Oryza sativa (related: rice)	Autophagy-associated alphaarrestin	64.3	99.2	3.9e-153	1381
gene0835	Scaffold2	HD_1	PHI:1210	I1S077	FGSG_10095	5518	Fusarium graminearum	reduced virulence	Monocots	4564	Triticum (related: wheat)	protein kinase	42.2	61.7	7e-223	1989
gene1890	Scaffold3	HD_1	PHI:5188	G4N3U4	MoHPX1	318829	Magnaporthe oryzae	reduced virulence	Monocots	4530	Oryza sativa (related: rice)	Dye-type peroxidase	33.3	65.3	9.1e-18	212
gene2116	Scaffold4	HD_1	PHI:465	P87199	KIN2	5270	Ustilago maydis	reduced virulence	Monocots	4577	Zea mays (related: maize)	Kinesin	50	51.8	1.3e-230	2055
gene2133	Scaffold4	HD_1	PHI:2080	G4NC26	Moatg13	318829	Magnaporthe oryzae	reduced virulence	Monocots	4530	Oryza sativa (related: rice)	-	41.6	49.9	4.5e-34	357
gene2360	Scaffold4	HD_1	PHI:9266	V9TM92	FUM6	948311	Fusarium proliferatum	reduced virulence	Monocots	4530	Oryza sativa (related: rice)	Fumonisin C-14,C15-hydroxylase	45.3	25.2	2e-93	871
gene3271	Scaffold6	HD_1	PHI:9142	V6RQ48	FgAP2α (FGSG_09735)	5518	Fusarium graminearum	reduced virulence	Monocots	4565	Triticum aestivum (related: bread wheat)	AP-2 complex subunit alpha	71.3	95.7	8.1e-277	2450
gene3469	Scaffold7	HD_1	PHI:9144	I1REC8	FgAP2σ (FGSG_02015)	5518	Fusarium graminearum	reduced virulence	Monocots	4565	Triticum aestivum (related: bread wheat)	Carboxylic ester hydrolase	30.8	47.4	5.4e-32	339
gene3569	Scaffold7	HD_1	PHI:8041;PHI:8048	G4ND54	Ubc9;Moubc9	318829	Magnaporthe oryzae	reduced virulence	Monocots	4513;4530	Oryza sativa (related: rice);Hordeum vulgare (related: barley)	SUMOylation-associated protein	41.4	95.2	1.5e-29	312
gene3809	Scaffold8	HD_1	PHI:2207	G4MPQ7	endo-1,4-beta-xylanase [GH10 family]	318829	Magnaporthe oryzae	reduced virulence	Monocots	4513;4564	Hordeum vulgare (related: barley);Triticum (related: wheat)	Endo-beta-1,4 xylanase	46	9.1	5.4e-11	159
gene2205	Scaffold4	HD_1	PHI:5082	G4MVC4	MoAcat1	318829	Magnaporthe oryzae	reduced virulence	Monocots	4513;4530	Oryza sativa (related: rice);Hordeum vulgare (related: barley)	Acetyl-CoA acetyltransferas	66.1	93.6	2.7e-150	1357
gene2245	Scaffold4	HD_1	PHI:8646	A0A0E0S4Y7	FgLDHL2 (FGSG_16220)	5518	Fusarium graminearum	reduced virulence	Monocots	4577	Zea mays (related: maize)	Lactate dehydrogenase	43.1	33.7	7e-09	134
gene2325	Scaffold4	HD_1	PHI:4489	G4NGH0	C3HC	318829	Magnaporthe oryzae	reduced virulence	Monocots	4530	Oryza sativa (related: rice)	C3HC-Zinc finger domain-containing protein	29.9	19.2	3.4e-09	143
gene3104	Scaffold6	HD_1	PHI:6927	G4MVC5	MoRAD6	318829	Magnaporthe oryzae	reduced virulence	Monocots	4513;4530	Oryza sativa (related: rice);Hordeum vulgare (related: barley)	Ubiquitin ligase	31.9	10.1	1.1e-22	261
gene3866	Scaffold8	HD_1	PHI:7316	B8NKR0	dot1	5059	Aspergillus flavus	reduced virulence	Monocots	4577	Zea mays (related: maize)	Histone methyltransferase activity	44.9	91.8	1.2e-104	964
gene3268	Scaffold6	HD_1	PHI:2058	A7U5U4	LHS1	318829	Magnaporthe oryzae	reduced virulence	Monocots	4530	Oryza sativa (related: rice)	Endoplasmic Reticulum Chaperone	24.7	33.8	8e-24	270
gene3800	Scaffold7	HD_1	PHI:812	G4NIB5	MGG_10702	318829	Magnaporthe oryzae	reduced virulence	Monocots	4530	Oryza sativa (related: rice)	Hypothetical protein	44.3	85.2	9.7e-84	783
gene2117	Scaffold4	HD_1	PHI:6927	G4MVC5	MoRAD6	318829	Magnaporthe oryzae	reduced virulence	Monocots	4513;4530	Oryza sativa (related: rice);Hordeum vulgare (related: barley)	Ubiquitin ligase	93.3	89.4	7.3e-71	668
gene2448	Scaffold4	HD_1	PHI:7194	G5EI24	WISH	318829	Magnaporthe oryzae	reduced virulence	Monocots	4530	Oryza sativa (related: rice)	Transmembrane protein related to water wettability, infection, surface sensing and hyper-conidiation	26.6	43.9	3.1e-16	202
gene3222	Scaffold6	HD_1	PHI:2214	G4NA54	endo-1,4-beta-xylanase I [GH10 family]	318829	Magnaporthe oryzae	reduced virulence	Monocots	4513;4564	Hordeum vulgare (related: barley);Triticum (related: wheat)	Endo-beta-1,4 xylanase	44.3	58.1	2.5e-46	460
gene2748	Scaffold5	HD_1	PHI:1204	I1RC85	(Sc Cbk1)	5518	Fusarium graminearum	reduced virulence	Monocots	4564	Triticum (related: wheat)	protein kinase	54.8	83.6	2.8e-176	1583
gene2615	Scaffold5	HD_1	PHI:882	G4N3K2	MGG_04985	318829	Magnaporthe oryzae	reduced virulence	Monocots	4530	Oryza sativa (related: rice)	Hypothetical protein	30.8	47.1	2.4e-56	550
gene2646	Scaffold5	HD_1	PHI:9191	W7MG06	Fvset2 (FVEG_06937)	117187	Fusarium verticillioides	reduced virulence	Monocots	4577	Zea mays (related: maize)	Histone-lysine N-methyltransferase	49.2	59.1	2.1e-204	1828
gene2650	Scaffold5	HD_1	PHI:3896	D0E2X6	Clt-1	5503	Curvularia lunata	reduced virulence	Monocots	4577	Zea mays (related: maize)	product- a non host specific toxin known as methyl 5 (hydroxymethyl) furan 2 carboxylate (M5HF2C)	30.3	57	2.1e-17	209
gene3178	Scaffold6	HD_1	PHI:6780	G4NCS2	MoCreC	318829	Magnaporthe oryzae	reduced virulence	Monocots	4513;4530	Oryza sativa (related: rice);Hordeum vulgare (related: barley)	Catabolite repression protein	51.7	46.8	1.7e-162	1466
gene3281	Scaffold6	HD_1	PHI:6262	W7LS89	FUG1	117187	Fusarium verticillioides	reduced virulence	Monocots	4577	Zea mays (related: maize)	Role in pathogenicity and fumonisin biosynthesis	37.1	33.1	7.3e-41	417
gene3293	Scaffold6	HD_1	PHI:5068	I1S2C4	MCC	5518	Fusarium graminearum	reduced virulence	Monocots	4565	Triticum aestivum (related: bread wheat)	Encoding methylcrotonyl-CoA-carboxylase	40.1	25.7	3.4e-22	254
gene3493	Scaffold7	HD_1	PHI:6739	G4ML12	MoGls2	318829	Magnaporthe oryzae	reduced virulence	Monocots	4513;4530	Oryza sativa (related: rice);Hordeum vulgare (related: barley)	Glycoside Hydrolase	64.9	81.4	0	2727
gene3598	Scaffold7	HD_1	PHI:1008	Q09MP5	NPS6	101162	Bipolaris oryzae	reduced virulence	Monocots	4530	Oryza sativa (related: rice)	Non-ribosomal peptide synthetase	26	85.5	2.2e-70	671
gene3755	Scaffold7	HD_1	PHI:3035	I1RFM2	FgERG3A	5518	Fusarium graminearum	reduced virulence	Monocots	4565	Triticum aestivum (related: bread wheat)	C-5 sterol desaturase	46.1	97.2	9.1e-71	670
gene3758	Scaffold7	HD_1	PHI:3138	I1REF2	ELP3	5518	Fusarium graminearum	reduced virulence	Monocots	4565	Triticum aestivum (related: bread wheat)	Member of the GNAT family, is the catalytic subunit of the Elongator complex.	80.4	98.5	5.7e-281	2485
gene2344	Scaffold4	HD_1	PHI:5353	I1RIS2	Famfs1	282267	Fusarium asiaticum	reduced virulence	Monocots	4565	Triticum aestivum (related: bread wheat)	Phenamacril-resistance related gene	52.6	64.6	1.2e-57	557
gene2634	Scaffold5	HD_1	PHI:3859	B2W4L0	GLU1	45151	Pyrenophora tritici-repentis	reduced virulence	Monocots	4565	Triticum aestivum (related: bread wheat)	glucanase gene	34.9	34.8	6.7e-57	555
gene2907	Scaffold5	HD_1	PHI:6092	I1RC52	FgVps26	5518	Fusarium graminearum	reduced virulence	Monocots	4565	Triticum aestivum (related: bread wheat)	Components of retromer	83.4	95	5e-143	1293
gene2940	Scaffold5	HD_1	PHI:8912	I1S297	FgVPS20 (FGSG_10883)	5518	Fusarium graminearum	reduced virulence	Monocots	4565	Triticum aestivum (related: bread wheat)	ESCRT (Endosomal sorting complexes required for transport) protein	64.8	83.8	3.9e-48	473
gene3073	Scaffold6	HD_1	PHI:8646	A0A0E0S4Y7	FgLDHL2 (FGSG_16220)	5518	Fusarium graminearum	reduced virulence	Monocots	4577	Zea mays (related: maize)	Lactate dehydrogenase	36.2	93.3	5.1e-75	708
gene3156	Scaffold6	HD_1	PHI:6093	I1RD63	FgVps29	5518	Fusarium graminearum	reduced virulence	Monocots	4565	Triticum aestivum (related: bread wheat)	Components of retromer	45.2	45.8	6.4e-44	440
gene3486	Scaffold7	HD_1	PHI:7021	G4N2P7	MoJMJ1	318829	Magnaporthe oryzae	reduced virulence	Monocots	4530	Oryza sativa (related: rice)	Putative JmjC-domain-containing histone demethylase	51.5	75.7	0	3079
gene2027	Scaffold4	HD_1	PHI:6396	G4MR33	MoMNR2	318829	Magnaporthe oryzae	reduced virulence	Monocots	4530	Oryza sativa (related: rice)	CorA transporter	45.8	95.4	6e-186	1667
gene2250	Scaffold4	HD_1	PHI:1089	I1RFR2	FGSG_02549	5518	Fusarium graminearum	reduced virulence	Monocots	4564	Triticum (related: wheat)	Putative phosphoglycerate mutase family	35.1	41.7	4.5e-40	408
gene2398	Scaffold4	HD_1	PHI:6228	E3QNW8	KRE6	31870	Colletotrichum graminicola	reduced virulence	Monocots	4577	Zea mays (related: maize)	beta-1,6-glucan synthesis	59.4	98.2	1.2e-161	1455
gene2832	Scaffold5	HD_1	PHI:338	Q6X269	CLB2	5270	Ustilago maydis	reduced virulence	Monocots	4577	Zea mays (related: maize)	B-type Cyclin	49.6	52.5	1.3e-68	653
gene3142	Scaffold6	HD_1	PHI:1187	I1RWG6	(Sc Dbf2/Dbf20)	5518	Fusarium graminearum	reduced virulence	Monocots	4564	Triticum (related: wheat)	protein kinase	63.3	55.9	3.1e-233	2076
gene3249	Scaffold6	HD_1	PHI:3859	B2W4L0	GLU1	45151	Pyrenophora tritici-repentis	reduced virulence	Monocots	4565	Triticum aestivum (related: bread wheat)	glucanase gene	32.1	45.7	5.6e-54	529
gene3273	Scaffold6	HD_1	PHI:888	G4MUW5	MGG_01707	318829	Magnaporthe oryzae	reduced virulence	Monocots	4530	Oryza sativa (related: rice)	Hypothetical protein	56.8	88.8	7e-84	783
gene3377	Scaffold6	HD_1	PHI:789	G4NIU3	MGG_04116	318829	Magnaporthe oryzae	reduced virulence	Monocots	4530	Oryza sativa (related: rice)	Hypothetical protein	42.1	93.7	1.9e-152	1379
gene3423	Scaffold7	HD_1	PHI:2175	G4NAJ0	NMR3	318829	Magnaporthe oryzae	reduced virulence	Monocots	4530	Oryza sativa (related: rice)	Corepressor to control virulence-associated gene expression downstream of Tps1	32.2	85.6	1.3e-10	149
gene2175	Scaffold4	HD_1	PHI:9144	I1REC8	FgAP2σ (FGSG_02015)	5518	Fusarium graminearum	reduced virulence	Monocots	4565	Triticum aestivum (related: bread wheat)	Carboxylic ester hydrolase	42	90.6	1.1e-79	748
gene2253	Scaffold4	HD_1	PHI:2835	C3JXE8	RED2	5016	Bipolaris maydis	reduced virulence	Monocots	4577	Zea mays (related: maize)	Putative short chain dehydrogenase	36.3	24.8	1.1e-34	363
gene3030	Scaffold6	HD_1	PHI:2964	G7TM01	AsnB	347	Xanthomonas oryzae	reduced virulence	Monocots	4530	Oryza sativa (related: rice)	Asparagine synthetase	49.6	32.3	2.6e-143	1302
gene3126	Scaffold6	HD_1	PHI:1203	I1S050	(Sc Yck1/2/3)	5518	Fusarium graminearum	reduced virulence	Monocots	4564	Triticum (related: wheat)	protein kinase	73	100	2.8e-182	1633
gene3209	Scaffold6	HD_1	PHI:2395	I1RBM2	GzSYN1	5518	Fusarium graminearum	reduced virulence	Monocots	4513	Hordeum vulgare (related: barley)	Syntaxins	44.8	76.9	2.9e-61	589
gene3348	Scaffold6	HD_1	PHI:3924;PHI:8224;PHI:9036	I1S2J9	Fg10995;FgABC1;fgm5 (FGSG_10995)	5518	Fusarium graminearum	reduced virulence	Monocots	4513;4565;4577	Zea mays (related: maize);Hordeum vulgare (related: barley);Triticum aestivum (related: bread wheat)	ATP-binding cassette (ABC) transporter;ABC Transporter;ABC transporter	35.4	79.8	5.4e-226	2015
gene3595	Scaffold7	HD_1	PHI:1671	Q4HWE2	GzCCHC011	5518	Fusarium graminearum	reduced virulence	Monocots	4564	Triticum (related: wheat)	transcription factor	34.9	47	3.1e-118	1085
gene3677	Scaffold7	HD_1	PHI:9143	I1RBB2	FgAP2β (FGSG_00824)	5518	Fusarium graminearum	reduced virulence	Monocots	4565	Triticum aestivum (related: bread wheat)	AP-2 complex subunit beta	27.4	78.2	1.3e-63	612
gene3693	Scaffold7	HD_1	PHI:1296	I1S0Z2	GzAPSES004	5518	Fusarium graminearum	reduced virulence	Monocots	4564	Triticum (related: wheat)	transcription factor	36.4	98.8	1.7e-98	912
gene3739	Scaffold7	HD_1	PHI:4658	I1RAH1	FgHXK1	5518	Fusarium graminearum	reduced virulence	Monocots	4565	Triticum aestivum (related: bread wheat)	hexokinase	49.9	96.3	1.5e-122	1118
gene2975	Scaffold5	HD_1	PHI:5395	G4N008	MoSec62	318829	Magnaporthe oryzae	reduced virulence	Monocots	4530	Oryza sativa (related: rice)	Endoplasmic reticulum (ER) membrane transporter for precursors of secretory proteins.	51.6	96.4	1e-90	843
gene3368	Scaffold6	HD_1	PHI:7735	A0A0G4J7R2	PbCYP3	318829	Magnaporthe oryzae	reduced virulence	Monocots	4530	Oryza sativa (related: rice)	Cyclophilin	48.5	38.7	8.1e-43	430
gene3531	Scaffold7	HD_1	PHI:1216	I1RT48	FGSG_07344	5518	Fusarium graminearum	reduced virulence	Monocots	4564	Triticum (related: wheat)	protein kinase	47	62.1	1.1e-138	1260
gene3754	Scaffold7	HD_1	PHI:8049	G4MV34	Siz1	318829	Magnaporthe oryzae	reduced virulence	Monocots	4513;4530	Oryza sativa (related: rice);Hordeum vulgare (related: barley)	SUMOylation-associated protein	38.8	62.8	1e-59	577
gene2224	Scaffold4	HD_1	PHI:1167	I1RY25	NPC1	5518	Fusarium graminearum	reduced virulence	Monocots	4566	Triticum aestivum x triticum timopheevi (related: common wheat x sanduri wheat)	sterol trafficking	57.5	62.4	0	3646
gene2645	Scaffold5	HD_1	PHI:2143	G4MUF4	MoVPR	318829	Magnaporthe oryzae	reduced virulence	Monocots	4530	Oryza sativa (related: rice)	minor extracellular protease-encoding gene	69.2	81	8.2e-192	1716
gene3194	Scaffold6	HD_1	PHI:2204	G4MTF8	endo-1,4-beta-xylanase [GH10 family]	318829	Magnaporthe oryzae	reduced virulence	Monocots	4513;4564	Hordeum vulgare (related: barley);Triticum (related: wheat)	Endo-beta-1,4 xylanase	59.2	77	5.8e-102	940
gene3203	Scaffold6	HD_1	PHI:6124;PHI:5750	I1RU06	FGSG_07678;ScOrtholog_GIC1	5518	Fusarium graminearum	reduced virulence	Monocots	4565;4577	Zea mays (related: maize);Triticum aestivum (related: bread wheat)	Uncharacterized protein;-	57.8	94.5	2.1e-125	1142
gene3712	Scaffold7	HD_1	PHI:9195	M2UDZ5	cla4	5016	Bipolaris maydis	reduced virulence	Monocots	4577	Zea mays (related: maize)	PAK (p21-activated protein kinases)-like kinase	57.4	64.9	3.8e-220	1963
gene3763	Scaffold7	HD_1	PHI:3054	W7MQF2	FvHAP5	117187	Fusarium verticillioides	reduced virulence	Monocots	4577	Zea mays (related: maize)	primary and secondary metabolism	47	65.5	7.3e-48	473
gene2763	Scaffold5	HD_1	PHI:8645	I1R9K2	FgLDHL1 (FGSG_00145)	5518	Fusarium graminearum	reduced virulence	Monocots	4565	Triticum aestivum (related: bread wheat)	Lactate dehydrogenase	39.8	96	6.6e-69	655
gene2941	Scaffold5	HD_1	PHI:9222	I1RSI3	FgPEX1 (FGSG_07104)	5518	Fusarium graminearum	reduced virulence	Monocots	4565;4577	Zea mays (related: maize);Triticum aestivum (related: bread wheat)	Peroxin	28.9	46.9	1.9e-51	508
gene3345	Scaffold6	HD_1	PHI:2940	G4MV67	MoARK1	318829	Magnaporthe oryzae	reduced virulence	Monocots	4530	Oryza sativa (related: rice)	Actin-regulating kinase homologue	39.9	98.3	6.7e-152	1374
gene3378	Scaffold6	HD_1	PHI:2034	G4MZY1	MFP1	318829	Magnaporthe oryzae	reduced virulence	Monocots	4530	Oryza sativa (related: rice)	beta-oxidation	72.5	98.7	0	3413
gene2073	Scaffold4	HD_1	PHI:6227	E3QHX9	KRE5	31870	Colletotrichum graminicola	reduced virulence	Monocots	4577	Zea mays (related: maize)	beta-1,6-glucan synthesis	46.6	48.9	0	3316
gene3079	Scaffold6	HD_1	PHI:3811	G4NAT7	TDG4	318829	Magnaporthe oryzae	reduced virulence	Monocots	4513;4530	Oryza sativa (related: rice);Hordeum vulgare (related: barley)	-	30.1	86.6	8.6e-81	760
gene2138	Scaffold4	HD_1	PHI:5017	G4MVK9	MoPEX11A	318829	Magnaporthe oryzae	reduced virulence	Monocots	4530	Oryza sativa (related: rice)	Pex11 family members in peroxisomal division and pathogenicity	52.8	98.8	3.1e-69	656
gene2191	Scaffold4	HD_1	PHI:1671	Q4HWE2	GzCCHC011	5518	Fusarium graminearum	reduced virulence	Monocots	4564	Triticum (related: wheat)	transcription factor	59.4	94.1	0	2727
gene2723	Scaffold5	HD_1	PHI:1987	I1RAP2	GzZC302	5518	Fusarium graminearum	reduced virulence	Monocots	4564	Triticum (related: wheat)	transcription factor	38.3	88.4	1.2e-130	1190
gene3063	Scaffold6	HD_1	PHI:305	P0CT06	ICL1	318829	Magnaporthe oryzae	reduced virulence	Monocots	4530	Oryza sativa (related: rice)	Isocitrate lyase	45.9	45.6	9.4e-131	1192
gene3211	Scaffold6	HD_1	PHI:3914	Q0V515	Sdh1	13684	Parastagonospora nodorum	reduced virulence	Monocots	4565	Triticum aestivum (related: bread wheat)	encodes succinic semialdehyde dehydrogenase	78.4	30.1	6.8e-223	1988
gene3382	Scaffold6	HD_1	PHI:8911	I1RMR7	FgVPS36 (FGSG_05263)	5518	Fusarium graminearum	reduced virulence	Monocots	4565	Triticum aestivum (related: bread wheat)	ESCRT (Endosomal sorting complexes required for transport) protein	39.8	80.9	2.2e-64	617
gene2061	Scaffold4	HD_1	PHI:3886	W7LZA5	UBL1	117187	Fusarium verticillioides	reduced virulence	Monocots	4565;4577	Zea mays (related: maize);Triticum aestivum (related: bread wheat)	encoding a UBR-Box/RING domain E3 ubiquitin ligase	39.9	99.8	0	3508
gene2152	Scaffold4	HD_1	PHI:6927	G4MVC5	MoRAD6	318829	Magnaporthe oryzae	reduced virulence	Monocots	4513;4530	Oryza sativa (related: rice);Hordeum vulgare (related: barley)	Ubiquitin ligase	37	19.8	1.8e-23	265
gene2530	Scaffold5	HD_1	PHI:2175	G4NAJ0	NMR3	318829	Magnaporthe oryzae	reduced virulence	Monocots	4530	Oryza sativa (related: rice)	Corepressor to control virulence-associated gene expression downstream of Tps1	34.6	91.7	6.7e-45	447
gene2988	Scaffold6	HD_1	PHI:8646	A0A0E0S4Y7	FgLDHL2 (FGSG_16220)	5518	Fusarium graminearum	reduced virulence	Monocots	4577	Zea mays (related: maize)	Lactate dehydrogenase	44.3	11.3	1.8e-10	152
gene2999	Scaffold6	HD_1	PHI:5190	G4MXC5	MoPRX1	318829	Magnaporthe oryzae	reduced virulence	Monocots	4530	Oryza sativa (related: rice)	Peroxiredoxin peroxidase	78.4	97.5	2e-107	985
gene3021	Scaffold6	HD_1	PHI:1473	I1RB25	GzHMG005	5518	Fusarium graminearum	reduced virulence	Monocots	4564	Triticum (related: wheat)	transcription factor	28.1	77.1	8e-08	128
gene3127	Scaffold6	HD_1	PHI:5187	A4QVH4	MoCCP1	318829	Magnaporthe oryzae	reduced virulence	Monocots	4530	Oryza sativa (related: rice)	Class I peroxidase	59.8	100	1.4e-123	1126
gene3380	Scaffold6	HD_1	PHI:443	I1RE58	CBL1	5518	Fusarium graminearum	reduced virulence	Monocots	4565;4577	Zea mays (related: maize);Triticum aestivum (related: bread wheat)	Cystathionine beta-lyase	73.6	67.8	1.9e-184	1653
gene3575	Scaffold7	HD_1	PHI:6410;PHI:6604	I1RT81	FaCdc12(FGSG_07380);FgCdc12	5518;282267	Fusarium graminearum;Fusarium asiaticum	reduced virulence	Monocots	4565	Triticum aestivum (related: bread wheat)	Septin;cell division control protein	87.1	18.3	7.6e-187	1678
gene3605	Scaffold7	HD_1	PHI:1211	I1RRQ8	(Sc Ctk1)	5518	Fusarium graminearum	reduced virulence	Monocots	4564	Triticum (related: wheat)	protein kinase	60.5	79.1	8.9e-146	1319
gene3669	Scaffold7	HD_1	PHI:1646	I1RW28	GzWing018	5518	Fusarium graminearum	reduced virulence	Monocots	4564	Triticum (related: wheat)	transcription factor	41.2	81.2	2.2e-145	1318
gene3927	Scaffold8	HD_1	PHI:1206	I1RJM8	(Sp Prp4)	5518	Fusarium graminearum	reduced virulence	Monocots	4564	Triticum (related: wheat)	protein kinase	36	97.7	7.9e-100	924
gene4094	Scaffold8	HD_1	PHI:465	P87199	KIN2	5270	Ustilago maydis	reduced virulence	Monocots	4577	Zea mays (related: maize)	Kinesin	40.5	22.6	3e-61	594
gene4055	Scaffold8	HD_1	PHI:4602	A0A016PX00	FDB2	5518	Fusarium graminearum	reduced virulence	Monocots	4565	Triticum aestivum (related: bread wheat)	N-malonyltransferase encoding gene	73.6	97.5	0	8203
gene4072	Scaffold8	HD_1	PHI:6634;PHI:9301	G4N7U4	Modnm1 (MGG_06361);MoDnm1	318829	Magnaporthe oryzae	reduced virulence	Monocots	4530	Oryza sativa (related: rice)	Dynamin;Dynamin-A	72.8	100	0	2857
gene4719	Scaffold10	HD_1	PHI:1084	Q0UGB6	CpkC	13684	Parastagonospora nodorum	reduced virulence	Monocots	4564	Triticum (related: wheat)	Calcium/calmodulin-dependent kinase	51.5	89.7	9.1e-156	1406
gene4205	Scaffold9	HD_1	PHI:216	Q9C1C6	HDC1	5017	Bipolaris zeicola	reduced virulence	Monocots	4577	Zea mays (related: maize)	Histone deacetylase	63.3	85.5	4.2e-195	1745
gene4343	Scaffold9	HD_1	PHI:7112	G4MRH1	MoERR1	318829	Magnaporthe oryzae	reduced virulence	Monocots	4530	Oryza sativa (related: rice)	Endoplasmic reticulum retention receptor required for function and integrity of ER	68.8	84.4	2.3e-74	700
gene4348	Scaffold9	HD_1	PHI:6272	I1REC7	FgHSP90	5518	Fusarium graminearum	reduced virulence	Monocots	4565	Triticum aestivum (related: bread wheat)	Ubiquitous chaperone, heat shock protein 90	87.1	71.7	0	2942
gene5301	Scaffold12	HD_1	PHI:465	P87199	KIN2	5270	Ustilago maydis	reduced virulence	Monocots	4577	Zea mays (related: maize)	Kinesin	29.4	61.7	9.3e-55	537
gene5461	Scaffold13	HD_1	PHI:2355	I1S1X8	AMT4	5518	Fusarium graminearum	reduced virulence	Monocots	4564;4577	Zea mays (related: maize);Triticum (related: wheat)	Arginine Methyltransferase	43	98.7	6.3e-171	1537
gene5872	Scaffold14	HD_1	PHI:4096	V9MGK6	FoOCH1	5507	Fusarium oxysporum	reduced virulence	Monocots	89151	Musa x paradisiaca (related: banana)	encoding a putative a-1,6-mannosyltransferase	55.8	13.5	8.1e-126	1153
gene4960	Scaffold11	HD_1	PHI:801;PHI:8650	G4MRQ6	MGG_04621;Poyth1 (MGG_04621)	318829	Magnaporthe oryzae	reduced virulence	Monocots	4530	Oryza sativa (related: rice)	Hypothetical protein	47	47.6	1e-81	768
gene5025	Scaffold11	HD_1	PHI:445	I1RA52	NOS1	5518	Fusarium graminearum	reduced virulence	Monocots	4565;4577	Zea mays (related: maize);Triticum aestivum (related: bread wheat)	Ubiquinone oxidoreductase	81.1	98.7	8.4e-230	2043
gene3925	Scaffold8	HD_1	PHI:8909	I1RJT8	FgVPS22 (FGSG_04120)	5518	Fusarium graminearum	reduced virulence	Monocots	4565	Triticum aestivum (related: bread wheat)	ESCRT (Endosomal sorting complexes required for transport) protein	53.1	98.1	4.2e-74	698
gene4060	Scaffold8	HD_1	PHI:5353	I1RIS2	Famfs1	282267	Fusarium asiaticum	reduced virulence	Monocots	4565	Triticum aestivum (related: bread wheat)	Phenamacril-resistance related gene	41	88.9	2.5e-100	927
gene4161	Scaffold8	HD_1	PHI:784	G4NES9	MGG_00056	318829	Magnaporthe oryzae	reduced virulence	Monocots	4530	Oryza sativa (related: rice)	-	71.3	100	1.3e-101	935
gene4232	Scaffold9	HD_1	PHI:7317	G4MY65	Tpc1	318829	Magnaporthe oryzae	reduced virulence	Monocots	4513;4530	Oryza sativa (related: rice);Hordeum vulgare (related: barley)	Transcription factor for Polarity Control 1	44.7	55.9	2.3e-188	1690
gene4394	Scaffold9	HD_1	PHI:9155	I1RE18	FgPep12 (FGSG_01890)	5518	Fusarium graminearum	reduced virulence	Monocots	4565	Triticum aestivum (related: bread wheat)	t-SNARE protein	61.2	78.7	2.2e-59	571
gene4795	Scaffold10	HD_1	PHI:815	G4MRB0	MGG_04685	318829	Magnaporthe oryzae	reduced virulence	Monocots	4530	Oryza sativa (related: rice)	Hypothetical protein	33.5	59.2	6.6e-61	589
gene5760	Scaffold14	HD_1	PHI:4042	I1RGE1	spt8	5518	Fusarium graminearum	reduced virulence	Monocots	4565	Triticum aestivum (related: bread wheat)	Transcription factor	39.7	75	3.1e-76	720
gene5788	Scaffold14	HD_1	PHI:6455	G4MTI8	MoYcp4	318829	Magnaporthe oryzae	reduced virulence	Monocots	4530	Oryza sativa (related: rice)	Flavodoxin-like protein	73.1	76.4	7.7e-84	782
gene4443	Scaffold9	HD_1	PHI:5047;PHI:6635	G4N572	MoFis1	318829	Magnaporthe oryzae	reduced virulence	Monocots	4530	Oryza sativa (related: rice)	Mitochondria fission protein;Mitochondrial fission protein	74.1	95.5	2.1e-57	552
gene4514	Scaffold10	HD_1	PHI:887	G4N4U0	MGG_05174	318829	Magnaporthe oryzae	reduced virulence	Monocots	4530	Oryza sativa (related: rice)	Hypothetical protein	26.2	75.1	1.7e-06	116
gene4707	Scaffold10	HD_1	PHI:877	G4NCL5	MGG_00383	318829	Magnaporthe oryzae	reduced virulence	Monocots	4530	Oryza sativa (related: rice)	Hypothetical protein	87	98.7	2.7e-194	1736
gene4771	Scaffold10	HD_1	PHI:9142	V6RQ48	FgAP2α (FGSG_09735)	5518	Fusarium graminearum	reduced virulence	Monocots	4565	Triticum aestivum (related: bread wheat)	AP-2 complex subunit alpha	38.4	88.6	3.1e-114	1048
gene4905	Scaffold11	HD_1	PHI:296	Q7Z9J3	CZK3	135779	Cercospora zeae-maydis	reduced virulence	Monocots	4577	Zea mays (related: maize)	MAP kinase kinase kinase	34	10.8	4.1e-08	133
gene5185	Scaffold12	HD_1	PHI:2084	Q524W4	Moatg18	318829	Magnaporthe oryzae	reduced virulence	Monocots	4530	Oryza sativa (related: rice)	-	26.6	53.1	7.1e-13	172
gene5406	Scaffold12	HD_1	PHI:7134	G4MWX1	MoRab5B	318829	Magnaporthe oryzae	reduced virulence	Monocots	4513	Hordeum vulgare (related: barley)	GTP-binding protein	79.5	28	2.5e-90	842
gene4914	Scaffold11	HD_1	PHI:807	G4MNG8	MGG_06951	318829	Magnaporthe oryzae	reduced virulence	Monocots	4530	Oryza sativa (related: rice)	Hypothetical protein	63.4	100	2.5e-167	1504
gene4915	Scaffold11	HD_1	PHI:4231	G5EHM3	MoFLP1	318829	Magnaporthe oryzae	reduced virulence	Monocots	4513;4530	Oryza sativa (related: rice);Hordeum vulgare (related: barley)	fasciclin-like protein encoding gene	32.8	85.1	5.1e-39	397
gene5767	Scaffold14	HD_1	PHI:7793	G4NKK3	Momyo2 (MGG_03060)	318829	Magnaporthe oryzae	reduced virulence	Monocots	4513;4530	Oryza sativa (related: rice);Hordeum vulgare (related: barley)	Class-II myosin protein	59.6	99.5	0	6674
gene5826	Scaffold14	HD_1	PHI:1440;PHI:5574	I1SA65	GzNot002;FgNOT3	5518	Fusarium graminearum	reduced virulence	Monocots	4565;4564	Triticum aestivum (related: bread wheat);Triticum (related: wheat)	transcription factor;Diverse regulation	53.8	92.2	8.6e-150	1354
gene3971	Scaffold8	HD_1	PHI:7134	G4MWX1	MoRab5B	318829	Magnaporthe oryzae	reduced virulence	Monocots	4513	Hordeum vulgare (related: barley)	GTP-binding protein	45.7	27.1	1e-16	204
gene4029	Scaffold8	HD_1	PHI:1214	I1RN54	FGSG_07816	5518	Fusarium graminearum	reduced virulence	Monocots	4564	Triticum (related: wheat)	protein kinase	66.2	96.9	4.7e-279	2470
gene4452	Scaffold9	HD_1	PHI:9048	I1RM32	FgSpo7 (FGSG_05009)	5518	Fusarium graminearum	reduced virulence	Monocots	4565;4577	Zea mays (related: maize);Triticum aestivum (related: bread wheat)	Protein phosphatase	42.4	89.1	7.4e-74	698
gene4473	Scaffold9	HD_1	PHI:812	G4NIB5	MGG_10702	318829	Magnaporthe oryzae	reduced virulence	Monocots	4530	Oryza sativa (related: rice)	Hypothetical protein	32.6	36.4	3.7e-12	165
gene4588	Scaffold10	HD_1	PHI:9250	A0A0L0VJ47	PsRPs26	27350	Puccinia striiformis	reduced virulence	Monocots	4565	Triticum aestivum (related: bread wheat)	40S ribosomal subunit structural protein	52.5	94.4	3.4e-23	255
gene5489	Scaffold13	HD_1	PHI:3835	V6QUU6	Fgrho4	5518	Fusarium graminearum	reduced virulence	Monocots	4565	Triticum aestivum (related: bread wheat)	Rho GTPases	69.8	66	2e-93	866
gene5848	Scaffold14	HD_1	PHI:4601	K3VCL0	FDB2	101028	Fusarium pseudograminearum	reduced virulence	Monocots	4565	Triticum aestivum (related: bread wheat)	N-malonyltransferase encoding gene	35.2	30.2	2.9e-47	472
gene3938	Scaffold8	HD_1	PHI:805	G4NEF1	MGG_00124	318829	Magnaporthe oryzae	reduced virulence	Monocots	4530	Oryza sativa (related: rice)	Hypothetical protein	33.9	99.8	7.5e-51	502
gene5021	Scaffold11	HD_1	PHI:1291	I1RRX4	TOP1	5518	Fusarium graminearum	reduced virulence	Monocots	4564	Triticum (related: wheat)	Topoisomerase I required to relac supercoilded DNA	53.6	100	5.4e-246	2185
gene4396	Scaffold9	HD_1	PHI:465	P87199	KIN2	5270	Ustilago maydis	reduced virulence	Monocots	4577	Zea mays (related: maize)	Kinesin	36.9	35.8	6.2e-51	503
gene4504	Scaffold10	HD_1	PHI:2206	G4NBN8	endo-1,4-beta-xylanase precursor [GH10 family]	318829	Magnaporthe oryzae	reduced virulence	Monocots	4513;4564	Hordeum vulgare (related: barley);Triticum (related: wheat)	Endo-beta-1,4 xylanase	41.8	38.8	1.6e-72	689
gene4736	Scaffold10	HD_1	PHI:2171	G4NJD1	Peroxisomal copper amine oxidase	318829	Magnaporthe oryzae	reduced virulence	Monocots	4513;4530	Oryza sativa (related: rice);Hordeum vulgare (related: barley)	Cu-amine-oxidase	48.2	94.2	1.1e-180	1621
gene4761	Scaffold10	HD_1	PHI:2171	G4NJD1	Peroxisomal copper amine oxidase	318829	Magnaporthe oryzae	reduced virulence	Monocots	4513;4530	Oryza sativa (related: rice);Hordeum vulgare (related: barley)	Cu-amine-oxidase	38.2	89.6	2.8e-112	1031
gene5293	Scaffold12	HD_1	PHI:5186	G4MZ98	MoAPX2	318829	Magnaporthe oryzae	reduced virulence	Monocots	4530	Oryza sativa (related: rice)	Class I peroxidase	40	17.1	1.1e-39	407
gene4560	Scaffold10	HD_1	PHI:2052	G4NC11	Cdc42	318829	Magnaporthe oryzae	reduced virulence	Monocots	4530	Oryza sativa (related: rice)	actin cytoskeleton organization and cell polarity;establishment of turgor in appressoria	93.5	14.7	1.6e-99	923
gene4892	Scaffold11	HD_1	PHI:1354	I1RCM9	GzC2H014	5518	Fusarium graminearum	reduced virulence	Monocots	4564	Triticum (related: wheat)	transcription factor	37.5	24.8	6.7e-20	235
gene4063	Scaffold8	HD_1	PHI:2407	G4NCR0	MoRIM15	318829	Magnaporthe oryzae	reduced virulence	Monocots	4530	Oryza sativa (related: rice)	Response regulator homolog gene	54.5	96.7	0	4300
gene4921	Scaffold11	HD_1	PHI:5068	I1S2C4	MCC	5518	Fusarium graminearum	reduced virulence	Monocots	4565	Triticum aestivum (related: bread wheat)	Encoding methylcrotonyl-CoA-carboxylase	44	46.5	3.1e-72	686
gene5016	Scaffold11	HD_1	PHI:1205	I1RA39	(Sc CDC15)	5518	Fusarium graminearum	reduced virulence	Monocots	4564	Triticum (related: wheat)	protein kinase	42.1	23	3e-107	992
gene4478	Scaffold9	HD_1	PHI:2116;PHI:2301	B5M4A8	CHS7	318829	Magnaporthe oryzae	reduced virulence	Monocots	4513;4530	Oryza sativa (related: rice);Hordeum vulgare (related: barley)	-;Chitin Synthase	67.8	66	2.1e-267	2370
gene4518	Scaffold10	HD_1	PHI:5393	W7N216	GLX	117187	Fusarium verticillioides	reduced virulence	Monocots	4565	Triticum aestivum (related: bread wheat)	CWP2 antigen	33.3	13.3	3.4e-30	326
gene4653	Scaffold10	HD_1	PHI:4658	I1RAH1	FgHXK1	5518	Fusarium graminearum	reduced virulence	Monocots	4565	Triticum aestivum (related: bread wheat)	hexokinase	72.8	88.3	2.5e-217	1936
gene5154	Scaffold11	HD_1	PHI:7672	I1RXT3	FgLetm1	5518	Fusarium graminearum	reduced virulence	Monocots	4565	Triticum aestivum (related: bread wheat)	Mitochondrial membrane protein	59.1	89.2	2.3e-149	1350
gene5319	Scaffold12	HD_1	PHI:9481	A0A063BQI0	UvCDC2 (KDB_12816.1)	1159556	Ustilaginoidea virens	reduced virulence	Monocots	4530	Oryza sativa (related: rice)	CMGC kinase	76.2	100	4.7e-147	1328
gene4088	Scaffold8	HD_1	PHI:2117	P58371	SPM1	318829	Magnaporthe oryzae	reduced virulence	Monocots	4513;4530	Oryza sativa (related: rice);Hordeum vulgare (related: barley)	Protease activity	35.9	78.2	5.4e-42	423
gene4417	Scaffold9	HD_1	PHI:4111	G4NEE4	MoVELC	318829	Magnaporthe oryzae	reduced virulence	Monocots	4530	Oryza sativa (related: rice)	velvet genes are key regulators of a number of cellular processes, including development, pathogenicity and secondary metabolism	43.7	45.3	4.5e-39	398
gene4534	Scaffold10	HD_1	PHI:9266	V9TM92	FUM6	948311	Fusarium proliferatum	reduced virulence	Monocots	4530	Oryza sativa (related: rice)	Fumonisin C-14,C15-hydroxylase	25.7	40.8	9.8e-18	216
gene4615	Scaffold10	HD_1	PHI:3924;PHI:8224;PHI:9036	I1S2J9	Fg10995;FgABC1;fgm5 (FGSG_10995)	5518	Fusarium graminearum	reduced virulence	Monocots	4513;4565;4577	Zea mays (related: maize);Hordeum vulgare (related: barley);Triticum aestivum (related: bread wheat)	ATP-binding cassette (ABC) transporter;ABC Transporter;ABC transporter	29.2	53	4e-161	1457
gene5079	Scaffold11	HD_1	PHI:1553	I1S7F8	GzMyb017	5518	Fusarium graminearum	reduced virulence	Monocots	4564	Triticum (related: wheat)	transcription factor	65.4	83.9	9.2e-152	1370
gene5155	Scaffold12	HD_1	PHI:1772	I1S053	GzZC087	5518	Fusarium graminearum	reduced virulence	Monocots	4564	Triticum (related: wheat)	transcription factor	30.9	61.5	1.4e-30	325
gene4985	Scaffold11	HD_1	PHI:811	G4MS40	MGG_10510	318829	Magnaporthe oryzae	reduced virulence	Monocots	4530	Oryza sativa (related: rice)	Hypothetical protein	37.4	69	2e-30	321
gene5434	Scaffold13	HD_1	PHI:1177	I1RKH9	nrc-2	5518	Fusarium graminearum	reduced virulence	Monocots	4564	Triticum (related: wheat)	protein kinase	64.8	31.7	3.6e-215	1922
gene5656	Scaffold14	HD_1	PHI:1045	F9WW98	MgBcy1	1047171	Zymoseptoria tritici	reduced virulence	Monocots	4564	Triticum (related: wheat)	Protein kinase A subunit r	67.7	96.9	4.1e-165	1485
gene5927	Scaffold14	HD_1	PHI:7445	F9X7W8	Ssk1	1047171	Zymoseptoria tritici	reduced virulence	Monocots	4565	Triticum aestivum (related: bread wheat)	Two-component response regulator	57.1	54.7	7.5e-170	1529
gene3986	Scaffold8	HD_1	PHI:9143	I1RBB2	FgAP2β (FGSG_00824)	5518	Fusarium graminearum	reduced virulence	Monocots	4565	Triticum aestivum (related: bread wheat)	AP-2 complex subunit beta	69.6	98.8	0	3380
gene4089	Scaffold8	HD_1	PHI:469	Q9UW18	TOXG	5017	Bipolaris zeicola	reduced virulence	Monocots	4577	Zea mays (related: maize)	Alanine racemase	45.5	26.4	9.6e-90	839
gene4309	Scaffold9	HD_1	PHI:2211	G4MWS3	endo-1,4-beta-xylanase B [GH10 family]	318829	Magnaporthe oryzae	reduced virulence	Monocots	4513;4564	Hordeum vulgare (related: barley);Triticum (related: wheat)	Endo-beta-1,4 xylanase	46.6	16	1.1e-35	372
gene4371	Scaffold9	HD_1	PHI:1078	I1RRG0	Mes1	5518	Fusarium graminearum	reduced virulence	Monocots	4564	Triticum (related: wheat)	Homologue of Aspergillus nidulans MesA	51.5	91	1.5e-194	1741
gene4508	Scaffold10	HD_1	PHI:1441	I1RFP4	GzDDT	5518	Fusarium graminearum	reduced virulence	Monocots	4564	Triticum (related: wheat)	transcription factor	32.8	61.2	1.6e-84	793
gene4542	Scaffold10	HD_1	PHI:2058	A7U5U4	LHS1	318829	Magnaporthe oryzae	reduced virulence	Monocots	4530	Oryza sativa (related: rice)	Endoplasmic Reticulum Chaperone	24.1	64.1	1.4e-21	248
gene4678	Scaffold10	HD_1	PHI:2263	Q0U086	StuA	13684	Parastagonospora nodorum	reduced virulence	Monocots	4564	Triticum (related: wheat)	transcription factor;Cell differentiation	47.2	62.1	2.2e-109	1007
gene5062	Scaffold11	HD_1	PHI:7257	A0A068B0X0	Rs-scp-1	46012	Radopholus similis	reduced virulence	Monocots	226677	Anthurium andraeanum (related: oilcloth flower)	Serine carboxypeptidases, esophageal gland-secreted protein	36.6	29.6	4.3e-19	226
gene5515	Scaffold13	HD_1	PHI:5440	G4N1P8	ABA4	318829	Magnaporthe oryzae	reduced virulence	Monocots	4530	Oryza sativa (related: rice)	Abscisic Acid production	31.1	17.9	6.8e-11	158
gene5687	Scaffold14	HD_1	PHI:8924	I1RZR4	FgPLD1 (FGSG_09917)	5518	Fusarium graminearum	reduced virulence	Monocots	4565;4577	Zea mays (related: maize);Triticum aestivum (related: bread wheat)	Phospholipase	41.6	55.6	0	3086
gene5890	Scaffold14	HD_1	PHI:6927	G4MVC5	MoRAD6	318829	Magnaporthe oryzae	reduced virulence	Monocots	4513;4530	Oryza sativa (related: rice);Hordeum vulgare (related: barley)	Ubiquitin ligase	30.5	31.7	1.5e-16	203
gene4171	Scaffold8	HD_1	PHI:8629	G4N7U7	MoAbp1 (MGG_06358)	318829	Magnaporthe oryzae	reduced virulence	Monocots	4513;4530	Oryza sativa (related: rice);Hordeum vulgare (related: barley)	Actin-binding protein	55.1	88.2	7.5e-213	1899
gene4590	Scaffold10	HD_1	PHI:1317	I1RQE9	GzBrom002	5518	Fusarium graminearum	reduced virulence	Monocots	4564	Triticum (related: wheat)	transcription factor	46.4	75.9	8.2e-230	2047
gene4623	Scaffold10	HD_1	PHI:1464;PHI:8923	I1RMV4	GzCCAAT004;FgHLTF1 (FGSG_05304)	5518	Fusarium graminearum	reduced virulence	Monocots	4565;4564	Triticum aestivum (related: bread wheat);Triticum (related: wheat)	transcription factor;Putative histone-like transcription factor	53.9	75.7	5.2e-33	342
gene5048	Scaffold11	HD_1	PHI:2396	I1RZS5	GzSYN2	5518	Fusarium graminearum	reduced virulence	Monocots	4513	Hordeum vulgare (related: barley)	Syntaxins	43.3	80.1	3.9e-54	527
gene5330	Scaffold12	HD_1	PHI:2167	G4N1A3	EXP5	318829	Magnaporthe oryzae	reduced virulence	Monocots	4513;4530	Oryza sativa (related: rice);Hordeum vulgare (related: barley)	-	31.3	44.6	3.9e-124	1137
gene5359	Scaffold12	HD_1	PHI:367	Q697D5	MRB1	5270	Ustilago maydis	reduced virulence	Monocots	4577	Zea mays (related: maize)	Mitochondrial matrix protein	29	54	1.5e-22	256
gene5415	Scaffold12	HD_1	PHI:3924;PHI:8224;PHI:9036	I1S2J9	Fg10995;FgABC1;fgm5 (FGSG_10995)	5518	Fusarium graminearum	reduced virulence	Monocots	4513;4565;4577	Zea mays (related: maize);Hordeum vulgare (related: barley);Triticum aestivum (related: bread wheat)	ATP-binding cassette (ABC) transporter;ABC Transporter;ABC transporter	34.7	53.7	8.8e-220	1963
gene5822	Scaffold14	HD_1	PHI:8002	M3AFB7	Slt2	1873960	Pseudocercospora fijiensis	reduced virulence	Monocots	4641	Musa acuminata (related: dwarf banana)	Mitogen-activated protein kinase	81	98	1e-188	1688
gene5865	Scaffold14	HD_1	PHI:2896	N1JK84	BEC1005	34373	Blumeria graminis	reduced virulence	Monocots	4513	Hordeum vulgare (related: barley)	Effector protein	36.6	91.8	5.8e-48	473
gene4199	Scaffold9	HD_1	PHI:8695	G4N6P6	MoImd4 (MGG_03699)	318829	Magnaporthe oryzae	reduced virulence	Monocots	4530	Oryza sativa (related: rice)	Inosine-5'-monophosphate dehydrogenase	72.1	95.8	2.5e-211	1884
gene4248	Scaffold9	HD_1	PHI:8040;PHI:8047	G4MLK2	Uba2;Mouba2	318829	Magnaporthe oryzae	reduced virulence	Monocots	4513;4530	Oryza sativa (related: rice);Hordeum vulgare (related: barley)	SUMOylation-associated protein	42.2	13.3	8.9e-35	365
gene5098	Scaffold11	HD_1	PHI:2179	F8SM03	Moplaa	318829	Magnaporthe oryzae	reduced virulence	Monocots	4530	Oryza sativa (related: rice)	Phospholipase A2-activating protein	38.7	93.8	1.6e-142	1292
gene5318	Scaffold12	HD_1	PHI:8649	G4MZ21	Poalkb1 (MGG_01363)	318829	Magnaporthe oryzae	reduced virulence	Monocots	4530	Oryza sativa (related: rice)	Putative oxidoreductase	50.6	62.4	1.1e-45	453
gene5730	Scaffold14	HD_1	PHI:9517	I1S8D3	FgEch1 (FGSG_13111)	5518	Fusarium graminearum	reduced virulence	Monocots	4565	Triticum aestivum (related: bread wheat)	Enoyl-CoA hydratase	24.4	97.1	3.3e-16	199
gene4054	Scaffold8	HD_1	PHI:1182	I1S8Y9	(Sc Mec1)	5518	Fusarium graminearum	reduced virulence	Monocots	4564	Triticum (related: wheat)	protein kinase	39.3	79.5	0	3157
gene4293	Scaffold9	HD_1	PHI:4525	X5FD66	PFP1	914237	Rhynchosporium commune	reduced virulence	Monocots	4513	Hordeum vulgare (related: barley)	Encoding an Epc-N Domain-Containing Protein	42.6	86.3	7.3e-212	1892
gene4335	Scaffold9	HD_1	PHI:5068	I1S2C4	MCC	5518	Fusarium graminearum	reduced virulence	Monocots	4565	Triticum aestivum (related: bread wheat)	Encoding methylcrotonyl-CoA-carboxylase	51.5	66.4	8.2e-43	428
gene4393	Scaffold9	HD_1	PHI:9155	I1RE18	FgPep12 (FGSG_01890)	5518	Fusarium graminearum	reduced virulence	Monocots	4565	Triticum aestivum (related: bread wheat)	t-SNARE protein	55	97.4	6.8e-32	331
gene4538	Scaffold10	HD_1	PHI:893	G4NL37	MGG_02986	318829	Magnaporthe oryzae	reduced virulence	Monocots	4530	Oryza sativa (related: rice)	Hypothetical protein	53.4	71.5	0	3185
gene5216	Scaffold12	HD_1	PHI:799	G4N7R4	MGG_03530	318829	Magnaporthe oryzae	reduced virulence	Monocots	4530	Oryza sativa (related: rice)	Hypothetical protein	30.5	21.6	4.6e-38	394
gene5241	Scaffold12	HD_1	PHI:6122;PHI:5741	I1RR94	FGSG_06610;ScOrtholog_YKL153W	5518	Fusarium graminearum	reduced virulence	Monocots	4565;4577	Zea mays (related: maize);Triticum aestivum (related: bread wheat)	Uncharacterized protein;-	44.4	62.3	3.9e-121	1108
gene5271	Scaffold12	HD_1	PHI:3257	G4MU34	MoIlv1	318829	Magnaporthe oryzae	reduced virulence	Monocots	4530	Oryza sativa (related: rice)	Threonine deaminase	63	97.6	1.1e-198	1775
gene5835	Scaffold14	HD_1	PHI:9055	G5EHZ3	MoIVD (MGG_02540)	318829	Magnaporthe oryzae	reduced virulence	Monocots	4513;4530	Oryza sativa (related: rice);Hordeum vulgare (related: barley)	Isovaleryl CoA dehydrogenase	66.1	28.5	3.5e-140	1274
gene5948	Scaffold15	HD_1	PHI:6122;PHI:5741	I1RR94	FGSG_06610;ScOrtholog_YKL153W	5518	Fusarium graminearum	reduced virulence	Monocots	4565;4577	Zea mays (related: maize);Triticum aestivum (related: bread wheat)	Uncharacterized protein;-	55.2	97.6	1.8e-195	1748
gene5929	Scaffold14	HD_1	PHI:6409	I1RYH0	FgCdc11	5518	Fusarium graminearum	reduced virulence	Monocots	4565	Triticum aestivum (related: bread wheat)	cell division control protein	81.6	96.5	1.3e-175	1575
gene5998	Scaffold15	HD_1	PHI:9223	I1RSG0	FgPEX10 (FGSG_07078)	5518	Fusarium graminearum	reduced virulence	Monocots	4565;4577	Zea mays (related: maize);Triticum aestivum (related: bread wheat)	Peroxin	43.5	44	6.5e-58	562
gene5956	Scaffold15	HD_1	PHI:444;PHI:1292;PHI:1320;PHI:9174	I1RD66	ZIF1;FgTfmI (FGSG_01555)	5518	Fusarium graminearum	reduced virulence	Monocots	4564;4565;4577	Zea mays (related: maize);Triticum aestivum (related: bread wheat);Triticum (related: wheat)	transcription factor;b-ZIP transcription factor unique to filamentous ascomycetes;b-ZIP transcription factor	39.7	89.6	6.3e-51	500
gene6081	Scaffold15	HD_1	PHI:6348;PHI:8233	G4MTN1	MoPmt2;MoPmt2 (MGG_07190)	318829	Magnaporthe oryzae	reduced virulence	Monocots	4513;4530	Oryza sativa (related: rice);Hordeum vulgare (related: barley)	Dolichyl-phosphate-mannose-protein mannosyltransferase;O?Mannosyltransferase	67.8	100	2.7000000000013E-312	2756
gene6114	Scaffold15	HD_1	PHI:6095	I1REC4	FgVps5	5518	Fusarium graminearum	reduced virulence	Monocots	4565	Triticum aestivum (related: bread wheat)	Components of retromer	58.7	94	8.2e-180	1613
gene6271	Scaffold16	HD_1	PHI:2165	G4N3R9	PTH11	318829	Magnaporthe oryzae	reduced virulence	Monocots	4513;4530	Oryza sativa (related: rice);Hordeum vulgare (related: barley)	-	31.3	65.6	1.8e-31	332
gene6290	Scaffold16	HD_1	PHI:3859	B2W4L0	GLU1	45151	Pyrenophora tritici-repentis	reduced virulence	Monocots	4565	Triticum aestivum (related: bread wheat)	glucanase gene	41.4	92.7	1.6e-80	755
gene6458	Scaffold17	HD_1	PHI:4231	G5EHM3	MoFLP1	318829	Magnaporthe oryzae	reduced virulence	Monocots	4513;4530	Oryza sativa (related: rice);Hordeum vulgare (related: barley)	fasciclin-like protein encoding gene	35.5	70.4	1.5e-39	402
gene6513	Scaffold18	HD_1	PHI:8588	G4NH84	Moppe1	318829	Magnaporthe oryzae	reduced virulence	Monocots	4513;4530	Oryza sativa (related: rice);Hordeum vulgare (related: barley)	Serine/threonine-protein phosphatase	65	95.9	1.3e-158	1429
gene6524	Scaffold18	HD_1	PHI:8648	G4MSY9	Poime4 (MGG_01492)	318829	Magnaporthe oryzae	reduced virulence	Monocots	4530	Oryza sativa (related: rice)	Hypothetical protein	27.2	14.5	3e-24	276
gene6539	Scaffold18	HD_1	PHI:2084	Q524W4	Moatg18	318829	Magnaporthe oryzae	reduced virulence	Monocots	4530	Oryza sativa (related: rice)	-	49.4	91.8	9.4e-106	973
gene6609	Scaffold18	HD_1	PHI:6135;PHI:6636	A4RJV3	MoMdv1;PEF1	318829	Magnaporthe oryzae	reduced virulence	Monocots	4513;4530	Oryza sativa (related: rice);Hordeum vulgare (related: barley)	Mitochondrial division protein	54.1	61.4	4.1e-170	1531
gene6654	Scaffold19	HD_1	PHI:744	I1RFM6	ADE5	5518	Fusarium graminearum	reduced virulence	Monocots	4513	Hordeum vulgare (related: barley)	Phosphoribosylamine-glycine ligase	53.7	29.4	7.1e-54	527
gene6031	Scaffold15	HD_1	PHI:4601	K3VCL0	FDB2	101028	Fusarium pseudograminearum	reduced virulence	Monocots	4565	Triticum aestivum (related: bread wheat)	N-malonyltransferase encoding gene	34.6	17.8	5.4e-10	148
gene7529	Scaffold26	HD_1	PHI:860	Q5EMY3	MSP1	318829	Magnaporthe oryzae	reduced virulence	Monocots	4513;4530	Oryza sativa (related: rice);Hordeum vulgare (related: barley)	Small secreted protein	48.1	99	1.8e-95	884
gene6041	Scaffold15	HD_1	PHI:9222	I1RSI3	FgPEX1 (FGSG_07104)	5518	Fusarium graminearum	reduced virulence	Monocots	4565;4577	Zea mays (related: maize);Triticum aestivum (related: bread wheat)	Peroxin	49.8	99.6	0	2842
gene5939	Scaffold14	HD_1	PHI:1647	I1RWA9	GzWing019	5518	Fusarium graminearum	reduced virulence	Monocots	4564	Triticum (related: wheat)	transcription factor	51.3	99.7	0	2840
gene6158	Scaffold16	HD_1	PHI:893	G4NL37	MGG_02986	318829	Magnaporthe oryzae	reduced virulence	Monocots	4530	Oryza sativa (related: rice)	Hypothetical protein	25.7	21.7	1.6e-16	208
gene6203	Scaffold16	HD_1	PHI:1006	I1RXX1	HMR1	5518	Fusarium graminearum	reduced virulence	Monocots	4564	Triticum (related: wheat)	HMG-CoA Reductase	58.6	48.8	0	3183
gene6770	Scaffold20	HD_1	PHI:1180	I1RS32	(Sc Sat4)	5518	Fusarium graminearum	reduced virulence	Monocots	4564	Triticum (related: wheat)	protein kinase	57.9	99.6	6.5e-156	1406
gene6035	Scaffold15	HD_1	PHI:1181	I1RNY7	(Sc Kic1)	5518	Fusarium graminearum	reduced virulence	Monocots	4564	Triticum (related: wheat)	protein kinase	49.3	98.8	6.5e-159	1433
gene7345	Scaffold24	HD_1	PHI:8001	M3AVQ5	Fus3	1873960	Pseudocercospora fijiensis	reduced virulence	Monocots	4641	Musa acuminata (related: dwarf banana)	Mitogen-activated protein kinase	96.9	99.7	1.2e-201	1799
gene7797	Scaffold31	HD_1	PHI:1193	I1RGD6	(Sc Sky1)	5518	Fusarium graminearum	reduced virulence	Monocots	4564	Triticum (related: wheat)	protein kinase	37.9	13.4	5.9e-28	306
gene6137	Scaffold15	HD_1	PHI:1075;PHI:2126	C5J0G7	STE12;MGSTE12p	1047171	Zymoseptoria tritici	reduced virulence	Monocots	4564	Triticum (related: wheat)	Transcription factor;-	36.8	22.2	1e-07	127
gene6315	Scaffold17	HD_1	PHI:7223	P0CT09	Moend3	318829	Magnaporthe oryzae	reduced virulence	Monocots	4513;4530	Oryza sativa (related: rice);Hordeum vulgare (related: barley)	Actin cytoskeleton-regulatory complex protein	44.9	5.5	4.1e-11	161
gene6391	Scaffold17	HD_1	PHI:2095	G4MXG4	Calcium-transporting ATPase 3	318829	Magnaporthe oryzae	reduced virulence	Monocots	4513;4564	Hordeum vulgare (related: barley);Triticum (related: wheat)	Ca2+ pump	69.9	49.3	8.6e-169	1519
gene7070	Scaffold22	HD_1	PHI:1915	I1RSL0	GzZC230	5518	Fusarium graminearum	reduced virulence	Monocots	4564	Triticum (related: wheat)	transcription factor	44.1	36.1	6.4e-101	936
gene6479	Scaffold17	HD_1	PHI:6122;PHI:5741	I1RR94	FGSG_06610;ScOrtholog_YKL153W	5518	Fusarium graminearum	reduced virulence	Monocots	4565;4577	Zea mays (related: maize);Triticum aestivum (related: bread wheat)	Uncharacterized protein;-	57.8	85.1	1e-205	1837
gene7062	Scaffold22	HD_1	PHI:9302	G4N536	Mofzo1 (MGG_05209)	318829	Magnaporthe oryzae	reduced virulence	Monocots	4530	Oryza sativa (related: rice)	Transmembrane GTPase	53	99.1	2.5e-246	2188
gene6239	Scaffold16	HD_1	PHI:785	G4NIS9	MGG_04128	318829	Magnaporthe oryzae	reduced virulence	Monocots	4530	Oryza sativa (related: rice)	Hypothetical protein	38.1	79.2	1.7e-83	782
gene6299	Scaffold16	HD_1	PHI:881	G4MS58	MGG_04556	318829	Magnaporthe oryzae	reduced virulence	Monocots	4530	Oryza sativa (related: rice)	Hypothetical protein	30	88.2	2.2e-31	331
gene6665	Scaffold19	HD_1	PHI:9266	V9TM92	FUM6	948311	Fusarium proliferatum	reduced virulence	Monocots	4530	Oryza sativa (related: rice)	Fumonisin C-14,C15-hydroxylase	27.1	51.1	6.5e-11	156
gene7476	Scaffold26	HD_1	PHI:785	G4NIS9	MGG_04128	318829	Magnaporthe oryzae	reduced virulence	Monocots	4530	Oryza sativa (related: rice)	Hypothetical protein	61.7	50.5	4.4e-188	1686
gene6444	Scaffold17	HD_1	PHI:1384	I1RSD5	GzC2H047	5518	Fusarium graminearum	reduced virulence	Monocots	4564	Triticum (related: wheat)	transcription factor	65.8	39.5	8.1e-50	490
gene6595	Scaffold18	HD_1	PHI:4165	M1RXP4	ALG3	318829	Magnaporthe oryzae	reduced virulence	Monocots	4513;4530	Oryza sativa (related: rice);Hordeum vulgare (related: barley)	encodes an a-1,3-mannosyltransferase for protein N-glycosylation of effectors	53.4	14.4	5e-106	982
gene6612	Scaffold18	HD_1	PHI:7134	G4MWX1	MoRab5B	318829	Magnaporthe oryzae	reduced virulence	Monocots	4513	Hordeum vulgare (related: barley)	GTP-binding protein	46.1	50.2	1.2e-25	280
gene7402	Scaffold25	HD_1	PHI:9145	Q4ICG5	FgAP2mu (FGSG_05093)	5518	Fusarium graminearum	reduced virulence	Monocots	4565	Triticum aestivum (related: bread wheat)	AP-2 complex subunit sigma	79.4	99.4	5.8e-66	626
gene7655	Scaffold28	HD_1	PHI:8039;PHI:8046	G4MUG1	Aos1;Moaos1	318829	Magnaporthe oryzae	reduced virulence	Monocots	4513;4530	Oryza sativa (related: rice);Hordeum vulgare (related: barley)	SUMOylation-associated protein	22.6	25.3	6.4e-13	177
gene6033	Scaffold15	HD_1	PHI:177	Q9UVG2	ODC	13684	Parastagonospora nodorum	reduced virulence	Monocots	4564	Triticum (related: wheat)	Ornithine decarboxylase	69.4	99.8	7.5e-180	1612
gene6205	Scaffold16	HD_1	PHI:465	P87199	KIN2	5270	Ustilago maydis	reduced virulence	Monocots	4577	Zea mays (related: maize)	Kinesin	39	33.3	1.7e-52	517
gene7162	Scaffold22	HD_1	PHI:2128	G4N2B2	MoHox1	318829	Magnaporthe oryzae	reduced virulence	Monocots	4530	Oryza sativa (related: rice)	-	51.1	80.7	1.1e-140	1276
gene7268	Scaffold23	HD_1	PHI:1063	Q2Q466	MNH6	318829	Magnaporthe oryzae	reduced virulence	Monocots	4513;4530	Oryza sativa (related: rice);Hordeum vulgare (related: barley)	nonhistone protein containing an HMG1 box	70.6	95.3	1.1e-33	346
gene6166	Scaffold16	HD_1	PHI:1193	I1RGD6	(Sc Sky1)	5518	Fusarium graminearum	reduced virulence	Monocots	4564	Triticum (related: wheat)	protein kinase	72.2	28	2.8e-220	1966
gene6257	Scaffold16	HD_1	PHI:1967;PHI:9358	I1RB16	Fgleu3 (FGSG_00719);GzZC282	5518	Fusarium graminearum	reduced virulence	Monocots	4565;4564	Triticum aestivum (related: bread wheat);Triticum (related: wheat)	transcription factor;Zn(2)-C6 fungal-type domain-containing protein	42	26	1.1e-123	1134
gene7236	Scaffold23	HD_1	PHI:9517	I1S8D3	FgEch1 (FGSG_13111)	5518	Fusarium graminearum	reduced virulence	Monocots	4565	Triticum aestivum (related: bread wheat)	Enoyl-CoA hydratase	67.2	92.9	6.6e-100	921
gene7418	Scaffold25	HD_1	PHI:5366	G4N6P2	MoSyn8	318829	Magnaporthe oryzae	reduced virulence	Monocots	4513;4530	Oryza sativa (related: rice);Hordeum vulgare (related: barley)	Qc-SNARE protein homolog, also plays important roles in growth, conidiation, and pathogenicity.	45	97.5	8.6e-49	480
gene7547	Scaffold26	HD_1	PHI:7133	G4N8I6	MoRab5A	318829	Magnaporthe oryzae	reduced virulence	Monocots	4530	Oryza sativa (related: rice)	Vacuolar protein sorting-associated protein	62.9	100	9.9e-67	634
gene7879	Scaffold33	HD_1	PHI:7717	I1S0H5	FgOXP1	5518	Fusarium graminearum	reduced virulence	Monocots	4565	Triticum aestivum (related: bread wheat)	5-Oxoprolinase	73.5	69.1	0	4832
gene6428	Scaffold17	HD_1	PHI:2117	P58371	SPM1	318829	Magnaporthe oryzae	reduced virulence	Monocots	4513;4530	Oryza sativa (related: rice);Hordeum vulgare (related: barley)	Protease activity	60.4	98.8	7.4e-179	1604
gene6661	Scaffold19	HD_1	PHI:7446	F9XHT2	Myco4	1047171	Zymoseptoria tritici	reduced virulence	Monocots	4565	Triticum aestivum (related: bread wheat)	Phosphoribosylamine-glycine ligase	62.3	99.5	2.1e-155	1401
gene6877	Scaffold20	HD_1	PHI:1185	I1S0J9	(Sc Swe1)	5518	Fusarium graminearum	reduced virulence	Monocots	4564	Triticum (related: wheat)	protein kinase	43.9	41.6	3.1e-99	920
gene7069	Scaffold22	HD_1	PHI:338	Q6X269	CLB2	5270	Ustilago maydis	reduced virulence	Monocots	4577	Zea mays (related: maize)	B-type Cyclin	48.8	45.3	2.3e-70	669
gene7071	Scaffold22	HD_1	PHI:405	Q9C2Y4	PDE1	318829	Magnaporthe oryzae	reduced virulence	Monocots	4530	Oryza sativa (related: rice)	aminophospholipid translocase;Tagged	46	82.7	0	2843
gene7209	Scaffold23	HD_1	PHI:2034	G4MZY1	MFP1	318829	Magnaporthe oryzae	reduced virulence	Monocots	4530	Oryza sativa (related: rice)	beta-oxidation	34.7	67.8	6.6e-23	257
gene6141	Scaffold15	HD_1	PHI:1343	I1RAF0	GzC2H003	5518	Fusarium graminearum	reduced virulence	Monocots	4564	Triticum (related: wheat)	transcription factor	46	50.3	5.4e-42	423
gene6173	Scaffold16	HD_1	PHI:1334	I1RZI7	GzbZIP016	5518	Fusarium graminearum	reduced virulence	Monocots	4564	Triticum (related: wheat)	transcription factor	37.9	73.7	7.3e-21	239
gene6616	Scaffold19	HD_1	PHI:7149	G4MSK7	Moglo3	318829	Magnaporthe oryzae	reduced virulence	Monocots	4513;4530	Oryza sativa (related: rice);Hordeum vulgare (related: barley)	Arf GTPase-activating protein	67.5	95.5	9.5e-168	1508
gene7715	Scaffold29	HD_1	PHI:790	G4MUI1	MGG_07259	318829	Magnaporthe oryzae	reduced virulence	Monocots	4530	Oryza sativa (related: rice)	Hypothetical protein	32.5	21	2.1e-15	196
gene7823	Scaffold31	HD_1	PHI:6223	G4NAJ8	MoYvh1	318829	Magnaporthe oryzae	reduced virulence	Monocots	4530	Oryza sativa (related: rice)	Protein Phosphatase	38.3	96.4	1.3e-66	634
gene7843	Scaffold32	HD_1	PHI:7123	A0A098DK45	Fgvps39	5518	Fusarium graminearum	reduced virulence	Monocots	4565;4577	Zea mays (related: maize);Triticum aestivum (related: bread wheat)	Involved in vesicle trafficking from early or late endosomes to vacuoles	46	97.5	5e-240	2134
gene7860	Scaffold32	HD_1	PHI:1293;PHI:3853	I1RK32	FgSWI6;GzAPSES001	5518	Fusarium graminearum	reduced virulence	Monocots	4565;4564	Triticum aestivum (related: bread wheat);Triticum (related: wheat)	transcription factor;transcription cofactor	42.4	59.9	3.7e-136	1239
gene6245	Scaffold16	HD_1	PHI:890	G4MPA8	MGG_07015	318829	Magnaporthe oryzae	reduced virulence	Monocots	4530	Oryza sativa (related: rice)	Hypothetical protein	40.9	94.7	3e-110	1013
gene6329	Scaffold17	HD_1	PHI:1169;PHI:1172	I1RKC4	HDF2	5518	Fusarium graminearum	reduced virulence	Monocots	4564	Triticum (related: wheat)	ClassII Histone Deacetylase	43.1	37.9	1.2e-159	1443
gene6430	Scaffold17	HD_1	PHI:6135;PHI:6636	A4RJV3	MoMdv1;PEF1	318829	Magnaporthe oryzae	reduced virulence	Monocots	4513;4530	Oryza sativa (related: rice);Hordeum vulgare (related: barley)	Mitochondrial division protein	24	49.3	1.7e-19	231
gene6621	Scaffold19	HD_1	PHI:3914	Q0V515	Sdh1	13684	Parastagonospora nodorum	reduced virulence	Monocots	4565	Triticum aestivum (related: bread wheat)	encodes succinic semialdehyde dehydrogenase	47.8	30.8	9.8e-129	1176
gene6657	Scaffold19	HD_1	PHI:1075;PHI:2126	C5J0G7	STE12;MGSTE12p	1047171	Zymoseptoria tritici	reduced virulence	Monocots	4564	Triticum (related: wheat)	Transcription factor;-	63	99.9	8e-237	2105
gene7464	Scaffold26	HD_1	PHI:1772	I1S053	GzZC087	5518	Fusarium graminearum	reduced virulence	Monocots	4564	Triticum (related: wheat)	transcription factor	41.4	88.1	9e-22	244
gene7700	Scaffold29	HD_1	PHI:1772	I1S053	GzZC087	5518	Fusarium graminearum	reduced virulence	Monocots	4564	Triticum (related: wheat)	transcription factor	36.6	35	4e-43	435
gene6197	Scaffold16	HD_1	PHI:812	G4NIB5	MGG_10702	318829	Magnaporthe oryzae	reduced virulence	Monocots	4530	Oryza sativa (related: rice)	Hypothetical protein	34.7	39.3	5.5e-64	616
gene7730	Scaffold29	HD_1	PHI:8041;PHI:8048	G4ND54	Ubc9;Moubc9	318829	Magnaporthe oryzae	reduced virulence	Monocots	4513;4530	Oryza sativa (related: rice);Hordeum vulgare (related: barley)	SUMOylation-associated protein	78.3	100	8.4e-78	728
gene6124	Scaffold15	HD_1	PHI:882	G4N3K2	MGG_04985	318829	Magnaporthe oryzae	reduced virulence	Monocots	4530	Oryza sativa (related: rice)	Hypothetical protein	32.7	94.1	8.4e-87	812
gene6828	Scaffold20	HD_1	PHI:1193	I1RGD6	(Sc Sky1)	5518	Fusarium graminearum	reduced virulence	Monocots	4564	Triticum (related: wheat)	protein kinase	36.9	35.3	2e-28	306
gene7016	Scaffold21	HD_1	PHI:4096	V9MGK6	FoOCH1	5507	Fusarium oxysporum	reduced virulence	Monocots	89151	Musa x paradisiaca (related: banana)	encoding a putative a-1,6-mannosyltransferase	29.3	28.2	1.1e-34	363
gene7077	Scaffold22	HD_1	PHI:2715	I1RNL3	PEX6	5518	Fusarium graminearum	reduced virulence	Monocots	4565	Triticum aestivum (related: bread wheat)	Peroxisomal biogenesis factor 6	34.8	59.1	7.1e-75	709
gene6554	Scaffold18	HD_1	PHI:2418;PHI:2419	I1RKF3	CID1	5518	Fusarium graminearum	reduced virulence	Monocots	4564;4577	Zea mays (related: maize);Triticum (related: wheat)	C-type cyclins	47.5	98.7	7e-81	757
gene5936	Scaffold14	HD_1	PHI:800	G4MZS7	MGG_13324	318829	Magnaporthe oryzae	reduced virulence	Monocots	4530	Oryza sativa (related: rice)	Hypothetical protein	32.3	39.8	1.4e-53	527
gene7543	Scaffold26	HD_1	PHI:743	I1RE63	ARG2	5518	Fusarium graminearum	reduced virulence	Monocots	4513	Hordeum vulgare (related: barley)	Acetylglutamate synthase	38.5	97.9	1e-100	931
gene6653	Scaffold19	HD_1	PHI:1643	I1RS37	GzWing015	5518	Fusarium graminearum	reduced virulence	Monocots	4564	Triticum (related: wheat)	transcription factor	33.6	99	5.1e-67	641
gene7567	Scaffold27	HD_1	PHI:2325;PHI:2502;PHI:5724	I1RM09	FgTep1p;ScOrtholog_TEP1;TEP1	5518	Fusarium graminearum	reduced virulence	Monocots	4565;4564	Triticum aestivum (related: bread wheat);Triticum (related: wheat)	Uncharacterized protein;-;Tensin-like phosphatase 1	49.2	61.3	8.6e-94	871
gene7803	Scaffold31	HD_1	PHI:872	G4N9G6	MGG_03284	318829	Magnaporthe oryzae	reduced virulence	Monocots	4530	Oryza sativa (related: rice)	Hypothetical protein	29.7	94	9e-90	838
gene7855	Scaffold32	HD_1	PHI:3037	I1RE80	FgERG5A	5518	Fusarium graminearum	reduced virulence	Monocots	4565	Triticum aestivum (related: bread wheat)	cytochrome P450 61	64.4	99.8	7.2e-206	1837
gene6871	Scaffold20	HD_1	PHI:4041	I1RMA5	spt3	5518	Fusarium graminearum	reduced virulence	Monocots	4565	Triticum aestivum (related: bread wheat)	Transcription factor	62.3	82.7	7.9e-95	878
gene6241	Scaffold16	HD_1	PHI:803	G4MRP7	MGG_04629	318829	Magnaporthe oryzae	reduced virulence	Monocots	4530	Oryza sativa (related: rice)	Hypothetical protein	44.3	56.8	2.1e-195	1751
gene6890	Scaffold20	HD_1	PHI:4491	G4MRB4	SHM	318829	Magnaporthe oryzae	reduced virulence	Monocots	4530	Oryza sativa (related: rice)	Serine hydroxymethyltransferase	69.8	76.2	1e-198	1776
gene6380	Scaffold17	HD_1	PHI:2175	G4NAJ0	NMR3	318829	Magnaporthe oryzae	reduced virulence	Monocots	4530	Oryza sativa (related: rice)	Corepressor to control virulence-associated gene expression downstream of Tps1	36.5	29.4	4.4e-44	444
gene7011	Scaffold21	HD_1	PHI:2171	G4NJD1	Peroxisomal copper amine oxidase	318829	Magnaporthe oryzae	reduced virulence	Monocots	4513;4530	Oryza sativa (related: rice);Hordeum vulgare (related: barley)	Cu-amine-oxidase	36.4	51.9	3.2e-105	972
gene7150	Scaffold22	HD_1	PHI:6634;PHI:9301	G4N7U4	Modnm1 (MGG_06361);MoDnm1	318829	Magnaporthe oryzae	reduced virulence	Monocots	4530	Oryza sativa (related: rice)	Dynamin;Dynamin-A	32.5	46	1.6e-48	482
gene7695	Scaffold29	HD_1	PHI:5191	G4N1N6	TPX1	318829	Magnaporthe oryzae	reduced virulence	Monocots	4530	Oryza sativa (related: rice)	Peroxiredoxin peroxidase	44.2	98.8	1.1e-44	444
gene6832	Scaffold20	HD_1	PHI:6928	G4NE79	MoBRE1	318829	Magnaporthe oryzae	reduced virulence	Monocots	4513;4530	Oryza sativa (related: rice);Hordeum vulgare (related: barley)	Ubiquitin ligase	37.9	98.3	6.1e-115	1054
gene7078	Scaffold22	HD_1	PHI:1074;PHI:2125	C6K2F1	MGSTE50p;STE50	1047171	Zymoseptoria tritici	reduced virulence	Monocots	4564	Triticum (related: wheat)	-;MAP kinase scaffolding protein	48.6	88.6	1.2e-107	990
gene6546	Scaffold18	HD_1	PHI:3315	G4MT41	conx1	318829	Magnaporthe oryzae	reduced virulence	Monocots	4530	Oryza sativa (related: rice)	Zn2Cys6 transcription factors	24.3	19.5	1.7e-07	129
gene6778	Scaffold20	HD_1	PHI:6395	G4MV40	MoALR2	318829	Magnaporthe oryzae	reduced virulence	Monocots	4530	Oryza sativa (related: rice)	CorA transporter	46	98	5.9e-138	1252
gene6886	Scaffold20	HD_1	PHI:5190	G4MXC5	MoPRX1	318829	Magnaporthe oryzae	reduced virulence	Monocots	4530	Oryza sativa (related: rice)	Peroxiredoxin peroxidase	63.5	36.3	4.5e-79	744
gene6460	Scaffold17	HD_1	PHI:6615	G4MU60	Mocapn4	318829	Magnaporthe oryzae	reduced virulence	Monocots	4513;4530	Oryza sativa (related: rice);Hordeum vulgare (related: barley)	Calpain	60.4	38.6	1.1e-63	611
gene6924	Scaffold21	HD_1	PHI:3831	V6RR76	Fgrac1	5518	Fusarium graminearum	reduced virulence	Monocots	4565	Triticum aestivum (related: bread wheat)	Rho GTPases	87.9	99	9.9e-100	918
gene6495	Scaffold18	HD_1	PHI:8538	G4NFA2	MoSNF7 (MGG_04174)	318829	Magnaporthe oryzae	reduced virulence	Monocots	4513;4530	Oryza sativa (related: rice);Hordeum vulgare (related: barley)	SNF7 family protein involved in endocytosis and autophagy	36.3	48.2	3.4e-51	505
gene7161	Scaffold22	HD_1	PHI:893	G4NL37	MGG_02986	318829	Magnaporthe oryzae	reduced virulence	Monocots	4530	Oryza sativa (related: rice)	Hypothetical protein	29	34	8.7e-67	642
gene7195	Scaffold23	HD_1	PHI:8752	G4MRX0	RHO2 (MGG_02457)	318829	Magnaporthe oryzae	reduced virulence	Monocots	4530	Oryza sativa (related: rice)	Rho GTPase	79.8	99.5	1.3e-91	848
gene7232	Scaffold23	HD_1	PHI:2134	G4N0U1	MoHox5	318829	Magnaporthe oryzae	reduced virulence	Monocots	4530	Oryza sativa (related: rice)	-	31.3	84.1	6.9e-34	354
gene7424	Scaffold25	HD_1	PHI:3996	I1RZL3	FgFim	5518	Fusarium graminearum	reduced virulence	Monocots	4565	Triticum aestivum (related: bread wheat)	Fimbrin is a cytoskeletal protein associated with microfilament core bundles in microvilli, microspikes, stereocilia, membrane ruffles, and cell-substratum attachment sites.	80.1	99.7	4.4e-298	2633
gene7489	Scaffold26	HD_1	PHI:3837	N4XMB0	Sre1	5016	Bipolaris maydis	reduced virulence	Monocots	4577	Zea mays (related: maize)	iron-sensitive transcription factor	42	77.9	2.6e-73	694
gene7570	Scaffold27	HD_1	PHI:1097	I1RE92	FGSG_01974	5518	Fusarium graminearum	reduced virulence	Monocots	4564	Triticum (related: wheat)	Similar to HET-C2 glycolipid transfer protein	60.9	98.5	2.1e-68	648
gene7726	Scaffold29	HD_1	PHI:2432	I1RKA4	FgRgsA	5518	Fusarium graminearum	reduced virulence	Monocots	4564	Triticum (related: wheat)	Regulators of G protein	41.3	38.1	6.4e-24	266
gene7569	Scaffold27	HD_1	PHI:9353	G4N5B0	leu2A (MGG_05223)	318829	Magnaporthe oryzae	reduced virulence	Monocots	4513;4530	Hordeum vulgare (related: barley);Oryza sativa (related: rice)	3-Isopropylmalate dehydrogenase	32.1	62.6	1.9e-33	350
gene7725	Scaffold29	HD_1	PHI:784	G4NES9	MGG_00056	318829	Magnaporthe oryzae	reduced virulence	Monocots	4530	Oryza sativa (related: rice)	-	61.4	27.9	3.2e-18	216
gene7821	Scaffold31	HD_1	PHI:1422	I1S1B7	GzC2H090	5518	Fusarium graminearum	reduced virulence	Monocots	4564	Triticum (related: wheat)	transcription factor	60.8	73.6	3.2e-64	612
gene0795	Scaffold2	HD_1	PHI:7150	J4VXB0	eca1	176275	Beauveria bassiana	reduced virulence	Moths	7137	Galleria mellonella (related: greater wax moth)	Calcium transporting ATPase	73.4	100	0	3642
gene1556	Scaffold3	HD_1	PHI:2357	E2EAF6	CYP52X1	176275	Beauveria bassiana	reduced virulence	Moths	7137	Galleria mellonella (related: greater wax moth)	Fatty Acid Hydroxylase Activity;Cytochrome P450 Subfamily	31.4	17.6	6.2e-17	210
gene1887	Scaffold3	HD_1	PHI:7152	J4KMX0	pmcB	176275	Beauveria bassiana	reduced virulence	Moths	7137	Galleria mellonella (related: greater wax moth)	Calcium transporting ATPase	54.4	94.1	0	3424
gene1010	Scaffold2	HD_1	PHI:5431	E9EJ96	Mero-Pbs2	568076	Metarhizium robertsii	reduced virulence	Moths	7137	Galleria mellonella (related: greater wax moth)	MAPKK	53.8	83.5	3.9e-148	1340
gene0117	Scaffold1	HD_1	PHI:7701	Q6S9D7	Pb14-3-3	121759	Paracoccidioides brasiliensis	reduced virulence	Moths	7137	Galleria mellonella (related: greater wax moth)	Adhesin	84	23.3	6.6e-116	1064
gene0174	Scaffold1	HD_1	PHI:2661	Q4X0J5	MedA	746128	Aspergillus fumigatus	reduced virulence	Moths	7137	Galleria mellonella (related: greater wax moth)	Developmental Regulator	38.5	81.2	1.5e-81	766
gene1171	Scaffold2	HD_1	PHI:3097	J5JEX5	Kre2/Mnt1	176275	Beauveria bassiana	reduced virulence	Moths	7137	Galleria mellonella (related: greater wax moth)	glycolipid 2-alpha-mannosyltransferase	37.9	85.2	1.4e-74	704
gene0694	Scaffold2	HD_1	PHI:9098	A0A455ZLU4	spnA	1314	Streptococcus pyogenes	reduced virulence	Moths	7137	Galleria mellonella (related: greater wax moth)	Cell wall-anchored nuclease A	27.7	96.5	1.3e-46	464
gene1730	Scaffold3	HD_1	PHI:6888	Q2T8I7	BTH_II0311	57975	Burkholderia thailandensis	reduced virulence	Moths	7137	Galleria mellonella (related: greater wax moth)	sphingosine-1-phosphate lyase	39.6	40.1	9.1e-79	743
gene1292	Scaffold2	HD_1	PHI:4990	J5K8H0	ras3	176275	Beauveria bassiana	reduced virulence	Moths	7137	Galleria mellonella (related: greater wax moth)	Ras ATPases	57.5	10.7	5.3e-33	349
gene2563	Scaffold5	HD_1	PHI:2511	Q4WT66	Pes1	746128	Aspergillus fumigatus	reduced virulence	Moths	7137	Galleria mellonella (related: greater wax moth)	Nonribosomal peptide synthetase gene	27.7	64.4	4.6e-170	1534
gene2077	Scaffold4	HD_1	PHI:2357	E2EAF6	CYP52X1	176275	Beauveria bassiana	reduced virulence	Moths	7137	Galleria mellonella (related: greater wax moth)	Fatty Acid Hydroxylase Activity;Cytochrome P450 Subfamily	38.8	31.9	6.5e-75	711
gene3077	Scaffold6	HD_1	PHI:7756	E9EJG5	Mrpct (MAA_00035)	568076	Metarhizium robertsii	reduced virulence	Moths	7091	Bombyx mori (related: domestic silkworm)	Putative phosphocholine cytidylyltransferase	52.6	86.2	4e-110	1011
gene3558	Scaffold7	HD_1	PHI:3096	J5K093	Ktr4	176275	Beauveria bassiana	reduced virulence	Moths	7137	Galleria mellonella (related: greater wax moth)	glycosyltransferase family 15	62.4	27.6	4.3e-126	1152
gene2797	Scaffold5	HD_1	PHI:6626	Q6FV98	CgTpo1_2	5478	Candida glabrata	reduced virulence	Moths	7137	Galleria mellonella (related: greater wax moth)	Drug:H+ antiporter	49.5	76.9	7.3e-133	1208
gene2052	Scaffold4	HD_1	PHI:7058	J5JBK6	PilB	176275	Beauveria bassiana	reduced virulence	Moths	7137	Galleria mellonella (related: greater wax moth)	Core eisosome protein	62.4	46.1	6.9e-79	742
gene2938	Scaffold5	HD_1	PHI:6875	J4KQD8	BbVmaH	176275	Beauveria bassiana	reduced virulence	Moths	7137	Galleria mellonella (related: greater wax moth)	VacuolarATPasesubunitH	53.3	99.8	4.1e-136	1235
gene3036	Scaffold6	HD_1	PHI:7916	Q99UN8	fabD	1280	Staphylococcus aureus	reduced virulence	Moths	7137	Galleria mellonella (related: greater wax moth)	Malonyl CoA-acyl carrier protein transacylase	29.6	82	1.2e-24	273
gene2231	Scaffold4	HD_1	PHI:2357	E2EAF6	CYP52X1	176275	Beauveria bassiana	reduced virulence	Moths	7137	Galleria mellonella (related: greater wax moth)	Fatty Acid Hydroxylase Activity;Cytochrome P450 Subfamily	43.2	87.3	4.2e-102	942
gene2928	Scaffold5	HD_1	PHI:7681	Q4WTJ9	RgsC	746128	Aspergillus fumigatus	reduced virulence	Moths	7137	Galleria mellonella (related: greater wax moth)	Regulator of G-protein signaling	49.4	99.8	6.8e-308	2720
gene3384	Scaffold6	HD_1	PHI:6746	J5JMB3	Mdj1	176275	Beauveria bassiana	reduced virulence	Moths	7137	Galleria mellonella (related: greater wax moth)	Biogenesis of functional mitochondria	57.8	98.1	1.4e-148	1343
gene2443	Scaffold4	HD_1	PHI:2969	Q4WCZ1	argEF	746128	Aspergillus fumigatus	reduced virulence	Moths	7137	Galleria mellonella (related: greater wax moth)	Acetylglutamate kinase and acetylglutamyl-phosphate-reductase	64	93.6	0	2915
gene2460	Scaffold4	HD_1	PHI:9121	J5JMW3	Bbmcm1 (BBA_06763)	176275	Beauveria bassiana	reduced virulence	Moths	7137	Galleria mellonella (related: greater wax moth)	MADS-box transcription factor	63	99.1	4e-57	551
gene3673	Scaffold7	HD_1	PHI:3817	E9EQM1	mrGAT	568076	Metarhizium robertsii	reduced virulence	Moths	7091	Bombyx mori (related: domestic silkworm)	glycerol-3-phosphate O-acyltransferase	52.6	43.8	2.2e-208	1863
gene4681	Scaffold10	HD_1	PHI:6972	J4UUB6	TpsA	176275	Beauveria bassiana	reduced virulence	Moths	7137	Galleria mellonella (related: greater wax moth)	Trehalose-6-phosphatesynthase	52.8	91.2	1.6e-160	1446
gene5684	Scaffold14	HD_1	PHI:5297	B4EDS9	BCAL2200	95486	Burkholderia cenocepacia	reduced virulence	Moths	7137	Galleria mellonella (related: greater wax moth)	Protein tyrosine phosphatases	38	93.2	3.7e-21	240
gene5799	Scaffold14	HD_1	PHI:4107	J4WFU2	BbMBF1	176275	Beauveria bassiana	reduced virulence	Moths	7137	Galleria mellonella (related: greater wax moth)	Multiprotein bridging factors	48	19.5	3.2e-29	315
gene4611	Scaffold10	HD_1	PHI:7917	A0A0H3KBS1	NWMN_0826	1280	Staphylococcus aureus	reduced virulence	Moths	7137	Galleria mellonella (related: greater wax moth)	NADH-dependent flavin oxidoreductase	25.1	37.7	1.6e-13	179
gene5825	Scaffold14	HD_1	PHI:7181	J4W023	cypB	176275	Beauveria bassiana	reduced virulence	Moths	7137	Galleria mellonella (related: greater wax moth)	Peptidyl-prolyl cis-trans isomerase - putative secretory protein	61.8	30.6	1.6e-54	532
gene5235	Scaffold12	HD_1	PHI:7035	J5JB66	Pmt1	176275	Beauveria bassiana	reduced virulence	Moths	7137	Galleria mellonella (related: greater wax moth)	O-mannosyltransferase	64.6	95.9	0	3064
gene5369	Scaffold12	HD_1	PHI:7057	J5K938	PilA	176275	Beauveria bassiana	reduced virulence	Moths	7137	Galleria mellonella (related: greater wax moth)	Core eisosome protein	76.7	14	2.2e-140	1278
gene5073	Scaffold11	HD_1	PHI:5054	J5JPY5	wetA	176275	Beauveria bassiana	reduced virulence	Moths	7137	Galleria mellonella (related: greater wax moth)	Developmental regulator	32.6	38.2	6.9e-13	173
gene5317	Scaffold12	HD_1	PHI:7917	A0A0H3KBS1	NWMN_0826	1280	Staphylococcus aureus	reduced virulence	Moths	7137	Galleria mellonella (related: greater wax moth)	NADH-dependent flavin oxidoreductase	32.4	39.3	2.5e-11	158
gene5701	Scaffold14	HD_1	PHI:6626	Q6FV98	CgTpo1_2	5478	Candida glabrata	reduced virulence	Moths	7137	Galleria mellonella (related: greater wax moth)	Drug:H+ antiporter	33.2	71.3	1.3e-62	602
gene5410	Scaffold12	HD_1	PHI:2823	Q59X38	PES1	5476	Candida albicans	reduced virulence	Moths	7137	Galleria mellonella (related: greater wax moth)	Pescadillo homologs are involved in cell cycle control and ribosome biogenesis, and are essential	51	47.1	8.9e-92	854
gene4792	Scaffold10	HD_1	PHI:7815	A0A0A2VP56	Mst2	176275	Beauveria bassiana	reduced virulence	Moths	7137	Galleria mellonella (related: greater wax moth)	Histone acetyltransferase	38.8	39.7	7.5e-39	397
gene4932	Scaffold11	HD_1	PHI:3271	J4UI12	ARSEF 2860	176275	Beauveria bassiana	reduced virulence	Moths	7137	Galleria mellonella (related: greater wax moth)	Contribute to the fundamental biology and physiology.	88.5	55.3	1.2e-122	1119
gene6111	Scaffold15	HD_1	PHI:6904	P0A038	GAPDH	1280	Staphylococcus aureus	reduced virulence	Moths	7137	Galleria mellonella (related: greater wax moth)	Glyceraldehyde-3-phosphate dehydrogenase	47.2	48.7	7.9e-74	699
gene7392	Scaffold25	HD_1	PHI:7155	J4KLZ9	pmr1	176275	Beauveria bassiana	reduced virulence	Moths	7137	Galleria mellonella (related: greater wax moth)	Calcium-transporting P-type ATPase	56	96	3e-296	2619
gene7759	Scaffold29	HD_1	PHI:6280	J4W8U0	bmiro	176275	Beauveria bassiana	reduced virulence	Moths	7137	Galleria mellonella (related: greater wax moth)	Mitochondrial Rho GTPase	69.7	49.1	2e-248	2207
gene6149	Scaffold15	HD_1	PHI:7181	J4W023	cypB	176275	Beauveria bassiana	reduced virulence	Moths	7137	Galleria mellonella (related: greater wax moth)	Peptidyl-prolyl cis-trans isomerase - putative secretory protein	72.7	68.6	1.4e-84	789
gene7375	Scaffold25	HD_1	PHI:7155	J4KLZ9	pmr1	176275	Beauveria bassiana	reduced virulence	Moths	7137	Galleria mellonella (related: greater wax moth)	Calcium-transporting P-type ATPase	49.6	93.9	6.5e-105	966
gene7708	Scaffold29	HD_1	PHI:4077	B9J010	entA	1396	Bacillus cereus	reduced virulence	Moths	7137	Galleria mellonella (related: greater wax moth)	Bacillibactin siderophore	26.9	92.2	1.7e-15	193
gene6292	Scaffold16	HD_1	PHI:8044	J4UEM9	hos2	176275	Beauveria bassiana	reduced virulence	Moths	7137	Galleria mellonella (related: greater wax moth)	Histone deacetylase	48.9	62.4	3.3e-121	1108
gene7435	Scaffold25	HD_1	PHI:7155	J4KLZ9	pmr1	176275	Beauveria bassiana	reduced virulence	Moths	7137	Galleria mellonella (related: greater wax moth)	Calcium-transporting P-type ATPase	50.8	98.8	2.5e-215	1920
gene6339	Scaffold17	HD_1	PHI:6471	J4USC3	Trr2	176275	Beauveria bassiana	reduced virulence	Moths	7137	Galleria mellonella (related: greater wax moth)	Thioredoxin reductase	43.9	11	2e-44	449
gene7936	Scaffold37	HD_1	PHI:6207	I1V1W1	BbCyp6	176275	Beauveria bassiana	reduced virulence	Moths	7137	Galleria mellonella (related: greater wax moth)	Cyclophilin	59.3	97.9	4.5e-118	1079
gene7053	Scaffold22	HD_1	PHI:3097	J5JEX5	Kre2/Mnt1	176275	Beauveria bassiana	reduced virulence	Moths	7137	Galleria mellonella (related: greater wax moth)	glycolipid 2-alpha-mannosyltransferase	63.2	33.7	1.4e-184	1657
gene4847	Scaffold11	HD_1	PHI:9524	A0A1D8PP43	ADH1	5476	Candida albicans	reduced virulence	Moths;Nematodes;Rodents	10090;6239;7137	Caenorhabditis elegans (related: roundworm);Mus musculus (related: house mouse);Galleria mellonella (related: greater wax moth)	Alcohol dehydrogenase	32.1	94.6	1.9e-40	409
gene2970	Scaffold5	HD_1	PHI:3049	Q4X0H7	CSMB	746128	Aspergillus fumigatus	reduced virulence	Moths;Rodents	10090;7137	Mus musculus (related: house mouse);Galleria mellonella (related: greater wax moth)	Chitin synthesase	61.5	99.7	0	5397
gene5215	Scaffold12	HD_1	PHI:3050	Q4WC58	CHSF	746128	Aspergillus fumigatus	reduced virulence	Moths;Rodents	10090;7137	Mus musculus (related: house mouse);Galleria mellonella (related: greater wax moth)	Chitin synthesase	67	90.4	0	3777
gene5749	Scaffold14	HD_1	PHI:7074	Q4WIG8	rtfa	746128	Aspergillus fumigatus	reduced virulence	Moths;Rodents	10090;7137	Mus musculus (related: house mouse);Galleria mellonella (related: greater wax moth)	RNA polymerase II transcription elongation factor-like protein	39.1	99.5	3.7e-86	805
gene7587	Scaffold27	HD_1	PHI:2885	Q5AD72	MNN22	5476	Candida albicans	reduced virulence	Moths;Rodents	10090;7137	Mus musculus (related: house mouse);Galleria mellonella (related: greater wax moth)	Mannosyltransferase Family	35.8	52	2.6e-51	504
gene6784	Scaffold20	HD_1	PHI:3076;PHI:5349	G8BDA6	CpATC1;atc1	5480	Candida parapsilosis	reduced virulence	Moths;Rodents	10090;7137	Mus musculus (related: house mouse);Galleria mellonella (related: greater wax moth)	Acid trehalase involved in trehalose hydrolysis;Trehalase	33.1	83	1.4e-104	966
gene7440	Scaffold25	HD_1	PHI:2884	Q59KJ7	MNN21	5476	Candida albicans	reduced virulence	Moths;Rodents	10090;7137	Mus musculus (related: house mouse);Galleria mellonella (related: greater wax moth)	Mannosyltransferase Family	27.2	23	1e-08	138
gene7746	Scaffold29	HD_1	PHI:4904	C4YR40	Glr1	5476	Candida albicans	reduced virulence	Moths;Rodents	10090;7137	Mus musculus (related: house mouse);Galleria mellonella (related: greater wax moth)	Glutathione recycling enzymes/ glutathione reductase	53.9	99.8	3.9e-131	1192
gene7702	Scaffold29	HD_1	PHI:3848	Q4WNP9	MetR	746128	Aspergillus fumigatus	reduced virulence	Moths;Rodents	10090;7137	Mus musculus (related: house mouse);Galleria mellonella (related: greater wax moth)	bZIP transcription factor involved sulphur metabolism	39.8	99.7	1.3e-34	358
gene0920	Scaffold2	HD_1	PHI:7860	A3M1G3	RpoB	470	Acinetobacter baumannii	reduced virulence	Nematodes	6239	Caenorhabditis elegans (related: roundworm)	beta-subunit of the RNA polymerase	24.6	19.8	4.1e-10	153
gene2046	Scaffold4	HD_1	PHI:7860	A3M1G3	RpoB	470	Acinetobacter baumannii	reduced virulence	Nematodes	6239	Caenorhabditis elegans (related: roundworm)	beta-subunit of the RNA polymerase	40.8	8.4	3.4e-14	187
gene2616	Scaffold5	HD_1	PHI:7860	A3M1G3	RpoB	470	Acinetobacter baumannii	reduced virulence	Nematodes	6239	Caenorhabditis elegans (related: roundworm)	beta-subunit of the RNA polymerase	42.7	10.2	1.2e-17	217
gene4073	Scaffold8	HD_1	PHI:7295	A0A0H2ZF69	PhzD1	287	Pseudomonas aeruginosa	reduced virulence	Nematodes	6239	Caenorhabditis elegans (related: roundworm)	Phenazine biosynthesis genes	23.9	58.3	9.8e-07	118
gene6055	Scaffold15	HD_1	PHI:9457	G1X7G7	AoVelB (AOL_s00054g811)	13349	Arthrobotrys oligospora	reduced virulence	Nematodes	6239	Caenorhabditis elegans (related: roundworm)	Velvet family protein	48.8	89.7	6.1e-65	620
gene3584	Scaffold7	HD_1	PHI:6188	A0A095CIZ4	Ubp5	552467	Cryptococcus gattii vgiii	reduced virulence	Nematodes;Rodents	10090;6239	Mus musculus (related: house mouse);Caenorhabditis elegans (related: roundworm)	Deubiquitinase	45.1	68	4.4e-262	2326
gene5110	Scaffold11	HD_1	PHI:675	Q5KB00	ROM2	5207	Cryptococcus neoformans	reduced virulence	Nematodes;Rodents	10090;6239	Mus musculus (related: house mouse);Caenorhabditis elegans (related: roundworm)	-	28	27.6	4.5e-33	351
gene0057	Scaffold1	HD_1	PHI:7742	P0A1P6	glnA	28901	Salmonella enterica	reduced virulence	Primates	9606	Homo sapiens (related: human)	Glutamine synthetase	32.3	17.9	1.1e-22	261
gene0970	Scaffold2	HD_1	PHI:9300;PHI:9365	P0DJM0	inlA	1639	Listeria monocytogenes	reduced virulence	Primates	9606	Homo sapiens (related: human)	Internalin A;Internalin	33.5	53.6	1.8e-20	237
gene3280	Scaffold6	HD_1	PHI:4610	A5IXN3	pdhB	2110	Mycoplasma agalactiae	reduced virulence	Primates	9606	Homo sapiens (related: human)	Pyruvate Dehyrogenase	40.7	24.9	4e-60	583
gene3098	Scaffold6	HD_1	PHI:7719	A0A1D8PS71	orf19.3727	5476	Candida albicans	reduced virulence	Primates	9606	Homo sapiens (related: human)	Phytase	29.9	42.5	8.7e-53	519
gene4694	Scaffold10	HD_1	PHI:4583	C9Y236	FkpA	413502	Cronobacter turicensis	reduced virulence	Primates	9606	Homo sapiens (related: human)	virulence factor	41.5	21	4.5e-16	200
gene6515	Scaffold18	HD_1	PHI:9300;PHI:9365	P0DJM0	inlA	1639	Listeria monocytogenes	reduced virulence	Primates	9606	Homo sapiens (related: human)	Internalin A;Internalin	29.3	12.6	5.5e-13	178
gene6178	Scaffold16	HD_1	PHI:4610	A5IXN3	pdhB	2110	Mycoplasma agalactiae	reduced virulence	Primates	9606	Homo sapiens (related: human)	Pyruvate Dehyrogenase	38	59.1	1.4e-52	515
gene3302	Scaffold6	HD_1	PHI:8932	A0A116Q7Z1	adhE	1307	Streptococcus suis	reduced virulence	Primates;Bony fishes	7955;9606	Danio rerio (related: zebrafish);Homo sapiens (related: human)	Acetaldehyde-CoA/alcohol dehydrogenase	23.6	69.4	1.7e-10	151
gene0551	Scaffold1	HD_1	PHI:211;PHI:6806	C4YFX2	tup1;CaTUP1	5476	Candida albicans	reduced virulence	Primates;Rodents	10090;9606	Homo sapiens (related: human);Mus musculus (related: house mouse)	Transcription factor;Transcriptional repressor	28.3	19.1	5.5e-25	280
gene0621	Scaffold1	HD_1	PHI:211;PHI:6806	C4YFX2	tup1;CaTUP1	5476	Candida albicans	reduced virulence	Primates;Rodents	10090;9606	Homo sapiens (related: human);Mus musculus (related: house mouse)	Transcription factor;Transcriptional repressor	28.2	30.1	8.8e-06	110
gene2068	Scaffold4	HD_1	PHI:211;PHI:6806	C4YFX2	tup1;CaTUP1	5476	Candida albicans	reduced virulence	Primates;Rodents	10090;9606	Homo sapiens (related: human);Mus musculus (related: house mouse)	Transcription factor;Transcriptional repressor	33.8	62.8	1.6e-32	341
gene3858	Scaffold8	HD_1	PHI:9164	Q7MVN8	PG_RS04465 (PG1010)	837	Porphyromonas gingivalis	reduced virulence	Primates;Rodents	10090;9606	Mus musculus (related: house mouse);Homo sapiens (related: human)	ABC transporter, ATP-binding protein	30.9	67	3.5e-18	216
gene3660	Scaffold7	HD_1	PHI:211;PHI:6806	C4YFX2	tup1;CaTUP1	5476	Candida albicans	reduced virulence	Primates;Rodents	10090;9606	Homo sapiens (related: human);Mus musculus (related: house mouse)	Transcription factor;Transcriptional repressor	28.4	49.4	2.7e-20	236
gene2514	Scaffold5	HD_1	PHI:9270	A4VWD1	mnmE	1307	Streptococcus suis	reduced virulence	Primates;Rodents	10090;9606	Mus musculus (related: house mouse);Homo sapiens (related: human)	Central tRNA-modifying GTPase	35.4	62	5.7e-40	406
gene2739	Scaffold5	HD_1	PHI:211;PHI:6806	C4YFX2	tup1;CaTUP1	5476	Candida albicans	reduced virulence	Primates;Rodents	10090;9606	Homo sapiens (related: human);Mus musculus (related: house mouse)	Transcription factor;Transcriptional repressor	33.1	12.4	2.9e-09	144
gene4843	Scaffold11	HD_1	PHI:211;PHI:6806	C4YFX2	tup1;CaTUP1	5476	Candida albicans	reduced virulence	Primates;Rodents	10090;9606	Homo sapiens (related: human);Mus musculus (related: house mouse)	Transcription factor;Transcriptional repressor	31.5	22.1	5.6e-14	182
gene7516	Scaffold26	HD_1	PHI:211;PHI:6806	C4YFX2	tup1;CaTUP1	5476	Candida albicans	reduced virulence	Primates;Rodents	10090;9606	Homo sapiens (related: human);Mus musculus (related: house mouse)	Transcription factor;Transcriptional repressor	32.4	6.5	7.6e-08	132
gene5288	Scaffold12	HD_1	PHI:19	P34809	NMT	5207	Cryptococcus neoformans	reduced virulence	Rabbits & hares	9986	Oryctolagus cuniculus (related: rabbit)	Myristoyl-CoA:protein N-myristoyltransferase	46	32.9	5.3e-112	1031
gene4991	Scaffold11	HD_1	PHI:220	Q9HFU4	MAN1	5207	Cryptococcus neoformans	reduced virulence	Rabbits & hares;Rodents	9986;10090	Oryctolagus cuniculus (related: rabbit);Mus musculus (related: house mouse)	Phosphomannose isomerase	41.6	96.7	7.7e-84	784
gene0012	Scaffold1	HD_1	PHI:423	Q58Z64	VAD1	5207	Cryptococcus neoformans	reduced virulence	Rodents	10090	Mus musculus (related: house mouse)	RNA helicase	63.8	96.5	1.3e-172	1550
gene0796	Scaffold2	HD_1	PHI:2825	Q5ABG1	SET1	5476	Candida albicans	reduced virulence	Rodents	10090	Mus musculus (related: house mouse)	Histone 3 lysine 4 methyltransferase	40.2	38.1	2.1e-75	715
gene1430	Scaffold3	HD_1	PHI:9425	J9VXU6	itr4 (CNAG_05662)	5207	Cryptococcus neoformans	reduced virulence	Rodents	10090	Mus musculus (related: house mouse)	Inositol transporter	37.5	89.6	2.1e-95	885
gene0027	Scaffold1	HD_1	PHI:9425	J9VXU6	itr4 (CNAG_05662)	5207	Cryptococcus neoformans	reduced virulence	Rodents	10090	Mus musculus (related: house mouse)	Inositol transporter	43.3	72.6	7.9e-71	672
gene0103	Scaffold1	HD_1	PHI:4555	A0A095EN78	URE1	552467	Cryptococcus gattii vgiii	reduced virulence	Rodents	10090	Mus musculus (related: house mouse)	Urease	59.7	61	4.9e-291	2575
gene0099	Scaffold1	HD_1	PHI:3415	T2BNJ5	Fre2	5207	Cryptococcus neoformans	reduced virulence	Rodents	10090	Mus musculus (related: house mouse)	Ferric Reductases	27.1	67.8	6.1e-25	277
gene0018	Scaffold1	HD_1	PHI:6795	Q5ANA8	CaMCA1	5476	Candida albicans	reduced virulence	Rodents	10090	Mus musculus (related: house mouse)	Metacaspase-1	51	98.5	1.7e-98	910
gene1020	Scaffold2	HD_1	PHI:9425	J9VXU6	itr4 (CNAG_05662)	5207	Cryptococcus neoformans	reduced virulence	Rodents	10090	Mus musculus (related: house mouse)	Inositol transporter	20.9	89.4	7.3e-14	181
gene1097	Scaffold2	HD_1	PHI:6872	Q2UEH7	atrR	746128	Aspergillus fumigatus	reduced virulence	Rodents	10090	Mus musculus (related: house mouse)	Zn2-Cys6 Transcription Factor	58.6	96.4	1.1e-291	2579
gene1126	Scaffold2	HD_1	PHI:8011	B9XXL6	rhpa	210	Helicobacter pylori	reduced virulence	Rodents	10090	Mus musculus (related: house mouse)	DEAD-box RNA helicase	32.7	39.5	4.2e-47	470
gene1151	Scaffold2	HD_1	PHI:7075	B3GXB6	pdxS	715	Actinobacillus pleuropneumoniae	reduced virulence	Rodents	10090	Mus musculus (related: house mouse)	Encodes the putative pyridoxal 5’-phosphate synthase subunit PdxS	59.9	87.1	3.7e-67	638
gene0868	Scaffold2	HD_1	PHI:8011	B9XXL6	rhpa	210	Helicobacter pylori	reduced virulence	Rodents	10090	Mus musculus (related: house mouse)	DEAD-box RNA helicase	37.2	45.4	2.3e-59	575
gene1045	Scaffold2	HD_1	PHI:488	Q59SR6	IRS4	5476	Candida albicans	reduced virulence	Rodents	10090	Mus musculus (related: house mouse)	Negative regulator of MAP kinase pathway	30.1	29.9	2.6e-18	220
gene1175	Scaffold2	HD_1	PHI:259	Q8TGB2	GPI7	5476	Candida albicans	reduced virulence	Rodents	10090	Mus musculus (related: house mouse)	Glycosylphosphatidylinositol modifying enzyme	33.1	83	2.6e-114	1050
gene0640	Scaffold1	HD_1	PHI:2638	Q4X099	Ilv3A	746128	Aspergillus fumigatus	reduced virulence	Rodents	10090	Mus musculus (related: house mouse)	Dihydroxyacid dehydratase	68.1	40.5	1.3e-225	2011
gene1111	Scaffold2	HD_1	PHI:6986	P95830	DnaJ	1313	Streptococcus pneumoniae	reduced virulence	Rodents	10090	Mus musculus (related: house mouse)	Heat shock protein. PI3K and JNK signalling pathway	48.4	9.8	8.2e-10	147
gene1827	Scaffold3	HD_1	PHI:7212	A0A0F6AZ26	STM14_1003	28901	Salmonella enterica	reduced virulence	Rodents	10090	Mus musculus (related: house mouse)	Putative electron transfer protein alpha subunit	44.1	89.2	1.1e-63	609
gene1874	Scaffold3	HD_1	PHI:61	P43070	BGL2	5476	Candida albicans	reduced virulence	Rodents	10090	Mus musculus (related: house mouse)	Cell wall 1,3-beta-glucosyltransferase (bgl2p)	39.8	98	1.1e-57	557
gene0026	Scaffold1	HD_1	PHI:3457	J9VMW8	PHO84	5207	Cryptococcus neoformans	reduced virulence	Rodents	10090	Mus musculus (related: house mouse)	Phosphate Acquisition and Storage	52.5	91.6	7.9e-150	1354
gene0660	Scaffold1	HD_1	PHI:3928	Q8ZQE4	MacB	28901	Salmonella enterica	reduced virulence	Rodents	10090	Mus musculus (related: house mouse)	ABC-Type Ef?ux Pump	30.5	25.3	2e-12	170
gene0979	Scaffold2	HD_1	PHI:8011	B9XXL6	rhpa	210	Helicobacter pylori	reduced virulence	Rodents	10090	Mus musculus (related: house mouse)	DEAD-box RNA helicase	37.7	15	7.5e-13	174
gene1393	Scaffold2	HD_1	PHI:3594	H6VMG0	Ptp2	5207	Cryptococcus neoformans	reduced virulence	Rodents	10090	Mus musculus (related: house mouse)	Protein tyrosine phosphatases	29.8	54.5	1.1e-15	196
gene1756	Scaffold3	HD_1	PHI:6319	Q8DPC2	potA	1313	Streptococcus pneumoniae	reduced virulence	Rodents	10090	Mus musculus (related: house mouse)	ABC transporter ATP-binding protein - spermidine/putrescine transport	32.3	12.8	1.3e-12	173
gene1862	Scaffold3	HD_1	PHI:2645	Q7WP75	ClpV	518	Bordetella bronchiseptica	reduced virulence	Rodents	10090	Mus musculus (related: house mouse)	Translocation of T6SS effector proteins essential for virulence	39.5	93.9	4.8e-128	1167
gene1865	Scaffold3	HD_1	PHI:3206	B0XQN0	Cch1	746128	Aspergillus fumigatus	reduced virulence	Rodents	10090	Mus musculus (related: house mouse)	Calcium homeostasis and signaling	53.9	86.7	0	5094
gene0163	Scaffold1	HD_1	PHI:207	Q9C0N5	CaNAG2	5476	Candida albicans	reduced virulence	Rodents	10090	Mus musculus (related: house mouse)	GlcNAcP deacetylase	35.6	98	2.7e-64	615
gene0604	Scaffold1	HD_1	PHI:7654	Q4WJ77	aroB	746128	Aspergillus fumigatus	reduced virulence	Rodents	10090	Mus musculus (related: house mouse)	Chorismate synthase	76.5	95.3	3.8e-181	1623
gene1408	Scaffold3	HD_1	PHI:8011	B9XXL6	rhpa	210	Helicobacter pylori	reduced virulence	Rodents	10090	Mus musculus (related: house mouse)	DEAD-box RNA helicase	39.4	73.2	1.6e-69	661
gene1139	Scaffold2	HD_1	PHI:9126	Q2YIV2	bab2_0277	235	Brucella abortus	reduced virulence	Rodents	10090	Mus musculus (related: house mouse)	choline dehydrogenase	28.7	32.2	3.1e-40	413
gene1315	Scaffold2	HD_1	PHI:6213	Q9I2U1	clpP	287	Pseudomonas aeruginosa	reduced virulence	Rodents	10090	Mus musculus (related: house mouse)	ATP-dependent Clp protease proteolytic subunit	56.5	96.5	5.5e-58	558
gene0723	Scaffold2	HD_1	PHI:9423	J9VW71	CNAG_06986	5207	Cryptococcus neoformans	reduced virulence	Rodents	10090	Mus musculus (related: house mouse)	Sugar transporter	39	89.7	3.2e-95	883
gene0846	Scaffold2	HD_1	PHI:4677	B0Y4S0	AfcpcB	746128	Aspergillus fumigatus	reduced virulence	Rodents	10090	Mus musculus (related: house mouse)	Governs growth and development	32.5	16.4	5e-11	159
gene0747	Scaffold2	HD_1	PHI:26	P28873	CaMDR1	5476	Candida albicans	reduced virulence	Rodents	10090	Mus musculus (related: house mouse)	Fungal efflux pump	33.8	66.8	1.2e-82	776
gene1256	Scaffold2	HD_1	PHI:9423	J9VW71	CNAG_06986	5207	Cryptococcus neoformans	reduced virulence	Rodents	10090	Mus musculus (related: house mouse)	Sugar transporter	37.1	73.6	9.3e-86	802
gene1446	Scaffold3	HD_1	PHI:9126	Q2YIV2	bab2_0277	235	Brucella abortus	reduced virulence	Rodents	10090	Mus musculus (related: house mouse)	choline dehydrogenase	33.2	48.3	3.2e-26	288
gene0116	Scaffold1	HD_1	PHI:6912	A0A086VCI7	ybtP	562	Escherichia coli	reduced virulence	Rodents	10090	Mus musculus (related: house mouse)	ATP Binding Cassette Protein	28.8	22.3	7.3e-11	157
gene0490	Scaffold1	HD_1	PHI:7011	Q5AMP3	arl1	5476	Candida albicans	reduced virulence	Rodents	10090	Mus musculus (related: house mouse)	ADP-ribosylation factor-like protein	40.6	87.9	6.6e-35	359
gene1597	Scaffold3	HD_1	PHI:4103	B2RKU3	DPPIV	837	Porphyromonas gingivalis	reduced virulence	Rodents	10090	Mus musculus (related: house mouse)	dipeptidyl peptidase IV	32.4	73.3	4.6e-88	823
gene1152	Scaffold2	HD_1	PHI:7075	B3GXB6	pdxS	715	Actinobacillus pleuropneumoniae	reduced virulence	Rodents	10090	Mus musculus (related: house mouse)	Encodes the putative pyridoxal 5’-phosphate synthase subunit PdxS	54.3	100	3.1e-16	194
gene1442	Scaffold3	HD_1	PHI:3594	H6VMG0	Ptp2	5207	Cryptococcus neoformans	reduced virulence	Rodents	10090	Mus musculus (related: house mouse)	Protein tyrosine phosphatases	34.4	30.5	8.7e-42	424
gene1659	Scaffold3	HD_1	PHI:3370	C4YGV6	vph1	5476	Candida albicans	reduced virulence	Rodents	10090	Mus musculus (related: house mouse)	acidification of the vacuole	50.3	50.5	1.4e-239	2132
gene0951	Scaffold2	HD_1	PHI:8011	B9XXL6	rhpa	210	Helicobacter pylori	reduced virulence	Rodents	10090	Mus musculus (related: house mouse)	DEAD-box RNA helicase	27.3	62.6	5e-31	330
gene1879	Scaffold3	HD_1	PHI:7214	A0A0F6AZ27	STM14_1005	28901	Salmonella enterica	reduced virulence	Rodents	10090	Mus musculus (related: house mouse)	Putative acyl-CoA dehydrogenase	29.5	50.2	9.1e-21	240
gene1334	Scaffold2	HD_1	PHI:4843	I1CCV9	Fob2	64495	Rhizopus oryzae	reduced virulence	Rodents	10090	Mus musculus (related: house mouse)	Iron Uptake from Ferrioxamine	33.7	43.3	4.6e-43	434
gene0350	Scaffold1	HD_1	PHI:197	O93852	ALO1	5476	Candida albicans	reduced virulence	Rodents	10090	Mus musculus (related: house mouse)	D-arabinono-1,4-lactone oxidase	44	68.4	1.9e-84	790
gene1129	Scaffold2	HD_1	PHI:6074	Q5ADN1	Tpd3	5476	Candida albicans	reduced virulence	Rodents	10090	Mus musculus (related: house mouse)	PP2A family of phosphatases	44.2	99	7e-144	1303
gene1183	Scaffold2	HD_1	PHI:267	Q9UW87	MLT1	5476	Candida albicans	reduced virulence	Rodents	10090	Mus musculus (related: house mouse)	ABC transporter	35.7	23.3	9.4e-69	659
gene1469	Scaffold3	HD_1	PHI:7011	Q5AMP3	arl1	5476	Candida albicans	reduced virulence	Rodents	10090	Mus musculus (related: house mouse)	ADP-ribosylation factor-like protein	65.5	85.9	1.6e-60	580
gene0498	Scaffold1	HD_1	PHI:7211	A0A0F6AZ25	STM14_1002	28901	Salmonella enterica	reduced virulence	Rodents	10090	Mus musculus (related: house mouse)	Putative electron transfer protein beta subunit	45.3	97.5	1.1e-49	487
gene0522	Scaffold1	HD_1	PHI:286	Q874K8	CLC-A	5207	Cryptococcus neoformans	reduced virulence	Rodents	10090	Mus musculus (related: house mouse)	Chloride Channel	32.1	65.4	3.1e-82	773
gene1216	Scaffold2	HD_1	PHI:4045	Q5AAI8	Nap1	5476	Candida albicans	reduced virulence	Rodents	10090	Mus musculus (related: house mouse)	septin regulator	49	41.1	1.3e-90	845
gene1241	Scaffold2	HD_1	PHI:6444	Q4X1B0	Complex I NADH oxidoredutase	746128	Aspergillus fumigatus	reduced virulence	Rodents	10090	Mus musculus (related: house mouse)	NADH-ubiquinone oxidoreductase 299 kDa subunit	46.7	100	3.4e-46	457
gene1910	Scaffold3	HD_1	PHI:2563	Q5AH74	DPP3	5476	Candida albicans	reduced virulence	Rodents	10090	Mus musculus (related: house mouse)	Phosphatase which converts farnesyl pyrophosphate to farnesol	32.3	20.4	3.4e-17	212
gene1955	Scaffold3	HD_1	PHI:2293	B0XTA5	cycA	746128	Aspergillus fumigatus	reduced virulence	Rodents	10090	Mus musculus (related: house mouse)	Mitochondrial respiration	72.2	89.8	7.4e-41	408
gene2003	Scaffold4	HD_1	PHI:8904	A0A1D8PFF4	VPH2	5476	Candida albicans	reduced virulence	Rodents	10090	Mus musculus (related: house mouse)	Vacuolar-type H+-ATPase	31	16.5	2.4e-13	179
gene2045	Scaffold4	HD_1	PHI:7009	Q5AND9	arf2	5476	Candida albicans	reduced virulence	Rodents	10090	Mus musculus (related: house mouse)	Small GTPases of the Arf (ADP-ribosylation factor) family which regulate membrane/protein trafficking	32.2	92.8	3.4e-20	232
gene2084	Scaffold4	HD_1	PHI:9126	Q2YIV2	bab2_0277	235	Brucella abortus	reduced virulence	Rodents	10090	Mus musculus (related: house mouse)	choline dehydrogenase	29.4	89.7	7e-36	371
gene1982	Scaffold4	HD_1	PHI:196	Q92210	ADE2	5476	Candida albicans	reduced virulence	Rodents	10090	Mus musculus (related: house mouse)	Phosphoribosylaminoimidazole carboxylase	49.9	49.4	4.6e-124	1134
gene2996	Scaffold6	HD_1	PHI:424	F5HAA8	PCK1	5207	Cryptococcus neoformans	reduced virulence	Rodents	10090	Mus musculus (related: house mouse)	Phosphoenolpyruvate carboxykinase	66.2	26.4	1.1e-167	1512
gene3187	Scaffold6	HD_1	PHI:511	Q59RG0	CaNAG4	5476	Candida albicans	reduced virulence	Rodents	10090	Mus musculus (related: house mouse)	Unknown	34.8	82.6	1.3e-56	549
gene3000	Scaffold6	HD_1	PHI:8011	B9XXL6	rhpa	210	Helicobacter pylori	reduced virulence	Rodents	10090	Mus musculus (related: house mouse)	DEAD-box RNA helicase	29.2	65.8	1e-36	379
gene2435	Scaffold4	HD_1	PHI:423	Q58Z64	VAD1	5207	Cryptococcus neoformans	reduced virulence	Rodents	10090	Mus musculus (related: house mouse)	RNA helicase	37.4	86.8	2.1e-62	599
gene3220	Scaffold6	HD_1	PHI:7221	P9WQE9	pks2	1773	Mycobacterium tuberculosis	reduced virulence	Rodents	10090	Mus musculus (related: house mouse)	Polyketide synthase	29.7	61.1	8.8e-08	127
gene2794	Scaffold5	HD_1	PHI:2968	J9VQA5	Hxs1	5207	Cryptococcus neoformans	reduced virulence	Rodents	10090	Mus musculus (related: house mouse)	Glucose uptake and transport	25.8	87.8	2.6e-35	366
gene2909	Scaffold5	HD_1	PHI:4992	Q5A7M9	rhr2	5476	Candida albicans	reduced virulence	Rodents	10090	Mus musculus (related: house mouse)	Phosphoglycerol Phosphatase	33.1	48.5	6.4e-19	223
gene3553	Scaffold7	HD_1	PHI:6963	Q1XEW2	cipC	746128	Aspergillus fumigatus	reduced virulence	Rodents	10090	Mus musculus (related: house mouse)	Stress response protein	59.3	91.3	2.3e-33	344
gene2309	Scaffold4	HD_1	PHI:8905	A0A1D8PKX3	VMA6	5476	Candida albicans	reduced virulence	Rodents	10090	Mus musculus (related: house mouse)	Vacuolar-type H+-ATPase	48.1	99.4	1.1e-87	816
gene3014	Scaffold6	HD_1	PHI:267	Q9UW87	MLT1	5476	Candida albicans	reduced virulence	Rodents	10090	Mus musculus (related: house mouse)	ABC transporter	26.1	44.3	2.1e-53	526
gene3623	Scaffold7	HD_1	PHI:419	Q7Z8E8	CSH1	5476	Candida albicans	reduced virulence	Rodents	10090	Mus musculus (related: house mouse)	Cell surface protein	45.5	26.6	5.3e-71	677
gene2193	Scaffold4	HD_1	PHI:4197	Q5KAG0	LHC1	5207	Cryptococcus neoformans	reduced virulence	Rodents	10090	Mus musculus (related: house mouse)	secreted lactonohydrolase involved in altering the capsular polysaccharide	33.8	93	1.6e-44	444
gene2789	Scaffold5	HD_1	PHI:286	Q874K8	CLC-A	5207	Cryptococcus neoformans	reduced virulence	Rodents	10090	Mus musculus (related: house mouse)	Chloride Channel	28.7	91.9	3.7e-81	763
gene3008	Scaffold6	HD_1	PHI:7168	Q4WYE4	crpA	746128	Aspergillus fumigatus	reduced virulence	Rodents	10090	Mus musculus (related: house mouse)	Copper-exporting ATPase	44.9	97.3	7.4e-228	2029
gene3737	Scaffold7	HD_1	PHI:4182	A0AUJ1	Gib2	5207	Cryptococcus neoformans	reduced virulence	Rodents	10090	Mus musculus (related: house mouse)	Scaffolding Protein Promoting cAMP Signaling	37.9	11.4	1.9e-06	117
gene2130	Scaffold4	HD_1	PHI:3822	Q5A1L6	GIT3	5476	Candida albicans	reduced virulence	Rodents	10090	Mus musculus (related: house mouse)	GroPCho permease	49.8	89.1	2.7e-125	1142
gene2235	Scaffold4	HD_1	PHI:7214	A0A0F6AZ27	STM14_1005	28901	Salmonella enterica	reduced virulence	Rodents	10090	Mus musculus (related: house mouse)	Putative acyl-CoA dehydrogenase	41.5	100	3.3e-68	648
gene2560	Scaffold5	HD_1	PHI:178	Q9Y7F1	pabaA	746128	Aspergillus fumigatus	reduced virulence	Rodents	10090	Mus musculus (related: house mouse)	Para-aminobenzoic acid synthetase	31.5	56.1	1.1e-49	491
gene2705	Scaffold5	HD_1	PHI:7009	Q5AND9	arf2	5476	Candida albicans	reduced virulence	Rodents	10090	Mus musculus (related: house mouse)	Small GTPases of the Arf (ADP-ribosylation factor) family which regulate membrane/protein trafficking	88.9	98.4	7e-92	850
gene3544	Scaffold7	HD_1	PHI:7178	J9VNI6	Ape4	5207	Cryptococcus neoformans	reduced virulence	Rodents	10090	Mus musculus (related: house mouse)	Aspartyl aminopeptidase	42.5	43.5	2.8e-49	487
gene2291	Scaffold4	HD_1	PHI:368	Q9P927	NOT4	5476	Candida albicans	reduced virulence	Rodents	10090	Mus musculus (related: house mouse)	Ubiquitin-conjugation	36.9	40.3	1.2e-66	640
gene2969	Scaffold5	HD_1	PHI:390	Q8TGV2	WdCHS5	5970	Exophiala dermatitidis	reduced virulence	Rodents	10090	Mus musculus (related: house mouse)	Chitin Synthase	67	77.7	0	6350
gene3815	Scaffold8	HD_1	PHI:505	P15801	MIP1	4932	Saccharomyces cerevisiae	reduced virulence	Rodents	10090	Mus musculus (related: house mouse)	Mitochondrial-specific DNA polymerase catalytic subunit	46.3	68.9	3.1e-267	2370
gene2179	Scaffold4	HD_1	PHI:9425	J9VXU6	itr4 (CNAG_05662)	5207	Cryptococcus neoformans	reduced virulence	Rodents	10090	Mus musculus (related: house mouse)	Inositol transporter	50.3	36.8	1.3e-162	1468
gene2839	Scaffold5	HD_1	PHI:280	Q9HF03	CCN1	5207	Cryptococcus neoformans	reduced virulence	Rodents	10090	Mus musculus (related: house mouse)	Cell cycle checkpoint	53.9	98.8	1.1e-209	1871
gene3850	Scaffold8	HD_1	PHI:9092	Q8ZPS2	ydiD	28901	Salmonella enterica	reduced virulence	Rodents	10090	Mus musculus (related: house mouse)	Plant pathogenicity factor-like protein	26.9	22.5	3e-27	301
gene2961	Scaffold5	HD_1	PHI:9423	J9VW71	CNAG_06986	5207	Cryptococcus neoformans	reduced virulence	Rodents	10090	Mus musculus (related: house mouse)	Sugar transporter	39.7	96.8	3.6e-106	977
gene3049	Scaffold6	HD_1	PHI:502	P04046	ADE4	4932	Saccharomyces cerevisiae	reduced virulence	Rodents	10090	Mus musculus (related: house mouse)	Amidophosphoribosyltransferase	54.1	69.3	1.3e-143	1301
gene2390	Scaffold4	HD_1	PHI:174	O93806	GNA1	5476	Candida albicans	reduced virulence	Rodents	10090	Mus musculus (related: house mouse)	Glucosamine-6-phosphate acetyltransferase	51.3	17.3	7e-36	373
gene2573	Scaffold5	HD_1	PHI:512	Q9C0L9	CaNAG6	5476	Candida albicans	reduced virulence	Rodents	10090	Mus musculus (related: house mouse)	Unknown	34.5	41.5	1.1e-113	1047
gene2693	Scaffold5	HD_1	PHI:6297	Q5K6X5	CDC50	5207	Cryptococcus neoformans	reduced virulence	Rodents	10090	Mus musculus (related: house mouse)	Lipid Flippase Subunit	46	48.5	7.7e-87	812
gene2997	Scaffold6	HD_1	PHI:511	Q59RG0	CaNAG4	5476	Candida albicans	reduced virulence	Rodents	10090	Mus musculus (related: house mouse)	Unknown	33.2	28.4	2.4e-29	316
gene3016	Scaffold6	HD_1	PHI:6501	A0A0H2ZQ21	BglA3	1313	Streptococcus pneumoniae	reduced virulence	Rodents	10090	Mus musculus (related: house mouse)	6-Phospho-?-Glucosidase	32.1	42.3	2.2e-60	585
gene3064	Scaffold6	HD_1	PHI:6476	Q4WCS9	gin4	746128	Aspergillus fumigatus	reduced virulence	Rodents	10090	Mus musculus (related: house mouse)	Septin, AspB regulators	30.5	70.5	1.1e-93	873
gene3182	Scaffold6	HD_1	PHI:503	P40086	COX15	4932	Saccharomyces cerevisiae	reduced virulence	Rodents	10090	Mus musculus (related: house mouse)	Cytochrome c oxidase assembly	46.3	63.2	3e-106	979
gene3349	Scaffold6	HD_1	PHI:267	Q9UW87	MLT1	5476	Candida albicans	reduced virulence	Rodents	10090	Mus musculus (related: house mouse)	ABC transporter	28.7	54.7	1.3e-65	630
gene3777	Scaffold7	HD_1	PHI:434	P0C954	GEL2	746128	Aspergillus fumigatus	reduced virulence	Rodents	10090	Mus musculus (related: house mouse)	Beta-1,3-glucanosyltransferase	50.1	59.1	2e-121	1110
gene2037	Scaffold4	HD_1	PHI:4182	A0AUJ1	Gib2	5207	Cryptococcus neoformans	reduced virulence	Rodents	10090	Mus musculus (related: house mouse)	Scaffolding Protein Promoting cAMP Signaling	27.6	12.5	2.2e-17	216
gene2280	Scaffold4	HD_1	PHI:6265	C0NFK7	Eng1	5037	Histoplasma capsulatum	reduced virulence	Rodents	10090	Mus musculus (related: house mouse)	Secreted -(1,3)-glucanase	46.4	81.9	2.2e-73	693
gene2300	Scaffold4	HD_1	PHI:3913	Q04LM6	SpMsrAB2	1313	Streptococcus pneumoniae	reduced virulence	Rodents	10090	Mus musculus (related: house mouse)	methionine sulfoxide reductase	42.2	39.3	4.2e-07	117
gene3196	Scaffold6	HD_1	PHI:2968	J9VQA5	Hxs1	5207	Cryptococcus neoformans	reduced virulence	Rodents	10090	Mus musculus (related: house mouse)	Glucose uptake and transport	31.6	78.1	4.5e-46	459
gene3789	Scaffold7	HD_1	PHI:9126	Q2YIV2	bab2_0277	235	Brucella abortus	reduced virulence	Rodents	10090	Mus musculus (related: house mouse)	choline dehydrogenase	31	58.8	3.6e-31	331
gene2328	Scaffold4	HD_1	PHI:2563	Q5AH74	DPP3	5476	Candida albicans	reduced virulence	Rodents	10090	Mus musculus (related: house mouse)	Phosphatase which converts farnesyl pyrophosphate to farnesol	44.9	28.7	1.1e-42	431
gene2419	Scaffold4	HD_1	PHI:9126	Q2YIV2	bab2_0277	235	Brucella abortus	reduced virulence	Rodents	10090	Mus musculus (related: house mouse)	choline dehydrogenase	33.5	78.7	9.2e-43	430
gene2540	Scaffold5	HD_1	PHI:7186	J9VSX1	ADE13	5207	Cryptococcus neoformans	reduced virulence	Rodents	10090	Mus musculus (related: house mouse)	Bifunctional enzyme adenylosuccinate (ADS) lyase	61	48.6	9.5e-147	1329
gene4003	Scaffold8	HD_1	PHI:2570	Q6FM61	CYB2	5478	Candida glabrata	reduced virulence	Rodents	10090	Mus musculus (related: house mouse)	Lactate dehydrogenase	51.7	91.4	1.9e-145	1316
gene4145	Scaffold8	HD_1	PHI:9425	J9VXU6	itr4 (CNAG_05662)	5207	Cryptococcus neoformans	reduced virulence	Rodents	10090	Mus musculus (related: house mouse)	Inositol transporter	35	91.5	1.3e-82	775
gene4033	Scaffold8	HD_1	PHI:2822	Q5K8R6	Cxt1p	5207	Cryptococcus neoformans	reduced virulence	Rodents	10090	Mus musculus (related: house mouse)	B 1,2-xylosyltransferase	28	88.4	9.3e-42	422
gene4101	Scaffold8	HD_1	PHI:335	Q9HEQ8	CGRA	746128	Aspergillus fumigatus	reduced virulence	Rodents	10090	Mus musculus (related: house mouse)	Ribosome synthesis	71.8	97.3	7.8e-33	339
gene4267	Scaffold9	HD_1	PHI:7028	P25535	ubiI	562	Escherichia coli	reduced virulence	Rodents	10090	Mus musculus (related: house mouse)	Aerobic ubiquinone-8 synthase	34.1	69.6	3.3e-11	154
gene5735	Scaffold14	HD_1	PHI:4677	B0Y4S0	AfcpcB	746128	Aspergillus fumigatus	reduced virulence	Rodents	10090	Mus musculus (related: house mouse)	Governs growth and development	91.5	100	1.1e-177	1592
gene4471	Scaffold9	HD_1	PHI:479	C5P3X6	MEP1	199306	Coccidioides posadasii	reduced virulence	Rodents	10090	Mus musculus (related: house mouse)	Metalloproteinase	47.5	98.9	4.4e-61	586
gene5797	Scaffold14	HD_1	PHI:4169	G7TTE0	dksA	666	Vibrio cholerae	reduced virulence	Rodents	10090	Mus musculus (related: house mouse)	CT production	52.1	99.7	9e-241	2140
gene4424	Scaffold9	HD_1	PHI:436	Q8NJN5	ESS1	5207	Cryptococcus neoformans	reduced virulence	Rodents	10090	Mus musculus (related: house mouse)	Peptidyl-prolyl cis/trans isomerases	41.9	19	1.3e-19	231
gene5379	Scaffold12	HD_1	PHI:9425	J9VXU6	itr4 (CNAG_05662)	5207	Cryptococcus neoformans	reduced virulence	Rodents	10090	Mus musculus (related: house mouse)	Inositol transporter	46.3	90.3	7.7e-138	1251
gene4527	Scaffold10	HD_1	PHI:26	P28873	CaMDR1	5476	Candida albicans	reduced virulence	Rodents	10090	Mus musculus (related: house mouse)	Fungal efflux pump	37.9	98.5	7.2e-106	975
gene5202	Scaffold12	HD_1	PHI:6146	Q4WPM7	HorA	746128	Aspergillus fumigatus	reduced virulence	Rodents	10090	Mus musculus (related: house mouse)	Hypoxia-induced oxidoreductase	60.3	98	2e-93	865
gene4488	Scaffold9	HD_1	PHI:7653	Q4WLR6	trpA	746128	Aspergillus fumigatus	reduced virulence	Rodents	10090	Mus musculus (related: house mouse)	Anthranilate synthase component I	66.3	94.1	9.4e-198	1767
gene4830	Scaffold11	HD_1	PHI:2643	A4HTK3	CFAS	5671	Leishmania infantum	reduced virulence	Rodents	10090	Mus musculus (related: house mouse)	Cyclopropane fatty acid synthetase	28.3	56.7	4.3e-16	199
gene4989	Scaffold11	HD_1	PHI:7009	Q5AND9	arf2	5476	Candida albicans	reduced virulence	Rodents	10090	Mus musculus (related: house mouse)	Small GTPases of the Arf (ADP-ribosylation factor) family which regulate membrane/protein trafficking	60.9	35.4	2.5e-62	599
gene5151	Scaffold11	HD_1	PHI:267	Q9UW87	MLT1	5476	Candida albicans	reduced virulence	Rodents	10090	Mus musculus (related: house mouse)	ABC transporter	35.1	14.7	6.1e-84	793
gene5875	Scaffold14	HD_1	PHI:4603	Q4WQI8	KexB	746128	Aspergillus fumigatus	reduced virulence	Rodents	10090	Mus musculus (related: house mouse)	Kexin-like endoprotease	54.2	98.1	8.2e-249	2209
gene4673	Scaffold10	HD_1	PHI:4906	Q5A679	Gyp1	5476	Candida albicans	reduced virulence	Rodents	10090	Mus musculus (related: house mouse)	A Golgi-associated protein	45.9	61.9	6.4e-99	915
gene4815	Scaffold10	HD_1	PHI:511	Q59RG0	CaNAG4	5476	Candida albicans	reduced virulence	Rodents	10090	Mus musculus (related: house mouse)	Unknown	57.6	57.9	4.5e-151	1366
gene4832	Scaffold11	HD_1	PHI:7076	B3GXB7	pdxT	715	Actinobacillus pleuropneumoniae	reduced virulence	Rodents	10090	Mus musculus (related: house mouse)	Encodes the putative pyridoxal 5’-phosphate synthase subunit PdxT	40.4	59.8	1.6e-20	236
gene5022	Scaffold11	HD_1	PHI:8019	A8YY71	atpG	1280	Staphylococcus aureus	reduced virulence	Rodents	10090	Mus musculus (related: house mouse)	F1F0 ATPase	25.3	89.7	1.4e-17	211
gene5417	Scaffold12	HD_1	PHI:479	C5P3X6	MEP1	199306	Coccidioides posadasii	reduced virulence	Rodents	10090	Mus musculus (related: house mouse)	Metalloproteinase	39.8	95.3	2.3e-44	442
gene4096	Scaffold8	HD_1	PHI:9082	Q4X022	tptA (AFUA_2G14980)	746128	Aspergillus fumigatus	reduced virulence	Rodents	10090	Mus musculus (related: house mouse)	Thiamine pyrophosphate transporter	63.7	85.9	1.2e-111	1023
gene5683	Scaffold14	HD_1	PHI:139	Q7ZA26	CAP10	5207	Cryptococcus neoformans	reduced virulence	Rodents	10090	Mus musculus (related: house mouse)	Capsule formation	34.8	11.2	3.6e-17	213
gene5845	Scaffold14	HD_1	PHI:6443	Q4WK36	hapC	746128	Aspergillus fumigatus	reduced virulence	Rodents	10090	Mus musculus (related: house mouse)	CCAAT-binding factor complex subunit	58	45.5	5.9e-41	413
gene4524	Scaffold10	HD_1	PHI:4974	Q6WIH6	MEP5	523103	Trichophyton mentagrophytes	reduced virulence	Rodents	10141	Cavia porcellus (related: domestic guinea pig)	Metalloprotease	45.3	51.6	3.4e-141	1282
gene4807	Scaffold10	HD_1	PHI:5554	Q4Q4W3	LmABCB3	5664	Leishmania major	reduced virulence	Rodents	10090	Mus musculus (related: house mouse)	Mitochondrial ABC transporter	41	62.2	4.7e-132	1203
gene4007	Scaffold8	HD_1	PHI:8011	B9XXL6	rhpa	210	Helicobacter pylori	reduced virulence	Rodents	10090	Mus musculus (related: house mouse)	DEAD-box RNA helicase	38	31.6	7.5e-70	667
gene4776	Scaffold10	HD_1	PHI:242	G1UAE0	CaTPS2	5476	Candida albicans	reduced virulence	Rodents	10090	Mus musculus (related: house mouse)	Trehalose-6-phosphate phosphatase	35.9	87	1.7e-149	1353
gene5141	Scaffold11	HD_1	PHI:9423	J9VW71	CNAG_06986	5207	Cryptococcus neoformans	reduced virulence	Rodents	10090	Mus musculus (related: house mouse)	Sugar transporter	32.7	95.1	7e-76	716
gene5181	Scaffold12	HD_1	PHI:7879	J9VFF7	Cer1 (CNAG_06717)	5207	Cryptococcus neoformans	reduced virulence	Rodents	10090	Mus musculus (related: house mouse)	Acyl-CoA-Dependent Ceramide Synthase	31.3	70.8	1e-41	421
gene5191	Scaffold12	HD_1	PHI:5554	Q4Q4W3	LmABCB3	5664	Leishmania major	reduced virulence	Rodents	10090	Mus musculus (related: house mouse)	Mitochondrial ABC transporter	30.7	80.5	1.1e-52	517
gene5200	Scaffold12	HD_1	PHI:7016	Q9I3I6	smc	287	Pseudomonas aeruginosa	reduced virulence	Rodents	10090	Mus musculus (related: house mouse)	Condensin	24.3	99.4	1.2e-33	355
gene5376	Scaffold12	HD_1	PHI:9092	Q8ZPS2	ydiD	28901	Salmonella enterica	reduced virulence	Rodents	10090	Mus musculus (related: house mouse)	Plant pathogenicity factor-like protein	26	67.5	1.8e-30	326
gene5761	Scaffold14	HD_1	PHI:9126	Q2YIV2	bab2_0277	235	Brucella abortus	reduced virulence	Rodents	10090	Mus musculus (related: house mouse)	choline dehydrogenase	29.3	99.3	8.1e-54	526
gene5854	Scaffold14	HD_1	PHI:62	P52498	caRSR1	5476	Candida albicans	reduced virulence	Rodents	10090	Mus musculus (related: house mouse)	Cell morphogenesis	45.1	94.6	9.2e-26	279
gene5893	Scaffold14	HD_1	PHI:2322	Q4WF54	SidH	746128	Aspergillus fumigatus	reduced virulence	Rodents	10090	Mus musculus (related: house mouse)	Anoyl-CoA hydratase	54.7	57.9	1.1e-77	731
gene4516	Scaffold10	HD_1	PHI:3528	J9VNZ8	PHO89	5207	Cryptococcus neoformans	reduced virulence	Rodents	10090	Mus musculus (related: house mouse)	Phosphate Acquisition and Storage	45.7	100	1.3e-142	1292
gene4596	Scaffold10	HD_1	PHI:2822	Q5K8R6	Cxt1p	5207	Cryptococcus neoformans	reduced virulence	Rodents	10090	Mus musculus (related: house mouse)	B 1,2-xylosyltransferase	27.8	63	4.6e-48	478
gene4624	Scaffold10	HD_1	PHI:286	Q874K8	CLC-A	5207	Cryptococcus neoformans	reduced virulence	Rodents	10090	Mus musculus (related: house mouse)	Chloride Channel	52.8	80.7	2.5e-219	1955
gene4303	Scaffold9	HD_1	PHI:440	Q9P872	PMR1	5476	Candida albicans	reduced virulence	Rodents	10090	Mus musculus (related: house mouse)	P-type ATPase transporter	28.1	58.6	9.5e-81	762
gene4606	Scaffold10	HD_1	PHI:286	Q874K8	CLC-A	5207	Cryptococcus neoformans	reduced virulence	Rodents	10090	Mus musculus (related: house mouse)	Chloride Channel	38	70.1	2.5e-126	1153
gene4703	Scaffold10	HD_1	PHI:253	Q9C1Q7	FOS1	746128	Aspergillus fumigatus	reduced virulence	Rodents	10090	Mus musculus (related: house mouse)	Histidine Kinase	35	16.5	7.4e-54	532
gene5818	Scaffold14	HD_1	PHI:262	Q59VQ3	MAD2	5476	Candida albicans	reduced virulence	Rodents	10090	Mus musculus (related: house mouse)	Spindle assembly checkpoint	46.3	18.2	1.8e-44	448
gene4268	Scaffold9	HD_1	PHI:7028	P25535	ubiI	562	Escherichia coli	reduced virulence	Rodents	10090	Mus musculus (related: house mouse)	Aerobic ubiquinone-8 synthase	27.8	85.1	4.5e-16	198
gene4423	Scaffold9	HD_1	PHI:124	P53705	INT1	5476	Candida albicans	reduced virulence	Rodents	10090	Mus musculus (related: house mouse)	Integrin	42.2	6.7	2.3e-12	172
gene4499	Scaffold9	HD_1	PHI:3348	Q2FID9	nfu	1280	Staphylococcus aureus	reduced virulence	Rodents	10090	Mus musculus (related: house mouse)	aids in the maturation of Iron-Sulphur proteins	50.8	19.4	6.3e-11	154
gene5169	Scaffold12	HD_1	PHI:6265	C0NFK7	Eng1	5037	Histoplasma capsulatum	reduced virulence	Rodents	10090	Mus musculus (related: house mouse)	Secreted -(1,3)-glucanase	50.7	59.4	4.1e-89	830
gene5396	Scaffold12	HD_1	PHI:9274	Q6FM73	Cgfab1	5478	Candida glabrata	reduced virulence	Rodents	10090	Mus musculus (related: house mouse)	Uncharacterized protein	31.5	26.6	1.8e-81	770
gene4322	Scaffold9	HD_1	PHI:2588;PHI:2609	B2CQJ9	VEA1	5037	Histoplasma capsulatum	reduced virulence	Rodents	10090	Mus musculus (related: house mouse)	Sexual development and toxin production	42.1	98	1.9e-79	747
gene4110	Scaffold8	HD_1	PHI:3527	J9W1N5	PHO840	5207	Cryptococcus neoformans	reduced virulence	Rodents	10090	Mus musculus (related: house mouse)	Phosphate Acquisition and Storage	56.3	85.7	7.6e-184	1648
gene5279	Scaffold12	HD_1	PHI:4182	A0AUJ1	Gib2	5207	Cryptococcus neoformans	reduced virulence	Rodents	10090	Mus musculus (related: house mouse)	Scaffolding Protein Promoting cAMP Signaling	25.1	55.7	8.2e-12	163
gene3949	Scaffold8	HD_1	PHI:7216	A0A0F6AZ29	STM14_1007	28901	Salmonella enterica	reduced virulence	Rodents	10090	Mus musculus (related: house mouse)	Putative dehydrogenase	43.1	49.4	4.2e-131	1195
gene5833	Scaffold14	HD_1	PHI:61	P43070	BGL2	5476	Candida albicans	reduced virulence	Rodents	10090	Mus musculus (related: house mouse)	Cell wall 1,3-beta-glucosyltransferase (bgl2p)	24.2	22.9	8.3e-08	132
gene6082	Scaffold15	HD_1	PHI:9425	J9VXU6	itr4 (CNAG_05662)	5207	Cryptococcus neoformans	reduced virulence	Rodents	10090	Mus musculus (related: house mouse)	Inositol transporter	73	61	4.5e-251	2229
gene6119	Scaffold15	HD_1	PHI:7178	J9VNI6	Ape4	5207	Cryptococcus neoformans	reduced virulence	Rodents	10090	Mus musculus (related: house mouse)	Aspartyl aminopeptidase	40.5	46	9.5e-104	959
gene6970	Scaffold21	HD_1	PHI:9458	Q2FIE9	lipA (SAUSA300_0829)	1280	Staphylococcus aureus	reduced virulence	Rodents	10090	Mus musculus (related: house mouse)	Lipoic acid synthetase	45.3	72	9.7e-73	688
gene7416	Scaffold25	HD_1	PHI:9126	Q2YIV2	bab2_0277	235	Brucella abortus	reduced virulence	Rodents	10090	Mus musculus (related: house mouse)	choline dehydrogenase	24.8	93.2	7.6e-29	311
gene6415	Scaffold17	HD_1	PHI:5554	Q4Q4W3	LmABCB3	5664	Leishmania major	reduced virulence	Rodents	10090	Mus musculus (related: house mouse)	Mitochondrial ABC transporter	33.8	56.8	2.4e-91	852
gene7193	Scaffold23	HD_1	PHI:4248	B0XPI3	PerA	746128	Aspergillus fumigatus	reduced virulence	Rodents	10090	Mus musculus (related: house mouse)	GPI lipid remodelling protein	60.8	94.4	3.1e-119	1088
gene7317	Scaffold24	HD_1	PHI:6892	A0A0L9JQ40	iscU	28901	Salmonella enterica	reduced virulence	Rodents	10090	Mus musculus (related: house mouse)	Fe-S cluster sensor	65.3	62	1.5e-42	425
gene6198	Scaffold16	HD_1	PHI:9126	Q2YIV2	bab2_0277	235	Brucella abortus	reduced virulence	Rodents	10090	Mus musculus (related: house mouse)	choline dehydrogenase	31.4	88.8	1e-57	560
gene6607	Scaffold18	HD_1	PHI:9126	Q2YIV2	bab2_0277	235	Brucella abortus	reduced virulence	Rodents	10090	Mus musculus (related: house mouse)	choline dehydrogenase	29.4	53.4	8.3e-18	215
gene7340	Scaffold24	HD_1	PHI:3528	J9VNZ8	PHO89	5207	Cryptococcus neoformans	reduced virulence	Rodents	10090	Mus musculus (related: house mouse)	Phosphate Acquisition and Storage	35.2	77.5	4.1e-62	597
gene6143	Scaffold15	HD_1	PHI:419	Q7Z8E8	CSH1	5476	Candida albicans	reduced virulence	Rodents	10090	Mus musculus (related: house mouse)	Cell surface protein	45.1	90.8	3.8e-73	691
gene6908	Scaffold20	HD_1	PHI:6986	P95830	DnaJ	1313	Streptococcus pneumoniae	reduced virulence	Rodents	10090	Mus musculus (related: house mouse)	Heat shock protein. PI3K and JNK signalling pathway	29.9	98.2	1.1e-17	213
gene7121	Scaffold22	HD_1	PHI:2554	Q59Z32	Rck2	5476	Candida albicans	reduced virulence	Rodents	10090	Mus musculus (related: house mouse)	Hog1p-MAP kinase-activated protein kinase	27.5	29.3	4.1e-17	212
gene6252	Scaffold16	HD_1	PHI:6995	Q9I4N1	Flil	287	Pseudomonas aeruginosa	reduced virulence	Rodents	10090	Mus musculus (related: house mouse)	Flagellin	27.6	70.5	1.2e-32	343
gene6445	Scaffold17	HD_1	PHI:599	Q1A1Y7	TCO1	5207	Cryptococcus neoformans	reduced virulence	Rodents	10090	Mus musculus (related: house mouse)	Putative histidine sensor kinase	38.1	22.1	1.2e-51	511
gene7330	Scaffold24	HD_1	PHI:511	Q59RG0	CaNAG4	5476	Candida albicans	reduced virulence	Rodents	10090	Mus musculus (related: house mouse)	Unknown	35.7	66.3	2.6e-64	617
gene7138	Scaffold22	HD_1	PHI:6080	Q9HV59	pnp	287	Pseudomonas aeruginosa	reduced virulence	Rodents	10090	Mus musculus (related: house mouse)	PNPase	39	4.3	2.8e-07	129
gene6090	Scaffold15	HD_1	PHI:2570	Q6FM61	CYB2	5478	Candida glabrata	reduced virulence	Rodents	10090	Mus musculus (related: house mouse)	Lactate dehydrogenase	39.6	92.8	5e-84	786
gene6742	Scaffold19	HD_1	PHI:9423	J9VW71	CNAG_06986	5207	Cryptococcus neoformans	reduced virulence	Rodents	10090	Mus musculus (related: house mouse)	Sugar transporter	26	88.9	4.9e-23	260
gene7374	Scaffold25	HD_1	PHI:7221	P9WQE9	pks2	1773	Mycobacterium tuberculosis	reduced virulence	Rodents	10090	Mus musculus (related: house mouse)	Polyketide synthase	25.5	13	4.9e-23	266
gene7850	Scaffold32	HD_1	PHI:7195	Q5A4W8	Bdf1	5476	Candida albicans	reduced virulence	Rodents	10090	Mus musculus (related: house mouse)	Bromo and extra-terminal domain containing protein	26.7	76	2.1e-40	412
gene7842	Scaffold32	HD_1	PHI:8863	B5F8I0	ArgD	28901	Salmonella enterica	reduced virulence	Rodents	10090	Mus musculus (related: house mouse)	Acetylornithine/succinyldiaminopimelate aminotransferase	36.9	81.2	2.2e-76	720
gene6439	Scaffold17	HD_1	PHI:2570	Q6FM61	CYB2	5478	Candida glabrata	reduced virulence	Rodents	10090	Mus musculus (related: house mouse)	Lactate dehydrogenase	36.3	88.2	6.5e-55	534
gene6453	Scaffold17	HD_1	PHI:3098	J9VJS8	URA4	5207	Cryptococcus neoformans	reduced virulence	Rodents	10090	Mus musculus (related: house mouse)	dihydroorotase (DHOase)	50.5	31.8	3.1e-85	799
gene6975	Scaffold21	HD_1	PHI:6076	Q5A5Q8	RPS41	5476	Candida albicans	reduced virulence	Rodents	10090	Mus musculus (related: house mouse)	Cytoplasmic ribosomal protein	73.2	98.1	3.3e-114	1044
gene7273	Scaffold24	HD_1	PHI:267	Q9UW87	MLT1	5476	Candida albicans	reduced virulence	Rodents	10090	Mus musculus (related: house mouse)	ABC transporter	38.3	95.8	6.2e-266	2359
gene6343	Scaffold17	HD_1	PHI:7009	Q5AND9	arf2	5476	Candida albicans	reduced virulence	Rodents	10090	Mus musculus (related: house mouse)	Small GTPases of the Arf (ADP-ribosylation factor) family which regulate membrane/protein trafficking	33.9	95.2	4e-26	283
gene6498	Scaffold18	HD_1	PHI:4878	Q5A6B6	Ppg1	5476	Candida albicans	reduced virulence	Rodents	10090	Mus musculus (related: house mouse)	A putative serine/threonine protein phosphatase type 2A.	60.4	84.7	2.3e-98	908
gene6744	Scaffold19	HD_1	PHI:2968	J9VQA5	Hxs1	5207	Cryptococcus neoformans	reduced virulence	Rodents	10090	Mus musculus (related: house mouse)	Glucose uptake and transport	35.2	50.9	1e-79	751
gene6797	Scaffold20	HD_1	PHI:317	Q8J2P6	RHBA	746128	Aspergillus fumigatus	reduced virulence	Rodents	10090	Mus musculus (related: house mouse)	Nutrient signalling	70.1	100	8.2e-72	677
gene6115	Scaffold15	HD_1	PHI:3004	A6QHK8	ClpX	1280	Staphylococcus aureus	reduced virulence	Rodents	10090	Mus musculus (related: house mouse)	Part of proteolytic complex	46.5	30	3.7e-36	374
gene6608	Scaffold18	HD_1	PHI:7652	Q4WVS3	aroC	746128	Aspergillus fumigatus	reduced virulence	Rodents	10090	Mus musculus (related: house mouse)	Chorismate mutase	72.8	10.9	9.6e-104	962
gene6438	Scaffold17	HD_1	PHI:6265	C0NFK7	Eng1	5037	Histoplasma capsulatum	reduced virulence	Rodents	10090	Mus musculus (related: house mouse)	Secreted -(1,3)-glucanase	38	17	9.4e-55	538
gene6719	Scaffold19	HD_1	PHI:9425	J9VXU6	itr4 (CNAG_05662)	5207	Cryptococcus neoformans	reduced virulence	Rodents	10090	Mus musculus (related: house mouse)	Inositol transporter	23.8	32.5	2.3e-20	240
gene7408	Scaffold25	HD_1	PHI:7174	Q9I0R8	PA2567	287	Pseudomonas aeruginosa	reduced virulence	Rodents	10090	Mus musculus (related: house mouse)	Phosphodiesterase	31	15.6	1.6e-14	190
gene3202	Scaffold6	HD_1	PHI:9058	J9VY90	lac1	5207	Cryptococcus neoformans	reduced virulence	Rodents;Bony fishes	7955;10090	Mus musculus (related: house mouse);Danio rerio (related: zebrafish)	Laccase	32.4	82.6	4.9e-85	796
gene1383	Scaffold2	HD_1	PHI:9192	A0A0D2X8F5	Foatg22	5507	Fusarium oxysporum	reduced virulence;increased virulence (hypervirulence)	Eudicots	4081	Solanum lycopersicum (related: tomato)	Ubiquitin-like protein	53.9	99.1	4.7e-158	1425
gene1776	Scaffold3	HD_1	PHI:4194	V5XZS6	AKT7	5599	Alternaria alternata	reduced virulence;increased virulence (hypervirulence)	Eudicots	3747;3767	Pyrus pyrifolia (related: sha li);Fragaria x ananassa (related: strawberry)	Encodes a cytochrome P450 monooxygenase and functions to limit AK-toxin production	30.4	91.2	1.9e-54	531
gene5530	Scaffold13	HD_1	PHI:2476	G8AA67	CcpelA	27358	Colletotrichum coccodes	reduced virulence;increased virulence (hypervirulence)	Eudicots	4081	Solanum lycopersicum (related: tomato)	Pectate lyase	50.8	48.9	9e-78	733
gene1231	Scaffold2	HD_1	PHI:9219	B8NGC8	creA (AFLA_134680)	5059	Aspergillus flavus	reduced virulence;increased virulence (hypervirulence)	Eudicots;Monocots	3818;4577	Zea mays (related: maize);Arachis hypogaea (related: peanut)	C2H2 transcription factor, carbon catabolite repression protein	57.8	97.6	1.1e-100	929
gene0390	Scaffold1	HD_1	PHI:2315	G4XKY9	ChLae1	5016	Bipolaris maydis	reduced virulence;increased virulence (hypervirulence)	Monocots	4577	Zea mays (related: maize)	Regulate T-toxin biosyn thesis	37.4	88.5	2.4e-49	485
gene4235	Scaffold9	HD_1	PHI:2315	G4XKY9	ChLae1	5016	Bipolaris maydis	reduced virulence;increased virulence (hypervirulence)	Monocots	4577	Zea mays (related: maize)	Regulate T-toxin biosyn thesis	35.4	77.6	7.9e-50	490
gene1524	Scaffold3	HD_1	PHI:7036	J5K1X2	Pmt4	176275	Beauveria bassiana	reduced virulence;increased virulence (hypervirulence)	Moths	7137	Galleria mellonella (related: greater wax moth)	O-mannosyltransferase	61.3	35.8	2e-275	2442
gene1905	Scaffold3	HD_1	PHI:5042	Q9X4G0	hmgA	287	Pseudomonas aeruginosa	reduced virulence;increased virulence (hypervirulence)	Nematodes;Rodents	10090;6239	Mus musculus (related: house mouse);Caenorhabditis elegans (related: roundworm)	Homogentisate 1-2-Dioxygenase	39	83	4.1e-75	709
gene2886	Scaffold5	HD_1	PHI:5042	Q9X4G0	hmgA	287	Pseudomonas aeruginosa	reduced virulence;increased virulence (hypervirulence)	Nematodes;Rodents	10090;6239	Mus musculus (related: house mouse);Caenorhabditis elegans (related: roundworm)	Homogentisate 1-2-Dioxygenase	51.3	86.1	1.6e-111	1023
gene7296	Scaffold24	HD_1	PHI:5042	Q9X4G0	hmgA	287	Pseudomonas aeruginosa	reduced virulence;increased virulence (hypervirulence)	Nematodes;Rodents	10090;6239	Mus musculus (related: house mouse);Caenorhabditis elegans (related: roundworm)	Homogentisate 1-2-Dioxygenase	37.2	75.3	6.5e-63	604
gene5237	Scaffold12	HD_1	PHI:8897	Q59M00	Ept1 (C7_02690C_A)	5476	Candida albicans	reduced virulence;increased virulence (hypervirulence)	Primates;Rodents	10090;9606	Mus musculus (related: house mouse);Homo sapiens (related: human)	Bifunctional diacylglycerol cholinephosphotransferase/ethanolaminephosphotransferase	38.6	96.4	2.3e-74	702
gene4273	Scaffold9	HD_1	PHI:8897	Q59M00	Ept1 (C7_02690C_A)	5476	Candida albicans	reduced virulence;increased virulence (hypervirulence)	Primates;Rodents	10090;9606	Mus musculus (related: house mouse);Homo sapiens (related: human)	Bifunctional diacylglycerol cholinephosphotransferase/ethanolaminephosphotransferase	34.2	94.1	5.4e-52	509
gene2848	Scaffold5	HD_1	PHI:9183	B0XQR1	ssdA (AFUB_010850)	746128	Aspergillus fumigatus	reduced virulence;increased virulence (hypervirulence)	Rodents	10090	Mus musculus (related: house mouse)	Cell wall biogenesis protein phosphatase	63.6	100	0	3999
gene1205	Scaffold2	HD_1	PHI:2694	Q6D000	rsmB	29471	Pectobacterium atrosepticum	reduced virulence;loss of pathogenicity	Eudicots	4113	Solanum tuberosum (related: potato)	Modulates plant cell wall-degrading enzymes	30.2	36.7	5.3e-25	279
gene1699	Scaffold3	HD_1	PHI:7737;PHI:9520	A0A1D9QMN1	SsNsd1;Ssnsd1	5180	Sclerotinia sclerotiorum	reduced virulence;loss of pathogenicity	Eudicots	3885;4081;4045	Apium graveolens (no common name found);Solanum lycopersicum (related: tomato);Phaseolus vulgaris (related: kidney bean)	GATA-type IVb zinc-finger transcription factor;GATA transcription factor	33.6	91.8	1.1e-30	326
gene0887	Scaffold2	HD_1	PHI:2694	Q6D000	rsmB	29471	Pectobacterium atrosepticum	reduced virulence;loss of pathogenicity	Eudicots	4113	Solanum tuberosum (related: potato)	Modulates plant cell wall-degrading enzymes	28.6	32.9	1.2e-06	119
gene4975	Scaffold11	HD_1	PHI:7634	Q9HU22	rmlA	287	Pseudomonas aeruginosa	reduced virulence;loss of pathogenicity	Eudicots;Rodents	4236;10090	Lactuca sativa (related: garden lettuce);Mus musculus (related: house mouse)	Glucose-1-phosphate thymidylyltransferase	27.2	50.8	6.2e-15	189
gene1226	Scaffold2	HD_1	PHI:2100;PHI:9482	G4NI28	Spf1;Spf1 (MGG_12005)	318829	Magnaporthe oryzae	reduced virulence;loss of pathogenicity	Monocots	4513;4530;4564	Hordeum vulgare (related: barley);Triticum (related: wheat);Oryza sativa (related: rice)	Ca2+ pump;P5-type ATPase	28.5	56.5	7.9e-73	693
gene0113	Scaffold1	HD_1	PHI:2113	G4MWY5	Kin4	318829	Magnaporthe oryzae	reduced virulence;loss of pathogenicity	Monocots	4513;4564	Hordeum vulgare (related: barley);Triticum (related: wheat)	Ca2+/CAM-dependent serine/threonine protein kinases	41.8	63.4	3.1e-192	1724
gene1636	Scaffold3	HD_1	PHI:773;PHI:791;PHI:2141	G4MRZ0	CDC15;MGG_11899	318829	Magnaporthe oryzae	reduced virulence;loss of pathogenicity	Monocots	4530	Oryza sativa (related: rice)	cell cycle regulation;-;Hypothetical protein	24.6	30.4	2.6e-07	126
gene1156	Scaffold2	HD_1	PHI:595;PHI:2248	Q1L2E2	Als1;ALS1	13684	Parastagonospora nodorum	reduced virulence;loss of pathogenicity	Monocots	4564	Triticum (related: wheat)	Delta-aminolevulinic acid synthase;ALA synthase	75	93.7	2.3e-234	2083
gene0991	Scaffold2	HD_1	PHI:2109	G4MNE6	CNB	318829	Magnaporthe oryzae	reduced virulence;loss of pathogenicity	Monocots	4513;4564	Hordeum vulgare (related: barley);Triticum (related: wheat)	-	82.8	68.1	1.4e-73	693
gene2522	Scaffold5	HD_1	PHI:1017;PHI:2067	G4NDE1	ABC4	318829	Magnaporthe oryzae	reduced virulence;loss of pathogenicity	Monocots	4513	Hordeum vulgare (related: barley)	multidrug resistance;ABC Transporter	43.5	24.3	2.4e-174	1572
gene3859	Scaffold8	HD_1	PHI:6266	M1W4B7	cptRNA-ipt	5111	Claviceps purpurea	reduced virulence;loss of pathogenicity	Monocots	4550	Secale cereale (related: rye)	tRNA dimethylallyltransferase	42	95.2	2e-93	867
gene3600	Scaffold7	HD_1	PHI:595;PHI:2248	Q1L2E2	Als1;ALS1	13684	Parastagonospora nodorum	reduced virulence;loss of pathogenicity	Monocots	4564	Triticum (related: wheat)	Delta-aminolevulinic acid synthase;ALA synthase	71.5	89.1	5.1e-185	1657
gene3331	Scaffold6	HD_1	PHI:8927	A4QTE3	MoSCAD1 (MGG_05096)	318829	Magnaporthe oryzae	reduced virulence;loss of pathogenicity	Monocots	4513;4530	Hordeum vulgare (related: barley);Oryza sativa (related: rice)	3-Ketoacyl-CoA reductase	42.8	79.2	1.6e-43	434
gene3703	Scaffold7	HD_1	PHI:2108	Q9UWF0	CAM	318829	Magnaporthe oryzae	reduced virulence;loss of pathogenicity	Monocots	4513;4564	Hordeum vulgare (related: barley);Triticum (related: wheat)	-	31.4	66.7	2.6e-15	191
gene2769	Scaffold5	HD_1	PHI:7991	G4MKY1	PoVps9 (MGG_05379);PoVps9	318829	Magnaporthe oryzae	reduced virulence;loss of pathogenicity	Monocots	4530	Oryza sativa (related: rice)	vacuolar protein sorting-associated protein 9	48.3	64.9	1.9e-146	1327
gene3373	Scaffold6	HD_1	PHI:2108	Q9UWF0	CAM	318829	Magnaporthe oryzae	reduced virulence;loss of pathogenicity	Monocots	4513;4564	Hordeum vulgare (related: barley);Triticum (related: wheat)	-	36.1	30.9	9e-24	266
gene3602	Scaffold7	HD_1	PHI:595;PHI:2248	Q1L2E2	Als1;ALS1	13684	Parastagonospora nodorum	reduced virulence;loss of pathogenicity	Monocots	4564	Triticum (related: wheat)	Delta-aminolevulinic acid synthase;ALA synthase	49.5	50.4	1.4e-106	982
gene4358	Scaffold9	HD_1	PHI:2202;PHI:7327	D0ERY7	MopdeH;PdeH	318829	Magnaporthe oryzae	reduced virulence;loss of pathogenicity	Monocots	4530	Oryza sativa (related: rice)	Cyclic AMP phosphodiesterase;Regulation of surface hydrophobicity;Regulation of intracellular cAMP levels;Regulation of extracellular laccase and peroxidase activities;Maintenance of cell wall integrity	44.2	63.8	1.2e-153	1389
gene5771	Scaffold14	HD_1	PHI:2115;PHI:4494	G4MMH7	Annexin A7;AnnA7	318829	Magnaporthe oryzae	reduced virulence;loss of pathogenicity	Monocots	4513;4530;4564	Hordeum vulgare (related: barley);Triticum (related: wheat);Oryza sativa (related: rice)	Annexin A7;-	53.5	91.9	9.3e-101	930
gene4116	Scaffold8	HD_1	PHI:2018;PHI:2106	G4N054	MoPLC2;MGG_05332.5	318829	Magnaporthe oryzae	reduced virulence;loss of pathogenicity	Monocots	4513;4530;4564	Oryza sativa (related: rice);Hordeum vulgare (related: barley);Triticum (related: wheat)	Phospholipase C;-	42.1	81.6	1.5e-94	877
gene4696	Scaffold10	HD_1	PHI:772;PHI:797	G4MSX7	MGG_01481	318829	Magnaporthe oryzae	reduced virulence;loss of pathogenicity	Monocots	4530	Oryza sativa (related: rice)	-;Hypothetical protein	58.2	57.2	5e-126	1149
gene4437	Scaffold9	HD_1	PHI:2094	G4NII5	Yvc1	318829	Magnaporthe oryzae	reduced virulence;loss of pathogenicity	Monocots	4513;4564	Hordeum vulgare (related: barley);Triticum (related: wheat)	Ca2+-permeable channel	56.4	97.7	6.3e-198	1769
gene4097	Scaffold8	HD_1	PHI:774;PHI:792	G4MQ72	MGG_09250	318829	Magnaporthe oryzae	reduced virulence;loss of pathogenicity	Monocots	4530	Oryza sativa (related: rice)	-;Hypothetical protein	36	66.8	6.8e-64	613
gene4392	Scaffold9	HD_1	PHI:2108	Q9UWF0	CAM	318829	Magnaporthe oryzae	reduced virulence;loss of pathogenicity	Monocots	4513;4564	Hordeum vulgare (related: barley);Triticum (related: wheat)	-	99.3	8.7	6.3e-78	738
gene7577	Scaffold27	HD_1	PHI:2100;PHI:9482	G4NI28	Spf1;Spf1 (MGG_12005)	318829	Magnaporthe oryzae	reduced virulence;loss of pathogenicity	Monocots	4513;4530;4564	Hordeum vulgare (related: barley);Triticum (related: wheat);Oryza sativa (related: rice)	Ca2+ pump;P5-type ATPase	67.2	94.6	0	4504
gene7267	Scaffold23	HD_1	PHI:773;PHI:791;PHI:2141	G4MRZ0	CDC15;MGG_11899	318829	Magnaporthe oryzae	reduced virulence;loss of pathogenicity	Monocots	4530	Oryza sativa (related: rice)	cell cycle regulation;-;Hypothetical protein	42.4	65.9	3.5e-125	1144
gene6882	Scaffold20	HD_1	PHI:2109	G4MNE6	CNB	318829	Magnaporthe oryzae	reduced virulence;loss of pathogenicity	Monocots	4513;4564	Hordeum vulgare (related: barley);Triticum (related: wheat)	-	30.8	59.1	4.1e-14	181
gene6769	Scaffold20	HD_1	PHI:1200;PHI:4587	I1RT36	Fgk3;(Gsk3)	5518	Fusarium graminearum	reduced virulence;loss of pathogenicity	Monocots	4565;4564	Triticum aestivum (related: bread wheat);Triticum (related: wheat)	glycogen synthase kinase;protein kinase	89.4	29.6	2.4e-202	1810
gene0686	Scaffold2	HD_1	PHI:4883	J9VMG2	Kcs1	5207	Cryptococcus neoformans	reduced virulence;loss of pathogenicity	Moths;Rodents	10090;7137	Mus musculus (related: house mouse);Galleria mellonella (related: greater wax moth)	IP6kinase	37.2	14.7	5.5e-39	403
gene1731	Scaffold3	HD_1	PHI:3907	D3W9Z8	ZrfC	746128	Aspergillus fumigatus	reduced virulence;loss of pathogenicity	Rodents	10090	Mus musculus (related: house mouse)	alkaline zinc transporter	46.8	97.1	1.5e-108	998
gene5267	Scaffold12	HD_1	PHI:3909	Q6IZ77	ZrfB	746128	Aspergillus fumigatus	reduced virulence;loss of pathogenicity	Rodents	10090	Mus musculus (related: house mouse)	alkaline zinc transporter	67.6	92.1	5.3e-126	1147
gene7789	Scaffold31	HD_1	PHI:2509;PHI:9081	Q4WJ81	CrzA	746128	Aspergillus fumigatus	reduced virulence;loss of pathogenicity	Rodents	10090	Mus musculus (related: house mouse)	C2H2 finger domain transcription factor;C2H2 transcription factor	42	92.7	5.4e-103	951
gene1505	Scaffold3	HD_1	PHI:2625;PHI:9416	P65882	purA	28901	Salmonella enterica	reduced virulence;loss of pathogenicity	Rodents;Bony fishes	7955;10090	Danio rerio (related: zebrafish);Mus musculus (related: house mouse)	Pathogenicity island;Adenylosuccinate synthetase	40.1	58.6	8.1e-91	846
gene1722	Scaffold3	HD_1	PHI:3688	Q5AJ90	Fox3p	5476	Candida albicans	unaffected pathogenicity	Birds	9031	Gallus gallus (related: chicken)	3-ketoacyl-CoA thiolases	47.3	93.9	1.4e-92	859
gene4453	Scaffold9	HD_1	PHI:3688	Q5AJ90	Fox3p	5476	Candida albicans	unaffected pathogenicity	Birds	9031	Gallus gallus (related: chicken)	3-ketoacyl-CoA thiolases	47.4	31.6	1.3e-88	829
gene1348	Scaffold2	HD_1	PHI:7353	Q2FH26	odhB	1280	Staphylococcus aureus	unaffected pathogenicity	Bony fishes	7955	Danio rerio (related: zebrafish)	Dihydrolipoamide succinyltransferase	39.9	63.9	6.1e-63	605
gene4495	Scaffold9	HD_1	PHI:7353	Q2FH26	odhB	1280	Staphylococcus aureus	unaffected pathogenicity	Bony fishes	7955	Danio rerio (related: zebrafish)	Dihydrolipoamide succinyltransferase	25.9	50.9	3.7e-26	289
gene0923	Scaffold2	HD_1	PHI:4520	K9FRJ5	PdMit1	36651	Penicillium digitatum	unaffected pathogenicity	Eudicots	85571	Citrus reticulata (related: tangerine)	MIPC synthase	35.6	73	1.6e-44	444
gene0997	Scaffold2	HD_1	PHI:7696	A7F6T5	THR1	5180	Sclerotinia sclerotiorum	unaffected pathogenicity	Eudicots	3708	Brassica napus (related: rape)	Trihydroxynaphthalene reductase	28.3	92	3.1e-20	234
gene1916	Scaffold3	HD_1	PHI:191	Q99324	TOM1	39703	Septoria lycopersici	unaffected pathogenicity	Eudicots	4081	Solanum lycopersicum (related: tomato)	Tomatinase	37.6	39.1	2e-136	1243
gene0940	Scaffold2	HD_1	PHI:2849	Q99174	cutA	169388	Fusarium solani	unaffected pathogenicity	Eudicots	3661;3662	Cucurbita moschata (related: crookneck pumpkin);Cucurbita maxima (related: winter squash)	Cutinase	45.2	100	5.1e-47	464
gene0124	Scaffold1	HD_1	PHI:544	Q9P8L8	BCMFS1	40559	Botrytis cinerea	unaffected pathogenicity	Eudicots	4081	Solanum lycopersicum (related: tomato)	MFS transporters	54.8	69.3	1.8e-151	1369
gene1679	Scaffold3	HD_1	PHI:2414	D2X3B5	AaGa1	5599	Alternaria alternata	unaffected pathogenicity	Eudicots	229630	Citrus x tangelo (related: tangelo)	Class I Ga subunit of the GTP-binding protein	94.9	15.3	3.8e-184	1655
gene1173	Scaffold2	HD_1	PHI:6157	F8U971	bcdh	40559	Botrytis cinerea	unaffected pathogenicity	Eudicots	3702;3885	Arabidopsis thaliana (related: thale cress);Phaseolus vulgaris (related: kidney bean)	UDP-glucose-4,6-dehydratase	63.6	88.4	1.1e-145	1317
gene1307	Scaffold2	HD_1	PHI:8770	N1PC72	cfpks1	5499	Passalora fulva	unaffected pathogenicity	Eudicots	4081	Solanum lycopersicum (related: tomato)	Non-reducing polyketide synthase	66.7	99.9	0	7427
gene1423	Scaffold3	HD_1	PHI:7683	A0A0J9ULI2	nit2	5507	Fusarium oxysporum	unaffected pathogenicity	Eudicots	4081	Solanum lycopersicum (related: tomato)	Nitrate reductase	28.3	63.3	3.7e-29	313
gene0952	Scaffold2	HD_1	PHI:3301	A0A075TRB3	patN	27334	Penicillium expansum	unaffected pathogenicity	Eudicots	3750	Malus domestica (related: apple)	Production of Patulin	28.5	95.4	1.4e-21	245
gene1094	Scaffold2	HD_1	PHI:2849	Q99174	cutA	169388	Fusarium solani	unaffected pathogenicity	Eudicots	3661;3662	Cucurbita moschata (related: crookneck pumpkin);Cucurbita maxima (related: winter squash)	Cutinase	45.9	95.2	1.7e-47	468
gene1138	Scaffold2	HD_1	PHI:7696	A7F6T5	THR1	5180	Sclerotinia sclerotiorum	unaffected pathogenicity	Eudicots	3708	Brassica napus (related: rape)	Trihydroxynaphthalene reductase	53.7	99.3	1.2e-76	720
gene2071	Scaffold4	HD_1	PHI:2807	A7EKS0	Ss-Sl2	5180	Sclerotinia sclerotiorum	unaffected pathogenicity	Eudicots	3702;3708	Arabidopsis thaliana (related: thale cress);Brassica napus (related: rape)	Melanin formation and cell wall itegrity	31.4	40.5	1.1e-12	172
gene2505	Scaffold5	HD_1	PHI:191	Q99324	TOM1	39703	Septoria lycopersici	unaffected pathogenicity	Eudicots	4081	Solanum lycopersicum (related: tomato)	Tomatinase	42.8	96.8	2.9e-149	1350
gene2479	Scaffold4	HD_1	PHI:9288	A0A0D2XHJ2	rec8 (FOXG_03390)	5507	Fusarium oxysporum	unaffected pathogenicity	Eudicots	4081	Solanum lycopersicum (related: tomato)	Hypothetical protein	28.4	98.3	6.9e-39	398
gene3675	Scaffold7	HD_1	PHI:6181	Q0E4W1	Bcmimp1	40559	Botrytis cinerea	unaffected pathogenicity	Eudicots	3885;4081	Solanum lycopersicum (related: tomato);Phaseolus vulgaris (related: kidney bean)	Mitochondrial inner membrane protein	47.2	100	2.5e-74	701
gene2171	Scaffold4	HD_1	PHI:7696	A7F6T5	THR1	5180	Sclerotinia sclerotiorum	unaffected pathogenicity	Eudicots	3708	Brassica napus (related: rape)	Trihydroxynaphthalene reductase	27.2	20	7.7e-12	165
gene2119	Scaffold4	HD_1	PHI:7683	A0A0J9ULI2	nit2	5507	Fusarium oxysporum	unaffected pathogenicity	Eudicots	4081	Solanum lycopersicum (related: tomato)	Nitrate reductase	31.5	17.3	9.6e-11	154
gene2227	Scaffold4	HD_1	PHI:1030	O60034	bcatrA	40559	Botrytis cinerea	unaffected pathogenicity	Eudicots	3885;4081;3906	Solanum lycopersicum (related: tomato);Vicia faba (related: fava bean);Phaseolus vulgaris (related: kidney bean)	ABC Transporter	27	86	6.2e-39	398
gene2261	Scaffold4	HD_1	PHI:3670	M4Q9U3	VdATG12	27337	Verticillium dahliae	unaffected pathogenicity	Eudicots	3702	Arabidopsis thaliana (related: thale cress)	Autophagy	50	89.1	6.9e-24	262
gene2826	Scaffold5	HD_1	PHI:3225	T2C913	Ndo1	36651	Penicillium digitatum	unaffected pathogenicity	Eudicots	2711	Citrus sinensis (related: sweet orange)	naphthalene dioxygenase	56.7	13.4	3.6e-148	1346
gene3474	Scaffold7	HD_1	PHI:3378	G9JLA8	Plegl1	285811	Pseudopyrenochaeta lycopersici	unaffected pathogenicity	Eudicots	4081	Solanum lycopersicum (related: tomato)	lytic polysaccharide monooxygenase	41.1	99.2	6.5e-37	377
gene3546	Scaffold7	HD_1	PHI:8719	A0A0A2JPI4	PePpi	27334	Penicillium expansum	unaffected pathogenicity	Eudicots	3750;23211	Pyrus communis (related: pear);Malus domestica (related: apple)	Peptidyl-prolyl cis-trans isomerase	41	92.8	5.7e-36	369
gene2220	Scaffold4	HD_1	PHI:1030	O60034	bcatrA	40559	Botrytis cinerea	unaffected pathogenicity	Eudicots	3885;4081;3906	Solanum lycopersicum (related: tomato);Vicia faba (related: fava bean);Phaseolus vulgaris (related: kidney bean)	ABC Transporter	63.2	98.2	0	4838
gene2259	Scaffold4	HD_1	PHI:191	Q99324	TOM1	39703	Septoria lycopersici	unaffected pathogenicity	Eudicots	4081	Solanum lycopersicum (related: tomato)	Tomatinase	24	59.9	2.7e-28	308
gene2332	Scaffold4	HD_1	PHI:541	Q5XTQ4	LIP1	40559	Botrytis cinerea	unaffected pathogenicity	Eudicots	3885;4081;13546;3570	Gerbera (no common name found);Solanum lycopersicum (related: tomato);Phaseolus vulgaris (related: kidney bean);Dianthus caryophyllus (related: clove pink)	Lipase	32.6	39.3	2.6e-22	254
gene4143	Scaffold8	HD_1	PHI:7695	A7F6T4	SCD1	5180	Sclerotinia sclerotiorum	unaffected pathogenicity	Eudicots	3708	Brassica napus (related: rape)	Scytalone dehydratase	29.6	70.1	1.1e-07	124
gene4217	Scaffold9	HD_1	PHI:69	Q00298	CUTA	40559	Botrytis cinerea	unaffected pathogenicity	Eudicots	3885;4081;13546;3570	Gerbera (no common name found);Solanum lycopersicum (related: tomato);Phaseolus vulgaris (related: kidney bean);Dianthus caryophyllus (related: clove pink)	Cutinase	30.5	65.7	1.8e-07	123
gene5272	Scaffold12	HD_1	PHI:544	Q9P8L8	BCMFS1	40559	Botrytis cinerea	unaffected pathogenicity	Eudicots	4081	Solanum lycopersicum (related: tomato)	MFS transporters	27	99.7	9.4e-42	422
gene4919	Scaffold11	HD_1	PHI:191	Q99324	TOM1	39703	Septoria lycopersici	unaffected pathogenicity	Eudicots	4081	Solanum lycopersicum (related: tomato)	Tomatinase	31	21	4.2e-33	350
gene5870	Scaffold14	HD_1	PHI:6180	A0A140CZL3	AaSHO1	5599	Alternaria alternata	unaffected pathogenicity	Eudicots	164113	Citrus x microcarpa (related: calamondin)	Response Regulator	60.2	67	2.5e-93	866
gene4612	Scaffold10	HD_1	PHI:2807	A7EKS0	Ss-Sl2	5180	Sclerotinia sclerotiorum	unaffected pathogenicity	Eudicots	3702;3708	Arabidopsis thaliana (related: thale cress);Brassica napus (related: rape)	Melanin formation and cell wall itegrity	35.1	49.5	1.3e-39	404
gene4211	Scaffold9	HD_1	PHI:552	Q96WM9	BcLCC2	40559	Botrytis cinerea	unaffected pathogenicity	Eudicots	3885;4081;3818;3603	Vitis (no common name found);Solanum lycopersicum (related: tomato);Phaseolus vulgaris (related: kidney bean);Arachis hypogaea (related: peanut)	Laccase2	37.6	32.5	4.7e-99	920
gene4315	Scaffold9	HD_1	PHI:2849	Q99174	cutA	169388	Fusarium solani	unaffected pathogenicity	Eudicots	3661;3662	Cucurbita moschata (related: crookneck pumpkin);Cucurbita maxima (related: winter squash)	Cutinase	45.5	100	3.1e-49	483
gene4794	Scaffold10	HD_1	PHI:697	Q8NJS2	ugt51E1	5022	Leptosphaeria maculans	unaffected pathogenicity	Eudicots	3708;3707	Brassica juncea (related: brown mustard);Brassica napus (related: rape)	UDP-glucose: sterol glucosyltransferase	70.8	19.9	5.2e-147	1334
gene5031	Scaffold11	HD_1	PHI:2849	Q99174	cutA	169388	Fusarium solani	unaffected pathogenicity	Eudicots	3661;3662	Cucurbita moschata (related: crookneck pumpkin);Cucurbita maxima (related: winter squash)	Cutinase	33.2	53.4	6.4e-14	180
gene6697	Scaffold19	HD_1	PHI:541	Q5XTQ4	LIP1	40559	Botrytis cinerea	unaffected pathogenicity	Eudicots	3885;4081;13546;3570	Gerbera (no common name found);Solanum lycopersicum (related: tomato);Phaseolus vulgaris (related: kidney bean);Dianthus caryophyllus (related: clove pink)	Lipase	30.6	86.3	1.7e-45	454
gene7039	Scaffold21	HD_1	PHI:3225	T2C913	Ndo1	36651	Penicillium digitatum	unaffected pathogenicity	Eudicots	2711	Citrus sinensis (related: sweet orange)	naphthalene dioxygenase	64.5	100	1.7e-173	1557
gene6340	Scaffold17	HD_1	PHI:2849	Q99174	cutA	169388	Fusarium solani	unaffected pathogenicity	Eudicots	3661;3662	Cucurbita moschata (related: crookneck pumpkin);Cucurbita maxima (related: winter squash)	Cutinase	41.6	99.1	3e-39	397
gene7511	Scaffold26	HD_1	PHI:1020;PHI:1022;PHI:2362	A8QJI7	XlnR;XLNR	5507	Fusarium oxysporum	unaffected pathogenicity	Eudicots	4081	Solanum lycopersicum (related: tomato)	Transcription factor;Zinc-finger transcription factor;Putative Zn finger transcription factor	68.3	39.2	7.3e-142	1287
gene7738	Scaffold29	HD_1	PHI:541	Q5XTQ4	LIP1	40559	Botrytis cinerea	unaffected pathogenicity	Eudicots	3885;4081;13546;3570	Gerbera (no common name found);Solanum lycopersicum (related: tomato);Phaseolus vulgaris (related: kidney bean);Dianthus caryophyllus (related: clove pink)	Lipase	54.1	51.2	6.7e-157	1417
gene7068	Scaffold22	HD_1	PHI:7696	A7F6T5	THR1	5180	Sclerotinia sclerotiorum	unaffected pathogenicity	Eudicots	3708	Brassica napus (related: rape)	Trihydroxynaphthalene reductase	58.2	84.8	7e-84	783
gene7793	Scaffold31	HD_1	PHI:7683	A0A0J9ULI2	nit2	5507	Fusarium oxysporum	unaffected pathogenicity	Eudicots	4081	Solanum lycopersicum (related: tomato)	Nitrate reductase	27	68.3	4.1e-08	129
gene7391	Scaffold25	HD_1	PHI:9287	A0A0J9W5C7	rad21nc (FOXG_15850)	5507	Fusarium oxysporum	unaffected pathogenicity	Eudicots	4081	Solanum lycopersicum (related: tomato)	Hypothetical protein	39.8	94.7	3.3e-84	788
gene6192	Scaffold16	HD_1	PHI:569	O59937	XYL3	5507	Fusarium oxysporum	unaffected pathogenicity	Eudicots	4081	Solanum lycopersicum (related: tomato)	Endo-beta-1,4-xylanase	31	24.2	5.4e-08	130
gene6572	Scaffold18	HD_1	PHI:7695	A7F6T4	SCD1	5180	Sclerotinia sclerotiorum	unaffected pathogenicity	Eudicots	3708	Brassica napus (related: rape)	Scytalone dehydratase	35.2	11.2	1.3e-12	173
gene6928	Scaffold21	HD_1	PHI:547	Q6IVV6	CEL5A	40559	Botrytis cinerea	unaffected pathogenicity	Eudicots	4081;13546	Solanum lycopersicum (related: tomato);Gerbera (no common name found)	endo-beta-1,4-xylanase	49.3	46.7	1.4e-72	688
gene7722	Scaffold29	HD_1	PHI:181	Q96VZ3	PGX1	5507	Fusarium oxysporum	unaffected pathogenicity	Eudicots	4081	Solanum lycopersicum (related: tomato)	Exopolygalacturonase	62.7	18	5.4e-73	694
gene6310	Scaffold16	HD_1	PHI:9327	D4HYW4	asnB	552	Erwinia amylovora	unaffected pathogenicity	Eudicots	3750	Malus domestica (related: apple)	Asparagine synthase B	28.8	52.6	7.2e-39	398
gene6819	Scaffold20	HD_1	PHI:4520	K9FRJ5	PdMit1	36651	Penicillium digitatum	unaffected pathogenicity	Eudicots	85571	Citrus reticulata (related: tangerine)	MIPC synthase	65.9	68.6	3e-117	1072
gene6792	Scaffold20	HD_1	PHI:544	Q9P8L8	BCMFS1	40559	Botrytis cinerea	unaffected pathogenicity	Eudicots	4081	Solanum lycopersicum (related: tomato)	MFS transporters	31.6	62.1	2.4e-26	287
gene0651	Scaffold1	HD_1	PHI:167	Q9UUS8	CHIP3	474922	Colletotrichum gloeosporioides	unaffected pathogenicity	Eudicots;Flowering plants	4081;3435	Solanum lycopersicum (related: tomato);Persea americana (related: avocado)	Unknown	30.7	91.5	2.4e-16	200
gene3768	Scaffold7	HD_1	PHI:2400	I1S215	Fgp2	5518	Fusarium graminearum	unaffected pathogenicity	Eudicots;Monocots	4081;4564	Solanum lycopersicum (related: tomato);Triticum (related: wheat)	Toxin Synthesis. pathogenicity and Reproduction	46.7	95.8	4.7e-81	760
gene3648	Scaffold7	HD_1	PHI:4724	A0A0D2XDM3	gls1	5507	Fusarium oxysporum	unaffected pathogenicity	Eudicots;Moths	4081;7137	Solanum lycopersicum (related: tomato);Galleria mellonella (related: greater wax moth)	glycogen synthase	81.1	90.2	0	3009
gene4581	Scaffold10	HD_1	PHI:4723	A0A0D2XJY4	gnn1	5507	Fusarium oxysporum	unaffected pathogenicity	Eudicots;Moths	4081;7137	Solanum lycopersicum (related: tomato);Galleria mellonella (related: greater wax moth)	encoding glycogenin	63.8	34.3	3e-90	841
gene6116	Scaffold15	HD_1	PHI:4725	A0A0D2YC96	gbe1	5507	Fusarium oxysporum	unaffected pathogenicity	Eudicots;Moths	4081;7137	Solanum lycopersicum (related: tomato);Galleria mellonella (related: greater wax moth)	glycogen branching enzyme	75.8	60	4.9e-213	1900
gene2899	Scaffold5	HD_1	PHI:7909	Q66FK0	hmuV	633	Yersinia pseudotuberculosis	unaffected pathogenicity	Even-toed ungulates	9940	Ovis aries (related: sheep)	ABC hemin transporter, permease subunit	30.2	30.8	2.4e-11	160
gene4735	Scaffold10	HD_1	PHI:7909	Q66FK0	hmuV	633	Yersinia pseudotuberculosis	unaffected pathogenicity	Even-toed ungulates	9940	Ovis aries (related: sheep)	ABC hemin transporter, permease subunit	26.5	28.2	8.3e-07	121
gene6385	Scaffold17	HD_1	PHI:3972	L2FHG9	CDA	474922	Colletotrichum gloeosporioides	unaffected pathogenicity	Flowering plants	3435	Persea americana (related: avocado)	Chitin deacetylase	44.7	41.2	1.8e-60	584
gene3313	Scaffold6	HD_1	PHI:9488	E9EE69	MaChsII (XP_007814507.1)	92637	Metarhizium acridum	unaffected pathogenicity	Grasshoppers	7004	Locusta migratoria (related: migratory locust)	Chitin synthase II	70.7	64.1	0	3375
gene6331	Scaffold17	HD_1	PHI:8769	E9DS54	MaPpt1	92637	Metarhizium acridum	unaffected pathogenicity	Grasshoppers	7004	Locusta migratoria (related: migratory locust)	Ser/Thr protein phosphatase	72.5	38.8	1e-210	1882
gene1924	Scaffold3	HD_1	PHI:4615	P29138	Pr1	5530	Metarhizium anisopliae	unaffected pathogenicity	Mites & ticks	6941	Rhipicephalus microplus (related: southern cattle tick)	subtilisin-like protease	45.9	22.5	1.5e-81	769
gene0299	Scaffold1	HD_1	PHI:4615	P29138	Pr1	5530	Metarhizium anisopliae	unaffected pathogenicity	Mites & ticks	6941	Rhipicephalus microplus (related: southern cattle tick)	subtilisin-like protease	47	79.3	4.3e-62	596
gene0693	Scaffold2	HD_1	PHI:4615	P29138	Pr1	5530	Metarhizium anisopliae	unaffected pathogenicity	Mites & ticks	6941	Rhipicephalus microplus (related: southern cattle tick)	subtilisin-like protease	40.9	58.5	3e-65	625
gene2475	Scaffold4	HD_1	PHI:4615	P29138	Pr1	5530	Metarhizium anisopliae	unaffected pathogenicity	Mites & ticks	6941	Rhipicephalus microplus (related: southern cattle tick)	subtilisin-like protease	44.3	97.4	4e-73	691
gene0703	Scaffold2	HD_1	PHI:1555	I1RDG6	GzMyb019	5518	Fusarium graminearum	unaffected pathogenicity	Monocots	4564	Triticum (related: wheat)	transcription factor	65.8	92.9	3.1e-215	1918
gene0847	Scaffold2	HD_1	PHI:4024	G4N740	MoST1	318829	Magnaporthe oryzae	unaffected pathogenicity	Monocots	4513;4530	Oryza sativa (related: rice);Hordeum vulgare (related: barley)	hexose transporter-like protein	50.2	66.6	6.2e-145	1313
gene0936	Scaffold2	HD_1	PHI:2462	W7MHG4	RGSB	117187	Fusarium verticillioides	unaffected pathogenicity	Monocots	4577	Zea mays (related: maize)	Regulators of G-protein signalling	61.7	97.4	7.1e-115	1051
gene1574	Scaffold3	HD_1	PHI:1357	I1RFY9	GzC2H017	5518	Fusarium graminearum	unaffected pathogenicity	Monocots	4564	Triticum (related: wheat)	transcription factor	39.6	41.1	2.4e-30	323
gene1624	Scaffold3	HD_1	PHI:1555	I1RDG6	GzMyb019	5518	Fusarium graminearum	unaffected pathogenicity	Monocots	4564	Triticum (related: wheat)	transcription factor	27.7	93	5.3e-44	441
gene1672	Scaffold3	HD_1	PHI:5817	I1S3G2	Fgsg11343	5518	Fusarium graminearum	unaffected pathogenicity	Monocots	4564	Triticum (related: wheat)	GPCR gene	30.8	75.1	5.5e-21	241
gene1675	Scaffold3	HD_1	PHI:4056	G4N0E4	Ldp1	318829	Magnaporthe oryzae	unaffected pathogenicity	Monocots	4513;4530	Hordeum vulgare (related: barley);Oryza sativa (related: rice)	LIM domain-containing proteins	30.6	79.5	6.9e-38	389
gene1765	Scaffold3	HD_1	PHI:1571	I1RE76	GzOB011	5518	Fusarium graminearum	unaffected pathogenicity	Monocots	4564	Triticum (related: wheat)	transcription factor	80.6	98.2	5.1e-70	661
gene0020	Scaffold1	HD_1	PHI:1605	I1S216	GzOB046	5518	Fusarium graminearum	unaffected pathogenicity	Monocots	4564	Triticum (related: wheat)	transcription factor	44.7	33.9	3.3e-101	938
gene0237	Scaffold1	HD_1	PHI:5871	A0A1C3YKC6	Fgsg11080	5518	Fusarium graminearum	unaffected pathogenicity	Monocots	4564	Triticum (related: wheat)	GPCR gene	36.5	92.6	1.9e-35	364
gene0759	Scaffold2	HD_1	PHI:115	Q00359	PGX1	5017	Bipolaris zeicola	unaffected pathogenicity	Monocots	4577	Zea mays (related: maize)	Exopolygalacturonase	29.4	89.9	4e-40	407
gene0803	Scaffold2	HD_1	PHI:1835	I1RIL1	GzZC150	5518	Fusarium graminearum	unaffected pathogenicity	Monocots	4564	Triticum (related: wheat)	transcription factor	35.4	86.3	1.1e-79	749
gene1015	Scaffold2	HD_1	PHI:2088	G4MR15	Moatg27	318829	Magnaporthe oryzae	unaffected pathogenicity	Monocots	4530	Oryza sativa (related: rice)	-	54.8	28.7	2.6e-31	330
gene1478	Scaffold3	HD_1	PHI:1241	I1RAE2	FGSG_00469	5518	Fusarium graminearum	unaffected pathogenicity	Monocots	4564	Triticum (related: wheat)	protein kinase	61.3	78.2	7.5e-153	1380
gene1509	Scaffold3	HD_1	PHI:2177	G4MQP9	PAS1	318829	Magnaporthe oryzae	unaffected pathogenicity	Monocots	4530	Oryza sativa (related: rice)	Transcription factor	28.6	68.5	1.8e-51	507
gene1791	Scaffold3	HD_1	PHI:1639	V6RAN7	GzWing011	5518	Fusarium graminearum	unaffected pathogenicity	Monocots	4564	Triticum (related: wheat)	transcription factor	28.1	87.9	1.5e-61	594
gene1838	Scaffold3	HD_1	PHI:5682	G4N170	FZC78	318829	Magnaporthe oryzae	unaffected pathogenicity	Monocots	4513;4530	Oryza sativa (related: rice);Hordeum vulgare (related: barley)	Zn2Cys6 transcription factor	33.6	95.3	1.5e-96	896
gene0183	Scaffold1	HD_1	PHI:1999	I1R9E5	GzZC314	5518	Fusarium graminearum	unaffected pathogenicity	Monocots	4564	Triticum (related: wheat)	transcription factor	28.6	87.7	3.6e-78	737
gene0540	Scaffold1	HD_1	PHI:1961	I1RD74	GzZC276	5518	Fusarium graminearum	unaffected pathogenicity	Monocots	4564	Triticum (related: wheat)	transcription factor	31.5	74.5	1.9e-55	540
gene0638	Scaffold1	HD_1	PHI:2582;PHI:2603	D2EAX7	Rim20	5270	Ustilago maydis	unaffected pathogenicity	Monocots	4577	Zea mays (related: maize)	pH response / involvement in endosomal targeting	37.7	52.3	7.6e-119	1090
gene1083	Scaffold2	HD_1	PHI:1935	I1RFP7	GzZC250	5518	Fusarium graminearum	unaffected pathogenicity	Monocots	4564	Triticum (related: wheat)	transcription factor	36.9	46.8	2.1e-154	1398
gene1134	Scaffold2	HD_1	PHI:5818	A0A1C3YKY7	Fgsg07136	5518	Fusarium graminearum	unaffected pathogenicity	Monocots	4564	Triticum (related: wheat)	GPCR gene	27.2	80.6	6.3e-18	215
gene1338	Scaffold2	HD_1	PHI:1579	I1RM25	GzOB019	5518	Fusarium graminearum	unaffected pathogenicity	Monocots	4564	Triticum (related: wheat)	transcription factor	34.5	80.3	2.1e-98	912
gene1492	Scaffold3	HD_1	PHI:2103	G4NFU3	MGG_08710.5	318829	Magnaporthe oryzae	unaffected pathogenicity	Monocots	4513;4564	Hordeum vulgare (related: barley);Triticum (related: wheat)	Ca2+ exchanger	47.9	98.6	1.2e-153	1388
gene1512	Scaffold3	HD_1	PHI:1634	I1RDI9	GzWing006	5518	Fusarium graminearum	unaffected pathogenicity	Monocots	4564	Triticum (related: wheat)	transcription factor	62.9	87.1	9.1e-25	269
gene1708	Scaffold3	HD_1	PHI:1381	I1RRI0	GzC2H044	5518	Fusarium graminearum	unaffected pathogenicity	Monocots	4564	Triticum (related: wheat)	transcription factor	44.1	34.5	2.5e-39	401
gene1834	Scaffold3	HD_1	PHI:1289	I1RKK5	FGSG_04416	5518	Fusarium graminearum	unaffected pathogenicity	Monocots	4564	Triticum (related: wheat)	protein kinase	70.3	30.8	1.2e-171	1545
gene0120	Scaffold1	HD_1	PHI:712;PHI:3991	I1RF62	GIP1;Gip1	5518	Fusarium graminearum	unaffected pathogenicity	Monocots	4513	Hordeum vulgare (related: barley)	aurofusarin biosynthesis;Putative laccase;laccase	33.9	90.7	6.9e-91	846
gene0122	Scaffold1	HD_1	PHI:2262	B5G4W2	Mrg1	13684	Parastagonospora nodorum	unaffected pathogenicity	Monocots	4564	Triticum (related: wheat)	-	40.7	99.1	4.7e-70	665
gene0133	Scaffold1	HD_1	PHI:2255	Q0U2A0	Abd1	13684	Parastagonospora nodorum	unaffected pathogenicity	Monocots	4564	Triticum (related: wheat)	arabitol dehydrogenase	69.7	88.5	1.9e-156	1410
gene0329	Scaffold1	HD_1	PHI:1960	I1RDE2	GzZC275	5518	Fusarium graminearum	unaffected pathogenicity	Monocots	4564	Triticum (related: wheat)	transcription factor	36.4	57	1.2e-125	1149
gene1155	Scaffold2	HD_1	PHI:1526	I1S0J3	GzHOMEL036	5518	Fusarium graminearum	unaffected pathogenicity	Monocots	4564	Triticum (related: wheat)	transcription factor	37.3	12.4	6.5e-19	227
gene1166	Scaffold2	HD_1	PHI:1584	I1RS24	GzOB024	5518	Fusarium graminearum	unaffected pathogenicity	Monocots	4564	Triticum (related: wheat)	transcription factor	83.5	100	1.1e-121	1108
gene1248	Scaffold2	HD_1	PHI:1800	I1RE61	GzZC115	5518	Fusarium graminearum	unaffected pathogenicity	Monocots	4564	Triticum (related: wheat)	transcription factor	57.3	79.3	3.9e-262	2325
gene1254	Scaffold2	HD_1	PHI:1749	I1S4A5	GzZC064	5518	Fusarium graminearum	unaffected pathogenicity	Monocots	4564	Triticum (related: wheat)	transcription factor	29.1	55.4	9.5e-49	484
gene1700	Scaffold3	HD_1	PHI:1602	I1RZY1	GzOB043	5518	Fusarium graminearum	unaffected pathogenicity	Monocots	4564	Triticum (related: wheat)	transcription factor	68	37	4.9e-270	2395
gene1851	Scaffold3	HD_1	PHI:5817	I1S3G2	Fgsg11343	5518	Fusarium graminearum	unaffected pathogenicity	Monocots	4564	Triticum (related: wheat)	GPCR gene	31	14.5	5.6e-31	333
gene0066	Scaffold1	HD_1	PHI:3381	W7N2B4	FVEG_12533	117187	Fusarium verticillioides	unaffected pathogenicity	Monocots	4577	Zea mays (related: maize)	fusaric acid biosynthesis	33.9	91.7	1.6e-64	618
gene0602	Scaffold1	HD_1	PHI:1251	I1RD19	FGSG_01506	5518	Fusarium graminearum	unaffected pathogenicity	Monocots	4564	Triticum (related: wheat)	protein kinase	46.3	96.8	1.3e-131	1197
gene0800	Scaffold2	HD_1	PHI:5850	I1S068	Fgsg10085	5518	Fusarium graminearum	unaffected pathogenicity	Monocots	4564	Triticum (related: wheat)	GPCR gene	32.3	87	1.3e-33	350
gene0980	Scaffold2	HD_1	PHI:2038	G4MQZ2	Mir1	318829	Magnaporthe oryzae	unaffected pathogenicity	Monocots	4513;4530;4679	Allium cepa (related: onion);Oryza sativa (related: rice);Hordeum vulgare (related: barley)	-	79	95.7	3.9e-138	1251
gene1222	Scaffold2	HD_1	PHI:3389	W7MS01	FVEG_12521	117187	Fusarium verticillioides	unaffected pathogenicity	Monocots	4577	Zea mays (related: maize)	fusaric acid biosynthesis	43.8	23.1	3.7e-107	991
gene1345	Scaffold2	HD_1	PHI:1468	Q4HTT1	GzCCAAT008	5518	Fusarium graminearum	unaffected pathogenicity	Monocots	4564	Triticum (related: wheat)	transcription factor	82	98.7	1.9e-58	561
gene1586	Scaffold3	HD_1	PHI:1920	I1RCK0	GzZC235	5518	Fusarium graminearum	unaffected pathogenicity	Monocots	4564	Triticum (related: wheat)	transcription factor	40.4	83.1	2.6e-141	1282
gene1780	Scaffold3	HD_1	PHI:8925	I1RE91	FgPLD2 (FGSG_01973)	5518	Fusarium graminearum	unaffected pathogenicity	Monocots	4565;4577	Zea mays (related: maize);Triticum aestivum (related: bread wheat)	Phospholipase	59	38.4	1.7e-290	2572
gene1811	Scaffold3	HD_1	PHI:1552	I1S0N5	GzMyb016	5518	Fusarium graminearum	unaffected pathogenicity	Monocots	4564	Triticum (related: wheat)	transcription factor	22.4	35.6	2.9e-11	161
gene0134	Scaffold1	HD_1	PHI:1552	I1S0N5	GzMyb016	5518	Fusarium graminearum	unaffected pathogenicity	Monocots	4564	Triticum (related: wheat)	transcription factor	31.6	28.6	5.9e-49	488
gene0358	Scaffold1	HD_1	PHI:1559	I1RK21	GzNEG001	5518	Fusarium graminearum	unaffected pathogenicity	Monocots	4564	Triticum (related: wheat)	transcription factor	54.3	100	1.6e-73	693
gene0486	Scaffold1	HD_1	PHI:1270	I1RHA1	FGSG_03146	5518	Fusarium graminearum	unaffected pathogenicity	Monocots	4564	Triticum (related: wheat)	protein kinase	28	71.9	2.6e-23	262
gene1157	Scaffold2	HD_1	PHI:1653	I1S2A0	GzWing026	5518	Fusarium graminearum	unaffected pathogenicity	Monocots	4564	Triticum (related: wheat)	transcription factor	52.1	23.7	2.3e-28	306
gene1322	Scaffold2	HD_1	PHI:1608	Q4IR08	GzP53L001	5518	Fusarium graminearum	unaffected pathogenicity	Monocots	4564	Triticum (related: wheat)	transcription factor	64.5	97.9	6.5e-84	783
gene1725	Scaffold3	HD_1	PHI:1014	I1RZX9	GzGPA3	5518	Fusarium graminearum	unaffected pathogenicity	Monocots	4513	Hordeum vulgare (related: barley)	G protein alpha subunit	57.8	30	4.2e-113	1040
gene1932	Scaffold3	HD_1	PHI:1458	Q4I7F9	GzAra006	5518	Fusarium graminearum	unaffected pathogenicity	Monocots	4564	Triticum (related: wheat)	transcription factor	33	44.6	5.5e-75	711
gene0516	Scaffold1	HD_1	PHI:724;PHI:730	I1RSU2	KSA1;PKS9	5518	Fusarium graminearum	unaffected pathogenicity	Monocots	4564	Triticum (related: wheat)	Polyketide synthase	62.7	38.6	8.7e-150	1356
gene0523	Scaffold1	HD_1	PHI:3910	I1R9N5	FgSAT	5518	Fusarium graminearum	unaffected pathogenicity	Monocots	4565	Triticum aestivum (related: bread wheat)	Serine O-acetyltransferase	65.7	20.3	2.3e-168	1519
gene0562	Scaffold1	HD_1	PHI:2442	F9XQ56	MgNLP	1047171	Zymoseptoria tritici	unaffected pathogenicity	Monocots	4565	Triticum aestivum (related: bread wheat)	Cell death and defense signalling	63.8	97.4	2.2e-82	769
gene0770	Scaffold2	HD_1	PHI:5822	I1REA6	Fgsg01989	5518	Fusarium graminearum	unaffected pathogenicity	Monocots	4564	Triticum (related: wheat)	GPCR gene	29.5	75.3	3.1e-22	252
gene0737	Scaffold2	HD_1	PHI:5865	I1RDT9	Fgsg01806	5518	Fusarium graminearum	unaffected pathogenicity	Monocots	4564	Triticum (related: wheat)	GPCR gene	27.2	40.5	3.7e-21	245
gene0792	Scaffold2	HD_1	PHI:1825	I1RY88	GzZC140	5518	Fusarium graminearum	unaffected pathogenicity	Monocots	4564	Triticum (related: wheat)	transcription factor	23.3	89.3	1.8e-34	359
gene0764	Scaffold2	HD_1	PHI:571	Q06562	XYL1	5017	Bipolaris zeicola	unaffected pathogenicity	Monocots	4577	Zea mays (related: maize)	Endo-beta-1,4-xylanase	66.8	41.9	1.6e-80	756
gene1169	Scaffold2	HD_1	PHI:1552	I1S0N5	GzMyb016	5518	Fusarium graminearum	unaffected pathogenicity	Monocots	4564	Triticum (related: wheat)	transcription factor	40.7	45.5	8.5e-126	1150
gene1354	Scaffold2	HD_1	PHI:572	Q00350	XYL2	5017	Bipolaris zeicola	unaffected pathogenicity	Monocots	4577	Zea mays (related: maize)	Endo-beta-1,4-xylanase	77.4	36.3	2.6e-101	936
gene1086	Scaffold2	HD_1	PHI:1675	Q4I8B6	GzDHHC003	5518	Fusarium graminearum	unaffected pathogenicity	Monocots	4564	Triticum (related: wheat)	transcription factor	46	98.6	1.4e-186	1672
gene1598	Scaffold3	HD_1	PHI:1567	I1RCB7	GzOB007	5518	Fusarium graminearum	unaffected pathogenicity	Monocots	4564	Triticum (related: wheat)	transcription factor	56.2	98.3	4.6e-53	515
gene1751	Scaffold3	HD_1	PHI:1552	I1S0N5	GzMyb016	5518	Fusarium graminearum	unaffected pathogenicity	Monocots	4564	Triticum (related: wheat)	transcription factor	36.4	40.6	4.7e-63	608
gene1351	Scaffold2	HD_1	PHI:413	Q5GFD3	MPD1	13684	Parastagonospora nodorum	unaffected pathogenicity	Monocots	4564	Triticum (related: wheat)	Mannitol 1-phosphate dehydrogenase	47.8	95.6	4.4e-113	1036
gene1582	Scaffold3	HD_1	PHI:1572	I1RE94	GzOB012	5518	Fusarium graminearum	unaffected pathogenicity	Monocots	4564	Triticum (related: wheat)	transcription factor	39.5	96.5	3.9e-173	1557
gene1593	Scaffold3	HD_1	PHI:1461	I1RA31	GzCCAAT001	5518	Fusarium graminearum	unaffected pathogenicity	Monocots	4564	Triticum (related: wheat)	transcription factor	46.5	93.6	6.5e-38	386
gene1813	Scaffold3	HD_1	PHI:5871	A0A1C3YKC6	Fgsg11080	5518	Fusarium graminearum	unaffected pathogenicity	Monocots	4564	Triticum (related: wheat)	GPCR gene	26.1	91.6	1.2e-18	221
gene0304	Scaffold1	HD_1	PHI:9205	A0A0D1D175	Hrd1 (UMAG_00542)	5270	Ustilago maydis	unaffected pathogenicity	Monocots	4577	Zea mays (related: maize)	Ubiquitin protein ligase	35.8	6	1.2e-11	166
gene1039	Scaffold2	HD_1	PHI:5594	G4MW86	FZC5	318829	Magnaporthe oryzae	unaffected pathogenicity	Monocots	4513;4530	Oryza sativa (related: rice);Hordeum vulgare (related: barley)	Zn2Cys6 transcription factor	44.7	30.2	1.4e-62	603
gene1046	Scaffold2	HD_1	PHI:2060	G4N5E4	MgLig4	318829	Magnaporthe oryzae	unaffected pathogenicity	Monocots	4530	Oryza sativa (related: rice)	DNA ligase;Non-homologous end-joining events	49.9	96	7.2e-243	2158
gene1193	Scaffold2	HD_1	PHI:5834	I1RGX7	Fgsg03009	5518	Fusarium graminearum	unaffected pathogenicity	Monocots	4564	Triticum (related: wheat)	GPCR gene	35.6	54.4	4.1e-44	442
gene1240	Scaffold2	HD_1	PHI:1377	I1RQ34	GzC2H040	5518	Fusarium graminearum	unaffected pathogenicity	Monocots	4564	Triticum (related: wheat)	transcription factor	40.4	73.4	1.4e-51	506
gene1316	Scaffold2	HD_1	PHI:1615	I1RZJ1	GzSGT1	5518	Fusarium graminearum	unaffected pathogenicity	Monocots	4564	Triticum (related: wheat)	transcription factor	41.1	96.5	1.8e-126	1153
gene1370	Scaffold2	HD_1	PHI:1676	Q4I2M7	GzDHHC004	5518	Fusarium graminearum	unaffected pathogenicity	Monocots	4564	Triticum (related: wheat)	transcription factor	42.7	89.6	5.2e-101	933
gene1474	Scaffold3	HD_1	PHI:1611	I1RVV2	GzP53L004	5518	Fusarium graminearum	unaffected pathogenicity	Monocots	4564	Triticum (related: wheat)	transcription factor	35.6	86.6	1.6e-66	636
gene1519	Scaffold3	HD_1	PHI:1426	I1S4M4	GzC2H094	5518	Fusarium graminearum	unaffected pathogenicity	Monocots	4564	Triticum (related: wheat)	transcription factor	49.2	17.4	1.2e-45	458
gene1605	Scaffold3	HD_1	PHI:1681	I1REN7	GzNF001	5518	Fusarium graminearum	unaffected pathogenicity	Monocots	4564	Triticum (related: wheat)	transcription factor	25.4	55.8	3.3e-23	263
gene1609	Scaffold3	HD_1	PHI:3062	G4N7K5	MoRga2	318829	Magnaporthe oryzae	unaffected pathogenicity	Monocots	4513;4530	Oryza sativa (related: rice);Hordeum vulgare (related: barley)	Rho GTPase activating proteins	43.2	92.6	3.3e-125	1143
gene0101	Scaffold1	HD_1	PHI:1327	I1RQS2	GzbZIP009	5518	Fusarium graminearum	unaffected pathogenicity	Monocots	4564	Triticum (related: wheat)	transcription factor	39	12.2	1.1e-08	138
gene0431	Scaffold1	HD_1	PHI:1579	I1RM25	GzOB019	5518	Fusarium graminearum	unaffected pathogenicity	Monocots	4564	Triticum (related: wheat)	transcription factor	32.3	63.8	2.5e-82	774
gene0518	Scaffold1	HD_1	PHI:4943	F9X7N2	KU70	1047171	Zymoseptoria tritici	unaffected pathogenicity	Monocots	4565	Triticum aestivum (related: bread wheat)	Cell cycle progression	60.3	98	7.3e-224	1993
gene0594	Scaffold1	HD_1	PHI:1525	Q4HY90	GzHOMEL035	5518	Fusarium graminearum	unaffected pathogenicity	Monocots	4564	Triticum (related: wheat)	transcription factor	32.6	95.3	1.1e-65	628
gene0914	Scaffold2	HD_1	PHI:1443	I1RB11	GzGATA001	5518	Fusarium graminearum	unaffected pathogenicity	Monocots	4564	Triticum (related: wheat)	transcription factor	51.4	92.1	6.8e-113	1035
gene0935	Scaffold2	HD_1	PHI:2029	G4NEK6	TGL2	318829	Magnaporthe oryzae	unaffected pathogenicity	Monocots	4530	Oryza sativa (related: rice)	intracellular triacylglycerol lipases	53.2	24.7	1.3e-70	673
gene1029	Scaffold2	HD_1	PHI:1770	I1RX79	GzZC085	5518	Fusarium graminearum	unaffected pathogenicity	Monocots	4564	Triticum (related: wheat)	transcription factor	30.1	54.7	3.1e-32	341
gene1051	Scaffold2	HD_1	PHI:1535	I1RXD6	GzMADS002	5518	Fusarium graminearum	unaffected pathogenicity	Monocots	4564	Triticum (related: wheat)	transcription factor	48.1	31.4	5.1e-73	693
gene1213	Scaffold2	HD_1	PHI:9208	A0A0D1E0M1	Der2 (UMAG_11402)	5270	Ustilago maydis	unaffected pathogenicity	Monocots	4577	Zea mays (related: maize)	Derlin-like protein	37.8	17.5	1.1e-26	294
gene0973	Scaffold2	HD_1	PHI:5621	G4NCY3	FZC27	318829	Magnaporthe oryzae	unaffected pathogenicity	Monocots	4513;4530	Oryza sativa (related: rice);Hordeum vulgare (related: barley)	Zn2Cys6 transcription factor	35.8	97.9	2.5e-115	1057
gene1376	Scaffold2	HD_1	PHI:566	Q9C1F9	cel2	5017	Bipolaris zeicola	unaffected pathogenicity	Monocots	4577	Zea mays (related: maize)	Endo-beta-1,4-glucanase	53.1	80.5	1.7e-116	1066
gene1626	Scaffold3	HD_1	PHI:5033	G4NB40	MoSRE1	318829	Magnaporthe oryzae	unaffected pathogenicity	Monocots	4530	Oryza sativa (related: rice)	sterol regulatory element-binding protein	36.3	83.4	1.7e-120	1103
gene1670	Scaffold3	HD_1	PHI:1999	I1R9E5	GzZC314	5518	Fusarium graminearum	unaffected pathogenicity	Monocots	4564	Triticum (related: wheat)	transcription factor	37.6	11.8	4.9e-08	132
gene0250	Scaffold1	HD_1	PHI:1256	I1RAA6	FGSG_00433	5518	Fusarium graminearum	unaffected pathogenicity	Monocots	4564	Triticum (related: wheat)	protein kinase	30.1	18.5	1.2e-06	119
gene0369	Scaffold1	HD_1	PHI:1753	I1RZN4	GzZC068	5518	Fusarium graminearum	unaffected pathogenicity	Monocots	4564	Triticum (related: wheat)	transcription factor	54.8	87.9	1.2e-41	417
gene0755	Scaffold2	HD_1	PHI:1275	I1S7R2	FGSG_12887	5518	Fusarium graminearum	unaffected pathogenicity	Monocots	4564	Triticum (related: wheat)	protein kinase	48.2	44.7	5.9e-98	908
gene0987	Scaffold2	HD_1	PHI:7319	G4MQ14	CON6	318829	Magnaporthe oryzae	unaffected pathogenicity	Monocots	4530	Oryza sativa (related: rice)	Hypothetical protein	68	73.2	2e-21	240
gene1085	Scaffold2	HD_1	PHI:1526	I1S0J3	GzHOMEL036	5518	Fusarium graminearum	unaffected pathogenicity	Monocots	4564	Triticum (related: wheat)	transcription factor	27.7	20.3	3.1e-56	553
gene1125	Scaffold2	HD_1	PHI:1555	I1RDG6	GzMyb019	5518	Fusarium graminearum	unaffected pathogenicity	Monocots	4564	Triticum (related: wheat)	transcription factor	35.1	86.9	1.1e-84	792
gene1487	Scaffold3	HD_1	PHI:1467	I1RXZ0	GzCCAAT007	5518	Fusarium graminearum	unaffected pathogenicity	Monocots	4564	Triticum (related: wheat)	transcription factor	65.6	34.5	2.5e-40	408
gene1647	Scaffold3	HD_1	PHI:1592	I1RWS0	GzOB032	5518	Fusarium graminearum	unaffected pathogenicity	Monocots	4564	Triticum (related: wheat)	transcription factor	26.2	94	1.6e-18	220
gene0218	Scaffold1	HD_1	PHI:6638	G4MNQ6	Modnm2	318829	Magnaporthe oryzae	unaffected pathogenicity	Monocots	4530	Oryza sativa (related: rice)	Dynamin	38.7	41	4.5e-74	703
gene0286	Scaffold1	HD_1	PHI:1685	I1S5Z3	GzRad003	5518	Fusarium graminearum	unaffected pathogenicity	Monocots	4564	Triticum (related: wheat)	transcription factor	59.4	80.6	2.8e-175	1574
gene0354	Scaffold1	HD_1	PHI:5644	G4NFL5	FZC47	318829	Magnaporthe oryzae	unaffected pathogenicity	Monocots	4513;4530	Oryza sativa (related: rice);Hordeum vulgare (related: barley)	Zn2Cys6 transcription factor	32.5	69.3	1.2e-74	707
gene0493	Scaffold1	HD_1	PHI:1552	I1S0N5	GzMyb016	5518	Fusarium graminearum	unaffected pathogenicity	Monocots	4564	Triticum (related: wheat)	transcription factor	29.5	43.1	2.5e-55	542
gene0576	Scaffold1	HD_1	PHI:1391	I1RU55	GzC2H054	5518	Fusarium graminearum	unaffected pathogenicity	Monocots	4564	Triticum (related: wheat)	transcription factor	25.8	13.5	4.8e-16	204
gene0793	Scaffold2	HD_1	PHI:1429	I1S7I6	GzC2H097	5518	Fusarium graminearum	unaffected pathogenicity	Monocots	4564	Triticum (related: wheat)	transcription factor	47.6	95.4	1.2e-138	1258
gene0883	Scaffold2	HD_1	PHI:1383	I1RS27	GzC2H046	5518	Fusarium graminearum	unaffected pathogenicity	Monocots	4564	Triticum (related: wheat)	transcription factor	38.6	99.3	9e-23	253
gene1107	Scaffold2	HD_1	PHI:1657	I1RF25	GzCCCH001	5518	Fusarium graminearum	unaffected pathogenicity	Monocots	4564	Triticum (related: wheat)	transcription factor	40.9	71.6	2e-238	2122
gene1399	Scaffold2	HD_1	PHI:9110	E3QXS6	Cgtrpf2	31870	Colletotrichum graminicola	unaffected pathogenicity	Monocots	4577	Zea mays (related: maize)	Transient receptor potential (TRP) channel family protein	53.6	52.7	2e-139	1266
gene1526	Scaffold3	HD_1	PHI:4966	F9WWR1	sdi1	1047171	Zymoseptoria tritici	unaffected pathogenicity	Monocots	4565	Triticum aestivum (related: bread wheat)	Succinate dehydrogenase	89	48.4	0	2962
gene1620	Scaffold3	HD_1	PHI:1662	I1REJ1	GzCCHC002	5518	Fusarium graminearum	unaffected pathogenicity	Monocots	4564	Triticum (related: wheat)	transcription factor	31.3	23.5	3.6e-55	542
gene0365	Scaffold1	HD_1	PHI:5780	A0A0E0S648	Fgsg04051	5518	Fusarium graminearum	unaffected pathogenicity	Monocots	4564	Triticum (related: wheat)	GPCR gene	35.9	94.8	2.8e-42	424
gene0368	Scaffold1	HD_1	PHI:5643	G4MWV1	FZC46	318829	Magnaporthe oryzae	unaffected pathogenicity	Monocots	4513;4530	Oryza sativa (related: rice);Hordeum vulgare (related: barley)	Zn2Cys6 transcription factor	49.4	98.8	1.1e-140	1275
gene0474	Scaffold1	HD_1	PHI:1585	I1RS43	GzOB025	5518	Fusarium graminearum	unaffected pathogenicity	Monocots	4564	Triticum (related: wheat)	transcription factor	46.5	80.6	1.5e-93	868
gene0788	Scaffold2	HD_1	PHI:5666	G4NBS6	MoPRO1	318829	Magnaporthe oryzae	unaffected pathogenicity	Monocots	4513;4530	Oryza sativa (related: rice);Hordeum vulgare (related: barley)	Zn2Cys6 transcription factor	42.1	99.5	1.1e-130	1189
gene1137	Scaffold2	HD_1	PHI:1651	I1S0U2	GzWing023	5518	Fusarium graminearum	unaffected pathogenicity	Monocots	4564	Triticum (related: wheat)	transcription factor	33.6	81.6	1.2e-35	368
gene1412	Scaffold3	HD_1	PHI:1359	I1RGC9	GzC2H019	5518	Fusarium graminearum	unaffected pathogenicity	Monocots	4564	Triticum (related: wheat)	transcription factor	40.4	52	3.8e-11	154
gene1486	Scaffold3	HD_1	PHI:1336	I1S462	GzbZIP018	5518	Fusarium graminearum	unaffected pathogenicity	Monocots	4564	Triticum (related: wheat)	transcription factor	33.8	32.3	7.3e-16	199
gene0324	Scaffold1	HD_1	PHI:3381	W7N2B4	FVEG_12533	117187	Fusarium verticillioides	unaffected pathogenicity	Monocots	4577	Zea mays (related: maize)	fusaric acid biosynthesis	37.4	90.6	1.3e-71	679
gene0424	Scaffold1	HD_1	PHI:1552	I1S0N5	GzMyb016	5518	Fusarium graminearum	unaffected pathogenicity	Monocots	4564	Triticum (related: wheat)	transcription factor	30.4	10.7	9.5e-20	236
gene0560	Scaffold1	HD_1	PHI:1301	I1RB45	GzbHLH002	5518	Fusarium graminearum	unaffected pathogenicity	Monocots	4564	Triticum (related: wheat)	transcription factor	40.6	68.8	2.7e-14	180
gene0564	Scaffold1	HD_1	PHI:1884	I1RJ58	GzZC199	5518	Fusarium graminearum	unaffected pathogenicity	Monocots	4564	Triticum (related: wheat)	transcription factor	42.5	32.7	2.3e-09	139
gene0721	Scaffold2	HD_1	PHI:1260	I1RUC7	FGSG_07816	5518	Fusarium graminearum	unaffected pathogenicity	Monocots	4564	Triticum (related: wheat)	protein kinase	33.6	10.9	1.7e-13	181
gene0781	Scaffold2	HD_1	PHI:1742	I1S7H5	GzZC057	5518	Fusarium graminearum	unaffected pathogenicity	Monocots	4564	Triticum (related: wheat)	transcription factor	35.4	96.7	2.2e-49	486
gene1506	Scaffold3	HD_1	PHI:1398	I1RV65	GzC2H061	5518	Fusarium graminearum	unaffected pathogenicity	Monocots	4564	Triticum (related: wheat)	transcription factor	48.5	89.4	1e-145	1320
gene1738	Scaffold3	HD_1	PHI:1681	I1REN7	GzNF001	5518	Fusarium graminearum	unaffected pathogenicity	Monocots	4564	Triticum (related: wheat)	transcription factor	38.8	95.5	2.4e-278	2466
gene0288	Scaffold1	HD_1	PHI:5830	I1RIP6	Fgsg03688	5518	Fusarium graminearum	unaffected pathogenicity	Monocots	4564	Triticum (related: wheat)	GPCR gene	25.3	67.2	4.1e-12	165
gene0718	Scaffold2	HD_1	PHI:1992	I1R983	GzZC307	5518	Fusarium graminearum	unaffected pathogenicity	Monocots	4564	Triticum (related: wheat)	transcription factor	33.6	25.2	2.4e-40	412
gene0745	Scaffold2	HD_1	PHI:1271	I1R9J1	FGSG_00132	5518	Fusarium graminearum	unaffected pathogenicity	Monocots	4564	Triticum (related: wheat)	protein kinase	40.2	57.4	2.1e-43	435
gene0961	Scaffold2	HD_1	PHI:1680	I1S004	GzMIZ002	5518	Fusarium graminearum	unaffected pathogenicity	Monocots	4564	Triticum (related: wheat)	transcription factor	27.4	37	3.1e-24	272
gene1078	Scaffold2	HD_1	PHI:1662	I1REJ1	GzCCHC002	5518	Fusarium graminearum	unaffected pathogenicity	Monocots	4564	Triticum (related: wheat)	transcription factor	64.7	100	9.2e-170	1526
gene1270	Scaffold2	HD_1	PHI:2266	F5HHD5	Ptr2	13684	Parastagonospora nodorum	unaffected pathogenicity	Monocots	4564	Triticum (related: wheat)	Di/tripeptide transport	42.2	89	2.8e-113	1039
gene1388	Scaffold2	HD_1	PHI:2488	G4ND25	Man1	318829	Magnaporthe oryzae	unaffected pathogenicity	Monocots	4530	Oryza sativa (related: rice)	a-1,2-mannosidase	35.7	10	5.8e-23	264
gene1533	Scaffold3	HD_1	PHI:1303	I1RC70	GzbHLH004	5518	Fusarium graminearum	unaffected pathogenicity	Monocots	4564	Triticum (related: wheat)	transcription factor	28.5	84.6	4.7e-24	269
gene1737	Scaffold3	HD_1	PHI:1681	I1REN7	GzNF001	5518	Fusarium graminearum	unaffected pathogenicity	Monocots	4564	Triticum (related: wheat)	transcription factor	45.5	36.6	1.1e-174	1573
gene1947	Scaffold3	HD_1	PHI:4024	G4N740	MoST1	318829	Magnaporthe oryzae	unaffected pathogenicity	Monocots	4513;4530	Oryza sativa (related: rice);Hordeum vulgare (related: barley)	hexose transporter-like protein	29.1	65.1	3.3e-47	470
gene1950	Scaffold3	HD_1	PHI:1699	I1RL94	GzZC014	5518	Fusarium graminearum	unaffected pathogenicity	Monocots	4564	Triticum (related: wheat)	transcription factor	34.1	46.7	4.9e-58	564
gene2243	Scaffold4	HD_1	PHI:1076;PHI:2127	C6KEF5	STE20;MGSTE20p	1047171	Zymoseptoria tritici	unaffected pathogenicity	Monocots	4564	Triticum (related: wheat)	-	62.7	97.7	2.6e-210	1876
gene2269	Scaffold4	HD_1	PHI:1367	I1RK94	GzC2H028	5518	Fusarium graminearum	unaffected pathogenicity	Monocots	4564	Triticum (related: wheat)	transcription factor	32.9	91.4	1.8e-52	515
gene2473	Scaffold4	HD_1	PHI:1260	I1RUC7	FGSG_07816	5518	Fusarium graminearum	unaffected pathogenicity	Monocots	4564	Triticum (related: wheat)	protein kinase	36.7	12.3	1.7e-15	198
gene2722	Scaffold5	HD_1	PHI:1988	I1RAP1	GzZC303	5518	Fusarium graminearum	unaffected pathogenicity	Monocots	4564	Triticum (related: wheat)	transcription factor	40.2	76.7	2.1e-121	1110
gene2751	Scaffold5	HD_1	PHI:2006;PHI:2008	G4MS03	HST1	318829	Magnaporthe oryzae	unaffected pathogenicity	Monocots	4513;4530	Oryza sativa (related: rice);Hordeum vulgare (related: barley)	Histone Deacetylation	46.6	57	2e-108	998
gene2875	Scaffold5	HD_1	PHI:2266	F5HHD5	Ptr2	13684	Parastagonospora nodorum	unaffected pathogenicity	Monocots	4564	Triticum (related: wheat)	Di/tripeptide transport	32.8	55.6	3.3e-82	773
gene3048	Scaffold6	HD_1	PHI:1410	I1RYG0	GzC2H076	5518	Fusarium graminearum	unaffected pathogenicity	Monocots	4564	Triticum (related: wheat)	transcription factor	43.1	86	9.7e-50	489
gene3118	Scaffold6	HD_1	PHI:5631	G4N7H6	FZC36	318829	Magnaporthe oryzae	unaffected pathogenicity	Monocots	4513;4530	Oryza sativa (related: rice);Hordeum vulgare (related: barley)	Zn2Cys6 transcription factor	42.6	5.5	2.5e-08	135
gene3175	Scaffold6	HD_1	PHI:5817	I1S3G2	Fgsg11343	5518	Fusarium graminearum	unaffected pathogenicity	Monocots	4564	Triticum (related: wheat)	GPCR gene	25.6	82.1	4.5e-18	216
gene3212	Scaffold6	HD_1	PHI:2089	G4MXR9	Moatg28	318829	Magnaporthe oryzae	unaffected pathogenicity	Monocots	4530	Oryza sativa (related: rice)	-	30.1	88.4	9e-24	266
gene3233	Scaffold6	HD_1	PHI:5686	G4MSQ8	FZC82	318829	Magnaporthe oryzae	unaffected pathogenicity	Monocots	4513;4530	Oryza sativa (related: rice);Hordeum vulgare (related: barley)	Zn2Cys6 transcription factor	35.7	82.3	2.3e-99	920
gene3251	Scaffold6	HD_1	PHI:5845	I1RTZ3	Fgsg07663	5518	Fusarium graminearum	unaffected pathogenicity	Monocots	4564	Triticum (related: wheat)	GPCR gene	32	53.1	2e-27	297
gene3367	Scaffold6	HD_1	PHI:1487	I1RQ92	GzHMG019	5518	Fusarium graminearum	unaffected pathogenicity	Monocots	4564	Triticum (related: wheat)	transcription factor	39.2	74.4	1.7e-86	809
gene3788	Scaffold7	HD_1	PHI:1260	I1RUC7	FGSG_07816	5518	Fusarium graminearum	unaffected pathogenicity	Monocots	4564	Triticum (related: wheat)	protein kinase	36	8.8	9.1e-18	220
gene1966	Scaffold3	HD_1	PHI:1484	I1RMG1	GzHMG016	5518	Fusarium graminearum	unaffected pathogenicity	Monocots	4564	Triticum (related: wheat)	transcription factor	27.2	24.6	6e-33	351
gene2007	Scaffold4	HD_1	PHI:464	P87198	KIN1	5270	Ustilago maydis	unaffected pathogenicity	Monocots	4577	Zea mays (related: maize)	Kinesin	29	22.3	3.2e-12	168
gene2590	Scaffold5	HD_1	PHI:3385	W7MS09	FVEG_12529	117187	Fusarium verticillioides	unaffected pathogenicity	Monocots	4577	Zea mays (related: maize)	fusaric acid biosynthesis	64.4	92.2	2.9e-154	1391
gene2074	Scaffold4	HD_1	PHI:1526	I1S0J3	GzHOMEL036	5518	Fusarium graminearum	unaffected pathogenicity	Monocots	4564	Triticum (related: wheat)	transcription factor	29.2	69.2	1.9e-64	619
gene2617	Scaffold5	HD_1	PHI:1537	I1RA01	MYT1	5518	Fusarium graminearum	unaffected pathogenicity	Monocots	4564	Triticum (related: wheat)	transcription factor	76.5	14.7	1.1e-48	483
gene2158	Scaffold4	HD_1	PHI:1514	I1RYV5	GzHOME012	5518	Fusarium graminearum	unaffected pathogenicity	Monocots	4564	Triticum (related: wheat)	transcription factor	38.7	53.6	1.9e-87	818
gene2664	Scaffold5	HD_1	PHI:1670	I1S0Q0	GzCCHC010	5518	Fusarium graminearum	unaffected pathogenicity	Monocots	4564	Triticum (related: wheat)	transcription factor	58.7	95.8	3.1e-58	560
gene2217	Scaffold4	HD_1	PHI:1372	I1RN03	GzC2H035	5518	Fusarium graminearum	unaffected pathogenicity	Monocots	4564	Triticum (related: wheat)	transcription factor	39.8	34.8	2.2e-12	166
gene2246	Scaffold4	HD_1	PHI:6639	G4NJH9	Modnm3	318829	Magnaporthe oryzae	unaffected pathogenicity	Monocots	4530	Oryza sativa (related: rice)	Dynamin	33	88.1	6.1e-100	925
gene3005	Scaffold6	HD_1	PHI:1789	I1RVU7	GzZC104	5518	Fusarium graminearum	unaffected pathogenicity	Monocots	4564	Triticum (related: wheat)	transcription factor	26.9	91.3	3.8e-51	504
gene3162	Scaffold6	HD_1	PHI:1895	I1RNU2	GzZC210	5518	Fusarium graminearum	unaffected pathogenicity	Monocots	4564	Triticum (related: wheat)	transcription factor	30.4	97	1.6e-67	645
gene3186	Scaffold6	HD_1	PHI:1794	V6RJG0	GzZC109	5518	Fusarium graminearum	unaffected pathogenicity	Monocots	4564	Triticum (related: wheat)	transcription factor	41.4	98.1	1.7e-109	1007
gene3264	Scaffold6	HD_1	PHI:716	Q2VLJ1	ZEB1	5518	Fusarium graminearum	unaffected pathogenicity	Monocots	4513	Hordeum vulgare (related: barley)	Zearalenone synthesis	30.8	17.4	2.7e-14	187
gene2697	Scaffold5	HD_1	PHI:1552	I1S0N5	GzMyb016	5518	Fusarium graminearum	unaffected pathogenicity	Monocots	4564	Triticum (related: wheat)	transcription factor	31.8	18.1	1.4e-17	215
gene2745	Scaffold5	HD_1	PHI:1267	I1RKK7	FGSG_04418	5518	Fusarium graminearum	unaffected pathogenicity	Monocots	4564	Triticum (related: wheat)	protein kinase	56.6	97.3	1.4e-237	2112
gene2786	Scaffold5	HD_1	PHI:7993	G4MYY5	PoVrl1;PoVrl1 (MGG_10958)	318829	Magnaporthe oryzae	unaffected pathogenicity	Monocots	4530	Oryza sativa (related: rice)	Uncharacterized protein	46	98.5	3.3e-297	2628
gene3491	Scaffold7	HD_1	PHI:1583	V6RLW4	GzOB023	5518	Fusarium graminearum	unaffected pathogenicity	Monocots	4564	Triticum (related: wheat)	transcription factor	71.8	99.9	2.2e-306	2705
gene3706	Scaffold7	HD_1	PHI:1633	I1RC15	GzWing005	5518	Fusarium graminearum	unaffected pathogenicity	Monocots	4564	Triticum (related: wheat)	transcription factor	31.4	51.7	3.2e-38	392
gene3550	Scaffold7	HD_1	PHI:1918	I1RT69	GzZC233	5518	Fusarium graminearum	unaffected pathogenicity	Monocots	4564	Triticum (related: wheat)	transcription factor	24.5	64.9	5.2e-37	383
gene2034	Scaffold4	HD_1	PHI:5793	I1RF68	Fgsg02334	5518	Fusarium graminearum	unaffected pathogenicity	Monocots	4564	Triticum (related: wheat)	GPCR gene	25.5	71.3	2.6e-18	218
gene2048	Scaffold4	HD_1	PHI:1273	I1RCM6	FGSG_01347	5518	Fusarium graminearum	unaffected pathogenicity	Monocots	4564	Triticum (related: wheat)	protein kinase	36.1	75.1	1.1e-123	1131
gene2871	Scaffold5	HD_1	PHI:1333	I1RY51	GzbZIP015	5518	Fusarium graminearum	unaffected pathogenicity	Monocots	4564	Triticum (related: wheat)	transcription factor	43.5	34.9	8.9e-22	249
gene3065	Scaffold6	HD_1	PHI:1434	I1S8Y5	GzC2H103	5518	Fusarium graminearum	unaffected pathogenicity	Monocots	4564	Triticum (related: wheat)	transcription factor	31.7	94.3	1.8e-28	306
gene2011	Scaffold4	HD_1	PHI:1260	I1RUC7	FGSG_07816	5518	Fusarium graminearum	unaffected pathogenicity	Monocots	4564	Triticum (related: wheat)	protein kinase	29.8	57.1	5.8e-07	120
gene3258	Scaffold6	HD_1	PHI:5820	I1RU73	Fgsg07757	5518	Fusarium graminearum	unaffected pathogenicity	Monocots	4564	Triticum (related: wheat)	GPCR gene	26.5	13.5	1.2e-06	124
gene2338	Scaffold4	HD_1	PHI:5790	I1RJE6	Fgsg03962	5518	Fusarium graminearum	unaffected pathogenicity	Monocots	4564	Triticum (related: wheat)	GPCR gene	48.3	35.5	2.6e-68	652
gene2502	Scaffold5	HD_1	PHI:1579	I1RM25	GzOB019	5518	Fusarium graminearum	unaffected pathogenicity	Monocots	4564	Triticum (related: wheat)	transcription factor	40.4	17.8	5.6e-43	436
gene3785	Scaffold7	HD_1	PHI:9112	E3QV14	Cgtrpf4	31870	Colletotrichum graminicola	unaffected pathogenicity	Monocots	4577	Zea mays (related: maize)	Transient receptor potential (TRP) channel family protein	43	58.3	3e-93	867
gene2665	Scaffold5	HD_1	PHI:1376	I1RPM7	GzC2H039	5518	Fusarium graminearum	unaffected pathogenicity	Monocots	4564	Triticum (related: wheat)	transcription factor	57.6	88.1	3.4e-89	829
gene2829	Scaffold5	HD_1	PHI:3381	W7N2B4	FVEG_12533	117187	Fusarium verticillioides	unaffected pathogenicity	Monocots	4577	Zea mays (related: maize)	fusaric acid biosynthesis	52	89.1	2.8e-161	1453
gene3034	Scaffold6	HD_1	PHI:1247	I1S0G8	FGSG_10196	5518	Fusarium graminearum	unaffected pathogenicity	Monocots	4564	Triticum (related: wheat)	protein kinase	55	99.9	3.9e-245	2177
gene3408	Scaffold7	HD_1	PHI:5784	I1RNJ6	Fgsg05579	5518	Fusarium graminearum	unaffected pathogenicity	Monocots	4564	Triticum (related: wheat)	GPCR gene	57.6	89	9.5e-99	912
gene3457	Scaffold7	HD_1	PHI:1457	I1RRR9	GzAra005	5518	Fusarium graminearum	unaffected pathogenicity	Monocots	4564	Triticum (related: wheat)	transcription factor	41.7	41.6	3.2e-111	1024
gene3828	Scaffold8	HD_1	PHI:1575	I1RIQ3	GzOB015	5518	Fusarium graminearum	unaffected pathogenicity	Monocots	4564	Triticum (related: wheat)	transcription factor	41.1	92.7	6e-44	438
gene2100	Scaffold4	HD_1	PHI:722	I1RXV6	PGL1	5518	Fusarium graminearum	unaffected pathogenicity	Monocots	4564	Triticum (related: wheat)	Black p erithecial pigment synthesis	30.5	37	9.7e-37	381
gene2293	Scaffold4	HD_1	PHI:1552	I1S0N5	GzMyb016	5518	Fusarium graminearum	unaffected pathogenicity	Monocots	4564	Triticum (related: wheat)	transcription factor	26.8	38.8	3.4e-23	264
gene2544	Scaffold5	HD_1	PHI:1575	I1RIQ3	GzOB015	5518	Fusarium graminearum	unaffected pathogenicity	Monocots	4564	Triticum (related: wheat)	transcription factor	46	21.7	6.4e-50	495
gene3094	Scaffold6	HD_1	PHI:1689	I1S018	GzZC004	5518	Fusarium graminearum	unaffected pathogenicity	Monocots	4564	Triticum (related: wheat)	transcription factor	42.3	40.8	1e-104	968
gene3267	Scaffold6	HD_1	PHI:2249;PHI:2270	Q0U6E8	Mpd1	13684	Parastagonospora nodorum	unaffected pathogenicity	Monocots	4564	Triticum (related: wheat)	-;Mannitol-1-phosphate 5-dehydrogenase	75	33	2.5e-163	1473
gene2123	Scaffold4	HD_1	PHI:1493	I1RUP7	GzHMG025	5518	Fusarium graminearum	unaffected pathogenicity	Monocots	4564	Triticum (related: wheat)	transcription factor	34.9	62.4	5.1e-33	345
gene2661	Scaffold5	HD_1	PHI:1271	I1R9J1	FGSG_00132	5518	Fusarium graminearum	unaffected pathogenicity	Monocots	4564	Triticum (related: wheat)	protein kinase	36.7	47.6	3.3e-46	460
gene2662	Scaffold5	HD_1	PHI:1270	I1RHA1	FGSG_03146	5518	Fusarium graminearum	unaffected pathogenicity	Monocots	4564	Triticum (related: wheat)	protein kinase	39.2	73.7	1e-60	584
gene2749	Scaffold5	HD_1	PHI:1478	I1RCP3	GzHMG010	5518	Fusarium graminearum	unaffected pathogenicity	Monocots	4564	Triticum (related: wheat)	transcription factor	34.4	18.7	3.4e-27	300
gene2828	Scaffold5	HD_1	PHI:5614	G4MP35	FZC22	318829	Magnaporthe oryzae	unaffected pathogenicity	Monocots	4513;4530	Oryza sativa (related: rice);Hordeum vulgare (related: barley)	Zn2Cys6 transcription factor	53.9	53.3	6.5e-193	1728
gene2935	Scaffold5	HD_1	PHI:1246	I1RYQ5	FGSG_09513	5518	Fusarium graminearum	unaffected pathogenicity	Monocots	4564	Triticum (related: wheat)	protein kinase	51.5	100	1.9e-241	2146
gene2936	Scaffold5	HD_1	PHI:1579	I1RM25	GzOB019	5518	Fusarium graminearum	unaffected pathogenicity	Monocots	4564	Triticum (related: wheat)	transcription factor	43.8	97	2.4e-153	1385
gene3244	Scaffold6	HD_1	PHI:1481	I1RE60	GzHMG013	5518	Fusarium graminearum	unaffected pathogenicity	Monocots	4564	Triticum (related: wheat)	transcription factor	30.2	61.5	2.1e-31	334
gene3403	Scaffold7	HD_1	PHI:5817	I1S3G2	Fgsg11343	5518	Fusarium graminearum	unaffected pathogenicity	Monocots	4564	Triticum (related: wheat)	GPCR gene	28.9	34.9	4.1e-22	254
gene3787	Scaffold7	HD_1	PHI:2382	Q6QIY0	Upa2	5270	Ustilago maydis	unaffected pathogenicity	Monocots	4577	Zea mays (related: maize)	Protein phosphatase	86.2	52.2	1.6e-144	1308
gene3849	Scaffold8	HD_1	PHI:3485	G4MYT5	MoSPC3	318829	Magnaporthe oryzae	unaffected pathogenicity	Monocots	4530	Oryza sativa (related: rice)	Orphan genes	38.4	96.7	1e-17	211
gene2876	Scaffold5	HD_1	PHI:1302	I1RC37	GzbHLH003	5518	Fusarium graminearum	unaffected pathogenicity	Monocots	4564	Triticum (related: wheat)	transcription factor	35.9	27.5	3e-20	238
gene2898	Scaffold5	HD_1	PHI:1552	I1S0N5	GzMyb016	5518	Fusarium graminearum	unaffected pathogenicity	Monocots	4564	Triticum (related: wheat)	transcription factor	33.1	51.6	1.9e-108	1001
gene3131	Scaffold6	HD_1	PHI:1604	I1S1V9	GzOB045	5518	Fusarium graminearum	unaffected pathogenicity	Monocots	4564	Triticum (related: wheat)	transcription factor	95.2	100	3.6e-75	705
gene3136	Scaffold6	HD_1	PHI:5640	G4N111	FZC43	318829	Magnaporthe oryzae	unaffected pathogenicity	Monocots	4513;4530	Oryza sativa (related: rice);Hordeum vulgare (related: barley)	Zn2Cys6 transcription factor	31.8	58.2	1.4e-47	473
gene3640	Scaffold7	HD_1	PHI:1625	I1RXB9	GzOpi	5518	Fusarium graminearum	unaffected pathogenicity	Monocots	4564	Triticum (related: wheat)	transcription factor	34.1	61.3	2.6e-34	357
gene3872	Scaffold8	HD_1	PHI:1374	I1RN37	GzC2H037	5518	Fusarium graminearum	unaffected pathogenicity	Monocots	4564	Triticum (related: wheat)	transcription factor	59.5	97	6.4e-259	2296
gene2090	Scaffold4	HD_1	PHI:4024	G4N740	MoST1	318829	Magnaporthe oryzae	unaffected pathogenicity	Monocots	4513;4530	Oryza sativa (related: rice);Hordeum vulgare (related: barley)	hexose transporter-like protein	43.9	91.6	1.3e-114	1050
gene2122	Scaffold4	HD_1	PHI:1493	I1RUP7	GzHMG025	5518	Fusarium graminearum	unaffected pathogenicity	Monocots	4564	Triticum (related: wheat)	transcription factor	30.7	64.2	1.2e-21	246
gene2669	Scaffold5	HD_1	PHI:5780	A0A0E0S648	Fgsg04051	5518	Fusarium graminearum	unaffected pathogenicity	Monocots	4564	Triticum (related: wheat)	GPCR gene	34	92.5	5.4e-47	465
gene2933	Scaffold5	HD_1	PHI:9360	I1RYQ4	Fgbat1/2 (FGSG_09512)	5518	Fusarium graminearum	unaffected pathogenicity	Monocots	4565	Triticum aestivum (related: bread wheat)	Branched-chain-amino-acid aminotransferase	68	39.5	4.4e-153	1384
gene3003	Scaffold6	HD_1	PHI:1299	I1RYN7	GzAT003	5518	Fusarium graminearum	unaffected pathogenicity	Monocots	4564	Triticum (related: wheat)	transcription factor	36.8	39	2.9e-147	1337
gene3189	Scaffold6	HD_1	PHI:5871	A0A1C3YKC6	Fgsg11080	5518	Fusarium graminearum	unaffected pathogenicity	Monocots	4564	Triticum (related: wheat)	GPCR gene	23.2	75.3	5.7e-08	129
gene3250	Scaffold6	HD_1	PHI:1594	V6RRH2	GzOB034	5518	Fusarium graminearum	unaffected pathogenicity	Monocots	4564	Triticum (related: wheat)	transcription factor	69.3	97.9	1e-248	2207
gene3353	Scaffold6	HD_1	PHI:1260	I1RUC7	FGSG_07816	5518	Fusarium graminearum	unaffected pathogenicity	Monocots	4564	Triticum (related: wheat)	protein kinase	35.4	58.5	1e-09	141
gene3579	Scaffold7	HD_1	PHI:2269	Q32WF7	Mdh1	13684	Parastagonospora nodorum	unaffected pathogenicity	Monocots	4564	Triticum (related: wheat)	Mannitol 2-dehydrogenase	47.2	85.3	1.2e-47	470
gene3599	Scaffold7	HD_1	PHI:1876	I1RD28	GzZC191	5518	Fusarium graminearum	unaffected pathogenicity	Monocots	4564	Triticum (related: wheat)	transcription factor	22.8	72.4	5.8e-11	156
gene3641	Scaffold7	HD_1	PHI:391	Q874F3	ABC2	318829	Magnaporthe oryzae	unaffected pathogenicity	Monocots	4530	Oryza sativa (related: rice)	ABC transporter	63.3	71.7	0	4644
gene3700	Scaffold7	HD_1	PHI:1506	I1RC01	GzHOME001	5518	Fusarium graminearum	unaffected pathogenicity	Monocots	4564	Triticum (related: wheat)	transcription factor	30.1	45	3.4e-29	316
gene3748	Scaffold7	HD_1	PHI:1433	I1S8E5	GzC2H102	5518	Fusarium graminearum	unaffected pathogenicity	Monocots	4564	Triticum (related: wheat)	transcription factor	32.3	56	2.3e-23	262
gene2850	Scaffold5	HD_1	PHI:1260	I1RUC7	FGSG_07816	5518	Fusarium graminearum	unaffected pathogenicity	Monocots	4564	Triticum (related: wheat)	protein kinase	32.7	22.4	1.8e-09	143
gene3459	Scaffold7	HD_1	PHI:1375	I1RPA0	GzC2H038	5518	Fusarium graminearum	unaffected pathogenicity	Monocots	4564	Triticum (related: wheat)	transcription factor	59	67.7	5.4e-167	1503
gene3596	Scaffold7	HD_1	PHI:2716	V6R9T0	PEX7	5518	Fusarium graminearum	unaffected pathogenicity	Monocots	4565	Triticum aestivum (related: bread wheat)	Peroxin (PEX) protein	23.9	31.3	4e-08	131
gene2033	Scaffold4	HD_1	PHI:7125	I1RAM0	FgKar9	5518	Fusarium graminearum	unaffected pathogenicity	Monocots	4565	Triticum aestivum (related: bread wheat)	Cortical protein	50.4	22.4	1.7e-118	1089
gene2112	Scaffold4	HD_1	PHI:5623	G4MVR0	FZC29	318829	Magnaporthe oryzae	unaffected pathogenicity	Monocots	4513;4530	Oryza sativa (related: rice);Hordeum vulgare (related: barley)	Zn2Cys6 transcription factor	67.3	4.2	4.1e-12	169
gene2347	Scaffold4	HD_1	PHI:1958	I1RMD1	GzZC273	5518	Fusarium graminearum	unaffected pathogenicity	Monocots	4564	Triticum (related: wheat)	transcription factor	43.7	59.3	6.4e-168	1513
gene2354	Scaffold4	HD_1	PHI:1242	I1RWG2	FGSG_08631	5518	Fusarium graminearum	unaffected pathogenicity	Monocots	4564	Triticum (related: wheat)	protein kinase	53.6	70	5.6e-123	1123
gene2425	Scaffold4	HD_1	PHI:5818	A0A1C3YKY7	Fgsg07136	5518	Fusarium graminearum	unaffected pathogenicity	Monocots	4564	Triticum (related: wheat)	GPCR gene	23	68.9	4e-11	155
gene2511	Scaffold5	HD_1	PHI:5675	G4N362	FZC72	318829	Magnaporthe oryzae	unaffected pathogenicity	Monocots	4513;4530	Oryza sativa (related: rice);Hordeum vulgare (related: barley)	Zn2Cys6 transcription factor	34.5	41.5	5.9e-17	207
gene2823	Scaffold5	HD_1	PHI:2001	I1R9I4	GzZC316	5518	Fusarium graminearum	unaffected pathogenicity	Monocots	4564	Triticum (related: wheat)	transcription factor	35.9	50.9	2.9e-30	322
gene3043	Scaffold6	HD_1	PHI:1920	I1RCK0	GzZC235	5518	Fusarium graminearum	unaffected pathogenicity	Monocots	4564	Triticum (related: wheat)	transcription factor	29	38.1	1.3e-61	597
gene3337	Scaffold6	HD_1	PHI:2255	Q0U2A0	Abd1	13684	Parastagonospora nodorum	unaffected pathogenicity	Monocots	4564	Triticum (related: wheat)	arabitol dehydrogenase	47.5	34	1.3e-25	281
gene3586	Scaffold7	HD_1	PHI:1287	I1RT82	FGSG_07381	5518	Fusarium graminearum	unaffected pathogenicity	Monocots	4564	Triticum (related: wheat)	protein kinase	48.7	73.1	9.7e-81	757
gene2176	Scaffold4	HD_1	PHI:1485	I1RMP0	GzHMG017	5518	Fusarium graminearum	unaffected pathogenicity	Monocots	4564	Triticum (related: wheat)	transcription factor	34.3	69.4	2.6e-47	471
gene2257	Scaffold4	HD_1	PHI:1841	I1RIY6	GzZC156	5518	Fusarium graminearum	unaffected pathogenicity	Monocots	4564	Triticum (related: wheat)	transcription factor	25.5	89.9	3.6e-51	504
gene2298	Scaffold4	HD_1	PHI:413	Q5GFD3	MPD1	13684	Parastagonospora nodorum	unaffected pathogenicity	Monocots	4564	Triticum (related: wheat)	Mannitol 1-phosphate dehydrogenase	24.6	90.7	2.6e-23	262
gene2978	Scaffold5	HD_1	PHI:1541	I1RE42	GzFlbD	5518	Fusarium graminearum	unaffected pathogenicity	Monocots	4564	Triticum (related: wheat)	transcription factor	42.5	72.7	6e-48	474
gene2998	Scaffold6	HD_1	PHI:3381	W7N2B4	FVEG_12533	117187	Fusarium verticillioides	unaffected pathogenicity	Monocots	4577	Zea mays (related: maize)	fusaric acid biosynthesis	32.3	24.3	2.8e-60	586
gene3072	Scaffold6	HD_1	PHI:1624	I1SAP7	GzJUM006	5518	Fusarium graminearum	unaffected pathogenicity	Monocots	4564	Triticum (related: wheat)	transcription factor	47.6	49.3	4.1e-148	1342
gene3834	Scaffold8	HD_1	PHI:4024	G4N740	MoST1	318829	Magnaporthe oryzae	unaffected pathogenicity	Monocots	4513;4530	Oryza sativa (related: rice);Hordeum vulgare (related: barley)	hexose transporter-like protein	38.6	96.1	1.9e-89	833
gene2029	Scaffold4	HD_1	PHI:1385	I1RSF7	GzC2H048	5518	Fusarium graminearum	unaffected pathogenicity	Monocots	4564	Triticum (related: wheat)	transcription factor	40.8	68.4	1.3e-89	835
gene2111	Scaffold4	HD_1	PHI:1821	I1RWY8	GzZC136	5518	Fusarium graminearum	unaffected pathogenicity	Monocots	4564	Triticum (related: wheat)	transcription factor	36.2	36.2	2.4e-61	593
gene2204	Scaffold4	HD_1	PHI:1776	I1S0X3	GzZC091	5518	Fusarium graminearum	unaffected pathogenicity	Monocots	4564	Triticum (related: wheat)	transcription factor	22.8	83.8	2e-13	176
gene2331	Scaffold4	HD_1	PHI:5838	A0A098DCR9	Fgsg08408	5518	Fusarium graminearum	unaffected pathogenicity	Monocots	4564	Triticum (related: wheat)	GPCR gene	22.3	48.3	1.4e-09	144
gene2782	Scaffold5	HD_1	PHI:1371	I1RM60	GzC2H034	5518	Fusarium graminearum	unaffected pathogenicity	Monocots	4564	Triticum (related: wheat)	transcription factor	39.9	34.9	1.9e-50	498
gene2809	Scaffold5	HD_1	PHI:8987	A0A0K0GME1	PXO_RS15740	347	Xanthomonas oryzae	unaffected pathogenicity	Monocots	4530	Oryza sativa (related: rice)	Hybrid protein	48.5	5.4	4.4e-24	274
gene3159	Scaffold6	HD_1	PHI:2030	G4N492	TGL3-1	318829	Magnaporthe oryzae	unaffected pathogenicity	Monocots	4530	Oryza sativa (related: rice)	intracellular triacylglycerol lipases	46.9	32	2.9e-136	1241
gene3275	Scaffold6	HD_1	PHI:5034	G4NHC2	MoADH1	318829	Magnaporthe oryzae	unaffected pathogenicity	Monocots	4530	Oryza sativa (related: rice)	alcohol dehydrogenase	36.6	53.2	6.5e-55	536
gene3564	Scaffold7	HD_1	PHI:5034	G4NHC2	MoADH1	318829	Magnaporthe oryzae	unaffected pathogenicity	Monocots	4530	Oryza sativa (related: rice)	alcohol dehydrogenase	25.3	17.5	1.9e-07	129
gene2593	Scaffold5	HD_1	PHI:5851	I1RM58	Fgsg05039	5518	Fusarium graminearum	unaffected pathogenicity	Monocots	4564	Triticum (related: wheat)	GPCR gene	23.9	85.5	8.9e-18	213
gene2635	Scaffold5	HD_1	PHI:1620	I1RD69	GzJUM002	5518	Fusarium graminearum	unaffected pathogenicity	Monocots	4564	Triticum (related: wheat)	transcription factor	42.4	85.1	2e-250	2225
gene2674	Scaffold5	HD_1	PHI:1258	I1S5M8	FGSG_12149	5518	Fusarium graminearum	unaffected pathogenicity	Monocots	4564	Triticum (related: wheat)	protein kinase	66	37.3	8.4e-95	880
gene2729	Scaffold5	HD_1	PHI:2006;PHI:2008	G4MS03	HST1	318829	Magnaporthe oryzae	unaffected pathogenicity	Monocots	4513;4530	Oryza sativa (related: rice);Hordeum vulgare (related: barley)	Histone Deacetylation	25.9	31.6	5.9e-14	183
gene3383	Scaffold6	HD_1	PHI:2582;PHI:2603	D2EAX7	Rim20	5270	Ustilago maydis	unaffected pathogenicity	Monocots	4577	Zea mays (related: maize)	pH response / involvement in endosomal targeting	24.6	86.8	1e-35	372
gene3665	Scaffold7	HD_1	PHI:1554	I1RC64	GzMyb018	5518	Fusarium graminearum	unaffected pathogenicity	Monocots	4564	Triticum (related: wheat)	transcription factor	33.7	30.8	1.7e-25	282
gene2919	Scaffold5	HD_1	PHI:2031	Q0PND3	TGL3-2	318829	Magnaporthe oryzae	unaffected pathogenicity	Monocots	4530	Oryza sativa (related: rice)	intracellular triacylglycerol lipases	43	72.4	7e-93	863
gene3002	Scaffold6	HD_1	PHI:1623	I1S9T2	GzJUM005	5518	Fusarium graminearum	unaffected pathogenicity	Monocots	4564	Triticum (related: wheat)	transcription factor	33.4	75.8	1.3e-67	645
gene3154	Scaffold6	HD_1	PHI:4495	G4MPB7	Bud6p	318829	Magnaporthe oryzae	unaffected pathogenicity	Monocots	4530	Oryza sativa (related: rice)	Bud site selection or actin interacting protein	50.9	94.8	5.2e-207	1849
gene3745	Scaffold7	HD_1	PHI:1552	I1S0N5	GzMyb016	5518	Fusarium graminearum	unaffected pathogenicity	Monocots	4564	Triticum (related: wheat)	transcription factor	37.4	23.7	7.6e-65	625
gene3017	Scaffold6	HD_1	PHI:2256	Q0UA24	Xdh1	13684	Parastagonospora nodorum	unaffected pathogenicity	Monocots	4564	Triticum (related: wheat)	xylitol dehydrogenase	74.1	41.3	5.4e-144	1305
gene3055	Scaffold6	HD_1	PHI:1419	I1S0X7	GzC2H086	5518	Fusarium graminearum	unaffected pathogenicity	Monocots	4564	Triticum (related: wheat)	transcription factor	57.6	99.7	1.5e-75	711
gene3334	Scaffold6	HD_1	PHI:1914	I1RQ27	GzZC229	5518	Fusarium graminearum	unaffected pathogenicity	Monocots	4564	Triticum (related: wheat)	transcription factor	72.9	5.5	1.6e-18	224
gene3719	Scaffold7	HD_1	PHI:1316	I1RBZ7	GzBrom001	5518	Fusarium graminearum	unaffected pathogenicity	Monocots	4564	Triticum (related: wheat)	transcription factor	31.8	88.2	1.7e-24	270
gene3899	Scaffold8	HD_1	PHI:5828	I1RP41	GIV6	5518	Fusarium graminearum	unaffected pathogenicity	Monocots	4564	Triticum (related: wheat)	GPCR gene	25.4	45.3	2.7e-14	186
gene4080	Scaffold8	HD_1	PHI:1256	I1RAA6	FGSG_00433	5518	Fusarium graminearum	unaffected pathogenicity	Monocots	4564	Triticum (related: wheat)	protein kinase	40.9	31.9	5.9e-93	867
gene3888	Scaffold8	HD_1	PHI:1579	I1RM25	GzOB019	5518	Fusarium graminearum	unaffected pathogenicity	Monocots	4564	Triticum (related: wheat)	transcription factor	30.7	55	3.3e-77	731
gene3917	Scaffold8	HD_1	PHI:8925	I1RE91	FgPLD2 (FGSG_01973)	5518	Fusarium graminearum	unaffected pathogenicity	Monocots	4565;4577	Zea mays (related: maize);Triticum aestivum (related: bread wheat)	Phospholipase	41.6	82.2	1.3e-178	1604
gene4025	Scaffold8	HD_1	PHI:5034	G4NHC2	MoADH1	318829	Magnaporthe oryzae	unaffected pathogenicity	Monocots	4530	Oryza sativa (related: rice)	alcohol dehydrogenase	33	89.9	1.5e-44	444
gene4362	Scaffold9	HD_1	PHI:1356	I1RE06	GzC2H016	5518	Fusarium graminearum	unaffected pathogenicity	Monocots	4564	Triticum (related: wheat)	transcription factor	42.4	94	2.2e-72	685
gene3941	Scaffold8	HD_1	PHI:4024	G4N740	MoST1	318829	Magnaporthe oryzae	unaffected pathogenicity	Monocots	4513;4530	Oryza sativa (related: rice);Hordeum vulgare (related: barley)	hexose transporter-like protein	35.6	23.9	2.2e-71	682
gene4543	Scaffold10	HD_1	PHI:1589	I1RWH5	GzOB029	5518	Fusarium graminearum	unaffected pathogenicity	Monocots	4564	Triticum (related: wheat)	transcription factor	50.8	29.7	1.2e-55	543
gene4683	Scaffold10	HD_1	PHI:1579	I1RM25	GzOB019	5518	Fusarium graminearum	unaffected pathogenicity	Monocots	4564	Triticum (related: wheat)	transcription factor	55.5	45.5	5.1e-118	1081
gene4956	Scaffold11	HD_1	PHI:1489	I1RSJ5	GzHMG021	5518	Fusarium graminearum	unaffected pathogenicity	Monocots	4564	Triticum (related: wheat)	transcription factor	38.8	19.2	1.8e-22	258
gene4986	Scaffold11	HD_1	PHI:1752	I1RZR8	GzZC067	5518	Fusarium graminearum	unaffected pathogenicity	Monocots	4564	Triticum (related: wheat)	transcription factor	46.4	63.6	2.6e-185	1663
gene5128	Scaffold11	HD_1	PHI:1682	I1RSF8	GzNF002	5518	Fusarium graminearum	unaffected pathogenicity	Monocots	4564	Triticum (related: wheat)	transcription factor	37	54.2	2.4e-44	444
gene5223	Scaffold12	HD_1	PHI:1493	I1RUP7	GzHMG025	5518	Fusarium graminearum	unaffected pathogenicity	Monocots	4564	Triticum (related: wheat)	transcription factor	27.6	60	3.5e-26	289
gene4559	Scaffold10	HD_1	PHI:5820	I1RU73	Fgsg07757	5518	Fusarium graminearum	unaffected pathogenicity	Monocots	4564	Triticum (related: wheat)	GPCR gene	28.8	21.5	2.5e-13	180
gene5478	Scaffold13	HD_1	PHI:1274	I1RME6	FGSG_05135	5518	Fusarium graminearum	unaffected pathogenicity	Monocots	4564	Triticum (related: wheat)	protein kinase	27.3	42	2.8e-16	203
gene5481	Scaffold13	HD_1	PHI:1255	I1RQ67	FGSG_06206	5518	Fusarium graminearum	unaffected pathogenicity	Monocots	4564	Triticum (related: wheat)	protein kinase	40.6	49.5	8.1e-113	1038
gene4842	Scaffold11	HD_1	PHI:1555	I1RDG6	GzMyb019	5518	Fusarium graminearum	unaffected pathogenicity	Monocots	4564	Triticum (related: wheat)	transcription factor	24.1	97.7	1.9e-33	350
gene5006	Scaffold11	HD_1	PHI:1503	I1S828	GzHMG035	5518	Fusarium graminearum	unaffected pathogenicity	Monocots	4564	Triticum (related: wheat)	transcription factor	36.5	64.7	6.2e-119	1090
gene5364	Scaffold12	HD_1	PHI:2247	Q0UDE7	Sch1	13684	Parastagonospora nodorum	unaffected pathogenicity	Monocots	4564	Triticum (related: wheat)	Short-Chain Dehydrogenase	32.5	39.9	3.4e-16	201
gene5468	Scaffold13	HD_1	PHI:1659	I1S245	GzCCCH003	5518	Fusarium graminearum	unaffected pathogenicity	Monocots	4564	Triticum (related: wheat)	transcription factor	69.7	91.6	1.3e-115	1057
gene5783	Scaffold14	HD_1	PHI:1405	I1RWW2	GzC2H069	5518	Fusarium graminearum	unaffected pathogenicity	Monocots	4564	Triticum (related: wheat)	transcription factor	24.8	74.5	4.8e-30	322
gene4224	Scaffold9	HD_1	PHI:2269	Q32WF7	Mdh1	13684	Parastagonospora nodorum	unaffected pathogenicity	Monocots	4564	Triticum (related: wheat)	Mannitol 2-dehydrogenase	76.7	100	4.4e-119	1086
gene4680	Scaffold10	HD_1	PHI:1667	I1RZP2	GzCCHC007	5518	Fusarium graminearum	unaffected pathogenicity	Monocots	4564	Triticum (related: wheat)	transcription factor	45.2	99.5	1.4e-117	1076
gene4790	Scaffold10	HD_1	PHI:1243	I1RBW7	FGSG_01058	5518	Fusarium graminearum	unaffected pathogenicity	Monocots	4564	Triticum (related: wheat)	protein kinase	40.9	36.7	2e-81	767
gene5148	Scaffold11	HD_1	PHI:5870	I1RJX5	Fgsg04159	5518	Fusarium graminearum	unaffected pathogenicity	Monocots	4564	Triticum (related: wheat)	GPCR gene	32	92.5	1.6e-40	410
gene5226	Scaffold12	HD_1	PHI:1451	I1RQL1	GzGH	5518	Fusarium graminearum	unaffected pathogenicity	Monocots	4564	Triticum (related: wheat)	transcription factor	45.4	100	1.4e-173	1560
gene5653	Scaffold14	HD_1	PHI:1601	Q4HYQ4	GzOB042	5518	Fusarium graminearum	unaffected pathogenicity	Monocots	4564	Triticum (related: wheat)	transcription factor	51.5	99.8	0	3527
gene5859	Scaffold14	HD_1	PHI:7146	W7LTJ2	FvHEX1	117187	Fusarium verticillioides	unaffected pathogenicity	Monocots	4577	Zea mays (related: maize)	Hex1-like protein	44.1	15.8	2.8e-55	543
gene4593	Scaffold10	HD_1	PHI:1652	I1S219	GzWing024	5518	Fusarium graminearum	unaffected pathogenicity	Monocots	4564	Triticum (related: wheat)	transcription factor	42.3	27.1	4.5e-20	236
gene4631	Scaffold10	HD_1	PHI:1094	I1RL30	FGSG_04610	5518	Fusarium graminearum	unaffected pathogenicity	Monocots	4564	Triticum (related: wheat)	Similar to maltose permease	69.9	100	5.7e-219	1950
gene5116	Scaffold11	HD_1	PHI:1662	I1REJ1	GzCCHC002	5518	Fusarium graminearum	unaffected pathogenicity	Monocots	4564	Triticum (related: wheat)	transcription factor	44.7	53.9	4.4e-121	1108
gene5416	Scaffold12	HD_1	PHI:3383	W7N2A8	FVEG_12531	117187	Fusarium verticillioides	unaffected pathogenicity	Monocots	4577	Zea mays (related: maize)	fusaric acid biosynthesis	25	74.5	5.8e-26	284
gene5449	Scaffold13	HD_1	PHI:1649	I1RZ94	GzWing021	5518	Fusarium graminearum	unaffected pathogenicity	Monocots	4564	Triticum (related: wheat)	transcription factor	44.7	75.4	1.3e-48	479
gene5521	Scaffold13	HD_1	PHI:1551	I1RZG7	GzMyb015	5518	Fusarium graminearum	unaffected pathogenicity	Monocots	4564	Triticum (related: wheat)	transcription factor	58.5	99.7	8.2e-227	2019
gene5770	Scaffold14	HD_1	PHI:1248	I1RRU2	FGSG_06832	5518	Fusarium graminearum	unaffected pathogenicity	Monocots	4564	Triticum (related: wheat)	protein kinase	53.6	56.4	1.9e-95	885
gene4075	Scaffold8	HD_1	PHI:2028	G4NBI7	TGL1-2	318829	Magnaporthe oryzae	unaffected pathogenicity	Monocots	4530	Oryza sativa (related: rice)	intracellular triacylglycerol lipases	55	41.6	7.4e-192	1720
gene4634	Scaffold10	HD_1	PHI:1555	I1RDG6	GzMyb019	5518	Fusarium graminearum	unaffected pathogenicity	Monocots	4564	Triticum (related: wheat)	transcription factor	44.9	59.3	1.5e-66	635
gene4866	Scaffold11	HD_1	PHI:1252	I1RP15	FGSG_05764	5518	Fusarium graminearum	unaffected pathogenicity	Monocots	4564	Triticum (related: wheat)	protein kinase	44.5	58.7	2.6e-148	1344
gene5485	Scaffold13	HD_1	PHI:1992	I1R983	GzZC307	5518	Fusarium graminearum	unaffected pathogenicity	Monocots	4564	Triticum (related: wheat)	transcription factor	55.6	64.3	8.2e-43	428
gene5678	Scaffold14	HD_1	PHI:1385	I1RSF7	GzC2H048	5518	Fusarium graminearum	unaffected pathogenicity	Monocots	4564	Triticum (related: wheat)	transcription factor	41.3	42.8	2e-86	809
gene5863	Scaffold14	HD_1	PHI:2027	G4NJL1	TGL1-1	318829	Magnaporthe oryzae	unaffected pathogenicity	Monocots	4530	Oryza sativa (related: rice)	intracellular triacylglycerol lipases	52.8	90	1.4e-169	1525
gene4466	Scaffold9	HD_1	PHI:1552	I1S0N5	GzMyb016	5518	Fusarium graminearum	unaffected pathogenicity	Monocots	4564	Triticum (related: wheat)	transcription factor	27	22.2	1.4e-19	234
gene4906	Scaffold11	HD_1	PHI:1253	I1RS57	FGSG_06970	5518	Fusarium graminearum	unaffected pathogenicity	Monocots	4564	Triticum (related: wheat)	protein kinase	25.7	58.6	1.8e-09	141
gene5070	Scaffold11	HD_1	PHI:1835	I1RIL1	GzZC150	5518	Fusarium graminearum	unaffected pathogenicity	Monocots	4564	Triticum (related: wheat)	transcription factor	28	74.7	5.3e-38	390
gene5102	Scaffold11	HD_1	PHI:2255	Q0U2A0	Abd1	13684	Parastagonospora nodorum	unaffected pathogenicity	Monocots	4564	Triticum (related: wheat)	arabitol dehydrogenase	28.5	23.1	9.5e-18	217
gene5230	Scaffold12	HD_1	PHI:1397	I1RUQ2	GzC2H060	5518	Fusarium graminearum	unaffected pathogenicity	Monocots	4564	Triticum (related: wheat)	transcription factor	58.7	80.7	1.7e-27	293
gene5375	Scaffold12	HD_1	PHI:414	Q696X2	GOX1	13684	Parastagonospora nodorum	unaffected pathogenicity	Monocots	4565	Triticum aestivum (related: bread wheat)	Glyoxalase	74.2	99.3	1.8e-145	1314
gene5762	Scaffold14	HD_1	PHI:1530	I1RWP4	Gzsnd	5518	Fusarium graminearum	unaffected pathogenicity	Monocots	4564	Triticum (related: wheat)	transcription factor	54.1	99.2	6.8e-262	2322
gene5879	Scaffold14	HD_1	PHI:1471	I1RAY3	GzHMG003	5518	Fusarium graminearum	unaffected pathogenicity	Monocots	4564	Triticum (related: wheat)	transcription factor	45	4.7	3.6e-09	144
gene5912	Scaffold14	HD_1	PHI:2009	G4MPI2	HOS4	318829	Magnaporthe oryzae	unaffected pathogenicity	Monocots	4513	Hordeum vulgare (related: barley)	Histone Deacetylation	27.6	74.3	6.4e-36	374
gene3916	Scaffold8	HD_1	PHI:1532	I1RTF5	GzLam001	5518	Fusarium graminearum	unaffected pathogenicity	Monocots	4564	Triticum (related: wheat)	transcription factor	65.8	81.6	5.5e-52	506
gene4038	Scaffold8	HD_1	PHI:3384	W7N2C1	FVEG_12530	117187	Fusarium verticillioides	unaffected pathogenicity	Monocots	4577	Zea mays (related: maize)	fusaric acid biosynthesis	31	98.7	5.9e-117	1072
gene4085	Scaffold8	HD_1	PHI:1554	I1RC64	GzMyb018	5518	Fusarium graminearum	unaffected pathogenicity	Monocots	4564	Triticum (related: wheat)	transcription factor	41.9	95.1	1.6e-150	1361
gene4174	Scaffold8	HD_1	PHI:5828	I1RP41	GIV6	5518	Fusarium graminearum	unaffected pathogenicity	Monocots	4564	Triticum (related: wheat)	GPCR gene	28.5	38	1e-24	276
gene4292	Scaffold9	HD_1	PHI:8987	A0A0K0GME1	PXO_RS15740	347	Xanthomonas oryzae	unaffected pathogenicity	Monocots	4530	Oryza sativa (related: rice)	Hybrid protein	45	11.5	3.2e-23	264
gene4537	Scaffold10	HD_1	PHI:1666	I1RX47	GzCCHC006	5518	Fusarium graminearum	unaffected pathogenicity	Monocots	4564	Triticum (related: wheat)	transcription factor	52.9	99	7.4e-133	1207
gene4549	Scaffold10	HD_1	PHI:1094	I1RL30	FGSG_04610	5518	Fusarium graminearum	unaffected pathogenicity	Monocots	4564	Triticum (related: wheat)	Similar to maltose permease	38.3	17.9	1.6e-86	814
gene4682	Scaffold10	HD_1	PHI:1579	I1RM25	GzOB019	5518	Fusarium graminearum	unaffected pathogenicity	Monocots	4564	Triticum (related: wheat)	transcription factor	45	94.7	1e-47	470
gene4749	Scaffold10	HD_1	PHI:2032	G4NGA7	VTL1	318829	Magnaporthe oryzae	unaffected pathogenicity	Monocots	4530	Oryza sativa (related: rice)	intracellular triacylglycerol lipases	27.6	26.4	4.4e-40	412
gene4805	Scaffold10	HD_1	PHI:1639	V6RAN7	GzWing011	5518	Fusarium graminearum	unaffected pathogenicity	Monocots	4564	Triticum (related: wheat)	transcription factor	26.8	62.1	1.5e-63	613
gene4486	Scaffold9	HD_1	PHI:3061;PHI:4055	G4NF65	MoRga1;Rga1	318829	Magnaporthe oryzae	unaffected pathogenicity	Monocots	4513;4530	Oryza sativa (related: rice);Hordeum vulgare (related: barley)	LIM domain-containing proteins;Rho GTPase activating proteins	39.7	88.1	1.6e-190	1708
gene4788	Scaffold10	HD_1	PHI:2087	G4N8A1	Moatg26	318829	Magnaporthe oryzae	unaffected pathogenicity	Monocots	4530	Oryza sativa (related: rice)	-	50.7	91.8	0	3091
gene4802	Scaffold10	HD_1	PHI:1629	I1RAH2	GzWing001	5518	Fusarium graminearum	unaffected pathogenicity	Monocots	4564	Triticum (related: wheat)	transcription factor	60.5	69.4	1.1e-245	2183
gene5082	Scaffold11	HD_1	PHI:1690	I1S463	GzZC005	5518	Fusarium graminearum	unaffected pathogenicity	Monocots	4564	Triticum (related: wheat)	transcription factor	27.3	62.2	1.1e-36	379
gene5143	Scaffold11	HD_1	PHI:1458	Q4I7F9	GzAra006	5518	Fusarium graminearum	unaffected pathogenicity	Monocots	4564	Triticum (related: wheat)	transcription factor	63.9	95.5	3.1e-247	2195
gene5462	Scaffold13	HD_1	PHI:1579	I1RM25	GzOB019	5518	Fusarium graminearum	unaffected pathogenicity	Monocots	4564	Triticum (related: wheat)	transcription factor	45	96.9	4.1e-170	1530
gene5889	Scaffold14	HD_1	PHI:1626	V6QWX8	GzTF2S001	5518	Fusarium graminearum	unaffected pathogenicity	Monocots	4564	Triticum (related: wheat)	transcription factor	42.8	24.7	1.5e-51	509
gene5900	Scaffold14	HD_1	PHI:4944	F9X9S4	KU80	1047171	Zymoseptoria tritici	unaffected pathogenicity	Monocots	4565	Triticum aestivum (related: bread wheat)	Cell cycle progression	57.1	98	9.1e-166	1491
gene4505	Scaffold10	HD_1	PHI:2488	G4ND25	Man1	318829	Magnaporthe oryzae	unaffected pathogenicity	Monocots	4530	Oryza sativa (related: rice)	a-1,2-mannosidase	32	81.9	8.8e-51	500
gene4846	Scaffold11	HD_1	PHI:3065	G4MQQ3	MoRga5	318829	Magnaporthe oryzae	unaffected pathogenicity	Monocots	4513;4530	Oryza sativa (related: rice);Hordeum vulgare (related: barley)	Rho GTPase activating proteins	32.9	75.1	6.9e-67	640
gene4146	Scaffold8	HD_1	PHI:2247	Q0UDE7	Sch1	13684	Parastagonospora nodorum	unaffected pathogenicity	Monocots	4564	Triticum (related: wheat)	Short-Chain Dehydrogenase	29.9	25.4	4.9e-20	237
gene5103	Scaffold11	HD_1	PHI:5815	I1RIF6	Fgsg03588	5518	Fusarium graminearum	unaffected pathogenicity	Monocots	4564	Triticum (related: wheat)	GPCR gene	25.5	61.3	2.1e-12	168
gene4447	Scaffold9	HD_1	PHI:2802	B2ZRQ4	3hnr	93612	Exserohilum turcicum	unaffected pathogenicity	Monocots	4577	Zea mays (related: maize)	1,3,8 trihydroxynaphthalene reductase (3HNR)	32.7	90.3	5.4e-30	318
gene4870	Scaffold11	HD_1	PHI:5870	I1RJX5	Fgsg04159	5518	Fusarium graminearum	unaffected pathogenicity	Monocots	4564	Triticum (related: wheat)	GPCR gene	23.1	86.7	1.1e-09	144
gene5431	Scaffold13	HD_1	PHI:1655	I1S9V9	GzWing028	5518	Fusarium graminearum	unaffected pathogenicity	Monocots	4564	Triticum (related: wheat)	transcription factor	36.1	70.6	5.1e-267	2370
gene5517	Scaffold13	HD_1	PHI:3385	W7MS09	FVEG_12529	117187	Fusarium verticillioides	unaffected pathogenicity	Monocots	4577	Zea mays (related: maize)	fusaric acid biosynthesis	48.9	76.5	6.9e-119	1087
gene5811	Scaffold14	HD_1	PHI:3	P26215	PGN1	5017	Bipolaris zeicola	unaffected pathogenicity	Monocots	4577	Zea mays (related: maize)	Endopolygalacturonase	68	23.4	2.5e-134	1224
gene5883	Scaffold14	HD_1	PHI:1692	I1RYR6	GzZC007	5518	Fusarium graminearum	unaffected pathogenicity	Monocots	4564	Triticum (related: wheat)	transcription factor	49.2	75.5	7.1e-131	1191
gene4705	Scaffold10	HD_1	PHI:5871	A0A1C3YKC6	Fgsg11080	5518	Fusarium graminearum	unaffected pathogenicity	Monocots	4564	Triticum (related: wheat)	GPCR gene	39.2	73.8	3.5e-45	450
gene4708	Scaffold10	HD_1	PHI:1618	Q4IQT8	GzFET5	5518	Fusarium graminearum	unaffected pathogenicity	Monocots	4564	Triticum (related: wheat)	transcription factor	67.8	99.3	2.2e-111	1020
gene4928	Scaffold11	HD_1	PHI:1587	I1RSI4	GzOB027	5518	Fusarium graminearum	unaffected pathogenicity	Monocots	4564	Triticum (related: wheat)	transcription factor	62.4	99.9	7.1e-282	2494
gene5035	Scaffold11	HD_1	PHI:1088	I1RZC6	FGSG_09759	5518	Fusarium graminearum	unaffected pathogenicity	Monocots	4564	Triticum (related: wheat)	Putative cation efflux family	35.4	47.2	1.1e-31	335
gene5047	Scaffold11	HD_1	PHI:1660	I1S4C9	GzCCCH004	5518	Fusarium graminearum	unaffected pathogenicity	Monocots	4564	Triticum (related: wheat)	transcription factor	26.6	38.9	1.1e-30	329
gene5268	Scaffold12	HD_1	PHI:1561	I1R9W2	GzOB001	5518	Fusarium graminearum	unaffected pathogenicity	Monocots	4564	Triticum (related: wheat)	transcription factor	60.7	100	7.4e-91	843
gene5437	Scaffold13	HD_1	PHI:1580	I1RM35	GzOB020	5518	Fusarium graminearum	unaffected pathogenicity	Monocots	4564	Triticum (related: wheat)	transcription factor	62.4	35.5	3.5e-119	1092
gene5473	Scaffold13	HD_1	PHI:2256	Q0UA24	Xdh1	13684	Parastagonospora nodorum	unaffected pathogenicity	Monocots	4564	Triticum (related: wheat)	xylitol dehydrogenase	24.4	90.2	2.9e-11	157
gene5660	Scaffold14	HD_1	PHI:1552	I1S0N5	GzMyb016	5518	Fusarium graminearum	unaffected pathogenicity	Monocots	4564	Triticum (related: wheat)	transcription factor	36.7	33.5	2.1e-83	785
gene4298	Scaffold9	HD_1	PHI:1373	I1RN20	GzC2H036	5518	Fusarium graminearum	unaffected pathogenicity	Monocots	4564	Triticum (related: wheat)	transcription factor	45.8	72.2	1.2e-48	480
gene4361	Scaffold9	HD_1	PHI:1356	I1RE06	GzC2H016	5518	Fusarium graminearum	unaffected pathogenicity	Monocots	4564	Triticum (related: wheat)	transcription factor	53.2	86.5	5e-19	219
gene4668	Scaffold10	HD_1	PHI:1094	I1RL30	FGSG_04610	5518	Fusarium graminearum	unaffected pathogenicity	Monocots	4564	Triticum (related: wheat)	Similar to maltose permease	32.4	44.4	2e-67	646
gene4922	Scaffold11	HD_1	PHI:5589	G4MZE0	FZC1	318829	Magnaporthe oryzae	unaffected pathogenicity	Monocots	4513;4530	Oryza sativa (related: rice);Hordeum vulgare (related: barley)	Zn2Cys6 transcription factor	32.6	91.5	1.3e-81	766
gene5231	Scaffold12	HD_1	PHI:1349	I1RCB1	GzC2H009	5518	Fusarium graminearum	unaffected pathogenicity	Monocots	4564	Triticum (related: wheat)	transcription factor	31.9	13.9	1.5e-06	120
gene5233	Scaffold12	HD_1	PHI:5820	I1RU73	Fgsg07757	5518	Fusarium graminearum	unaffected pathogenicity	Monocots	4564	Triticum (related: wheat)	GPCR gene	43.5	14.8	4e-37	385
gene5916	Scaffold14	HD_1	PHI:1519	I1RSV8	GzHOMEL018	5518	Fusarium graminearum	unaffected pathogenicity	Monocots	4564	Triticum (related: wheat)	transcription factor	25.1	93.1	1.6e-07	126
gene4255	Scaffold9	HD_1	PHI:1579	I1RM25	GzOB019	5518	Fusarium graminearum	unaffected pathogenicity	Monocots	4564	Triticum (related: wheat)	transcription factor	47.9	81.5	7.3e-220	1960
gene4947	Scaffold11	HD_1	PHI:3381	W7N2B4	FVEG_12533	117187	Fusarium verticillioides	unaffected pathogenicity	Monocots	4577	Zea mays (related: maize)	fusaric acid biosynthesis	34.1	73.9	2.5e-77	729
gene5253	Scaffold12	HD_1	PHI:1447	I1RUP1	GzGATA005	5518	Fusarium graminearum	unaffected pathogenicity	Monocots	4564	Triticum (related: wheat)	transcription factor	41.4	98.7	4.7e-174	1565
gene4306	Scaffold9	HD_1	PHI:1380	I1RRG4	GzC2H043	5518	Fusarium graminearum	unaffected pathogenicity	Monocots	4564	Triticum (related: wheat)	transcription factor	33.7	83.2	2.8e-61	590
gene4439	Scaffold9	HD_1	PHI:2336	O00101	NIA1	13684	Parastagonospora nodorum	unaffected pathogenicity	Monocots	4564	Triticum (related: wheat)	Nitrate reductase	65.3	97.4	0	3112
gene4839	Scaffold11	HD_1	PHI:1257	I1RSK0	FGSG_07121	5518	Fusarium graminearum	unaffected pathogenicity	Monocots	4564	Triticum (related: wheat)	protein kinase	58.1	98.4	1.8e-214	1912
gene5212	Scaffold12	HD_1	PHI:1622	I1RRU8	GzJUM004	5518	Fusarium graminearum	unaffected pathogenicity	Monocots	4564	Triticum (related: wheat)	transcription factor	47.7	89.6	4e-113	1037
gene5266	Scaffold12	HD_1	PHI:1502	I1S652	GzHMG034	5518	Fusarium graminearum	unaffected pathogenicity	Monocots	4564	Triticum (related: wheat)	transcription factor	34.7	30.5	1.6e-11	164
gene5398	Scaffold12	HD_1	PHI:5792	I1RI51	Fgsg03476	5518	Fusarium graminearum	unaffected pathogenicity	Monocots	4564	Triticum (related: wheat)	GPCR gene	29.7	16.1	4.4e-17	212
gene5781	Scaffold14	HD_1	PHI:1094	I1RL30	FGSG_04610	5518	Fusarium graminearum	unaffected pathogenicity	Monocots	4564	Triticum (related: wheat)	Similar to maltose permease	33.8	97.6	2.1e-74	703
gene5906	Scaffold14	HD_1	PHI:1253	I1RS57	FGSG_06970	5518	Fusarium graminearum	unaffected pathogenicity	Monocots	4564	Triticum (related: wheat)	protein kinase	48.9	64.2	4.1e-271	2404
gene4186	Scaffold9	HD_1	PHI:1249	I1RB79	FGSG_00786	5518	Fusarium graminearum	unaffected pathogenicity	Monocots	4564	Triticum (related: wheat)	protein kinase	53.8	98.7	1.2e-179	1612
gene4210	Scaffold9	HD_1	PHI:1957	I1RLS0	GzZC272	5518	Fusarium graminearum	unaffected pathogenicity	Monocots	4564	Triticum (related: wheat)	transcription factor	31.8	79.2	2.9e-96	894
gene4459	Scaffold9	HD_1	PHI:1962	V6QY41	GzZC277	5518	Fusarium graminearum	unaffected pathogenicity	Monocots	4564	Triticum (related: wheat)	transcription factor	46.5	19.1	9e-113	1040
gene4968	Scaffold11	HD_1	PHI:5779	I1RBX1	Fgsg01064	5518	Fusarium graminearum	unaffected pathogenicity	Monocots	4564	Triticum (related: wheat)	GPCR gene	47.9	98.6	3.1e-134	1219
gene5028	Scaffold11	HD_1	PHI:1597	I1RYF6	GzOB037	5518	Fusarium graminearum	unaffected pathogenicity	Monocots	4564	Triticum (related: wheat)	transcription factor	35.9	99.7	5e-231	2058
gene5195	Scaffold12	HD_1	PHI:9206	A0A0D1CL60	Doa10 (UMAG_10911)	5270	Ustilago maydis	unaffected pathogenicity	Monocots	4577	Zea mays (related: maize)	Ubiquitin protein ligase	29.5	28.4	5.8e-49	488
gene5357	Scaffold12	HD_1	PHI:5592	G4MUB7	FZC3	318829	Magnaporthe oryzae	unaffected pathogenicity	Monocots	4513;4530	Oryza sativa (related: rice);Hordeum vulgare (related: barley)	Zn2Cys6 transcription factor	44.6	82.7	1.5e-159	1439
gene5429	Scaffold13	HD_1	PHI:5609	G4NFM3	FZC18	318829	Magnaporthe oryzae	unaffected pathogenicity	Monocots	4513;4530	Oryza sativa (related: rice);Hordeum vulgare (related: barley)	Zn2Cys6 transcription factor	29.1	85	3.7e-51	504
gene4618	Scaffold10	HD_1	PHI:1465	I1RNC6	GzCCAAT005	5518	Fusarium graminearum	unaffected pathogenicity	Monocots	4564	Triticum (related: wheat)	transcription factor	37.1	65.3	1.3e-22	255
gene4649	Scaffold10	HD_1	PHI:1678	I1RMC1	GzGRF	5518	Fusarium graminearum	unaffected pathogenicity	Monocots	4564	Triticum (related: wheat)	transcription factor	45.9	63.5	2.1e-51	503
gene4745	Scaffold10	HD_1	PHI:1617	I1S0G0	GzssDB002	5518	Fusarium graminearum	unaffected pathogenicity	Monocots	4564	Triticum (related: wheat)	transcription factor	40.4	89.8	3.1e-21	241
gene4962	Scaffold11	HD_1	PHI:1632	I1RBU0	GzWing004	5518	Fusarium graminearum	unaffected pathogenicity	Monocots	4564	Triticum (related: wheat)	transcription factor	45.4	82.6	3.6e-114	1047
gene5350	Scaffold12	HD_1	PHI:1500	I1S2F2	GzHMG032	5518	Fusarium graminearum	unaffected pathogenicity	Monocots	4564	Triticum (related: wheat)	transcription factor	56.1	61.9	0	3053
gene5470	Scaffold13	HD_1	PHI:1482	I1RKH7	GzHMG014	5518	Fusarium graminearum	unaffected pathogenicity	Monocots	4564	Triticum (related: wheat)	transcription factor	26.7	29.1	1.2e-14	191
gene6020	Scaffold15	HD_1	PHI:1996	I1R9R2	GzZC311	5518	Fusarium graminearum	unaffected pathogenicity	Monocots	4564	Triticum (related: wheat)	transcription factor	40.5	79.9	5.5e-104	959
gene6022	Scaffold15	HD_1	PHI:3064	G4N1D0	MoRga4	318829	Magnaporthe oryzae	unaffected pathogenicity	Monocots	4513;4530	Oryza sativa (related: rice);Hordeum vulgare (related: barley)	Rho GTPase activating proteins	57.7	83.2	5.8e-257	2280
gene6089	Scaffold15	HD_1	PHI:1575	I1RIQ3	GzOB015	5518	Fusarium graminearum	unaffected pathogenicity	Monocots	4564	Triticum (related: wheat)	transcription factor	40	67	1.1e-40	411
gene6092	Scaffold15	HD_1	PHI:1629	I1RAH2	GzWing001	5518	Fusarium graminearum	unaffected pathogenicity	Monocots	4564	Triticum (related: wheat)	transcription factor	36.5	75.4	9.5e-81	759
gene6393	Scaffold17	HD_1	PHI:1369	I1RLS1	GzC2H031	5518	Fusarium graminearum	unaffected pathogenicity	Monocots	4564	Triticum (related: wheat)	transcription factor	42.4	47.7	3.8e-39	399
gene6412	Scaffold17	HD_1	PHI:115	Q00359	PGX1	5017	Bipolaris zeicola	unaffected pathogenicity	Monocots	4577	Zea mays (related: maize)	Exopolygalacturonase	60.4	28.3	1.1e-150	1365
gene6564	Scaffold18	HD_1	PHI:255	Q9Y8A2	FUM1 (FUM5)	5127	Fusarium fujikuroi	unaffected pathogenicity	Monocots	4530	Oryza sativa (related: rice)	Polyketide synthase	22.2	92.4	4.5e-10	147
gene6766	Scaffold20	HD_1	PHI:716	Q2VLJ1	ZEB1	5518	Fusarium graminearum	unaffected pathogenicity	Monocots	4513	Hordeum vulgare (related: barley)	Zearalenone synthesis	31.8	98.6	4.6e-73	692
gene7116	Scaffold22	HD_1	PHI:1358	I1RG87	GzC2H018	5518	Fusarium graminearum	unaffected pathogenicity	Monocots	4564	Triticum (related: wheat)	transcription factor	41.9	92.7	1.7e-196	1759
gene7691	Scaffold28	HD_1	PHI:2257	Q0UHM8	Pbl1	13684	Parastagonospora nodorum	unaffected pathogenicity	Monocots	4564	Triticum (related: wheat)	Pantothenate- beta -alanine ligase	68.2	97.9	2.6e-132	1201
gene7851	Scaffold32	HD_1	PHI:1616	I1RE55	GzssDB001	5518	Fusarium graminearum	unaffected pathogenicity	Monocots	4564	Triticum (related: wheat)	transcription factor	37	69.3	1.6e-98	914
gene6170	Scaffold16	HD_1	PHI:1555	I1RDG6	GzMyb019	5518	Fusarium graminearum	unaffected pathogenicity	Monocots	4564	Triticum (related: wheat)	transcription factor	25.2	98.3	8.1e-31	327
gene6267	Scaffold16	HD_1	PHI:1361	I1RHI0	GzC2H021	5518	Fusarium graminearum	unaffected pathogenicity	Monocots	4564	Triticum (related: wheat)	transcription factor	41.2	94.2	1.2e-29	313
gene6274	Scaffold16	HD_1	PHI:1658	I1RRW3	GzCCCH002	5518	Fusarium graminearum	unaffected pathogenicity	Monocots	4564	Triticum (related: wheat)	transcription factor	83.3	76.2	6.2e-96	886
gene6327	Scaffold17	HD_1	PHI:1300	I1RAL4	GzbHLH001	5518	Fusarium graminearum	unaffected pathogenicity	Monocots	4564	Triticum (related: wheat)	transcription factor	32.8	83	2.9e-43	436
gene6417	Scaffold17	HD_1	PHI:5816	I1RDW5	Fgsg01833	5518	Fusarium graminearum	unaffected pathogenicity	Monocots	4564	Triticum (related: wheat)	GPCR gene	27	55.8	2.5e-14	185
gene6494	Scaffold18	HD_1	PHI:6930	G4NFA1	MoRAD18	318829	Magnaporthe oryzae	unaffected pathogenicity	Monocots	4513;4530	Oryza sativa (related: rice);Hordeum vulgare (related: barley)	DNA repair protein	38.2	72.2	2.5e-35	365
gene6525	Scaffold18	HD_1	PHI:5863	I1RP68	GCD11	5518	Fusarium graminearum	unaffected pathogenicity	Monocots	4564	Triticum (related: wheat)	GPCR gene	25	25.7	2.3e-06	117
gene6754	Scaffold20	HD_1	PHI:1265	I1RNH0	FGSG_05549	5518	Fusarium graminearum	unaffected pathogenicity	Monocots	4564	Triticum (related: wheat)	protein kinase	38.4	12.6	1.8e-25	285
gene6991	Scaffold21	HD_1	PHI:1484	I1RMG1	GzHMG016	5518	Fusarium graminearum	unaffected pathogenicity	Monocots	4564	Triticum (related: wheat)	transcription factor	35.9	46.3	3.7e-19	225
gene7385	Scaffold25	HD_1	PHI:4024	G4N740	MoST1	318829	Magnaporthe oryzae	unaffected pathogenicity	Monocots	4513;4530	Oryza sativa (related: rice);Hordeum vulgare (related: barley)	hexose transporter-like protein	28	84.9	1.2e-38	395
gene7773	Scaffold30	HD_1	PHI:1582	I1RQ81	GzOB022	5518	Fusarium graminearum	unaffected pathogenicity	Monocots	4564	Triticum (related: wheat)	transcription factor	78.9	99.4	3.5e-136	1234
gene6050	Scaffold15	HD_1	PHI:1401	I1RVY6	GzC2H064	5518	Fusarium graminearum	unaffected pathogenicity	Monocots	4564	Triticum (related: wheat)	transcription factor	42.7	21.5	9.8e-85	797
gene6063	Scaffold15	HD_1	PHI:1260	I1RUC7	FGSG_07816	5518	Fusarium graminearum	unaffected pathogenicity	Monocots	4564	Triticum (related: wheat)	protein kinase	32.9	87.1	3.4e-13	171
gene6146	Scaffold15	HD_1	PHI:1385	I1RSF7	GzC2H048	5518	Fusarium graminearum	unaffected pathogenicity	Monocots	4564	Triticum (related: wheat)	transcription factor	81.4	46.9	0	2934
gene6587	Scaffold18	HD_1	PHI:5860	I1RER0	GCD8	5518	Fusarium graminearum	unaffected pathogenicity	Monocots	4564	Triticum (related: wheat)	GPCR gene	33.2	76.1	1.1e-29	316
gene6647	Scaffold19	HD_1	PHI:1057	A5HF03	MTP1	318829	Magnaporthe oryzae	unaffected pathogenicity	Monocots	4513;4530	Oryza sativa (related: rice);Hordeum vulgare (related: barley)	Type II integral membrane protein	50.8	14.9	1.4e-134	1229
gene7032	Scaffold21	HD_1	PHI:3063	G4NKL4	MoRga3	318829	Magnaporthe oryzae	unaffected pathogenicity	Monocots	4513;4530	Oryza sativa (related: rice);Hordeum vulgare (related: barley)	Rho GTPase activating proteins	42.8	99.4	1.9e-139	1265
gene7156	Scaffold22	HD_1	PHI:1674	Q4IA62	GzDHHC002	5518	Fusarium graminearum	unaffected pathogenicity	Monocots	4564	Triticum (related: wheat)	transcription factor	50.6	91.1	1.1e-110	1016
gene7533	Scaffold26	HD_1	PHI:1500	I1S2F2	GzHMG032	5518	Fusarium graminearum	unaffected pathogenicity	Monocots	4564	Triticum (related: wheat)	transcription factor	20.5	43.9	9.8e-14	183
gene5961	Scaffold15	HD_1	PHI:1427	I1S4N1	GzC2H095	5518	Fusarium graminearum	unaffected pathogenicity	Monocots	4564	Triticum (related: wheat)	transcription factor	49	20.7	4e-59	575
gene7590	Scaffold27	HD_1	PHI:4024	G4N740	MoST1	318829	Magnaporthe oryzae	unaffected pathogenicity	Monocots	4513;4530	Oryza sativa (related: rice);Hordeum vulgare (related: barley)	hexose transporter-like protein	30.6	41	1.6e-21	247
gene7612	Scaffold27	HD_1	PHI:1705	I1RJB4	GzZC020	5518	Fusarium graminearum	unaffected pathogenicity	Monocots	4564	Triticum (related: wheat)	transcription factor	27.4	75.4	5.2e-43	433
gene6067	Scaffold15	HD_1	PHI:1475	I1RBB7	GzHMG007	5518	Fusarium graminearum	unaffected pathogenicity	Monocots	4564	Triticum (related: wheat)	transcription factor	31.9	62	5.6e-41	416
gene6278	Scaffold16	HD_1	PHI:1393	I1RU69	GzC2H056	5518	Fusarium graminearum	unaffected pathogenicity	Monocots	4564	Triticum (related: wheat)	transcription factor	28.3	63.4	3.4e-79	747
gene6747	Scaffold19	HD_1	PHI:1639	V6RAN7	GzWing011	5518	Fusarium graminearum	unaffected pathogenicity	Monocots	4564	Triticum (related: wheat)	transcription factor	47.9	86.4	3e-196	1756
gene6958	Scaffold21	HD_1	PHI:1745	I1RWX2	GzZC060	5518	Fusarium graminearum	unaffected pathogenicity	Monocots	4564	Triticum (related: wheat)	transcription factor	28.7	89.9	5.3e-31	328
gene7004	Scaffold21	HD_1	PHI:5675	G4N362	FZC72	318829	Magnaporthe oryzae	unaffected pathogenicity	Monocots	4513;4530	Oryza sativa (related: rice);Hordeum vulgare (related: barley)	Zn2Cys6 transcription factor	44.8	8.6	5.5e-09	140
gene7221	Scaffold23	HD_1	PHI:5815	I1RIF6	Fgsg03588	5518	Fusarium graminearum	unaffected pathogenicity	Monocots	4564	Triticum (related: wheat)	GPCR gene	35	62.9	2.4e-22	252
gene7281	Scaffold24	HD_1	PHI:5834	I1RGX7	Fgsg03009	5518	Fusarium graminearum	unaffected pathogenicity	Monocots	4564	Triticum (related: wheat)	GPCR gene	25.1	71.3	9.2e-11	153
gene7629	Scaffold28	HD_1	PHI:1843	I1S4X3	GzZC158	5518	Fusarium graminearum	unaffected pathogenicity	Monocots	4564	Triticum (related: wheat)	transcription factor	27.1	34.5	3.2e-12	167
gene6320	Scaffold17	HD_1	PHI:1500	I1S2F2	GzHMG032	5518	Fusarium graminearum	unaffected pathogenicity	Monocots	4564	Triticum (related: wheat)	transcription factor	22.1	98.2	2.4e-50	499
gene6757	Scaffold20	HD_1	PHI:1526	I1S0J3	GzHOMEL036	5518	Fusarium graminearum	unaffected pathogenicity	Monocots	4564	Triticum (related: wheat)	transcription factor	37.2	23.9	1.6e-22	256
gene6887	Scaffold20	HD_1	PHI:1581	I1RPX8	GzOB021	5518	Fusarium graminearum	unaffected pathogenicity	Monocots	4564	Triticum (related: wheat)	transcription factor	45.3	89.3	2.4e-50	493
gene7043	Scaffold22	HD_1	PHI:5637	G4MU22	PIG1	318829	Magnaporthe oryzae	unaffected pathogenicity	Monocots	4513;4530	Oryza sativa (related: rice);Hordeum vulgare (related: barley)	Zn2Cys6 transcription factor	23.2	46.3	2.3e-17	214
gene7090	Scaffold22	HD_1	PHI:5690	G4N532	FZC85	318829	Magnaporthe oryzae	unaffected pathogenicity	Monocots	4513;4530	Oryza sativa (related: rice);Hordeum vulgare (related: barley)	Zn2Cys6 transcription factor	39.7	97.4	8e-179	1606
gene7129	Scaffold22	HD_1	PHI:2256	Q0UA24	Xdh1	13684	Parastagonospora nodorum	unaffected pathogenicity	Monocots	4564	Triticum (related: wheat)	xylitol dehydrogenase	28.9	85.7	2.1e-35	366
gene7521	Scaffold26	HD_1	PHI:5780	A0A0E0S648	Fgsg04051	5518	Fusarium graminearum	unaffected pathogenicity	Monocots	4564	Triticum (related: wheat)	GPCR gene	31.5	90.4	2.1e-37	382
gene7787	Scaffold31	HD_1	PHI:1575	I1RIQ3	GzOB015	5518	Fusarium graminearum	unaffected pathogenicity	Monocots	4564	Triticum (related: wheat)	transcription factor	32.6	98.4	3.5e-22	250
gene7859	Scaffold32	HD_1	PHI:2025	G4MQZ9	HDL1	318829	Magnaporthe oryzae	unaffected pathogenicity	Monocots	4530	Oryza sativa (related: rice)	intracellular triacylglycerol lipases	50.2	54.9	1.5e-178	1604
gene7893	Scaffold33	HD_1	PHI:1378	I1RQG9	GzC2H041	5518	Fusarium graminearum	unaffected pathogenicity	Monocots	4564	Triticum (related: wheat)	transcription factor	46.1	42	8.4e-51	500
gene6238	Scaffold16	HD_1	PHI:1843	I1S4X3	GzZC158	5518	Fusarium graminearum	unaffected pathogenicity	Monocots	4564	Triticum (related: wheat)	transcription factor	33.1	85.7	3e-98	911
gene6451	Scaffold17	HD_1	PHI:3356	W7M2E5	Mads2	117187	Fusarium verticillioides	unaffected pathogenicity	Monocots	4577	Zea mays (related: maize)	MADS-box transcription factor	40	73.5	1.5e-80	758
gene6468	Scaffold17	HD_1	PHI:2038	G4MQZ2	Mir1	318829	Magnaporthe oryzae	unaffected pathogenicity	Monocots	4513;4530;4679	Allium cepa (related: onion);Oryza sativa (related: rice);Hordeum vulgare (related: barley)	-	43	77.5	1.2e-58	566
gene6775	Scaffold20	HD_1	PHI:1468	Q4HTT1	GzCCAAT008	5518	Fusarium graminearum	unaffected pathogenicity	Monocots	4564	Triticum (related: wheat)	transcription factor	52.4	92.4	8.3e-25	271
gene7536	Scaffold26	HD_1	PHI:1432	I1S7Z8	GzC2H100	5518	Fusarium graminearum	unaffected pathogenicity	Monocots	4564	Triticum (related: wheat)	transcription factor	40.9	79.9	4e-52	510
gene7605	Scaffold27	HD_1	PHI:1414	I1RZL0	GzC2H081	5518	Fusarium graminearum	unaffected pathogenicity	Monocots	4564	Triticum (related: wheat)	transcription factor	47.7	98.8	9e-105	965
gene7767	Scaffold30	HD_1	PHI:1996	I1R9R2	GzZC311	5518	Fusarium graminearum	unaffected pathogenicity	Monocots	4564	Triticum (related: wheat)	transcription factor	35.6	87.3	1.4e-102	947
gene6038	Scaffold15	HD_1	PHI:1260	I1RUC7	FGSG_07816	5518	Fusarium graminearum	unaffected pathogenicity	Monocots	4564	Triticum (related: wheat)	protein kinase	31.7	19.4	2e-09	144
gene6301	Scaffold16	HD_1	PHI:1526	I1S0J3	GzHOMEL036	5518	Fusarium graminearum	unaffected pathogenicity	Monocots	4564	Triticum (related: wheat)	transcription factor	56	88.6	1.4e-257	2285
gene6387	Scaffold17	HD_1	PHI:1552	I1S0N5	GzMyb016	5518	Fusarium graminearum	unaffected pathogenicity	Monocots	4564	Triticum (related: wheat)	transcription factor	38.9	20.5	3.9e-40	411
gene6563	Scaffold18	HD_1	PHI:1579	I1RM25	GzOB019	5518	Fusarium graminearum	unaffected pathogenicity	Monocots	4564	Triticum (related: wheat)	transcription factor	64	100	0	3728
gene6696	Scaffold19	HD_1	PHI:2255	Q0U2A0	Abd1	13684	Parastagonospora nodorum	unaffected pathogenicity	Monocots	4564	Triticum (related: wheat)	arabitol dehydrogenase	52.4	52.6	1.1e-102	948
gene6906	Scaffold20	HD_1	PHI:1579	I1RM25	GzOB019	5518	Fusarium graminearum	unaffected pathogenicity	Monocots	4564	Triticum (related: wheat)	transcription factor	43.4	13.3	2.3e-39	405
gene7622	Scaffold27	HD_1	PHI:1083;PHI:2272	A9Z1V6	CpkB	13684	Parastagonospora nodorum	unaffected pathogenicity	Monocots	4564	Triticum (related: wheat)	Calcium/calmodulin-dependent protein kinase;Calcium/calmodulin-dependent kinase	83.3	97.4	2.3e-185	1659
gene7839	Scaffold32	HD_1	PHI:1310	I1RQC1	GzbHLH011	5518	Fusarium graminearum	unaffected pathogenicity	Monocots	4564	Triticum (related: wheat)	transcription factor	24.5	96.8	1.2e-08	136
gene6227	Scaffold16	HD_1	PHI:1570	I1RE46	GzOB010	5518	Fusarium graminearum	unaffected pathogenicity	Monocots	4564	Triticum (related: wheat)	transcription factor	66.8	99.2	0	2901
gene6635	Scaffold19	HD_1	PHI:1094	I1RL30	FGSG_04610	5518	Fusarium graminearum	unaffected pathogenicity	Monocots	4564	Triticum (related: wheat)	Similar to maltose permease	27.9	69.5	3.3e-29	313
gene6692	Scaffold19	HD_1	PHI:2269	Q32WF7	Mdh1	13684	Parastagonospora nodorum	unaffected pathogenicity	Monocots	4564	Triticum (related: wheat)	Mannitol 2-dehydrogenase	36.8	94.4	1.7e-40	408
gene6741	Scaffold19	HD_1	PHI:1800	I1RE61	GzZC115	5518	Fusarium graminearum	unaffected pathogenicity	Monocots	4564	Triticum (related: wheat)	transcription factor	25.3	60.5	3.4e-39	401
gene6762	Scaffold20	HD_1	PHI:1644	I1RTB9	GzRFX1	5518	Fusarium graminearum	unaffected pathogenicity	Monocots	4564	Triticum (related: wheat)	transcription factor	37.8	47.4	1.3e-119	1097
gene7381	Scaffold25	HD_1	PHI:1260	I1RUC7	FGSG_07816	5518	Fusarium graminearum	unaffected pathogenicity	Monocots	4564	Triticum (related: wheat)	protein kinase	31.8	12.5	3.1e-09	143
gene7892	Scaffold33	HD_1	PHI:5622	G4N3D8	FZC28	318829	Magnaporthe oryzae	unaffected pathogenicity	Monocots	4513;4530	Oryza sativa (related: rice);Hordeum vulgare (related: barley)	Zn2Cys6 transcription factor	28.2	67.6	4.9e-48	477
gene6039	Scaffold15	HD_1	PHI:1096	I1RSE4	FGSG_07062	5518	Fusarium graminearum	unaffected pathogenicity	Monocots	4564	Triticum (related: wheat)	Unknown	59.4	100	3.8e-138	1252
gene6486	Scaffold18	HD_1	PHI:5624	G4MWP4	FZC30	318829	Magnaporthe oryzae	unaffected pathogenicity	Monocots	4513;4530	Oryza sativa (related: rice);Hordeum vulgare (related: barley)	Zn2Cys6 transcription factor	43.2	91.3	8.3e-155	1398
gene6596	Scaffold18	HD_1	PHI:9111	E3QQT6	Cgtrpf3	31870	Colletotrichum graminicola	unaffected pathogenicity	Monocots	4577	Zea mays (related: maize)	Transient receptor potential (TRP) channel family protein	44.5	81.6	2.1e-220	1966
gene6604	Scaffold18	HD_1	PHI:1540	I1RCX3	GzMyb004	5518	Fusarium graminearum	unaffected pathogenicity	Monocots	4564	Triticum (related: wheat)	transcription factor	62.7	8	5.9e-26	288
gene6693	Scaffold19	HD_1	PHI:1819	I1S7J0	GzZC134	5518	Fusarium graminearum	unaffected pathogenicity	Monocots	4564	Triticum (related: wheat)	transcription factor	35.6	39.9	6.3e-31	329
gene6694	Scaffold19	HD_1	PHI:2269	Q32WF7	Mdh1	13684	Parastagonospora nodorum	unaffected pathogenicity	Monocots	4564	Triticum (related: wheat)	Mannitol 2-dehydrogenase	36.8	82.4	1.1e-33	350
gene6717	Scaffold19	HD_1	PHI:5859	A0A1C3YMZ2	GCD7	5518	Fusarium graminearum	unaffected pathogenicity	Monocots	4564	Triticum (related: wheat)	GPCR gene	27.4	74.1	9.8e-13	168
gene6795	Scaffold20	HD_1	PHI:8597	F9XQ63	ZtPks8	1047171	Zymoseptoria tritici	unaffected pathogenicity	Monocots	4565	Triticum aestivum (related: bread wheat)	Polyketide synthase	37.8	99.1	0	4265
gene6833	Scaffold20	HD_1	PHI:1547	I1RRN6	GzMyb011	5518	Fusarium graminearum	unaffected pathogenicity	Monocots	4564	Triticum (related: wheat)	transcription factor	29.2	94.7	1.8e-24	273
gene6849	Scaffold20	HD_1	PHI:1388	I1RT91	GzC2H051	5518	Fusarium graminearum	unaffected pathogenicity	Monocots	4564	Triticum (related: wheat)	transcription factor	51.4	96.7	2.4e-74	701
gene7155	Scaffold22	HD_1	PHI:1405	I1RWW2	GzC2H069	5518	Fusarium graminearum	unaffected pathogenicity	Monocots	4564	Triticum (related: wheat)	transcription factor	27.6	59.2	1.7e-48	482
gene7256	Scaffold23	HD_1	PHI:1260	I1RUC7	FGSG_07816	5518	Fusarium graminearum	unaffected pathogenicity	Monocots	4564	Triticum (related: wheat)	protein kinase	32.4	15.3	1e-13	182
gene7553	Scaffold26	HD_1	PHI:1330	I1RUH0	GzbZIP012	5518	Fusarium graminearum	unaffected pathogenicity	Monocots	4564	Triticum (related: wheat)	transcription factor	41.1	24.4	3.6e-08	132
gene7630	Scaffold28	HD_1	PHI:413	Q5GFD3	MPD1	13684	Parastagonospora nodorum	unaffected pathogenicity	Monocots	4564	Triticum (related: wheat)	Mannitol 1-phosphate dehydrogenase	23.8	93.9	1.6e-17	212
gene7911	Scaffold34	HD_1	PHI:2085	Q51UJ9	Moatg11	318829	Magnaporthe oryzae	unaffected pathogenicity	Monocots	4530	Oryza sativa (related: rice)	-	32.5	88.8	1.4e-164	1485
gene6243	Scaffold16	HD_1	PHI:1555	I1RDG6	GzMyb019	5518	Fusarium graminearum	unaffected pathogenicity	Monocots	4564	Triticum (related: wheat)	transcription factor	46.6	53.5	3.8e-144	1307
gene6394	Scaffold17	HD_1	PHI:1630	I1RB71	GzWing002	5518	Fusarium graminearum	unaffected pathogenicity	Monocots	4564	Triticum (related: wheat)	transcription factor	32.1	97.9	7.4e-43	430
gene6677	Scaffold19	HD_1	PHI:1627	I1RW90	GzTF2S002	5518	Fusarium graminearum	unaffected pathogenicity	Monocots	4564	Triticum (related: wheat)	transcription factor	55.6	79.7	8.7e-15	182
gene6809	Scaffold20	HD_1	PHI:1631	I1RBL8	GzWing003	5518	Fusarium graminearum	unaffected pathogenicity	Monocots	4564	Triticum (related: wheat)	transcription factor	37.9	79.4	1.3e-68	654
gene7259	Scaffold23	HD_1	PHI:5780	A0A0E0S648	Fgsg04051	5518	Fusarium graminearum	unaffected pathogenicity	Monocots	4564	Triticum (related: wheat)	GPCR gene	49.8	64.6	2.3e-66	633
gene7828	Scaffold31	HD_1	PHI:143	P32964	CHT	5563	Gloeocercospora sorghi	unaffected pathogenicity	Monocots	4558	Sorghum bicolor (related: sorghum)	Cyanide hydratase	35.5	94.2	1.5e-46	461
gene7920	Scaffold35	HD_1	PHI:1552	I1S0N5	GzMyb016	5518	Fusarium graminearum	unaffected pathogenicity	Monocots	4564	Triticum (related: wheat)	transcription factor	69.3	79.5	0	3817
gene6364	Scaffold17	HD_1	PHI:2030	G4N492	TGL3-1	318829	Magnaporthe oryzae	unaffected pathogenicity	Monocots	4530	Oryza sativa (related: rice)	intracellular triacylglycerol lipases	29	58	1.2e-48	483
gene6423	Scaffold17	HD_1	PHI:1385	I1RSF7	GzC2H048	5518	Fusarium graminearum	unaffected pathogenicity	Monocots	4564	Triticum (related: wheat)	transcription factor	30.8	21.4	1.5e-58	572
gene6446	Scaffold17	HD_1	PHI:1673	Q4IMZ7	GzDHHC001	5518	Fusarium graminearum	unaffected pathogenicity	Monocots	4564	Triticum (related: wheat)	transcription factor	37	93	5.8e-53	517
gene6540	Scaffold18	HD_1	PHI:1294	I1RMT5	GzAPSES002	5518	Fusarium graminearum	unaffected pathogenicity	Monocots	4564	Triticum (related: wheat)	transcription factor	36	83.1	1.6e-46	463
gene6610	Scaffold18	HD_1	PHI:3381	W7N2B4	FVEG_12533	117187	Fusarium verticillioides	unaffected pathogenicity	Monocots	4577	Zea mays (related: maize)	fusaric acid biosynthesis	34	44.2	4e-64	617
gene6912	Scaffold21	HD_1	PHI:5787	A0A1C3YMJ9	Fgsg03064	5518	Fusarium graminearum	unaffected pathogenicity	Monocots	4564	Triticum (related: wheat)	GPCR gene	58.3	95.7	1.2e-93	867
gene6963	Scaffold21	HD_1	PHI:1578	I1RKY2	GzOB018	5518	Fusarium graminearum	unaffected pathogenicity	Monocots	4564	Triticum (related: wheat)	transcription factor	40.9	75.5	1.8e-98	912
gene7390	Scaffold25	HD_1	PHI:1662	I1REJ1	GzCCHC002	5518	Fusarium graminearum	unaffected pathogenicity	Monocots	4564	Triticum (related: wheat)	transcription factor	31.1	48.3	3.9e-66	634
gene7406	Scaffold25	HD_1	PHI:1595	I1RX22	GzOB035	5518	Fusarium graminearum	unaffected pathogenicity	Monocots	4564	Triticum (related: wheat)	transcription factor	59.4	44	1.5e-174	1570
gene6172	Scaffold16	HD_1	PHI:5441	G4N5N0	ABA GPCR	318829	Magnaporthe oryzae	unaffected pathogenicity	Monocots	4530	Oryza sativa (related: rice)	Abscisic Acid production	37.8	98.9	4.8e-85	795
gene6341	Scaffold17	HD_1	PHI:5601	G4N2A1	FZC11	318829	Magnaporthe oryzae	unaffected pathogenicity	Monocots	4513;4530	Oryza sativa (related: rice);Hordeum vulgare (related: barley)	Zn2Cys6 transcription factor	28.2	43.5	5.5e-54	530
gene6406	Scaffold17	HD_1	PHI:1474	I1RB89	GzHMG006	5518	Fusarium graminearum	unaffected pathogenicity	Monocots	4564	Triticum (related: wheat)	transcription factor	29.6	18.4	1.5e-10	155
gene6080	Scaffold15	HD_1	PHI:4024	G4N740	MoST1	318829	Magnaporthe oryzae	unaffected pathogenicity	Monocots	4513;4530	Oryza sativa (related: rice);Hordeum vulgare (related: barley)	hexose transporter-like protein	31.5	14.9	4.4e-62	604
gene6664	Scaffold19	HD_1	PHI:1651	I1S0U2	GzWing023	5518	Fusarium graminearum	unaffected pathogenicity	Monocots	4564	Triticum (related: wheat)	transcription factor	32.3	96.4	3.9e-52	510
gene6716	Scaffold19	HD_1	PHI:716	Q2VLJ1	ZEB1	5518	Fusarium graminearum	unaffected pathogenicity	Monocots	4513	Hordeum vulgare (related: barley)	Zearalenone synthesis	51.2	39.7	1.4e-72	688
gene7208	Scaffold23	HD_1	PHI:1552	I1S0N5	GzMyb016	5518	Fusarium graminearum	unaffected pathogenicity	Monocots	4564	Triticum (related: wheat)	transcription factor	31.8	21.6	1.5e-69	667
gene6576	Scaffold18	HD_1	PHI:1250	I1RS33	FGSG_06940	5518	Fusarium graminearum	unaffected pathogenicity	Monocots	4564	Triticum (related: wheat)	protein kinase	27.8	30.7	1.6e-08	135
gene7540	Scaffold26	HD_1	PHI:5817	I1S3G2	Fgsg11343	5518	Fusarium graminearum	unaffected pathogenicity	Monocots	4564	Triticum (related: wheat)	GPCR gene	28	86	3.9e-16	199
gene6602	Scaffold18	HD_1	PHI:1526	I1S0J3	GzHOMEL036	5518	Fusarium graminearum	unaffected pathogenicity	Monocots	4564	Triticum (related: wheat)	transcription factor	25.5	14	1.5e-13	181
gene5992	Scaffold15	HD_1	PHI:3066	G4MQB0	MoRga6	318829	Magnaporthe oryzae	unaffected pathogenicity	Monocots	4513;4530	Oryza sativa (related: rice);Hordeum vulgare (related: barley)	Rho GTPase activating proteins	36.7	55.7	2.8e-166	1501
gene6703	Scaffold19	HD_1	PHI:5819	I1RYC5	Fgsg09370	5518	Fusarium graminearum	unaffected pathogenicity	Monocots	4564	Triticum (related: wheat)	GPCR gene	26.6	34.5	9e-14	182
gene6738	Scaffold19	HD_1	PHI:2255	Q0U2A0	Abd1	13684	Parastagonospora nodorum	unaffected pathogenicity	Monocots	4564	Triticum (related: wheat)	arabitol dehydrogenase	28	91.7	2.1e-26	288
gene6049	Scaffold15	HD_1	PHI:5034	G4NHC2	MoADH1	318829	Magnaporthe oryzae	unaffected pathogenicity	Monocots	4530	Oryza sativa (related: rice)	alcohol dehydrogenase	31.1	97.3	2.3e-41	417
gene7833	Scaffold31	HD_1	PHI:3383	W7N2A8	FVEG_12531	117187	Fusarium verticillioides	unaffected pathogenicity	Monocots	4577	Zea mays (related: maize)	fusaric acid biosynthesis	35.8	82.9	2.3e-45	451
gene6984	Scaffold21	HD_1	PHI:1270	I1RHA1	FGSG_03146	5518	Fusarium graminearum	unaffected pathogenicity	Monocots	4564	Triticum (related: wheat)	protein kinase	34	44.6	7.5e-43	432
gene7036	Scaffold21	HD_1	PHI:1832	I1RH29	GzZC147	5518	Fusarium graminearum	unaffected pathogenicity	Monocots	4564	Triticum (related: wheat)	transcription factor	36.8	21.2	2.5e-60	586
gene7120	Scaffold22	HD_1	PHI:1760	I1RXP9	GzZC075	5518	Fusarium graminearum	unaffected pathogenicity	Monocots	4564	Triticum (related: wheat)	transcription factor	30.5	92.3	1.6e-62	601
gene6588	Scaffold18	HD_1	PHI:2104	G4NIP8	MGG_04159.5	318829	Magnaporthe oryzae	unaffected pathogenicity	Monocots	4513;4564	Hordeum vulgare (related: barley);Triticum (related: wheat)	Ca2+ exchanger	43.6	46.5	1.5e-90	845
gene6624	Scaffold19	HD_1	PHI:5794	A0A1C3YMM6	Fgsg12490	5518	Fusarium graminearum	unaffected pathogenicity	Monocots	4564	Triticum (related: wheat)	GPCR gene	25.2	68.7	1.1e-17	213
gene7173	Scaffold22	HD_1	PHI:1271	I1R9J1	FGSG_00132	5518	Fusarium graminearum	unaffected pathogenicity	Monocots	4564	Triticum (related: wheat)	protein kinase	31	36.7	7.1e-27	294
gene6707	Scaffold19	HD_1	PHI:1456	I1RN15	GzAra004	5518	Fusarium graminearum	unaffected pathogenicity	Monocots	4564	Triticum (related: wheat)	transcription factor	37.7	86.3	1.1e-86	809
gene7436	Scaffold25	HD_1	PHI:2006;PHI:2008	G4MS03	HST1	318829	Magnaporthe oryzae	unaffected pathogenicity	Monocots	4513;4530	Oryza sativa (related: rice);Hordeum vulgare (related: barley)	Histone Deacetylation	46.5	28.2	1.2e-24	273
gene7525	Scaffold26	HD_1	PHI:1413	I1RZD4	GzC2H080	5518	Fusarium graminearum	unaffected pathogenicity	Monocots	4564	Triticum (related: wheat)	transcription factor	38.1	57.9	4.7e-121	1109
gene7563	Scaffold27	HD_1	PHI:2488	G4ND25	Man1	318829	Magnaporthe oryzae	unaffected pathogenicity	Monocots	4530	Oryza sativa (related: rice)	a-1,2-mannosidase	31.2	44.5	1.2e-48	484
gene6948	Scaffold21	HD_1	PHI:1338	I1S8Y4	GzbZIP020	5518	Fusarium graminearum	unaffected pathogenicity	Monocots	4564	Triticum (related: wheat)	transcription factor	69	19.3	4.1e-06	111
gene6184	Scaffold16	HD_1	PHI:1452	I1S282	GzHSF003	5518	Fusarium graminearum	unaffected pathogenicity	Monocots	4564	Triticum (related: wheat)	transcription factor	41.1	94	2.6e-95	884
gene7816	Scaffold31	HD_1	PHI:5783	I1RW42	Fgsg08496	5518	Fusarium graminearum	unaffected pathogenicity	Monocots	4564	Triticum (related: wheat)	GPCR gene	48.6	99.7	3.9e-74	699
gene6246	Scaffold16	HD_1	PHI:1614	I1RQD8	GzSART1	5518	Fusarium graminearum	unaffected pathogenicity	Monocots	4564	Triticum (related: wheat)	transcription factor	41	99.8	2.1e-106	980
gene6258	Scaffold16	HD_1	PHI:1662	I1REJ1	GzCCHC002	5518	Fusarium graminearum	unaffected pathogenicity	Monocots	4564	Triticum (related: wheat)	transcription factor	33.1	65.5	4.2e-67	641
gene7142	Scaffold22	HD_1	PHI:1526	I1S0J3	GzHOMEL036	5518	Fusarium graminearum	unaffected pathogenicity	Monocots	4564	Triticum (related: wheat)	transcription factor	27.3	24.7	5.4e-17	211
gene6191	Scaffold16	HD_1	PHI:4024	G4N740	MoST1	318829	Magnaporthe oryzae	unaffected pathogenicity	Monocots	4513;4530	Oryza sativa (related: rice);Hordeum vulgare (related: barley)	hexose transporter-like protein	37.7	60.3	1.2e-15	193
gene6959	Scaffold21	HD_1	PHI:1094	I1RL30	FGSG_04610	5518	Fusarium graminearum	unaffected pathogenicity	Monocots	4564	Triticum (related: wheat)	Similar to maltose permease	35.1	95	5.6e-84	786
gene7369	Scaffold25	HD_1	PHI:1959	I1RM85	GzZC274	5518	Fusarium graminearum	unaffected pathogenicity	Monocots	4564	Triticum (related: wheat)	transcription factor	37.2	88.4	5.7e-96	890
gene6605	Scaffold18	HD_1	PHI:5591	G4MT25	MoNIT4	318829	Magnaporthe oryzae	unaffected pathogenicity	Monocots	4513;4530	Oryza sativa (related: rice);Hordeum vulgare (related: barley)	Zn2Cys6 transcription factor	48	84.6	5.4e-198	1771
gene6737	Scaffold19	HD_1	PHI:2256	Q0UA24	Xdh1	13684	Parastagonospora nodorum	unaffected pathogenicity	Monocots	4564	Triticum (related: wheat)	xylitol dehydrogenase	37.8	90.7	1.2e-58	566
gene6749	Scaffold19	HD_1	PHI:1596	I1RXD4	GzOB036	5518	Fusarium graminearum	unaffected pathogenicity	Monocots	4564	Triticum (related: wheat)	transcription factor	53.1	12.3	3.3e-19	228
gene7237	Scaffold23	HD_1	PHI:1268	I1RN43	FGSG_05406	5518	Fusarium graminearum	unaffected pathogenicity	Monocots	4564	Triticum (related: wheat)	protein kinase	53.5	97.1	1.3e-120	1101
gene7486	Scaffold26	HD_1	PHI:115	Q00359	PGX1	5017	Bipolaris zeicola	unaffected pathogenicity	Monocots	4577	Zea mays (related: maize)	Exopolygalacturonase	32.8	68.1	4.1e-47	468
gene7009	Scaffold21	HD_1	PHI:5797	I1R9P8	Fgsg00201	5518	Fusarium graminearum	unaffected pathogenicity	Monocots	4564	Triticum (related: wheat)	GPCR gene	27.5	74.6	9.8e-15	187
gene7544	Scaffold26	HD_1	PHI:1612	I1RZ82	GzP53L005	5518	Fusarium graminearum	unaffected pathogenicity	Monocots	4564	Triticum (related: wheat)	transcription factor	36.6	18.1	2.2e-11	161
gene7104	Scaffold22	HD_1	PHI:1977	I1RLM4	GzZC292	5518	Fusarium graminearum	unaffected pathogenicity	Monocots	4564	Triticum (related: wheat)	transcription factor	31.2	90.9	8.1e-41	413
gene7721	Scaffold29	HD_1	PHI:115	Q00359	PGX1	5017	Bipolaris zeicola	unaffected pathogenicity	Monocots	4577	Zea mays (related: maize)	Exopolygalacturonase	40.1	95.2	2.6e-20	232
gene7565	Scaffold27	HD_1	PHI:1524	I1RZF2	GzHOMEL033	5518	Fusarium graminearum	unaffected pathogenicity	Monocots	4564	Triticum (related: wheat)	transcription factor	29.6	80.4	6.5e-41	415
gene7827	Scaffold31	HD_1	PHI:2032	G4NGA7	VTL1	318829	Magnaporthe oryzae	unaffected pathogenicity	Monocots	4530	Oryza sativa (related: rice)	intracellular triacylglycerol lipases	50.7	47	1.3e-131	1199
gene7760	Scaffold29	HD_1	PHI:5785	I1RTP1	Fgsg07554	5518	Fusarium graminearum	unaffected pathogenicity	Monocots	4564	Triticum (related: wheat)	GPCR gene	41.3	94.7	2.2e-66	632
gene7903	Scaffold33	HD_1	PHI:1603	I1S0A1	GzOB044	5518	Fusarium graminearum	unaffected pathogenicity	Monocots	4564	Triticum (related: wheat)	transcription factor	55.4	82.2	7.3e-179	1605
gene0708	Scaffold2	HD_1	PHI:6208	I1ZIP0	BbCyp8	176275	Beauveria bassiana	unaffected pathogenicity	Moths	7137	Galleria mellonella (related: greater wax moth)	Cyclophilin	43.5	94.8	6.5e-30	315
gene1141	Scaffold2	HD_1	PHI:7335	B0XVQ6	pksP	746128	Aspergillus fumigatus	unaffected pathogenicity	Moths	7137	Galleria mellonella (related: greater wax moth)	Polyketide synthetase	46.1	83.8	0	3912
gene0634	Scaffold1	HD_1	PHI:9444	J4VZT4	Bbakr1 (XP_008600433.1)	176275	Beauveria bassiana	unaffected pathogenicity	Moths	7137	Galleria mellonella (related: greater wax moth)	Aldo/keto reductase	32.8	79.9	5.9e-43	431
gene1212	Scaffold2	HD_1	PHI:6209	I1ZIN3	BbCyp9	176275	Beauveria bassiana	unaffected pathogenicity	Moths	7137	Galleria mellonella (related: greater wax moth)	Cyclophilin	44.7	99.6	3e-100	926
gene0607	Scaffold1	HD_1	PHI:9510	Q83EH4	CBU_0347	777	Coxiella burnetii	unaffected pathogenicity	Moths	7137	Galleria mellonella (related: greater wax moth)	D-xylose-proton symporter	26.2	66.8	2.3e-30	324
gene0855	Scaffold2	HD_1	PHI:6199	Q86ZF8	BbCypA	176275	Beauveria bassiana	unaffected pathogenicity	Moths	7137	Galleria mellonella (related: greater wax moth)	Cyclophilin	56.9	89.1	1.3e-51	503
gene1946	Scaffold3	HD_1	PHI:9510	Q83EH4	CBU_0347	777	Coxiella burnetii	unaffected pathogenicity	Moths	7137	Galleria mellonella (related: greater wax moth)	D-xylose-proton symporter	25.6	90.7	3.2e-10	146
gene2711	Scaffold5	HD_1	PHI:8521	Q4WSZ7	Kin1	746128	Aspergillus fumigatus	unaffected pathogenicity	Moths	7137	Galleria mellonella (related: greater wax moth)	Serine/threonine protein kinase	50.6	99.7	2.5e-258	2292
gene2386	Scaffold4	HD_1	PHI:8673	J4US35	cryD (EJP68422)	176275	Beauveria bassiana	unaffected pathogenicity	Moths	7137	Galleria mellonella (related: greater wax moth)	DASH family cryptochrome	52.6	37	5.7e-146	1324
gene3100	Scaffold6	HD_1	PHI:6206	F5B5Y4	BbCypC	176275	Beauveria bassiana	unaffected pathogenicity	Moths	7137	Galleria mellonella (related: greater wax moth)	Cyclophilin	71.3	100	1.8e-67	639
gene2752	Scaffold5	HD_1	PHI:9444	J4VZT4	Bbakr1 (XP_008600433.1)	176275	Beauveria bassiana	unaffected pathogenicity	Moths	7137	Galleria mellonella (related: greater wax moth)	Aldo/keto reductase	37.1	19.3	2e-51	509
gene3155	Scaffold6	HD_1	PHI:9510	Q83EH4	CBU_0347	777	Coxiella burnetii	unaffected pathogenicity	Moths	7137	Galleria mellonella (related: greater wax moth)	D-xylose-proton symporter	31.4	30.3	2.6e-54	534
gene3158	Scaffold6	HD_1	PHI:9444	J4VZT4	Bbakr1 (XP_008600433.1)	176275	Beauveria bassiana	unaffected pathogenicity	Moths	7137	Galleria mellonella (related: greater wax moth)	Aldo/keto reductase	42.6	20.5	5.9e-52	513
gene3097	Scaffold6	HD_1	PHI:2970	Q4WNW5	argB	746128	Aspergillus fumigatus	unaffected pathogenicity	Moths	7137	Galleria mellonella (related: greater wax moth)	Ornithine transcarbamoyl transferase	68.4	92.8	4.1e-128	1165
gene3123	Scaffold6	HD_1	PHI:4229	Q4X006	abcA	746128	Aspergillus fumigatus	unaffected pathogenicity	Moths	7137	Galleria mellonella (related: greater wax moth)	ABC transporter-encoding genes	42.9	95.6	6.1e-272	2410
gene4020	Scaffold8	HD_1	PHI:9510	Q83EH4	CBU_0347	777	Coxiella burnetii	unaffected pathogenicity	Moths	7137	Galleria mellonella (related: greater wax moth)	D-xylose-proton symporter	30.1	91.3	5.5e-46	458
gene5910	Scaffold14	HD_1	PHI:8672	J4WK53	phr2 (EJP70165)	176275	Beauveria bassiana	unaffected pathogenicity	Moths	7137	Galleria mellonella (related: greater wax moth)	DNA photolyase	56.2	56.3	1.1e-126	1155
gene5463	Scaffold13	HD_1	PHI:7757	E9F2M8	Mrpem (MAA_06426)	568076	Metarhizium robertsii	unaffected pathogenicity	Moths	7091	Bombyx mori (related: domestic silkworm)	PE-N-methyltransferase	54.6	99.8	2.3e-303	2680
gene4416	Scaffold9	HD_1	PHI:9444	J4VZT4	Bbakr1 (XP_008600433.1)	176275	Beauveria bassiana	unaffected pathogenicity	Moths	7137	Galleria mellonella (related: greater wax moth)	Aldo/keto reductase	38.1	73.1	2.6e-38	390
gene5784	Scaffold14	HD_1	PHI:3146	O25743	GGT	210	Helicobacter pylori	unaffected pathogenicity	Moths	7137	Galleria mellonella (related: greater wax moth)	virulence determinants	26.6	41.7	6.6e-34	357
gene4100	Scaffold8	HD_1	PHI:4672	Q4WBL9	AmcA	746128	Aspergillus fumigatus	unaffected pathogenicity	Moths	7137	Galleria mellonella (related: greater wax moth)	Putative mitochondrial ornithine transporter	62.7	90.4	1.2e-108	997
gene6925	Scaffold21	HD_1	PHI:8671	J4KQS2	phr1 (EJP69699)	176275	Beauveria bassiana	unaffected pathogenicity	Moths	7137	Galleria mellonella (related: greater wax moth)	DNA photolyase	40.6	45.4	1.8e-110	1017
gene7165	Scaffold22	HD_1	PHI:9510	Q83EH4	CBU_0347	777	Coxiella burnetii	unaffected pathogenicity	Moths	7137	Galleria mellonella (related: greater wax moth)	D-xylose-proton symporter	26.1	55	3.5e-22	253
gene7897	Scaffold33	HD_1	PHI:9444	J4VZT4	Bbakr1 (XP_008600433.1)	176275	Beauveria bassiana	unaffected pathogenicity	Moths	7137	Galleria mellonella (related: greater wax moth)	Aldo/keto reductase	40.1	87.9	1.3e-45	453
gene7148	Scaffold22	HD_1	PHI:6208	I1ZIP0	BbCyp8	176275	Beauveria bassiana	unaffected pathogenicity	Moths	7137	Galleria mellonella (related: greater wax moth)	Cyclophilin	55.5	58.2	9.2e-164	1476
gene6405	Scaffold17	HD_1	PHI:9444	J4VZT4	Bbakr1 (XP_008600433.1)	176275	Beauveria bassiana	unaffected pathogenicity	Moths	7137	Galleria mellonella (related: greater wax moth)	Aldo/keto reductase	42.4	51.5	1.4e-45	454
gene6279	Scaffold16	HD_1	PHI:9444	J4VZT4	Bbakr1 (XP_008600433.1)	176275	Beauveria bassiana	unaffected pathogenicity	Moths	7137	Galleria mellonella (related: greater wax moth)	Aldo/keto reductase	33.2	21.5	2.8e-41	421
gene6164	Scaffold16	HD_1	PHI:7591	B0YE73	erg25B	746128	Aspergillus fumigatus	unaffected pathogenicity	Moths	7137	Galleria mellonella (related: greater wax moth)	C4-sterol methyl oxidase	72.5	93.5	8e-130	1179
gene6410	Scaffold17	HD_1	PHI:8671	J4KQS2	phr1 (EJP69699)	176275	Beauveria bassiana	unaffected pathogenicity	Moths	7137	Galleria mellonella (related: greater wax moth)	DNA photolyase	57.5	87	1.1e-181	1629
gene7506	Scaffold26	HD_1	PHI:3095	J5JDI1	Ktr1	176275	Beauveria bassiana	unaffected pathogenicity	Moths	7137	Galleria mellonella (related: greater wax moth)	glycolipid 2-alpha-mannosyltransferase	55.9	98.9	2.3e-149	1349
gene0617	Scaffold1	HD_1	PHI:4895	Q4WTL8	aspD	746128	Aspergillus fumigatus	unaffected pathogenicity	Moths;Rodents	10090;7137	Mus musculus (related: house mouse);Galleria mellonella (related: greater wax moth)	septin	76.2	97.1	2.4e-149	1348
gene5685	Scaffold14	HD_1	PHI:3045	Q4WIH1	CHSA	746128	Aspergillus fumigatus	unaffected pathogenicity	Moths;Rodents	10090;7137	Mus musculus (related: house mouse);Galleria mellonella (related: greater wax moth)	Chitin synthesase	66.8	44.3	0	3017
gene6259	Scaffold16	HD_1	PHI:3275	Q4W9X3	fhpA	746128	Aspergillus fumigatus	unaffected pathogenicity	Moths;Rodents	10090;7137	Mus musculus (related: house mouse);Galleria mellonella (related: greater wax moth)	flavohemoglobins	41.5	99	4.3e-81	760
gene7008	Scaffold21	HD_1	PHI:4896	Q4WWT7	aspE	746128	Aspergillus fumigatus	unaffected pathogenicity	Moths;Rodents	10090;7137	Mus musculus (related: house mouse);Galleria mellonella (related: greater wax moth)	septin	40.1	35.6	3.9e-97	903
gene0244	Scaffold1	HD_1	PHI:9456	G1X756	AoVosA (AOL_s00054g700)	13349	Arthrobotrys oligospora	unaffected pathogenicity	Nematodes	6239	Caenorhabditis elegans (related: roundworm)	Velvet family protein	44.6	33	6.5e-27	293
gene0902	Scaffold2	HD_1	PHI:8036	G1X666	AoRab-2 (AOL_s00054g360)	13349	Arthrobotrys oligospora	unaffected pathogenicity	Nematodes	6239	Caenorhabditis elegans (related: roundworm)	Rab GTPase	45.4	15	2.3e-23	265
gene1704	Scaffold3	HD_1	PHI:9456	G1X756	AoVosA (AOL_s00054g700)	13349	Arthrobotrys oligospora	unaffected pathogenicity	Nematodes	6239	Caenorhabditis elegans (related: roundworm)	Velvet family protein	40.1	67.6	8.1e-41	413
gene2659	Scaffold5	HD_1	PHI:8036	G1X666	AoRab-2 (AOL_s00054g360)	13349	Arthrobotrys oligospora	unaffected pathogenicity	Nematodes	6239	Caenorhabditis elegans (related: roundworm)	Rab GTPase	52.4	59.5	1.3e-37	383
gene5276	Scaffold12	HD_1	PHI:2815	Q04182	pdr15	4932	Saccharomyces cerevisiae	unaffected pathogenicity	Nematodes	6239	Caenorhabditis elegans (related: roundworm)	ATP binding cassette trans-porter of the plasma membrane implicated in general cellular detoxi?cation	37.8	23.8	4.6e-43	436
gene0017	Scaffold1	HD_1	PHI:8867	Q59QB4	vcx1	5476	Candida albicans	unaffected pathogenicity	Rodents	10090	Mus musculus (related: house mouse)	H+/Ca2+ exchanger	35.4	81.7	3.2e-51	503
gene1712	Scaffold3	HD_1	PHI:8867	Q59QB4	vcx1	5476	Candida albicans	unaffected pathogenicity	Rodents	10090	Mus musculus (related: house mouse)	H+/Ca2+ exchanger	61.1	27.1	6.4e-118	1082
gene0104	Scaffold1	HD_1	PHI:7520	A0A076ZMY5	VK055_1952	573	Klebsiella pneumoniae	unaffected pathogenicity	Rodents	10090	Mus musculus (related: house mouse)	Betaine aldehyde dehydrogenase	33.4	92.8	2e-61	591
gene0321	Scaffold1	HD_1	PHI:562	Q8Z445	barA	28901	Salmonella enterica	unaffected pathogenicity	Rodents	10090	Mus musculus (related: house mouse)	-	41.7	9.2	1.8e-48	486
gene0549	Scaffold1	HD_1	PHI:3600	Q8TG07	plb1	5478	Candida glabrata	unaffected pathogenicity	Rodents	10090	Mus musculus (related: house mouse)	Phospholipase B (PLB) is a secretory enzyme that hydrolyzes phospholipids, plays key roles in cellular processes like signal transduction and membrane modeling, and mediates microbial virulence by disrupting host cell membranes.	31.6	94.4	1.4e-71	679
gene1847	Scaffold3	HD_1	PHI:3238	B0XUP5	ctrC	746128	Aspergillus fumigatus	unaffected pathogenicity	Rodents	10090	Mus musculus (related: house mouse)	copper transporters	48	91.9	2.1e-42	424
gene1836	Scaffold3	HD_1	PHI:8877	Q4WJV1	gefC (Afu1g04700)	746128	Aspergillus fumigatus	unaffected pathogenicity	Rodents	10090	Mus musculus (related: house mouse)	Ras guanyl-nucleotide exchange factor RasGEF, putative	46.2	94.7	3.9e-119	1089
gene0925	Scaffold2	HD_1	PHI:4891	Q5A5P7	orf19.5352	5476	Candida albicans	unaffected pathogenicity	Rodents	10090	Mus musculus (related: house mouse)	Involved in cell wall integrity	64.3	75.8	3.4e-116	1063
gene1477	Scaffold3	HD_1	PHI:2510	Q6PWQ1	msdS/AfmsdC	746128	Aspergillus fumigatus	unaffected pathogenicity	Rodents	10090	Mus musculus (related: house mouse)	a-Mannosidases	53.6	21	7.6e-140	1273
gene1286	Scaffold2	HD_1	PHI:2841	F6K8L6	CnSEC14-2	5207	Cryptococcus neoformans	unaffected pathogenicity	Rodents	10090	Mus musculus (related: house mouse)	Secretion of phospholipase B1	43.4	71.2	3.5e-52	510
gene1863	Scaffold3	HD_1	PHI:7207	Q5KN74	msh2	5207	Cryptococcus neoformans	unaffected pathogenicity	Rodents	10090	Mus musculus (related: house mouse)	DNA mismatch repair protein	28.5	14.9	5.5e-22	256
gene1820	Scaffold3	HD_1	PHI:4732	Q5NH02	FTT0673p/prsAp	263	Francisella tularensis	unaffected pathogenicity	Rodents	10090	Mus musculus (related: house mouse)	ribose phosphate pyrophosphokinase	42	98.1	1.8e-66	633
gene2333	Scaffold4	HD_1	PHI:5572	P0A2F2	cob	28901	Salmonella enterica	unaffected pathogenicity	Rodents	10090	Mus musculus (related: house mouse)	nicotinamide adenine dinucleotide (NAD + )-dependent deacetylase	42.2	40.5	4.4e-22	250
gene2389	Scaffold4	HD_1	PHI:3237	B0YDG4	ctrA2	746128	Aspergillus fumigatus	unaffected pathogenicity	Rodents	10090	Mus musculus (related: house mouse)	copper transporters	53.6	96.2	2.6e-46	457
gene3418	Scaffold7	HD_1	PHI:6475	Q4WEC9	parA	746128	Aspergillus fumigatus	unaffected pathogenicity	Rodents	10090	Mus musculus (related: house mouse)	Septin, AspB regulators	73.6	97.3	7.7e-258	2286
gene2032	Scaffold4	HD_1	PHI:2292	B0XVF7	aoxA	746128	Aspergillus fumigatus	unaffected pathogenicity	Rodents	10090	Mus musculus (related: house mouse)	Mitochondrial respiration	67	69.9	1.5e-124	1135
gene3344	Scaffold6	HD_1	PHI:6752	Q4WJH3	GrrA	746128	Aspergillus fumigatus	unaffected pathogenicity	Rodents	10090	Mus musculus (related: house mouse)	Required for maturation of sexual spores	57.2	74.5	7.5e-172	1545
gene2710	Scaffold5	HD_1	PHI:7047	U3PW09	Aqp1	5207	Cryptococcus neoformans	unaffected pathogenicity	Rodents	10090	Mus musculus (related: house mouse)	Water channel protein aquaporin	43.3	86.3	1.7e-52	512
gene3824	Scaffold8	HD_1	PHI:3460	Q4QHK3	NTPDase2	5664	Leishmania major	unaffected pathogenicity	Rodents	10090	Mus musculus (related: house mouse)	nucleoside triphosphate diphosphohydrolases	37.5	41.9	3e-32	340
gene2303	Scaffold4	HD_1	PHI:4732	Q5NH02	FTT0673p/prsAp	263	Francisella tularensis	unaffected pathogenicity	Rodents	10090	Mus musculus (related: house mouse)	ribose phosphate pyrophosphokinase	37.3	56.8	7.5e-37	378
gene2267	Scaffold4	HD_1	PHI:4733	Q5NEU6	dnaJ	263	Francisella tularensis	unaffected pathogenicity	Rodents	10090	Mus musculus (related: house mouse)	-	50.8	4.9	7.5e-10	150
gene2778	Scaffold5	HD_1	PHI:7534	W1ATL3	CcmA (VK055_1938)	573	Klebsiella pneumoniae	unaffected pathogenicity	Rodents	10090	Mus musculus (related: house mouse)	Heme ABC exporter, ATP-binding protein	31.4	10.7	3.5e-13	179
gene3831	Scaffold8	HD_1	PHI:7881	J9VQN5	Cer3 (CNAG_02087)	5207	Cryptococcus neoformans	unaffected pathogenicity	Rodents	10090	Mus musculus (related: house mouse)	Acyl-CoA-Dependent Ceramide Synthase	39.6	78.9	4e-62	597
gene3261	Scaffold6	HD_1	PHI:3600	Q8TG07	plb1	5478	Candida glabrata	unaffected pathogenicity	Rodents	10090	Mus musculus (related: house mouse)	Phospholipase B (PLB) is a secretory enzyme that hydrolyzes phospholipids, plays key roles in cellular processes like signal transduction and membrane modeling, and mediates microbial virulence by disrupting host cell membranes.	42.3	28.9	2.2e-127	1165
gene5029	Scaffold11	HD_1	PHI:2306	Q6Q487	clxA	746128	Aspergillus fumigatus	unaffected pathogenicity	Rodents	10090	Mus musculus (related: house mouse)	Lectin chaperone	68.2	89.1	3.9e-123	1122
gene4963	Scaffold11	HD_1	PHI:7207	Q5KN74	msh2	5207	Cryptococcus neoformans	unaffected pathogenicity	Rodents	10090	Mus musculus (related: house mouse)	DNA mismatch repair protein	27.2	49.3	3.1e-59	576
gene5214	Scaffold12	HD_1	PHI:9188	A0A0H3LPR7	BB_RS07570 (BB1518)	518	Bordetella bronchiseptica	unaffected pathogenicity	Rodents	10117	Rattus rattus (related: black rat)	Putative hydrolase	34.3	19	9.1e-24	269
gene5805	Scaffold14	HD_1	PHI:4652	Q1JLQ2	MntE	1314	Streptococcus pyogenes	unaffected pathogenicity	Rodents	10090	Mus musculus (related: house mouse)	Manganese Homeostasis	34.1	19.3	2.2e-46	466
gene4967	Scaffold11	HD_1	PHI:7207	Q5KN74	msh2	5207	Cryptococcus neoformans	unaffected pathogenicity	Rodents	10090	Mus musculus (related: house mouse)	DNA mismatch repair protein	25.5	61.4	4.7e-45	453
gene4891	Scaffold11	HD_1	PHI:9279	Q9Y765	ram2	5476	Candida albicans	unaffected pathogenicity	Rodents	10090	Mus musculus (related: house mouse)	Protein farnesyltransferase/geranylgeranyltransferase type-1 subunit alpha	29.2	96.5	7.2e-29	309
gene4551	Scaffold10	HD_1	PHI:7047	U3PW09	Aqp1	5207	Cryptococcus neoformans	unaffected pathogenicity	Rodents	10090	Mus musculus (related: house mouse)	Water channel protein aquaporin	45.6	85.2	1.3e-65	626
gene5030	Scaffold11	HD_1	PHI:2306	Q6Q487	clxA	746128	Aspergillus fumigatus	unaffected pathogenicity	Rodents	10090	Mus musculus (related: house mouse)	Lectin chaperone	59.2	27.9	3.3e-66	634
gene5403	Scaffold12	HD_1	PHI:7207	Q5KN74	msh2	5207	Cryptococcus neoformans	unaffected pathogenicity	Rodents	10090	Mus musculus (related: house mouse)	DNA mismatch repair protein	27	96.7	1.6e-57	559
gene7703	Scaffold29	HD_1	PHI:3272	Q8CWG4	glpD	632	Yersinia pestis	unaffected pathogenicity	Rodents	10090	Mus musculus (related: house mouse)	Glycerol-3-phosphate dehydrogenase involved in glycerol fermentation	26.7	71	5.9e-38	390
gene6457	Scaffold17	HD_1	PHI:6554	Q4WJR9	sB	746128	Aspergillus fumigatus	unaffected pathogenicity	Rodents	10090	Mus musculus (related: house mouse)	Sulfate transporter	63.4	59.7	1.2e-284	2520
gene6880	Scaffold20	HD_1	PHI:4891	Q5A5P7	orf19.5352	5476	Candida albicans	unaffected pathogenicity	Rodents	10090	Mus musculus (related: house mouse)	Involved in cell wall integrity	42.3	37.3	1.1e-55	543
gene7774	Scaffold30	HD_1	PHI:4015	Q4WLB9	CfmA	746128	Aspergillus fumigatus	unaffected pathogenicity	Rodents	10090	Mus musculus (related: house mouse)	cell-wall proteins	36.2	95	6.6e-09	136
gene7377	Scaffold25	HD_1	PHI:7207	Q5KN74	msh2	5207	Cryptococcus neoformans	unaffected pathogenicity	Rodents	10090	Mus musculus (related: house mouse)	DNA mismatch repair protein	48.5	99.4	3.2e-241	2144
gene7682	Scaffold28	HD_1	PHI:6555	Q4WZV9	sF	746128	Aspergillus fumigatus	unaffected pathogenicity	Rodents	10090	Mus musculus (related: house mouse)	Sulfite reductase	65.6	84.4	0	5164
gene6981	Scaffold21	HD_1	PHI:6977	B0XPT3	Erg4A	746128	Aspergillus fumigatus	unaffected pathogenicity	Rodents	10090	Mus musculus (related: house mouse)	C-24(28) sterol reductase	65.2	16.3	1.4e-183	1651
gene6478	Scaffold17	HD_1	PHI:7207	Q5KN74	msh2	5207	Cryptococcus neoformans	unaffected pathogenicity	Rodents	10090	Mus musculus (related: house mouse)	DNA mismatch repair protein	32.6	33	8.2e-40	407
gene6669	Scaffold19	HD_1	PHI:6554	Q4WJR9	sB	746128	Aspergillus fumigatus	unaffected pathogenicity	Rodents	10090	Mus musculus (related: house mouse)	Sulfate transporter	42.3	84.1	1.2e-154	1397
gene7809	Scaffold31	HD_1	PHI:4733	Q5NEU6	dnaJ	263	Francisella tularensis	unaffected pathogenicity	Rodents	10090	Mus musculus (related: house mouse)	-	34.9	36.5	3e-11	157
gene6856	Scaffold20	HD_1	PHI:4972	Q6WIH3	MEP3	523103	Trichophyton mentagrophytes	unaffected pathogenicity	Rodents	10141	Cavia porcellus (related: domestic guinea pig)	Metalloprotease	58.9	99.7	8.6e-214	1906
gene6623	Scaffold19	HD_1	PHI:8867	Q59QB4	vcx1	5476	Candida albicans	unaffected pathogenicity	Rodents	10090	Mus musculus (related: house mouse)	H+/Ca2+ exchanger	33.7	51.4	6.7e-53	519
gene6295	Scaffold16	HD_1	PHI:2510	Q6PWQ1	msdS/AfmsdC	746128	Aspergillus fumigatus	unaffected pathogenicity	Rodents	10090	Mus musculus (related: house mouse)	a-Mannosidases	26	23.3	1.7e-21	251
gene7203	Scaffold23	HD_1	PHI:7841	Q0P7J4	clbD	562	Escherichia coli	unaffected pathogenicity	Rodents	10090	Mus musculus (related: house mouse)	3-Hydroxybutyryl-CoA dehydrogenase	38	78.3	7.5e-45	447
gene7099	Scaffold22	HD_1	PHI:4733	Q5NEU6	dnaJ	263	Francisella tularensis	unaffected pathogenicity	Rodents	10090	Mus musculus (related: house mouse)	-	50	13.7	9.1e-11	154
gene1535	Scaffold3	HD_1	PHI:1161	A4ZGP3	MgMfs1	1047171	Zymoseptoria tritici	unaffected pathogenicity;chemistry target: sensitivity to chemical	Monocots	4564	Triticum (related: wheat)	major facilitator superfamily transporter	24.6	86.5	4.8e-16	200
gene4938	Scaffold11	HD_1	PHI:1161	A4ZGP3	MgMfs1	1047171	Zymoseptoria tritici	unaffected pathogenicity;chemistry target: sensitivity to chemical	Monocots	4564	Triticum (related: wheat)	major facilitator superfamily transporter	56	54.2	8.1e-174	1563
gene5033	Scaffold11	HD_1	PHI:1161	A4ZGP3	MgMfs1	1047171	Zymoseptoria tritici	unaffected pathogenicity;chemistry target: sensitivity to chemical	Monocots	4564	Triticum (related: wheat)	major facilitator superfamily transporter	47.9	72.4	8.1e-147	1329
gene1925	Scaffold3	HD_1	PHI:202;PHI:1160;PHI:2309	Q9UW03	BcatrB	40559	Botrytis cinerea	unaffected pathogenicity;chemistry target: sensitivity to chemical;reduced virulence	Eudicots	3603;4081;3702	Arabidopsis thaliana (related: thale cress);Vitis (no common name found);Solanum lycopersicum (related: tomato)	ATP-binding cassette (ABC) transporter;ABC transporter	67.7	88.8	1.8e-263	2335
gene7611	Scaffold27	HD_1	PHI:202;PHI:1160;PHI:2309	Q9UW03	BcatrB	40559	Botrytis cinerea	unaffected pathogenicity;chemistry target: sensitivity to chemical;reduced virulence	Eudicots	3603;4081;3702	Arabidopsis thaliana (related: thale cress);Vitis (no common name found);Solanum lycopersicum (related: tomato)	ATP-binding cassette (ABC) transporter;ABC transporter	63.4	98.2	0	4596
gene6674	Scaffold19	HD_1	PHI:1103;PHI:2282	J9MHC1	MeaB;FOXG_02277	5507	Fusarium oxysporum	unaffected pathogenicity;increased virulence (hypervirulence)	Eudicots	3750;4082;4081	Solanum lycopersicum (related: tomato);Solanum peruvianum (related: peruvian tomato);Malus domestica (related: apple)	bZIP Protein;Putative MeaB homologue	63.6	23.2	3.1e-41	418
gene6822	Scaffold20	HD_1	PHI:6258	I1RA06	DHS	5518	Fusarium graminearum	unaffected pathogenicity;increased virulence (hypervirulence)	Monocots	4565	Triticum aestivum (related: bread wheat)	Deoxyhypusine synthase	71.3	40.8	4.5e-138	1254
gene3146	Scaffold6	HD_1	PHI:2312;PHI:2844	O93802	THR;BRM2	5599;5530	Alternaria alternata;Metarhizium anisopliae	unaffected pathogenicity;increased virulence (hypervirulence)	Moths;Eudicots	51655;23211	Pyrus communis (related: pear);Plutella xylostella (related: diamondback moth)	Dihydroxynaphthalene Melanin Biosynthesis;1,3,8-trihydroxynaphthalene reductase	30.7	90.8	9.6e-15	185
gene4729	Scaffold10	HD_1	PHI:2312;PHI:2844	O93802	THR;BRM2	5599;5530	Alternaria alternata;Metarhizium anisopliae	unaffected pathogenicity;increased virulence (hypervirulence)	Moths;Eudicots	51655;23211	Pyrus communis (related: pear);Plutella xylostella (related: diamondback moth)	Dihydroxynaphthalene Melanin Biosynthesis;1,3,8-trihydroxynaphthalene reductase	32	96.1	1.1e-26	289
gene4476	Scaffold9	HD_1	PHI:4893	Q4WGK7	aspB	746128	Aspergillus fumigatus	unaffected pathogenicity;increased virulence (hypervirulence)	Moths;Rodents	10090;7137	Mus musculus (related: house mouse);Galleria mellonella (related: greater wax moth)	septin	79.1	90	4e-209	1865
gene1635	Scaffold3	HD_1	PHI:6510;PHI:7620	Q8Y8N0	Lmo0866;CshA	1639	Listeria monocytogenes	unaffected pathogenicity;increased virulence (hypervirulence)	Primates;Rodents	10090;9606	Mus musculus (related: house mouse);Homo sapiens (related: human)	DExD-box RNA-helicase;RNA Helicase	34.7	38.5	2.8e-54	532
gene5714	Scaffold14	HD_1	PHI:6510;PHI:7620	Q8Y8N0	Lmo0866;CshA	1639	Listeria monocytogenes	unaffected pathogenicity;increased virulence (hypervirulence)	Primates;Rodents	10090;9606	Mus musculus (related: house mouse);Homo sapiens (related: human)	DExD-box RNA-helicase;RNA Helicase	33.9	51.6	1.2e-42	430
gene5188	Scaffold12	HD_1	PHI:6510;PHI:7620	Q8Y8N0	Lmo0866;CshA	1639	Listeria monocytogenes	unaffected pathogenicity;increased virulence (hypervirulence)	Primates;Rodents	10090;9606	Mus musculus (related: house mouse);Homo sapiens (related: human)	DExD-box RNA-helicase;RNA Helicase	31.7	26.1	2.9e-28	308
gene4422	Scaffold9	HD_1	PHI:6510;PHI:7620	Q8Y8N0	Lmo0866;CshA	1639	Listeria monocytogenes	unaffected pathogenicity;increased virulence (hypervirulence)	Primates;Rodents	10090;9606	Mus musculus (related: house mouse);Homo sapiens (related: human)	DExD-box RNA-helicase;RNA Helicase	38.9	9.5	2.8e-06	116
gene5529	Scaffold13	HD_1	PHI:6510;PHI:7620	Q8Y8N0	Lmo0866;CshA	1639	Listeria monocytogenes	unaffected pathogenicity;increased virulence (hypervirulence)	Primates;Rodents	10090;9606	Mus musculus (related: house mouse);Homo sapiens (related: human)	DExD-box RNA-helicase;RNA Helicase	33.3	44.5	2.3e-48	480
gene5213	Scaffold12	HD_1	PHI:6510;PHI:7620	Q8Y8N0	Lmo0866;CshA	1639	Listeria monocytogenes	unaffected pathogenicity;increased virulence (hypervirulence)	Primates;Rodents	10090;9606	Mus musculus (related: house mouse);Homo sapiens (related: human)	DExD-box RNA-helicase;RNA Helicase	36.2	47.6	1.2e-72	690
gene6526	Scaffold18	HD_1	PHI:6510;PHI:7620	Q8Y8N0	Lmo0866;CshA	1639	Listeria monocytogenes	unaffected pathogenicity;increased virulence (hypervirulence)	Primates;Rodents	10090;9606	Mus musculus (related: house mouse);Homo sapiens (related: human)	DExD-box RNA-helicase;RNA Helicase	33.3	44.2	3.9e-55	539
gene7370	Scaffold25	HD_1	PHI:6510;PHI:7620	Q8Y8N0	Lmo0866;CshA	1639	Listeria monocytogenes	unaffected pathogenicity;increased virulence (hypervirulence)	Primates;Rodents	10090;9606	Mus musculus (related: house mouse);Homo sapiens (related: human)	DExD-box RNA-helicase;RNA Helicase	40.7	63.8	7.7e-65	621
gene6150	Scaffold15	HD_1	PHI:6510;PHI:7620	Q8Y8N0	Lmo0866;CshA	1639	Listeria monocytogenes	unaffected pathogenicity;increased virulence (hypervirulence)	Primates;Rodents	10090;9606	Mus musculus (related: house mouse);Homo sapiens (related: human)	DExD-box RNA-helicase;RNA Helicase	38.7	56.2	9.8e-70	664
gene6484	Scaffold18	HD_1	PHI:6510;PHI:7620	Q8Y8N0	Lmo0866;CshA	1639	Listeria monocytogenes	unaffected pathogenicity;increased virulence (hypervirulence)	Primates;Rodents	10090;9606	Mus musculus (related: house mouse);Homo sapiens (related: human)	DExD-box RNA-helicase;RNA Helicase	31.1	43.5	2.9e-21	245
gene1501	Scaffold3	HD_1	PHI:8885	Q8Y1E7	aroG2	305	Ralstonia solanacearum	unaffected pathogenicity;loss of pathogenicity	Eudicots	4081;4097	Nicotiana tabacum (related: common tobacco);Solanum lycopersicum (related: tomato)	Phospho-2-dehydro-3-deoxyheptonate aldolase	55	87.1	3.5e-101	933
gene0823	Scaffold2	HD_1	PHI:6711	G4MV25	gel1	318829	Magnaporthe oryzae	unaffected pathogenicity;loss of pathogenicity	Monocots	4530	Oryza sativa (related: rice)	beta‐1,3‐glucanosyltransferase	45.8	98.9	7.5e-106	974
gene1358	Scaffold2	HD_1	PHI:6713	G4MWC3	gel3	318829	Magnaporthe oryzae	unaffected pathogenicity;loss of pathogenicity	Monocots	4513;4530	Hordeum vulgare (related: barley);Oryza sativa (related: rice)	beta‐1,3‐glucanosyltransferase	52	32.6	1.5e-142	1295
gene0595	Scaffold1	HD_1	PHI:24	Q00903	Avenacinase	29850	Gaeumannomyces graminis	unaffected pathogenicity;loss of pathogenicity	Monocots	4498;4564	Triticum (related: wheat);Avena sativa (related: oat)	Avenacinase	54.6	78.4	4.5e-238	2117
gene1471	Scaffold3	HD_1	PHI:24	Q00903	Avenacinase	29850	Gaeumannomyces graminis	unaffected pathogenicity;loss of pathogenicity	Monocots	4498;4564	Triticum (related: wheat);Avena sativa (related: oat)	Avenacinase	26.4	29.6	3.9e-10	151
gene2901	Scaffold5	HD_1	PHI:24	Q00903	Avenacinase	29850	Gaeumannomyces graminis	unaffected pathogenicity;loss of pathogenicity	Monocots	4498;4564	Triticum (related: wheat);Avena sativa (related: oat)	Avenacinase	40.2	30.5	1.7e-117	1080
gene2504	Scaffold5	HD_1	PHI:24	Q00903	Avenacinase	29850	Gaeumannomyces graminis	unaffected pathogenicity;loss of pathogenicity	Monocots	4498;4564	Triticum (related: wheat);Avena sativa (related: oat)	Avenacinase	43.3	28.2	2.8e-145	1320
gene1998	Scaffold4	HD_1	PHI:2066;PHI:2077;PHI:8264	Q51WZ9	MgAtg9;atg9;Moatg9	318829;5518	Magnaporthe oryzae;Fusarium graminearum	unaffected pathogenicity;loss of pathogenicity	Monocots	4530;4565	Oryza sativa (related: rice);Triticum aestivum (related: bread wheat)	Authophagy related protein;-	35.5	87.4	2.6e-131	1196
gene2422	Scaffold4	HD_1	PHI:24	Q00903	Avenacinase	29850	Gaeumannomyces graminis	unaffected pathogenicity;loss of pathogenicity	Monocots	4498;4564	Triticum (related: wheat);Avena sativa (related: oat)	Avenacinase	40.9	75.6	1e-135	1234
gene2949	Scaffold5	HD_1	PHI:2138	G4NCF7	SGA1	318829	Magnaporthe oryzae	unaffected pathogenicity;loss of pathogenicity	Monocots	4513;4530	Oryza sativa (related: rice);Hordeum vulgare (related: barley)	vacuolar glucoamylase	51.3	98.8	1.1e-167	1508
gene3501	Scaffold7	HD_1	PHI:3824	G4MZ63	MET12	318829	Magnaporthe oryzae	unaffected pathogenicity;loss of pathogenicity	Monocots	4513;4530	Oryza sativa (related: rice);Hordeum vulgare (related: barley)	methylenetetrahydrofolate reductase	57.7	99.8	8.4e-225	2001
gene4996	Scaffold11	HD_1	PHI:2145;PHI:9180	G4MXJ4	MoSSADH (MGG_01230);MoSSADH	318829	Magnaporthe oryzae	unaffected pathogenicity;loss of pathogenicity	Monocots	4513;4530	Oryza sativa (related: rice);Hordeum vulgare (related: barley)	Succinate-semialdehyde dehydrogenase	33.5	92.8	3.4e-58	563
gene5307	Scaffold12	HD_1	PHI:524	Q4U320	CLN1	5270	Ustilago maydis	unaffected pathogenicity;loss of pathogenicity	Monocots	4577	Zea mays (related: maize)	G1 cyclin	40.6	65.3	1.3e-53	523
gene5074	Scaffold11	HD_1	PHI:2145;PHI:9180	G4MXJ4	MoSSADH (MGG_01230);MoSSADH	318829	Magnaporthe oryzae	unaffected pathogenicity;loss of pathogenicity	Monocots	4513;4530	Oryza sativa (related: rice);Hordeum vulgare (related: barley)	Succinate-semialdehyde dehydrogenase	30.6	27.4	1.2e-43	442
gene7562	Scaffold27	HD_1	PHI:24	Q00903	Avenacinase	29850	Gaeumannomyces graminis	unaffected pathogenicity;loss of pathogenicity	Monocots	4498;4564	Triticum (related: wheat);Avena sativa (related: oat)	Avenacinase	28.5	40.1	6.4e-24	268
gene7272	Scaffold23	HD_1	PHI:7992	G4N704	PoMuk1;PoMuk1 (MGG_06476)	318829	Magnaporthe oryzae	unaffected pathogenicity;loss of pathogenicity	Monocots	4530	Oryza sativa (related: rice)	Uncharacterized protein	40.6	91	2.3e-106	980
gene1781	Scaffold3	HD_1	PHI:8716	P87023	KRE6	5476	Candida albicans	unaffected pathogenicity;loss of pathogenicity	Rodents	10090	Mus musculus (related: house mouse)	β-1,6-glucan synthase	40.4	92.8	9.1e-133	1208
gene3874	Scaffold8	HD_1	PHI:8875	Q4WZP3	gefA (Afu2g16240)	746128	Aspergillus fumigatus	unaffected pathogenicity;loss of pathogenicity	Rodents	10090	Mus musculus (related: house mouse)	Cell division control protein	51.3	79.7	4.6999999997808E-314	2774
gene7696	Scaffold29	HD_1	PHI:8876	Q4WNQ3	gefB (Afu4g06570)	746128	Aspergillus fumigatus	unaffected pathogenicity;loss of pathogenicity	Rodents	10090	Mus musculus (related: house mouse)	Ras guanine-nucleotide exchange protein, putative	35.9	34	4.6e-75	713
gene2815	Scaffold5	HD_1	PHI:9150	P60651	speB	562	Escherichia coli	unaffected pathogenicity;reduced virulence	Birds	9031	Gallus gallus (related: chicken)	Agmatinase	34.6	78.5	6e-38	388
gene4686	Scaffold10	HD_1	PHI:9227	P27550	acs	562	Escherichia coli	unaffected pathogenicity;reduced virulence	Birds;Rodents	9031;10090;8839	Gallus gallus (related: chicken);Mus musculus (related: house mouse);Anas platyrhynchos (related: mallard)	Acetyl-coenzyme A synthetase	38.3	49.4	1.2e-74	707
gene4470	Scaffold9	HD_1	PHI:9227	P27550	acs	562	Escherichia coli	unaffected pathogenicity;reduced virulence	Birds;Rodents	9031;10090;8839	Gallus gallus (related: chicken);Mus musculus (related: house mouse);Anas platyrhynchos (related: mallard)	Acetyl-coenzyme A synthetase	51.9	92.7	1.8e-193	1731
gene0656	Scaffold1	HD_1	PHI:9485	F9FUE8	Foatg3	5507	Fusarium oxysporum	unaffected pathogenicity;reduced virulence	Eudicots	4113	Solanum tuberosum (related: potato)	Autophagy-related protein	62.1	100	2.1e-110	1012
gene0080	Scaffold1	HD_1	PHI:8931	A0A384K2E5	BcSLN1 (Bcin14p01870)	40559	Botrytis cinerea	unaffected pathogenicity;reduced virulence	Eudicots	3747;29760;3750	Malus domestica (related: apple);Vitis vinifera (related: wine grape);Fragaria x ananassa (related: strawberry)	Transmembrane osmosensor protein	46.5	94.7	1e-247	2201
gene0364	Scaffold1	HD_1	PHI:2376	D2E9W7	DEP2	29001	Alternaria brassicicola	unaffected pathogenicity;reduced virulence	Eudicots	3702;3712	Arabidopsis thaliana (related: thale cress);Brassica oleracea (no common name found)	Histone Deacetylase Inhibitor	24.1	23.5	3.6e-06	116
gene0716	Scaffold2	HD_1	PHI:4879	A0A0C4DHY2	pg1	5507	Fusarium oxysporum	unaffected pathogenicity;reduced virulence	Eudicots	4081	Solanum lycopersicum (related: tomato)	Endopolygalacturonase	54.6	47.3	1.3e-104	965
gene1431	Scaffold3	HD_1	PHI:7709	A0A290WFK0	VEDA_05199	27337	Verticillium dahliae	unaffected pathogenicity;reduced virulence	Eudicots	4081;3635;4236	Solanum lycopersicum (related: tomato);Gossypium hirsutum (related: cotton);Lactuca sativa (related: garden lettuce)	Involved in NAPE metabolic process	53.9	59.7	6.8e-126	1148
gene1172	Scaffold2	HD_1	PHI:6156	F8U972	bcer	40559	Botrytis cinerea	unaffected pathogenicity;reduced virulence	Eudicots	3702;3885	Arabidopsis thaliana (related: thale cress);Phaseolus vulgaris (related: kidney bean)	UDP-4-keto-6-deoxyglucose-3	72.6	89.2	1.1e-129	1178
gene1223	Scaffold2	HD_1	PHI:9498	K9GFD1	SUT1 (PDIP_54000)	36651	Penicillium digitatum	unaffected pathogenicity;reduced virulence	Eudicots	2711	Citrus sinensis (related: sweet orange)	Putative sucrose transporter	36.4	66.1	2.7e-59	573
gene2566	Scaffold5	HD_1	PHI:2377	D2E9W8	DEP3	29001	Alternaria brassicicola	unaffected pathogenicity;reduced virulence	Eudicots	3702;3712	Arabidopsis thaliana (related: thale cress);Brassica oleracea (no common name found)	Histone Deacetylase Inhibitor	40.9	63.4	1.8e-107	990
gene1993	Scaffold4	HD_1	PHI:5450	H6ULV1	gdh2	474922	Colletotrichum gloeosporioides	unaffected pathogenicity;reduced virulence	Eudicots	4081;3758	Solanum lycopersicum (related: tomato);Prunus domestica (related: plum)	Carbon regulation of environmental pH	64.8	98.8	0	3439
gene5144	Scaffold11	HD_1	PHI:7059;PHI:8361;PHI:8453	P0C0F7	rpfC;rpfC (XC_2333);RpfC	339	Xanthomonas campestris	unaffected pathogenicity;reduced virulence	Eudicots	3702;4072;3712	Arabidopsis thaliana (related: thale cress);Capsicum annuum (no common name found);Brassica oleracea (no common name found)	Sensory/regulatory protein;Histidine kinase sensor in the two component regulatory system;Receptor histidine kinase	31.8	14	1.4e-12	173
[truncated: 96 more rows]
