# Supplementary material for: Whole-Genome Sequencing and Genome Annotation of Pathogenic Elsinoë batatas Causing Stem and Foliage Scab Disease in Sweet Potato
Source: J Fungi (Basel). 2024 Dec 18;10(12):882. doi: 10.3390/jof10120882 (PMC11677182; doi:10.3390/jof10120882)
Supplement: Supplementary file 1 [file jof-10-00882-s001.zip › Table S4.xls]

## Sheet: Table S4
Table S4 The virulence factor-related genes in E. batatas HD-1
Gene ID	Location	Sample Name	VFDB ID	Description	host	host_key	Disease	DiseaseKey	Gene Symbol	Identity(%)	Coverage (%)	Evalue	Score
gene4661	Scaffold10	HD_1	D2JLR3_9HYPO	SUBUNIT: The nucleosome is a histone octamer containing two molecules each of H2A, H2B, H3 and H4 assembled in one H3-H4 heterotetramer and two H2A-H2B heterodimers. The octamer wraps approximately 147 bp of DNA (By similarity). SIMILARITY: Belongs to the histone H3 family.	animals	animals	mycotoxins	Mycotoxins	HIS3	81.8	96.71	2.7e-53	201.8
gene0078	Scaffold1	HD_1	Q59SD1_CANAL	CAUTION: The sequence shown here is derived from an EMBL/GenBank/DDBJ whole genome shotgun (WGS) entry which is preliminary data.	Isolated from a wide variety of substrates including humans	animals	invasive candidal disease	invasive candidal disease	VPS28	33.7	34.77	1.4e-26	115.2
gene0080	Scaffold1	HD_1	O42695_CANAL	SIMILARITY: Contains 1 histidine kinase domain.	Isolated from a wide variety of substrates including humans	animals	invasive candidal disease	invasive candidal disease	CASLN1	32.3	43.05	2.5e-61	231.5
gene0038	Scaffold1	HD_1	PALB_CANAL	FUNCTION: Required for the proteolytic cleavage of the transcription factor RIM101 in response to alkaline ambient pH (By similarity). SIMILARITY: Belongs to the peptidase C2 family. PalB/RIM13 subfamily. SIMILARITY: Contains 1 calpain catalytic domain.	Isolated from a wide variety of substrates including humans	animals	invasive candidal disease	invasive candidal disease	RIM13	35.3	17.59	6.8e-23	103.2
gene0497	Scaffold1	HD_1	Q59W09_CANAL	CAUTION: The sequence shown here is derived from an EMBL/GenBank/DDBJ whole genome shotgun (WGS) entry which is preliminary data.	Isolated from a wide variety of substrates including humans	animals	invasive candidal disease	invasive candidal disease	GCS1	38.8	78.33	3.3e-55	209.5
gene0846	Scaffold2	HD_1	TUP1_CANAL	FUNCTION: Represses transcription by RNA polymerase II. Represses genes responsible for initiating filamentous growth and this repression is lifted under inducing environmental conditions. SIMILARITY: Contains 7 WD repeats.	Isolated from a wide variety of substrates including humans	animals	invasive candidal disease	invasive candidal disease	TUP1	31.8	13.18	5.9e-08	53.9
gene1360	Scaffold2	HD_1	VPS27_CANAL	FUNCTION: Component of the ESCRT-0 complex which is the sorting receptor for ubiquitinated cargo proteins at the multivesicular body (MVB) and recruits ESCRT-I to the MVB outer membrane (By similarity). SUBUNIT: Component of the ESCRT-0 complex composed of HSE1 and VPS27. SUBCELLULAR LOCATION: Endosome membrane; Peripheral membrane protein; Cytoplasmic side (By similarity). DOMAIN: The FYVE domai…	Isolated from a wide variety of substrates including humans	animals	invasive candidal disease	invasive candidal disease	VPS27	39.5	10.14	4e-09	57.4
gene1637	Scaffold3	HD_1	Q5A415_CANAL	SIMILARITY: Belongs to the actin family.	Isolated from a wide variety of substrates including humans	animals	invasive candidal disease	invasive candidal disease	ARP2	80.7	40.85	5.7e-172	598.6
gene1874	Scaffold3	HD_1	Q5AMT2_CANAL	SIMILARITY: Belongs to the glycosyl hydrolase 17 family. CAUTION: The sequence shown here is derived from an EMBL/GenBank/DDBJ whole genome shotgun (WGS) entry which is preliminary data.	Isolated from a wide variety of substrates including humans	animals	invasive candidal disease	invasive candidal disease	BGL2	40.1	98.03	8.6e-59	221.1
gene2739	Scaffold5	HD_1	TUP1_CANAL	FUNCTION: Represses transcription by RNA polymerase II. Represses genes responsible for initiating filamentous growth and this repression is lifted under inducing environmental conditions. SIMILARITY: Contains 7 WD repeats.	Isolated from a wide variety of substrates including humans	animals	invasive candidal disease	invasive candidal disease	TUP1	33.1	12.39	8.5e-10	60.1
gene2829	Scaffold5	HD_1	Q59RG0_CANAL	CAUTION: The sequence shown here is derived from an EMBL/GenBank/DDBJ whole genome shotgun (WGS) entry which is preliminary data.	Isolated from a wide variety of substrates including humans	animals	invasive candidal disease	invasive candidal disease	NAG4	41.5	75.87	4.8e-93	335.9
gene3063	Scaffold6	HD_1	Q59RB8_CANAL	SIMILARITY: Belongs to the isocitrate lyase/PEP mutase superfamily. Isocitrate lyase family.	Isolated from a wide variety of substrates including humans	animals	invasive candidal disease	invasive candidal disease	ICL1	44.8	45.77	9e-130	458.8
gene3221	Scaffold6	HD_1	Q5A7S7_CANAL	SIMILARITY: Contains 1 fork-head DNA-binding domain. CAUTION: The sequence shown here is derived from an EMBL/GenBank/DDBJ whole genome shotgun (WGS) entry which is preliminary data.	Isolated from a wide variety of substrates including humans	animals	invasive candidal disease	invasive candidal disease	FKH2	36.3	18.1	2.5e-47	185.7
gene3923	Scaffold8	HD_1	CHS7_CANAL	FUNCTION: Chaperone required for the export of the chitin synthase CHS3 from the endoplasmic reticulum (By similarity). SUBUNIT: Interacts with CHS3 (By similarity). SUBCELLULAR LOCATION: Endoplasmic reticulum membrane; Multi-pass membrane protein (By similarity). SIMILARITY: Belongs to the CHS7 family.	Isolated from a wide variety of substrates including humans	animals	invasive candidal disease	invasive candidal disease	CHS7	49.8	85.8	2.4e-70	259.6
gene0466	Scaffold1	HD_1	Q59ZX2_CANAL	CAUTION: The sequence shown here is derived from an EMBL/GenBank/DDBJ whole genome shotgun (WGS) entry which is preliminary data.	Isolated from a wide variety of substrates including humans	animals	invasive candidal disease	invasive candidal disease	FTR1	56.7	44.67	9.4e-104	371.7
gene2020	Scaffold4	HD_1	Q5AJC0_CANAL	CAUTION: The sequence shown here is derived from an EMBL/GenBank/DDBJ whole genome shotgun (WGS) entry which is preliminary data.	Isolated from a wide variety of substrates including humans	animals	invasive candidal disease	invasive candidal disease	UTR2	31.8	69.05	6e-29	122.1
gene2090	Scaffold4	HD_1	Q5ANE1_CANAL	SIMILARITY: Belongs to the major facilitator superfamily. Sugar transporter (TC 2.A.1.1) family. CAUTION: The sequence shown here is derived from an EMBL/GenBank/DDBJ whole genome shotgun (WGS) entry which is preliminary data.	Isolated from a wide variety of substrates including humans	animals	invasive candidal disease	invasive candidal disease	SNF3	41.1	86.78	4.4e-95	342.4
gene3014	Scaffold6	HD_1	Q5A762_CANAL	SIMILARITY: Belongs to the ABC transporter superfamily. CAUTION: The sequence shown here is derived from an EMBL/GenBank/DDBJ whole genome shotgun (WGS) entry which is preliminary data.	Isolated from a wide variety of substrates including humans	animals	invasive candidal disease	invasive candidal disease	MLT1	25.9	44.29	3.6e-54	208
gene3279	Scaffold6	HD_1	C4YG18_CANAW	Unknown	Isolated from a wide variety of substrates including humans	animals	invasive candidal disease	invasive candidal disease	CAWG_00133	33.5	84.37	2.7e-62	233.4
gene3560	Scaffold7	HD_1	Q5ABD7_CANAL	CATALYTIC ACTIVITY: A phosphoprotein + H(2)O = a protein + phosphate. SIMILARITY: Belongs to the PPP phosphatase family.	Isolated from a wide variety of substrates including humans	animals	invasive candidal disease	invasive candidal disease	CMP1	54.7	96.3	7.7e-186	644
gene3685	Scaffold7	HD_1	Q5ABB1_CANAL	CAUTION: The sequence shown here is derived from an EMBL/GenBank/DDBJ whole genome shotgun (WGS) entry which is preliminary data.	Isolated from a wide variety of substrates including humans	animals	invasive candidal disease	invasive candidal disease	TTR1	52.6	8.972	5.4e-23	104
gene4111	Scaffold8	HD_1	Q5AHA0_CANAL	SIMILARITY: Contains 1 GAF domain. SIMILARITY: Contains 1 histidine kinase domain. CAUTION: The sequence shown here is derived from an EMBL/GenBank/DDBJ whole genome shotgun (WGS) entry which is preliminary data.	Isolated from a wide variety of substrates including humans	animals	invasive candidal disease	invasive candidal disease	CHK1	26.9	25.13	7.9e-17	83.6
gene4466	Scaffold9	HD_1	Q5AM49_CANAL	Unknown	Isolated from a wide variety of substrates including humans	animals	invasive candidal disease	invasive candidal disease	SNF2	25.7	17.9	9e-18	87
gene0551	Scaffold1	HD_1	TUP1_CANAL	FUNCTION: Represses transcription by RNA polymerase II. Represses genes responsible for initiating filamentous growth and this repression is lifted under inducing environmental conditions. SIMILARITY: Contains 7 WD repeats.	Isolated from a wide variety of substrates including humans	animals	invasive candidal disease	invasive candidal disease	TUP1	28.3	19.09	1.6e-25	112.5
gene0923	Scaffold2	HD_1	Q59X54_CANAL	CAUTION: The sequence shown here is derived from an EMBL/GenBank/DDBJ whole genome shotgun (WGS) entry which is preliminary data.	Isolated from a wide variety of substrates including humans	animals	invasive candidal disease	invasive candidal disease	MIT1	32.6	75.85	1.1e-38	154.5
gene1169	Scaffold2	HD_1	Q5AM49_CANAL	Unknown	Isolated from a wide variety of substrates including humans	animals	invasive candidal disease	invasive candidal disease	SNF2	50.9	78.8	2.2e-295	1009.2
gene2068	Scaffold4	HD_1	TUP1_CANAL	FUNCTION: Represses transcription by RNA polymerase II. Represses genes responsible for initiating filamentous growth and this repression is lifted under inducing environmental conditions. SIMILARITY: Contains 7 WD repeats.	Isolated from a wide variety of substrates including humans	animals	invasive candidal disease	invasive candidal disease	TUP1	33.8	62.78	4.7e-33	136
gene2178	Scaffold4	HD_1	Q59Z23_CANAL	CATALYTIC ACTIVITY: ATP + a protein = ADP + a phosphoprotein. SIMILARITY: Contains 1 AGC-kinase C-terminal domain. CAUTION: The sequence shown here is derived from an EMBL/GenBank/DDBJ whole genome shotgun (WGS) entry which is preliminary data.	Isolated from a wide variety of substrates including humans	animals	invasive candidal disease	invasive candidal disease	TPK2	31.7	48.29	4.7e-54	206.8
gene2499	Scaffold5	HD_1	Q5A415_CANAL	SIMILARITY: Belongs to the actin family.	Isolated from a wide variety of substrates including humans	animals	invasive candidal disease	invasive candidal disease	ARP2	47.2	79.56	4.9e-94	338.6
gene3261	Scaffold6	HD_1	PLB1_CANAL	FUNCTION: Catalyzes the release of fatty acids from lysophospholipids. Phospholipase B may well contribute to pathogenicity by abetting the fungus in damaging and traversing host cell membranes, processes which likely increase the rapidity of disseminated infection. CATALYTIC ACTIVITY: 2-lysophosphatidylcholine + H(2)O = glycerophosphocholine + a carboxylate. SUBCELLULAR LOCATION: Secreted (Proba…	Isolated from a wide variety of substrates including humans	animals	invasive candidal disease	invasive candidal disease	PLB1	40.7	28.67	1.6e-118	422.2
gene4348	Scaffold9	HD_1	HSP90_CANAL	FUNCTION: Molecular chaperone that promotes the maturation, structural maintenance and proper regulation of specific target proteins involved for instance in cell cycle control and signal transduction. Undergoes a functional cycle that is linked to its ATPase activity. This cycle probably induces conformational changes in the client proteins, thereby causing their activation. Interacts dynamicall…	Isolated from a wide variety of substrates including humans	animals	invasive candidal disease	invasive candidal disease	HSP90	76.5	71.78	4.2e-293	1001.1
gene4420	Scaffold9	HD_1	Q5AB06_CANAL	SIMILARITY: Contains 1 PI3K/PI4K domain.	Isolated from a wide variety of substrates including humans	animals	invasive candidal disease	invasive candidal disease	VPS34	43.8	28.7	4e-99	357.5
gene0134	Scaffold1	HD_1	Q5AM49_CANAL	Unknown	Isolated from a wide variety of substrates including humans	animals	invasive candidal disease	invasive candidal disease	SNF2	35.6	23.26	3.2e-59	224.9
gene0315	Scaffold1	HD_1	Q5AFI8_CANAL	FUNCTION: Catalyzes the oxidation of 3-carboxy-2-hydroxy-4- methylpentanoate (3-isopropylmalate) to 3-carboxy-4-methyl-2- oxopentanoate. The product decarboxylates to 4-methyl-2 oxopentanoate (By similarity). CATALYTIC ACTIVITY: (2R,3S)-3-isopropylmalate + NAD(+) = 4-methyl- 2-oxopentanoate + CO(2) + NADH. COFACTOR: Binds 1 magnesium or manganese ion per subunit (By similarity). PATHWAY: Amino-ac…	Isolated from a wide variety of substrates including humans	animals	invasive candidal disease	invasive candidal disease	LEU2	59	32.48	3.2e-119	423.7
gene0617	Scaffold1	HD_1	CDC10_CANAL	FUNCTION: Plays a role in the cell cycle. Involved in the formation of the ring of filaments in the neck region at the mother-bud junction during mitosis. SUBCELLULAR LOCATION: Bud neck (By similarity). Note=Present at the bud neck during cell division (By similarity). DEVELOPMENTAL STAGE: Expressed at higher levels in cells growing as hyphae than in those growing as budding yeasts. SIMILARITY: B…	Isolated from a wide variety of substrates including humans	animals	invasive candidal disease	invasive candidal disease	CDC10	56.8	88.25	2.9e-103	369
gene0747	Scaffold2	HD_1	Q5ABU7_CANAL	Unknown	Isolated from a wide variety of substrates including humans	animals	invasive candidal disease	invasive candidal disease	MDR1	35.9	56.73	1.7e-80	294.7
gene1297	Scaffold2	HD_1	CCR4_CANAL	FUNCTION: Acts as catalytic component of the CCR4-NOT core complex, which in the nucleus seems to be a general transcription factor, and in the cytoplasm the major mRNA deadenylase involved in mRNA turnover. Ccr4 has 3'-5' RNase activity with a strong preference for polyadenylated substrates and also low exonuclease activity towards single stranded DNA. Discovered because of its role in the contr…	Isolated from a wide variety of substrates including humans	animals	invasive candidal disease	invasive candidal disease	CCR4	37.1	90.58	2.5e-120	426.8
gene1751	Scaffold3	HD_1	Q5AM49_CANAL	Unknown	Isolated from a wide variety of substrates including humans	animals	invasive candidal disease	invasive candidal disease	SNF2	46.7	25.61	2.5e-68	254.6
gene2236	Scaffold4	HD_1	Q59W09_CANAL	CAUTION: The sequence shown here is derived from an EMBL/GenBank/DDBJ whole genome shotgun (WGS) entry which is preliminary data.	Isolated from a wide variety of substrates including humans	animals	invasive candidal disease	invasive candidal disease	GCS1	34.6	20.66	4e-16	80.1
gene2431	Scaffold4	HD_1	Q59NL7_CANAL	CAUTION: The sequence shown here is derived from an EMBL/GenBank/DDBJ whole genome shotgun (WGS) entry which is preliminary data.	Isolated from a wide variety of substrates including humans	animals	invasive candidal disease	invasive candidal disease	WAL1	33.3	55.45	2.6e-37	151
gene2522	Scaffold5	HD_1	Q5AL52_CANAL	SIMILARITY: Contains 1 FH2 (formin homology 2) domain. CAUTION: The sequence shown here is derived from an EMBL/GenBank/DDBJ whole genome shotgun (WGS) entry which is preliminary data.	Isolated from a wide variety of substrates including humans	animals	invasive candidal disease	invasive candidal disease	BNI1	35.1	21.26	2.9e-83	305.8
gene3187	Scaffold6	HD_1	Q59RG0_CANAL	CAUTION: The sequence shown here is derived from an EMBL/GenBank/DDBJ whole genome shotgun (WGS) entry which is preliminary data.	Isolated from a wide variety of substrates including humans	animals	invasive candidal disease	invasive candidal disease	NAG4	34.8	82.61	4e-57	216.1
gene3660	Scaffold7	HD_1	TUP1_CANAL	FUNCTION: Represses transcription by RNA polymerase II. Represses genes responsible for initiating filamentous growth and this repression is lifted under inducing environmental conditions. SIMILARITY: Contains 7 WD repeats.	Isolated from a wide variety of substrates including humans	animals	invasive candidal disease	invasive candidal disease	TUP1	28.4	49.45	8.1e-21	95.5
gene3971	Scaffold8	HD_1	Q59ZB7_CANAL	SIMILARITY: Belongs to the small GTPase superfamily. Rab family.	Isolated from a wide variety of substrates including humans	animals	invasive candidal disease	invasive candidal disease	YPT7	32	58.11	5e-23	102.4
gene0809	Scaffold2	HD_1	Q59LS4_CANAL	CAUTION: The sequence shown here is derived from an EMBL/GenBank/DDBJ whole genome shotgun (WGS) entry which is preliminary data.	Isolated from a wide variety of substrates including humans	animals	invasive candidal disease	invasive candidal disease	ERG24	42.1	98.09	1.8e-100	360.1
gene0847	Scaffold2	HD_1	Q5ANE1_CANAL	SIMILARITY: Belongs to the major facilitator superfamily. Sugar transporter (TC 2.A.1.1) family. CAUTION: The sequence shown here is derived from an EMBL/GenBank/DDBJ whole genome shotgun (WGS) entry which is preliminary data.	Isolated from a wide variety of substrates including humans	animals	invasive candidal disease	invasive candidal disease	SNF3	43.3	60.15	1.2e-112	401.4
gene1302	Scaffold2	HD_1	Q5AG40_CANAL	SIMILARITY: Belongs to the AAA ATPase family.	Isolated from a wide variety of substrates including humans	animals	invasive candidal disease	invasive candidal disease	VPS4	40	56.77	2.9e-36	146.7
gene2293	Scaffold4	HD_1	Q5AM49_CANAL	Unknown	Isolated from a wide variety of substrates including humans	animals	invasive candidal disease	invasive candidal disease	SNF2	26.6	33.77	2.1e-21	98.6
gene2898	Scaffold5	HD_1	Q5AM49_CANAL	Unknown	Isolated from a wide variety of substrates including humans	animals	invasive candidal disease	invasive candidal disease	SNF2	32.7	50.83	2e-98	355.1
gene2997	Scaffold6	HD_1	Q59RG0_CANAL	CAUTION: The sequence shown here is derived from an EMBL/GenBank/DDBJ whole genome shotgun (WGS) entry which is preliminary data.	Isolated from a wide variety of substrates including humans	animals	invasive candidal disease	invasive candidal disease	NAG4	33.2	28.44	7.1e-30	126.3
gene3514	Scaffold7	HD_1	Q5AAJ8_CANAL	CAUTION: The sequence shown here is derived from an EMBL/GenBank/DDBJ whole genome shotgun (WGS) entry which is preliminary data.	Isolated from a wide variety of substrates including humans	animals	invasive candidal disease	invasive candidal disease	RTT109	26.6	43.11	1e-11	65.1
gene0117	Scaffold1	HD_1	1433_CANAL	SIMILARITY: Belongs to the 14-3-3 family.	Isolated from a wide variety of substrates including humans	animals	invasive candidal disease	invasive candidal disease	BMH1	77.5	23.17	1.8e-106	381.3
gene0350	Scaffold1	HD_1	ALO_CANAL	CATALYTIC ACTIVITY: D-arabinono-1,4-lactone + O(2) = dehydro-D- arabinono-1,4-lactone + H(2)O(2). COFACTOR: FAD. PATHWAY: Cofactor biosynthesis; D-erythroascorbate biosynthesis; dehydro-D-arabinono-1,4-lactone from D-arabinose: step 2/2. SUBCELLULAR LOCATION: Mitochondrion membrane (By similarity). Note=Membrane-embedded (By similarity). SIMILARITY: Belongs to the oxygen-dependent FAD-linked oxid…	Isolated from a wide variety of substrates including humans	animals	invasive candidal disease	invasive candidal disease	ALO1	44	68.37	5.6e-85	308.9
gene0761	Scaffold2	HD_1	Q59W09_CANAL	CAUTION: The sequence shown here is derived from an EMBL/GenBank/DDBJ whole genome shotgun (WGS) entry which is preliminary data.	Isolated from a wide variety of substrates including humans	animals	invasive candidal disease	invasive candidal disease	GCS1	34.1	14.74	6.1e-08	53.1
gene1171	Scaffold2	HD_1	Q5AJC8_CANAL	CAUTION: The sequence shown here is derived from an EMBL/GenBank/DDBJ whole genome shotgun (WGS) entry which is preliminary data.	Isolated from a wide variety of substrates including humans	animals	invasive candidal disease	invasive candidal disease	MNT2	40.2	81.15	9.3e-72	264.6
gene1924	Scaffold3	HD_1	Q5AEK8_CANAL	SIMILARITY: Contains 1 cytochrome b5 heme-binding domain.	Isolated from a wide variety of substrates including humans	animals	invasive candidal disease	invasive candidal disease	CAO19.260, ORF19.260	45.6	24.56	1.8e-99	358.6
gene3334	Scaffold6	HD_1	Q5A4F3_CANAL	Unknown	Isolated from a wide variety of substrates including humans	animals	invasive candidal disease	invasive candidal disease	ZCF37	62.9	3.259	3.8e-08	54.7
gene3595	Scaffold7	HD_1	Q5AL09_CANAL	CAUTION: The sequence shown here is derived from an EMBL/GenBank/DDBJ whole genome shotgun (WGS) entry which is preliminary data.	Isolated from a wide variety of substrates including humans	animals	invasive candidal disease	invasive candidal disease	KEM1	41.2	81.46	7.4e-262	897.9
gene3941	Scaffold8	HD_1	Q5ANE1_CANAL	SIMILARITY: Belongs to the major facilitator superfamily. Sugar transporter (TC 2.A.1.1) family. CAUTION: The sequence shown here is derived from an EMBL/GenBank/DDBJ whole genome shotgun (WGS) entry which is preliminary data.	Isolated from a wide variety of substrates including humans	animals	invasive candidal disease	invasive candidal disease	SNF3	31.2	23.93	1.9e-55	212.6
gene4460	Scaffold9	HD_1	Q5ADS0_CANAL	Unknown	Isolated from a wide variety of substrates including humans	animals	invasive candidal disease	invasive candidal disease	UBI4	98.7	60.16	1e-37	149.8
gene0493	Scaffold1	HD_1	Q5AM49_CANAL	Unknown	Isolated from a wide variety of substrates including humans	animals	invasive candidal disease	invasive candidal disease	SNF2	31.8	39.64	3.4e-56	214.5
gene1780	Scaffold3	HD_1	Q59TT3_CANAL	CAUTION: The sequence shown here is derived from an EMBL/GenBank/DDBJ whole genome shotgun (WGS) entry which is preliminary data.	Isolated from a wide variety of substrates including humans	animals	invasive candidal disease	invasive candidal disease	PLD1	34.9	25.8	7.2e-80	293.9
gene2191	Scaffold4	HD_1	Q5AL09_CANAL	CAUTION: The sequence shown here is derived from an EMBL/GenBank/DDBJ whole genome shotgun (WGS) entry which is preliminary data.	Isolated from a wide variety of substrates including humans	animals	invasive candidal disease	invasive candidal disease	KEM1	39.9	30.85	1.8e-57	218.4
gene3326	Scaffold6	HD_1	Q9P872_CANAL	SIMILARITY: Belongs to the cation transport ATPase (P-type) family.	Isolated from a wide variety of substrates including humans	animals	invasive candidal disease	invasive candidal disease	PMR1	29.2	26.91	5.9e-24	107.1
gene3541	Scaffold7	HD_1	Q59YF3_CANAL	CAUTION: The sequence shown here is derived from an EMBL/GenBank/DDBJ whole genome shotgun (WGS) entry which is preliminary data.	Isolated from a wide variety of substrates including humans	animals	invasive candidal disease	invasive candidal disease	INP51	34	20.2	1.4e-27	119.4
gene4303	Scaffold9	HD_1	Q9P872_CANAL	SIMILARITY: Belongs to the cation transport ATPase (P-type) family.	Isolated from a wide variety of substrates including humans	animals	invasive candidal disease	invasive candidal disease	PMR1	28.1	58.57	2.8e-81	298.1
gene0424	Scaffold1	HD_1	C4YIU6_CANAW	Unknown	Isolated from a wide variety of substrates including humans	animals	invasive candidal disease	invasive candidal disease	CAWG_04375	90.5	13.46	3.7e-113	404.1
gene0615	Scaffold1	HD_1	Q9HFZ2_CANAL	Unknown	Isolated from a wide variety of substrates including humans	animals	invasive candidal disease	invasive candidal disease	RBT4	32.1	45.21	6.6e-08	52
gene0795	Scaffold2	HD_1	Q9P872_CANAL	SIMILARITY: Belongs to the cation transport ATPase (P-type) family.	Isolated from a wide variety of substrates including humans	animals	invasive candidal disease	invasive candidal disease	PMR1	33.2	97.7	1.5e-123	438
gene1524	Scaffold3	HD_1	Q59X23_CANAL	CAUTION: The sequence shown here is derived from an EMBL/GenBank/DDBJ whole genome shotgun (WGS) entry which is preliminary data.	Isolated from a wide variety of substrates including humans	animals	invasive candidal disease	invasive candidal disease	PMT4	45.2	36.2	1.2e-188	655.2
gene2073	Scaffold4	HD_1	Q5AEW4_CANAL	CAUTION: The sequence shown here is derived from an EMBL/GenBank/DDBJ whole genome shotgun (WGS) entry which is preliminary data.	Isolated from a wide variety of substrates including humans	animals	invasive candidal disease	invasive candidal disease	KRE5	36.3	22.49	5.2e-116	414.5
gene2354	Scaffold4	HD_1	Q5AHG6_CANAL	CATALYTIC ACTIVITY: ATP + a protein = ADP + a phosphoprotein. SIMILARITY: Contains 1 AGC-kinase C-terminal domain. SIMILARITY: Contains 1 C2 domain. CAUTION: The sequence shown here is derived from an EMBL/GenBank/DDBJ whole genome shotgun (WGS) entry which is preliminary data.	Isolated from a wide variety of substrates including humans	animals	invasive candidal disease	invasive candidal disease	SCH9	34	36.27	6.4e-35	142.9
gene2366	Scaffold4	HD_1	Q59NG2_CANAL	CAUTION: The sequence shown here is derived from an EMBL/GenBank/DDBJ whole genome shotgun (WGS) entry which is preliminary data.	Isolated from a wide variety of substrates including humans	animals	invasive candidal disease	invasive candidal disease	RAD52	32.7	88.18	1.2e-47	184.9
gene3365	Scaffold6	HD_1	Q5AHJ0_CANAL	FUNCTION: Subunit of the peripheral V1 complex of vacuolar ATPase essential for assembly or catalytic function. V-ATPase is responsible for acidifying a variety of intracellular compartments in eukaryotic cells (By similarity). SUBUNIT: V-ATPase is an heteromultimeric enzyme composed of a peripheral catalytic V1 complex (components A to H) attached to an integral membrane V0 proton pore complex (…	Isolated from a wide variety of substrates including humans	animals	invasive candidal disease	invasive candidal disease	VMA7	60.5	95.16	2e-38	152.1
gene4423	Scaffold9	HD_1	BUD4_CANAL	FUNCTION: Required for establishment of the axial budding pattern in yeast cells. May be involved in the selection of future sites of septation in hyphal cells. Contributes to morphogenesis and is important for induction of hyphal growth. Also plays a role in epithelial adherence, and is involved in intestinal colonization and systemic infection. The role in adhesion is probably minor compared wi…	Isolated from a wide variety of substrates including humans	animals	invasive candidal disease	invasive candidal disease	BUD4	34.8	11.42	1.3e-11	66.6
gene4459	Scaffold9	HD_1	Q59M50_CANAL	CAUTION: The sequence shown here is derived from an EMBL/GenBank/DDBJ whole genome shotgun (WGS) entry which is preliminary data.	Isolated from a wide variety of substrates including humans	animals	invasive candidal disease	invasive candidal disease	CWT1	39	15.61	2.7e-65	245.7
gene0610	Scaffold1	HD_1	Q59VF3_CANAL	CAUTION: The sequence shown here is derived from an EMBL/GenBank/DDBJ whole genome shotgun (WGS) entry which is preliminary data.	Isolated from a wide variety of substrates including humans	animals	invasive candidal disease	invasive candidal disease	DUR1,2	27.7	19.78	4.5e-18	87.8
gene0875	Scaffold2	HD_1	Q59VF3_CANAL	CAUTION: The sequence shown here is derived from an EMBL/GenBank/DDBJ whole genome shotgun (WGS) entry which is preliminary data.	Isolated from a wide variety of substrates including humans	animals	invasive candidal disease	invasive candidal disease	DUR1,2	35.8	33.9	8.6e-23	102.4
gene1183	Scaffold2	HD_1	Q5A762_CANAL	SIMILARITY: Belongs to the ABC transporter superfamily. CAUTION: The sequence shown here is derived from an EMBL/GenBank/DDBJ whole genome shotgun (WGS) entry which is preliminary data.	Isolated from a wide variety of substrates including humans	animals	invasive candidal disease	invasive candidal disease	MLT1	35.7	23.26	2.8e-69	258.5
gene1982	Scaffold4	HD_1	Q5ANJ5_CANAL	CAUTION: The sequence shown here is derived from an EMBL/GenBank/DDBJ whole genome shotgun (WGS) entry which is preliminary data.	Isolated from a wide variety of substrates including humans	animals	invasive candidal disease	invasive candidal disease	ADE2	49.9	49.37	1.4e-124	441.4
gene2573	Scaffold5	HD_1	SEY1_CANAL	FUNCTION: Cooperates with the reticulon proteins and tubule- shaping DP1 family proteins to generate and maintain the structure of the tubular endoplasmic reticulum network. Has GTPase activity, which is required for its function in ER organization (By similarity). Required for virulence and resistance to cycloheximide. SUBCELLULAR LOCATION: Endoplasmic reticulum membrane; Multi-pass membrane pro…	Isolated from a wide variety of substrates including humans	animals	invasive candidal disease	invasive candidal disease	SEY1	34.5	41.48	3.1e-114	407.9
gene3140	Scaffold6	HD_1	Q5ANE1_CANAL	SIMILARITY: Belongs to the major facilitator superfamily. Sugar transporter (TC 2.A.1.1) family. CAUTION: The sequence shown here is derived from an EMBL/GenBank/DDBJ whole genome shotgun (WGS) entry which is preliminary data.	Isolated from a wide variety of substrates including humans	animals	invasive candidal disease	invasive candidal disease	SNF3	29.5	86.45	1.2e-42	168.3
gene3349	Scaffold6	HD_1	Q9UW87_CANAL	SIMILARITY: Belongs to the ABC transporter superfamily.	Isolated from a wide variety of substrates including humans	animals	invasive candidal disease	invasive candidal disease	MLT1	28.7	54.67	3.9e-66	247.3
gene3574	Scaffold7	HD_1	TUP1_CANAL	FUNCTION: Represses transcription by RNA polymerase II. Represses genes responsible for initiating filamentous growth and this repression is lifted under inducing environmental conditions. SIMILARITY: Contains 7 WD repeats.	Isolated from a wide variety of substrates including humans	animals	invasive candidal disease	invasive candidal disease	TUP1	27.6	30.19	8.2e-25	109.8
gene3777	Scaffold7	HD_1	Q5AB91_CANAL	CAUTION: The sequence shown here is derived from an EMBL/GenBank/DDBJ whole genome shotgun (WGS) entry which is preliminary data.	Isolated from a wide variety of substrates including humans	animals	invasive candidal disease	invasive candidal disease	PHR2	39.1	40.6	3.3e-56	213.8
gene0742	Scaffold2	HD_1	Q59QA6_CANAL	CAUTION: The sequence shown here is derived from an EMBL/GenBank/DDBJ whole genome shotgun (WGS) entry which is preliminary data.	Isolated from a wide variety of substrates including humans	animals	invasive candidal disease	invasive candidal disease	VPS11	28	86.83	1.6e-90	328.2
gene1085	Scaffold2	HD_1	Q5AM49_CANAL	Unknown	Isolated from a wide variety of substrates including humans	animals	invasive candidal disease	invasive candidal disease	SNF2	31.1	20.01	4.8e-74	275
gene3077	Scaffold6	HD_1	Q59SI6_CANAL	CAUTION: The sequence shown here is derived from an EMBL/GenBank/DDBJ whole genome shotgun (WGS) entry which is preliminary data.	Isolated from a wide variety of substrates including humans	animals	invasive candidal disease	invasive candidal disease	PCT1	42	70.47	2.2e-72	266.9
gene4269	Scaffold9	HD_1	Q5AEK8_CANAL	SIMILARITY: Contains 1 cytochrome b5 heme-binding domain.	Isolated from a wide variety of substrates including humans	animals	invasive candidal disease	invasive candidal disease	CAO19.260, ORF19.260	33.3	12.88	2.9e-08	54.3
gene4358	Scaffold9	HD_1	Q5AI81_CANAL	CAUTION: The sequence shown here is derived from an EMBL/GenBank/DDBJ whole genome shotgun (WGS) entry which is preliminary data.	Isolated from a wide variety of substrates including humans	animals	invasive candidal disease	invasive candidal disease	PDE2	37.4	32	3.2e-57	217.6
gene0496	Scaffold1	HD_1	PYRF_CANAL	CATALYTIC ACTIVITY: Orotidine 5'-phosphate = UMP + CO(2). PATHWAY: Pyrimidine metabolism; UMP biosynthesis via de novo pathway; UMP from orotate: step 2/2. SIMILARITY: Belongs to the OMP decarboxylase family.	Isolated from a wide variety of substrates including humans	animals	invasive candidal disease	invasive candidal disease	URA3	37.4	35.19	3.3e-21	96.7
gene1180	Scaffold2	HD_1	Q59Z39_CANAL	CAUTION: The sequence shown here is derived from an EMBL/GenBank/DDBJ whole genome shotgun (WGS) entry which is preliminary data.	Isolated from a wide variety of substrates including humans	animals	invasive candidal disease	invasive candidal disease	SAP49	37.8	58.28	4.9e-47	182.2
gene2291	Scaffold4	HD_1	Q9P927_CANAL	SIMILARITY: Contains 1 RING-type zinc finger. SIMILARITY: Contains 1 RRM (RNA recognition motif) domain.	Isolated from a wide variety of substrates including humans	animals	invasive candidal disease	invasive candidal disease	NOT4	36.9	40.33	3.6e-67	251.1
gene2826	Scaffold5	HD_1	Q5AHA0_CANAL	SIMILARITY: Contains 1 GAF domain. SIMILARITY: Contains 1 histidine kinase domain. CAUTION: The sequence shown here is derived from an EMBL/GenBank/DDBJ whole genome shotgun (WGS) entry which is preliminary data.	Isolated from a wide variety of substrates including humans	animals	invasive candidal disease	invasive candidal disease	CHK1	28.8	9.014	1.4e-18	90.9
gene3089	Scaffold6	HD_1	Q5APH9_CANAL	SIMILARITY: Belongs to the PP2C family. CAUTION: The sequence shown here is derived from an EMBL/GenBank/DDBJ whole genome shotgun (WGS) entry which is preliminary data.	Isolated from a wide variety of substrates including humans	animals	invasive candidal disease	invasive candidal disease	PTC1	34.2	31.98	5.3e-18	86.3
gene3749	Scaffold7	HD_1	TUP1_CANAL	FUNCTION: Represses transcription by RNA polymerase II. Represses genes responsible for initiating filamentous growth and this repression is lifted under inducing environmental conditions. SIMILARITY: Contains 7 WD repeats.	Isolated from a wide variety of substrates including humans	animals	invasive candidal disease	invasive candidal disease	TUP1	47	70.76	5e-111	395.6
gene3755	Scaffold7	HD_1	Q59VG6_CANAL	CAUTION: The sequence shown here is derived from an EMBL/GenBank/DDBJ whole genome shotgun (WGS) entry which is preliminary data.	Isolated from a wide variety of substrates including humans	animals	invasive candidal disease	invasive candidal disease	ERG3	36.3	97.81	6.7e-54	204.9
gene0621	Scaffold1	HD_1	TUP1_CANAL	FUNCTION: Represses transcription by RNA polymerase II. Represses genes responsible for initiating filamentous growth and this repression is lifted under inducing environmental conditions. SIMILARITY: Contains 7 WD repeats.	Isolated from a wide variety of substrates including humans	animals	invasive candidal disease	invasive candidal disease	TUP1	28.2	30.08	2.6e-06	47
gene1045	Scaffold2	HD_1	IRS4_CANAL	FUNCTION: Positive regulator of phosphatidylinositol 4,5- bisphosphate turnover and negatively regulates signaling through the cell integrity pathway. Involved in rDNA silencing (By similarity). SIMILARITY: Belongs to the IRS4 family. SIMILARITY: Contains 1 EH domain.	Isolated from a wide variety of substrates including humans	animals	invasive candidal disease	invasive candidal disease	IRS4	30.1	29.85	7.9e-19	89.4
gene1966	Scaffold3	HD_1	Q9C1I3_CANAL	Unknown	Isolated from a wide variety of substrates including humans	animals	invasive candidal disease	invasive candidal disease	RFG1	35.6	4.782	1.9e-11	66.6
gene2697	Scaffold5	HD_1	Q5AM49_CANAL	Unknown	Isolated from a wide variety of substrates including humans	animals	invasive candidal disease	invasive candidal disease	SNF2	27.3	32.52	3.6e-17	84.3
gene3233	Scaffold6	HD_1	Q5A4F3_CANAL	Unknown	Isolated from a wide variety of substrates including humans	animals	invasive candidal disease	invasive candidal disease	ZCF37	56.8	4.707	4.7e-08	53.9
gene3378	Scaffold6	HD_1	Q59JX6_CANAL	CAUTION: The sequence shown here is derived from an EMBL/GenBank/DDBJ whole genome shotgun (WGS) entry which is preliminary data.	Isolated from a wide variety of substrates including humans	animals	invasive candidal disease	invasive candidal disease	FOX2	54.7	10.04	1.7e-22	102.1
gene3917	Scaffold8	HD_1	Q59TT3_CANAL	CAUTION: The sequence shown here is derived from an EMBL/GenBank/DDBJ whole genome shotgun (WGS) entry which is preliminary data.	Isolated from a wide variety of substrates including humans	animals	invasive candidal disease	invasive candidal disease	PLD1	34.7	29.02	1.8e-38	155.2
gene1811	Scaffold3	HD_1	Q5AM49_CANAL	Unknown	Isolated from a wide variety of substrates including humans	animals	invasive candidal disease	invasive candidal disease	SNF2	24.3	21.68	8.2e-10	60.1
gene0163	Scaffold1	HD_1	Q59RW2_CANAL	CAUTION: The sequence shown here is derived from an EMBL/GenBank/DDBJ whole genome shotgun (WGS) entry which is preliminary data.	Isolated from a wide variety of substrates including humans	animals	invasive candidal disease	invasive candidal disease	DAC1	35.8	98.01	2.8e-65	243
gene3348	Scaffold6	HD_1	Q5A762_CANAL	SIMILARITY: Belongs to the ABC transporter superfamily. CAUTION: The sequence shown here is derived from an EMBL/GenBank/DDBJ whole genome shotgun (WGS) entry which is preliminary data.	Isolated from a wide variety of substrates including humans	animals	invasive candidal disease	invasive candidal disease	MLT1	28	36.81	1.1e-60	229.9
gene3428	Scaffold7	HD_1	Q5AMQ4_CANAL	CAUTION: The sequence shown here is derived from an EMBL/GenBank/DDBJ whole genome shotgun (WGS) entry which is preliminary data.	Isolated from a wide variety of substrates including humans	animals	invasive candidal disease	invasive candidal disease	HSX11	32.4	91.65	5.5e-74	272.3
gene1528	Scaffold3	HD_1	Q5AFE4_CANAL	CAUTION: The sequence shown here is derived from an EMBL/GenBank/DDBJ whole genome shotgun (WGS) entry which is preliminary data.	Isolated from a wide variety of substrates including humans	animals	invasive candidal disease	invasive candidal disease	RVS161	54.8	98.47	8.7e-76	277.3
gene4335	Scaffold9	HD_1	Q59VF3_CANAL	CAUTION: The sequence shown here is derived from an EMBL/GenBank/DDBJ whole genome shotgun (WGS) entry which is preliminary data.	Isolated from a wide variety of substrates including humans	animals	invasive candidal disease	invasive candidal disease	DUR1,2	49.7	65.6	9.6e-40	157.5
gene1710	Scaffold3	HD_1	Q59LF3_CANAL	SIMILARITY: Contains 1 SH3 domain. CAUTION: The sequence shown here is derived from an EMBL/GenBank/DDBJ whole genome shotgun (WGS) entry which is preliminary data.	Isolated from a wide variety of substrates including humans	animals	invasive candidal disease	invasive candidal disease	RVS167	48.1	99.76	4.6e-108	385.2
gene2001	Scaffold4	HD_1	Q5A4X5_CANAL	CAUTION: The sequence shown here is derived from an EMBL/GenBank/DDBJ whole genome shotgun (WGS) entry which is preliminary data.	Isolated from a wide variety of substrates including humans	animals	invasive candidal disease	invasive candidal disease	SKN7	63.6	18.91	9.1e-39	155.6
gene4476	Scaffold9	HD_1	CDC10_CANAL	FUNCTION: Plays a role in the cell cycle. Involved in the formation of the ring of filaments in the neck region at the mother-bud junction during mitosis. SUBCELLULAR LOCATION: Bud neck (By similarity). Note=Present at the bud neck during cell division (By similarity). DEVELOPMENTAL STAGE: Expressed at higher levels in cells growing as hyphae than in those growing as budding yeasts. SIMILARITY: B…	Isolated from a wide variety of substrates including humans	animals	invasive candidal disease	invasive candidal disease	CDC10	40.2	61.49	4.9e-62	232.6
gene2212	Scaffold4	HD_1	BUR1_CANAL	FUNCTION: Serine/threonine-protein kinase involved in transcription regulation. Phosphorylates the UBC2/RAD6 ubiquitin- conjugating enzyme (E2), leading to monoubiquitination of histone H2B and the silencing of telomeric-associated genes. Also required for histone H3 methylation. Necessary for the recovery from pheromone-induced growth arrest in the cell cycle G1 phase (By similarity). Required f…	Isolated from a wide variety of substrates including humans	animals	invasive candidal disease	invasive candidal disease	CRK1	21.9	29.81	7.9e-08	53.1
gene2717	Scaffold5	HD_1	Q5ABB1_CANAL	CAUTION: The sequence shown here is derived from an EMBL/GenBank/DDBJ whole genome shotgun (WGS) entry which is preliminary data.	Isolated from a wide variety of substrates including humans	animals	invasive candidal disease	invasive candidal disease	TTR1	38.3	28.75	2.4e-14	73.6
gene3064	Scaffold6	HD_1	Q5AG71_CANAL	CAUTION: The sequence shown here is derived from an EMBL/GenBank/DDBJ whole genome shotgun (WGS) entry which is preliminary data.	Isolated from a wide variety of substrates including humans	animals	invasive candidal disease	invasive candidal disease	HSL1	42.2	19.57	1.9e-49	192.2
gene3293	Scaffold6	HD_1	Q59VF3_CANAL	CAUTION: The sequence shown here is derived from an EMBL/GenBank/DDBJ whole genome shotgun (WGS) entry which is preliminary data.	Isolated from a wide variety of substrates including humans	animals	invasive candidal disease	invasive candidal disease	DUR1,2	32.9	30.38	4.4e-18	87
gene3575	Scaffold7	HD_1	CDC10_CANAL	FUNCTION: Plays a role in the cell cycle. Involved in the formation of the ring of filaments in the neck region at the mother-bud junction during mitosis. SUBCELLULAR LOCATION: Bud neck (By similarity). Note=Present at the bud neck during cell division (By similarity). DEVELOPMENTAL STAGE: Expressed at higher levels in cells growing as hyphae than in those growing as budding yeasts. SIMILARITY: B…	Isolated from a wide variety of substrates including humans	animals	invasive candidal disease	invasive candidal disease	CDC10	34.8	15.46	3.2e-56	215.3
gene3745	Scaffold7	HD_1	Q5AM49_CANAL	Unknown	Isolated from a wide variety of substrates including humans	animals	invasive candidal disease	invasive candidal disease	SNF2	30.1	35.1	3.7e-60	228
gene3944	Scaffold8	HD_1	Q5AHG6_CANAL	CATALYTIC ACTIVITY: ATP + a protein = ADP + a phosphoprotein. SIMILARITY: Contains 1 AGC-kinase C-terminal domain. SIMILARITY: Contains 1 C2 domain. CAUTION: The sequence shown here is derived from an EMBL/GenBank/DDBJ whole genome shotgun (WGS) entry which is preliminary data.	Isolated from a wide variety of substrates including humans	animals	invasive candidal disease	invasive candidal disease	SCH9	48.8	60.72	6.9e-170	592
gene4380	Scaffold9	HD_1	Q5ABD7_CANAL	CATALYTIC ACTIVITY: A phosphoprotein + H(2)O = a protein + phosphate. SIMILARITY: Belongs to the PPP phosphatase family.	Isolated from a wide variety of substrates including humans	animals	invasive candidal disease	invasive candidal disease	CMP1	38.9	85.06	1.4e-61	230.3
gene0796	Scaffold2	HD_1	SET1_CANAL	FUNCTION: Catalytic component of the COMPASS (Set1C) complex that specifically mono-, di- and trimethylates histone H3 to form H3K4me1/2/3, which subsequently plays a role in telomere length maintenance, transcription elongation regulation and pathogenesis of invasive candidiasis. CATALYTIC ACTIVITY: S-adenosyl-L-methionine + L-lysine-[histone] = S-adenosyl-L-homocysteine + N(6)-methyl-L-lysine-[…	Isolated from a wide variety of substrates including humans	animals	invasive candidal disease	invasive candidal disease	SET1	40.2	38.1	6.4e-76	280
gene2074	Scaffold4	HD_1	Q5AM49_CANAL	Unknown	Isolated from a wide variety of substrates including humans	animals	invasive candidal disease	invasive candidal disease	SNF2	30.6	64.41	9.8e-57	215.7
gene3118	Scaffold6	HD_1	Q5A4F3_CANAL	Unknown	Isolated from a wide variety of substrates including humans	animals	invasive candidal disease	invasive candidal disease	ZCF37	43.2	5.276	2e-06	48.5
gene3659	Scaffold7	HD_1	Q9P872_CANAL	SIMILARITY: Belongs to the cation transport ATPase (P-type) family.	Isolated from a wide variety of substrates including humans	animals	invasive candidal disease	invasive candidal disease	PMR1	31.4	35.27	8.8e-53	203.4
gene4080	Scaffold8	HD_1	Q59Z23_CANAL	CATALYTIC ACTIVITY: ATP + a protein = ADP + a phosphoprotein. SIMILARITY: Contains 1 AGC-kinase C-terminal domain. CAUTION: The sequence shown here is derived from an EMBL/GenBank/DDBJ whole genome shotgun (WGS) entry which is preliminary data.	Isolated from a wide variety of substrates including humans	animals	invasive candidal disease	invasive candidal disease	TPK2	26.6	21.77	2.3e-21	99
gene4186	Scaffold9	HD_1	Q59Z94_CANAL	SIMILARITY: Contains 1 protein kinase domain. CAUTION: The sequence shown here is derived from an EMBL/GenBank/DDBJ whole genome shotgun (WGS) entry which is preliminary data.	Isolated from a wide variety of substrates including humans	animals	invasive candidal disease	invasive candidal disease	RCK2	40.6	86.11	5.2e-104	372.5
gene4234	Scaffold9	HD_1	Q5ADS0_CANAL	Unknown	Isolated from a wide variety of substrates including humans	animals	invasive candidal disease	invasive candidal disease	UBI4	100	25.45	7.7e-124	438.7
gene4240	Scaffold9	HD_1	TUP1_CANAL	FUNCTION: Represses transcription by RNA polymerase II. Represses genes responsible for initiating filamentous growth and this repression is lifted under inducing environmental conditions. SIMILARITY: Contains 7 WD repeats.	Isolated from a wide variety of substrates including humans	animals	invasive candidal disease	invasive candidal disease	TUP1	25.5	30.08	9.1e-14	72.8
gene4394	Scaffold9	HD_1	Q5ANM6_CANAL	CAUTION: The sequence shown here is derived from an EMBL/GenBank/DDBJ whole genome shotgun (WGS) entry which is preliminary data.	Isolated from a wide variety of substrates including humans	animals	invasive candidal disease	invasive candidal disease	PEP12	24.7	73.12	3e-09	56.2
gene4432	Scaffold9	HD_1	Q8TGW9_CANAL	Unknown	Isolated from a wide variety of substrates including humans	animals	invasive candidal disease	invasive candidal disease	SSN6	40.5	87.53	2.8e-118	420.2
gene0331	Scaffold1	HD_1	Q59VF3_CANAL	CAUTION: The sequence shown here is derived from an EMBL/GenBank/DDBJ whole genome shotgun (WGS) entry which is preliminary data.	Isolated from a wide variety of substrates including humans	animals	invasive candidal disease	invasive candidal disease	DUR1,2	27.2	55.6	2.5e-16	80.9
gene0848	Scaffold2	HD_1	TUP1_CANAL	FUNCTION: Represses transcription by RNA polymerase II. Represses genes responsible for initiating filamentous growth and this repression is lifted under inducing environmental conditions. SIMILARITY: Contains 7 WD repeats.	Isolated from a wide variety of substrates including humans	animals	invasive candidal disease	invasive candidal disease	TUP1	23.6	10.32	4.7e-10	62
gene1414	Scaffold3	HD_1	NTE1_CANAL	FUNCTION: Intracellular phospholipase B that catalyzes the double deacylation of phosphatidylcholine (PC) to glycerophosphocholine (GroPCho). Plays an important role in membrane lipid homeostasis. Responsible for the rapid PC turnover in response to inositol, elevated temperatures, or when choline is present in the growth medium (By similarity). CATALYTIC ACTIVITY: 2-lysophosphatidylcholine + H(2…	Isolated from a wide variety of substrates including humans	animals	invasive candidal disease	invasive candidal disease	NTE1	47.1	29.54	2.7e-195	677.6
gene1789	Scaffold3	HD_1	Q5A6P9_CANAL	SIMILARITY: Belongs to the CAP family.	Isolated from a wide variety of substrates including humans	animals	invasive candidal disease	invasive candidal disease	SRV2	38.7	91.37	4e-86	312.8
gene1887	Scaffold3	HD_1	Q9P872_CANAL	SIMILARITY: Belongs to the cation transport ATPase (P-type) family.	Isolated from a wide variety of substrates including humans	animals	invasive candidal disease	invasive candidal disease	PMR1	29.2	63.48	2.1e-83	305.1
gene2029	Scaffold4	HD_1	Q59VF3_CANAL	CAUTION: The sequence shown here is derived from an EMBL/GenBank/DDBJ whole genome shotgun (WGS) entry which is preliminary data.	Isolated from a wide variety of substrates including humans	animals	invasive candidal disease	invasive candidal disease	DUR1,2	32.2	68.58	2e-65	244.2
gene3787	Scaffold7	HD_1	Q59KY8_CANAL	CATALYTIC ACTIVITY: A phosphoprotein + H(2)O = a protein + phosphate. SIMILARITY: Belongs to the PPP phosphatase family. CAUTION: The sequence shown here is derived from an EMBL/GenBank/DDBJ whole genome shotgun (WGS) entry which is preliminary data.	Isolated from a wide variety of substrates including humans	animals	invasive candidal disease	invasive candidal disease	SIT4	63.2	47.06	1.1e-101	364.4
gene3834	Scaffold8	HD_1	Q5ANE1_CANAL	SIMILARITY: Belongs to the major facilitator superfamily. Sugar transporter (TC 2.A.1.1) family. CAUTION: The sequence shown here is derived from an EMBL/GenBank/DDBJ whole genome shotgun (WGS) entry which is preliminary data.	Isolated from a wide variety of substrates including humans	animals	invasive candidal disease	invasive candidal disease	SNF3	39.7	90.57	1.3e-94	340.9
gene4527	Scaffold10	HD_1	Q5ABU7_CANAL	Unknown	Isolated from a wide variety of substrates including humans	animals	invasive candidal disease	invasive candidal disease	MDR1	37.9	98.46	1.6e-106	380.6
gene4921	Scaffold11	HD_1	Q59VF3_CANAL	CAUTION: The sequence shown here is derived from an EMBL/GenBank/DDBJ whole genome shotgun (WGS) entry which is preliminary data.	Isolated from a wide variety of substrates including humans	animals	invasive candidal disease	invasive candidal disease	DUR1,2	38.4	54.27	1.1e-70	261.9
gene5125	Scaffold11	HD_1	Q5APD4_CANAL	CAUTION: The sequence shown here is derived from an EMBL/GenBank/DDBJ whole genome shotgun (WGS) entry which is preliminary data.	Isolated from a wide variety of substrates including humans	animals	invasive candidal disease	invasive candidal disease	CFA1	61.9	95.14	6.3e-187	647.5
gene5383	Scaffold12	HD_1	Q5ABD7_CANAL	CATALYTIC ACTIVITY: A phosphoprotein + H(2)O = a protein + phosphate. SIMILARITY: Belongs to the PPP phosphatase family.	Isolated from a wide variety of substrates including humans	animals	invasive candidal disease	invasive candidal disease	CMP1	39.1	28.56	4.4e-55	210.3
gene5660	Scaffold14	HD_1	Q5AM49_CANAL	Unknown	Isolated from a wide variety of substrates including humans	animals	invasive candidal disease	invasive candidal disease	SNF2	32.7	49.56	5.4e-80	293.9
gene5818	Scaffold14	HD_1	Q59VQ3_CANAL	CAUTION: The sequence shown here is derived from an EMBL/GenBank/DDBJ whole genome shotgun (WGS) entry which is preliminary data.	Isolated from a wide variety of substrates including humans	animals	invasive candidal disease	invasive candidal disease	MAD2	46.3	18.25	5.3e-45	177.2
gene5929	Scaffold14	HD_1	Q8NJ85_CANAL	SIMILARITY: Belongs to the septin family.	Isolated from a wide variety of substrates including humans	animals	invasive candidal disease	invasive candidal disease	CDC11	38.7	97.49	2.4e-69	256.5
gene6653	Scaffold19	HD_1	Q5A7S7_CANAL	SIMILARITY: Contains 1 fork-head DNA-binding domain. CAUTION: The sequence shown here is derived from an EMBL/GenBank/DDBJ whole genome shotgun (WGS) entry which is preliminary data.	Isolated from a wide variety of substrates including humans	animals	invasive candidal disease	invasive candidal disease	FKH2	46.4	13.92	1.8e-23	105.1
gene6770	Scaffold20	HD_1	Q5AG71_CANAL	CAUTION: The sequence shown here is derived from an EMBL/GenBank/DDBJ whole genome shotgun (WGS) entry which is preliminary data.	Isolated from a wide variety of substrates including humans	animals	invasive candidal disease	invasive candidal disease	HSL1	28.7	51.49	1.2e-28	121.7
gene7065	Scaffold22	HD_1	Q59ZB7_CANAL	SIMILARITY: Belongs to the small GTPase superfamily. Rab family.	Isolated from a wide variety of substrates including humans	animals	invasive candidal disease	invasive candidal disease	YPT7	61.7	29.94	7.6e-65	242.3
gene7577	Scaffold27	HD_1	Q9P872_CANAL	SIMILARITY: Belongs to the cation transport ATPase (P-type) family.	Isolated from a wide variety of substrates including humans	animals	invasive candidal disease	invasive candidal disease	PMR1	35.7	6.855	7.2e-07	50.8
gene4593	Scaffold10	HD_1	C4YFW6_CANAW	SIMILARITY: Belongs to the TCP-1 chaperonin family.	Isolated from a wide variety of substrates including humans	animals	invasive candidal disease	invasive candidal disease	CAWG_01354	28.3	71.79	1.9e-59	224.6
gene5215	Scaffold12	HD_1	CHS3_CANAL	FUNCTION: Formation and repair of the disk-shaped septum in yeast and the cross walls of the hyphal phase. CATALYTIC ACTIVITY: UDP-N-acetyl-D-glucosamine + (1,4-(N-acetyl- beta-D-glucosaminyl))(n) = UDP + (1,4-(N-acetyl-beta-D- glucosaminyl))(n+1). SUBCELLULAR LOCATION: Cell membrane; Multi-pass membrane protein. SIMILARITY: Belongs to the chitin synthase family. Class IV subfamily.	Isolated from a wide variety of substrates including humans	animals	invasive candidal disease	invasive candidal disease	CHS3	53.9	91.26	0	1143.3
gene5831	Scaffold14	HD_1	Q59KS4_CANAL	CAUTION: The sequence shown here is derived from an EMBL/GenBank/DDBJ whole genome shotgun (WGS) entry which is preliminary data.	Isolated from a wide variety of substrates including humans	animals	invasive candidal disease	invasive candidal disease	CNH1	37.3	98.73	9.4e-82	297.7
gene6484	Scaffold18	HD_1	C4YII6_CANAW	SIMILARITY: Belongs to the DEAD box helicase family.	Isolated from a wide variety of substrates including humans	animals	invasive candidal disease	invasive candidal disease	CAWG_04261	28.7	47.71	7.4e-18	85.9
gene6729	Scaffold19	HD_1	Q5ANE1_CANAL	SIMILARITY: Belongs to the major facilitator superfamily. Sugar transporter (TC 2.A.1.1) family. CAUTION: The sequence shown here is derived from an EMBL/GenBank/DDBJ whole genome shotgun (WGS) entry which is preliminary data.	Isolated from a wide variety of substrates including humans	animals	invasive candidal disease	invasive candidal disease	SNF3	29.4	90.76	1.1e-44	174.9
gene7142	Scaffold22	HD_1	Q5AM49_CANAL	Unknown	Isolated from a wide variety of substrates including humans	animals	invasive candidal disease	invasive candidal disease	SNF2	24.2	27.97	1.6e-17	85.9
gene4646	Scaffold10	HD_1	Q59KY8_CANAL	CATALYTIC ACTIVITY: A phosphoprotein + H(2)O = a protein + phosphate. SIMILARITY: Belongs to the PPP phosphatase family. CAUTION: The sequence shown here is derived from an EMBL/GenBank/DDBJ whole genome shotgun (WGS) entry which is preliminary data.	Isolated from a wide variety of substrates including humans	animals	invasive candidal disease	invasive candidal disease	SIT4	58.7	34.01	2e-56	213.8
gene5800	Scaffold14	HD_1	Q5A506_CANAL	SIMILARITY: Contains 1 C2 domain. CAUTION: The sequence shown here is derived from an EMBL/GenBank/DDBJ whole genome shotgun (WGS) entry which is preliminary data.	Isolated from a wide variety of substrates including humans	animals	invasive candidal disease	invasive candidal disease	BUD2	25.9	15.41	7e-15	77.4
gene6191	Scaffold16	HD_1	Q5ANE1_CANAL	SIMILARITY: Belongs to the major facilitator superfamily. Sugar transporter (TC 2.A.1.1) family. CAUTION: The sequence shown here is derived from an EMBL/GenBank/DDBJ whole genome shotgun (WGS) entry which is preliminary data.	Isolated from a wide variety of substrates including humans	animals	invasive candidal disease	invasive candidal disease	SNF3	32.5	55.14	2.6e-09	56.2
gene6230	Scaffold16	HD_1	Q59QC5_CANAL	CAUTION: The sequence shown here is derived from an EMBL/GenBank/DDBJ whole genome shotgun (WGS) entry which is preliminary data.	Isolated from a wide variety of substrates including humans	animals	invasive candidal disease	invasive candidal disease	APS3	52.2	37.92	5.6e-21	95.1
gene6400	Scaffold17	HD_1	Q5AM49_CANAL	Unknown	Isolated from a wide variety of substrates including humans	animals	invasive candidal disease	invasive candidal disease	SNF2	38.6	8.3	6.8e-12	67
gene6620	Scaffold19	HD_1	Q5AMK1_CANAL	SIMILARITY: Contains 2 SH3 domains.	Isolated from a wide variety of substrates including humans	animals	invasive candidal disease	invasive candidal disease	BEM1	30.7	87.64	8.2e-53	202.2
gene7872	Scaffold32	HD_1	Q5ADS0_CANAL	Unknown	Isolated from a wide variety of substrates including humans	animals	invasive candidal disease	invasive candidal disease	UBI4	38.2	7.383	3.9e-06	47.8
gene7893	Scaffold33	HD_1	Q59RR0_CANAL	CAUTION: The sequence shown here is derived from an EMBL/GenBank/DDBJ whole genome shotgun (WGS) entry which is preliminary data.	Isolated from a wide variety of substrates including humans	animals	invasive candidal disease	invasive candidal disease	ACE2	56.3	15.16	2.8e-26	114
gene4615	Scaffold10	HD_1	Q5A762_CANAL	SIMILARITY: Belongs to the ABC transporter superfamily. CAUTION: The sequence shown here is derived from an EMBL/GenBank/DDBJ whole genome shotgun (WGS) entry which is preliminary data.	Isolated from a wide variety of substrates including humans	animals	invasive candidal disease	invasive candidal disease	MLT1	25.5	23.96	8.8e-40	161
gene5975	Scaffold15	HD_1	VPS27_CANAL	FUNCTION: Component of the ESCRT-0 complex which is the sorting receptor for ubiquitinated cargo proteins at the multivesicular body (MVB) and recruits ESCRT-I to the MVB outer membrane (By similarity). SUBUNIT: Component of the ESCRT-0 complex composed of HSE1 and VPS27. SUBCELLULAR LOCATION: Endosome membrane; Peripheral membrane protein; Cytoplasmic side (By similarity). DOMAIN: The FYVE domai…	Isolated from a wide variety of substrates including humans	animals	invasive candidal disease	invasive candidal disease	VPS27	31	48.75	1.9e-12	67
gene6387	Scaffold17	HD_1	Q5AM49_CANAL	Unknown	Isolated from a wide variety of substrates including humans	animals	invasive candidal disease	invasive candidal disease	SNF2	34.8	23.77	6.4e-39	157.1
gene6498	Scaffold18	HD_1	Q59KY8_CANAL	CATALYTIC ACTIVITY: A phosphoprotein + H(2)O = a protein + phosphate. SIMILARITY: Belongs to the PPP phosphatase family. CAUTION: The sequence shown here is derived from an EMBL/GenBank/DDBJ whole genome shotgun (WGS) entry which is preliminary data.	Isolated from a wide variety of substrates including humans	animals	invasive candidal disease	invasive candidal disease	SIT4	51.5	93.12	5.8e-90	324.7
gene6814	Scaffold20	HD_1	BUR1_CANAL	FUNCTION: Serine/threonine-protein kinase involved in transcription regulation. Phosphorylates the UBC2/RAD6 ubiquitin- conjugating enzyme (E2), leading to monoubiquitination of histone H2B and the silencing of telomeric-associated genes. Also required for histone H3 methylation. Necessary for the recovery from pheromone-induced growth arrest in the cell cycle G1 phase (By similarity). Required f…	Isolated from a wide variety of substrates including humans	animals	invasive candidal disease	invasive candidal disease	CRK1	48.2	63.06	1.8e-94	340.5
gene7570	Scaffold27	HD_1	Q59L90_CANAL	CAUTION: The sequence shown here is derived from an EMBL/GenBank/DDBJ whole genome shotgun (WGS) entry which is preliminary data.	Isolated from a wide variety of substrates including humans	animals	invasive candidal disease	invasive candidal disease	HET1	52.4	93.17	8.1e-53	200.7
gene7823	Scaffold31	HD_1	Q59ZY7_CANAL	CAUTION: The sequence shown here is derived from an EMBL/GenBank/DDBJ whole genome shotgun (WGS) entry which is preliminary data.	Isolated from a wide variety of substrates including humans	animals	invasive candidal disease	invasive candidal disease	YVH1	32.9	88.03	7.7e-47	181.4
gene5151	Scaffold11	HD_1	Q5A762_CANAL	SIMILARITY: Belongs to the ABC transporter superfamily. CAUTION: The sequence shown here is derived from an EMBL/GenBank/DDBJ whole genome shotgun (WGS) entry which is preliminary data.	Isolated from a wide variety of substrates including humans	animals	invasive candidal disease	invasive candidal disease	MLT1	35.1	14.72	1.8e-84	310.1
gene5735	Scaffold14	HD_1	TUP1_CANAL	FUNCTION: Represses transcription by RNA polymerase II. Represses genes responsible for initiating filamentous growth and this repression is lifted under inducing environmental conditions. SIMILARITY: Contains 7 WD repeats.	Isolated from a wide variety of substrates including humans	animals	invasive candidal disease	invasive candidal disease	TUP1	27.9	63.29	2.9e-17	83.2
gene5826	Scaffold14	HD_1	Q5A755_CANAL	CAUTION: The sequence shown here is derived from an EMBL/GenBank/DDBJ whole genome shotgun (WGS) entry which is preliminary data.	Isolated from a wide variety of substrates including humans	animals	invasive candidal disease	invasive candidal disease	NOT5	29	98.71	1.6e-51	198
gene5875	Scaffold14	HD_1	Q5APK9_CANAL	CAUTION: The sequence shown here is derived from an EMBL/GenBank/DDBJ whole genome shotgun (WGS) entry which is preliminary data.	Isolated from a wide variety of substrates including humans	animals	invasive candidal disease	invasive candidal disease	KEX2	39.4	96.38	1.3e-157	550.8
gene6028	Scaffold15	HD_1	C4YFW6_CANAW	SIMILARITY: Belongs to the TCP-1 chaperonin family.	Isolated from a wide variety of substrates including humans	animals	invasive candidal disease	invasive candidal disease	CAWG_01354	27.5	92.45	5.3e-48	186
gene7121	Scaffold22	HD_1	Q59Z94_CANAL	SIMILARITY: Contains 1 protein kinase domain. CAUTION: The sequence shown here is derived from an EMBL/GenBank/DDBJ whole genome shotgun (WGS) entry which is preliminary data.	Isolated from a wide variety of substrates including humans	animals	invasive candidal disease	invasive candidal disease	RCK2	27.5	29.3	1.2e-17	86.3
gene7285	Scaffold24	HD_1	TUP1_CANAL	FUNCTION: Represses transcription by RNA polymerase II. Represses genes responsible for initiating filamentous growth and this repression is lifted under inducing environmental conditions. SIMILARITY: Contains 7 WD repeats.	Isolated from a wide variety of substrates including humans	animals	invasive candidal disease	invasive candidal disease	TUP1	34.3	22.2	2.3e-07	50.8
gene7574	Scaffold27	HD_1	Q59UQ8_CANAL	CAUTION: The sequence shown here is derived from an EMBL/GenBank/DDBJ whole genome shotgun (WGS) entry which is preliminary data.	Isolated from a wide variety of substrates including humans	animals	invasive candidal disease	invasive candidal disease	PEP7	24.4	74.52	2.6e-32	134
gene4776	Scaffold10	HD_1	Q5AI14_CANAL	Unknown	Isolated from a wide variety of substrates including humans	animals	invasive candidal disease	invasive candidal disease	TPS2	35.9	86.99	5.1e-150	525.8
gene5520	Scaffold13	HD_1	Q5AHG6_CANAL	CATALYTIC ACTIVITY: ATP + a protein = ADP + a phosphoprotein. SIMILARITY: Contains 1 AGC-kinase C-terminal domain. SIMILARITY: Contains 1 C2 domain. CAUTION: The sequence shown here is derived from an EMBL/GenBank/DDBJ whole genome shotgun (WGS) entry which is preliminary data.	Isolated from a wide variety of substrates including humans	animals	invasive candidal disease	invasive candidal disease	SCH9	39.3	27.07	3.8e-73	270.8
gene6060	Scaffold15	HD_1	Q5AG40_CANAL	SIMILARITY: Belongs to the AAA ATPase family.	Isolated from a wide variety of substrates including humans	animals	invasive candidal disease	invasive candidal disease	VPS4	38.1	61.34	2e-36	147.1
gene6292	Scaffold16	HD_1	Q5A839_CANAL	CATALYTIC ACTIVITY: Hydrolysis of an N(6)-acetyl-lysine residue of a histone to yield a deacetylated histone. SUBCELLULAR LOCATION: Nucleus (By similarity). SIMILARITY: Belongs to the histone deacetylase family. HD Type 1 subfamily. CAUTION: The sequence shown here is derived from an EMBL/GenBank/DDBJ whole genome shotgun (WGS) entry which is preliminary data.	Isolated from a wide variety of substrates including humans	animals	invasive candidal disease	invasive candidal disease	HOS2	44.7	60.47	9.6e-109	388.3
gene6513	Scaffold18	HD_1	Q59KY8_CANAL	CATALYTIC ACTIVITY: A phosphoprotein + H(2)O = a protein + phosphate. SIMILARITY: Belongs to the PPP phosphatase family. CAUTION: The sequence shown here is derived from an EMBL/GenBank/DDBJ whole genome shotgun (WGS) entry which is preliminary data.	Isolated from a wide variety of substrates including humans	animals	invasive candidal disease	invasive candidal disease	SIT4	80.2	48.37	4.1e-113	402.1
gene7208	Scaffold23	HD_1	Q5AM49_CANAL	Unknown	Isolated from a wide variety of substrates including humans	animals	invasive candidal disease	invasive candidal disease	SNF2	30.5	21.18	3.3e-65	245.4
gene7923	Scaffold35	HD_1	SNF7_CANAL	FUNCTION: Required for the sorting and concentration of proteins resulting in the entry of these proteins into the invaginating vesicles of the multivesicular body (MVB). Also required for the proteolytic cleavage of the transcription factor RIM101 in response to alkaline ambient pH. SUBUNIT: A component of the endosomal sorting required for transport complex III (ESCRT-III) (By similarity). SUBC…	Isolated from a wide variety of substrates including humans	animals	invasive candidal disease	invasive candidal disease	SNF7	41.3	98.66	7.3e-39	154.5
gene4932	Scaffold11	HD_1	1433_CANAL	SIMILARITY: Belongs to the 14-3-3 family.	Isolated from a wide variety of substrates including humans	animals	invasive candidal disease	invasive candidal disease	BMH1	67.7	54.68	4.8e-93	335.5
gene6150	Scaffold15	HD_1	C4YII6_CANAW	SIMILARITY: Belongs to the DEAD box helicase family.	Isolated from a wide variety of substrates including humans	animals	invasive candidal disease	invasive candidal disease	CAWG_04261	35.5	51.01	1.8e-48	188
gene6612	Scaffold18	HD_1	Q59X89_CANAL	SIMILARITY: Belongs to the small GTPase superfamily. Rab family. CAUTION: The sequence shown here is derived from an EMBL/GenBank/DDBJ whole genome shotgun (WGS) entry which is preliminary data.	Isolated from a wide variety of substrates including humans	animals	invasive candidal disease	invasive candidal disease	CAO19.13721, CAO19.589, CAO19.6364, CAO19.8221, O	39.2	57.96	2.7e-26	112.8
gene6809	Scaffold20	HD_1	Q5A4X5_CANAL	CAUTION: The sequence shown here is derived from an EMBL/GenBank/DDBJ whole genome shotgun (WGS) entry which is preliminary data.	Isolated from a wide variety of substrates including humans	animals	invasive candidal disease	invasive candidal disease	SKN7	29.8	28.79	7.9e-17	82.8
gene7587	Scaffold27	HD_1	Q59WF4_CANAL	CAUTION: The sequence shown here is derived from an EMBL/GenBank/DDBJ whole genome shotgun (WGS) entry which is preliminary data.	Isolated from a wide variety of substrates including humans	animals	invasive candidal disease	invasive candidal disease	MNN2	36.6	34.56	5.1e-27	116.3
gene7702	Scaffold29	HD_1	Q5AFM2_CANAL	SIMILARITY: Belongs to the bZIP family. SIMILARITY: Contains 1 bZIP domain.	Isolated from a wide variety of substrates including humans	animals	invasive candidal disease	invasive candidal disease	MET28	47.4	26.53	1e-11	64.7
gene4818	Scaffold10	HD_1	Q5AEK8_CANAL	SIMILARITY: Contains 1 cytochrome b5 heme-binding domain.	Isolated from a wide variety of substrates including humans	animals	invasive candidal disease	invasive candidal disease	CAO19.260, ORF19.260	44.6	98.59	1.6e-143	503.4
gene4969	Scaffold11	HD_1	Q5AG40_CANAL	SIMILARITY: Belongs to the AAA ATPase family.	Isolated from a wide variety of substrates including humans	animals	invasive candidal disease	invasive candidal disease	VPS4	37.4	8.398	4.5e-34	142.1
gene5678	Scaffold14	HD_1	Q59VF3_CANAL	CAUTION: The sequence shown here is derived from an EMBL/GenBank/DDBJ whole genome shotgun (WGS) entry which is preliminary data.	Isolated from a wide variety of substrates including humans	animals	invasive candidal disease	invasive candidal disease	DUR1,2	41.2	42.78	2e-87	317.8
gene6220	Scaffold16	HD_1	Q5A4X7_CANAL	CATALYTIC ACTIVITY: ATP + D-ribose 5-phosphate = AMP + 5-phospho- alpha-D-ribose 1-diphosphate. SIMILARITY: Belongs to the ribose-phosphate pyrophosphokinase family. CAUTION: The sequence shown here is derived from an EMBL/GenBank/DDBJ whole genome shotgun (WGS) entry which is preliminary data.	Isolated from a wide variety of substrates including humans	animals	invasive candidal disease	invasive candidal disease	PRS11	64	36.7	1.3e-73	271.2
gene6331	Scaffold17	HD_1	Q59KY8_CANAL	CATALYTIC ACTIVITY: A phosphoprotein + H(2)O = a protein + phosphate. SIMILARITY: Belongs to the PPP phosphatase family. CAUTION: The sequence shown here is derived from an EMBL/GenBank/DDBJ whole genome shotgun (WGS) entry which is preliminary data.	Isolated from a wide variety of substrates including humans	animals	invasive candidal disease	invasive candidal disease	SIT4	36.8	24.86	7.4e-45	176.8
gene5997	Scaffold15	HD_1	Q59W09_CANAL	CAUTION: The sequence shown here is derived from an EMBL/GenBank/DDBJ whole genome shotgun (WGS) entry which is preliminary data.	Isolated from a wide variety of substrates including humans	animals	invasive candidal disease	invasive candidal disease	GCS1	24.5	17.64	4.9e-09	57.8
gene6080	Scaffold15	HD_1	Q5ANE1_CANAL	SIMILARITY: Belongs to the major facilitator superfamily. Sugar transporter (TC 2.A.1.1) family. CAUTION: The sequence shown here is derived from an EMBL/GenBank/DDBJ whole genome shotgun (WGS) entry which is preliminary data.	Isolated from a wide variety of substrates including humans	animals	invasive candidal disease	invasive candidal disease	SNF3	27.5	13.87	7e-48	188.3
gene6590	Scaffold18	HD_1	C4YFW6_CANAW	SIMILARITY: Belongs to the TCP-1 chaperonin family.	Isolated from a wide variety of substrates including humans	animals	invasive candidal disease	invasive candidal disease	CAWG_01354	27.1	97.59	1.2e-48	188.3
gene7064	Scaffold22	HD_1	Q5APH9_CANAL	SIMILARITY: Belongs to the PP2C family. CAUTION: The sequence shown here is derived from an EMBL/GenBank/DDBJ whole genome shotgun (WGS) entry which is preliminary data.	Isolated from a wide variety of substrates including humans	animals	invasive candidal disease	invasive candidal disease	PTC1	34.6	33.86	5.4e-31	130.2
gene6616	Scaffold19	HD_1	Q59W09_CANAL	CAUTION: The sequence shown here is derived from an EMBL/GenBank/DDBJ whole genome shotgun (WGS) entry which is preliminary data.	Isolated from a wide variety of substrates including humans	animals	invasive candidal disease	invasive candidal disease	GCS1	33	40.37	9.8e-20	92
gene7307	Scaffold24	HD_1	C4YET9_CANAW	Unknown	Isolated from a wide variety of substrates including humans	animals	invasive candidal disease	invasive candidal disease	CAWG_01047	28.8	34.18	9.5e-18	85.5
gene7330	Scaffold24	HD_1	Q59RG1_CANAL	CAUTION: The sequence shown here is derived from an EMBL/GenBank/DDBJ whole genome shotgun (WGS) entry which is preliminary data.	Isolated from a wide variety of substrates including humans	animals	invasive candidal disease	invasive candidal disease	NAG3	37.4	66.61	1.5e-65	244.6
gene6827	Scaffold20	HD_1	Q5ANE1_CANAL	SIMILARITY: Belongs to the major facilitator superfamily. Sugar transporter (TC 2.A.1.1) family. CAUTION: The sequence shown here is derived from an EMBL/GenBank/DDBJ whole genome shotgun (WGS) entry which is preliminary data.	Isolated from a wide variety of substrates including humans	animals	invasive candidal disease	invasive candidal disease	SNF3	28.4	90.75	4e-40	159.8
gene7113	Scaffold22	HD_1	Q5A5C1_CANAL	Unknown	Isolated from a wide variety of substrates including humans	animals	invasive candidal disease	invasive candidal disease	YNL191	45.5	91.75	3.8e-34	138.7
gene7859	Scaffold32	HD_1	CATA_CANAL	FUNCTION: Occurs in almost all aerobically respiring organisms and serves to protect cells from the toxic effects of hydrogen peroxide. Required for hyphal growth. CATALYTIC ACTIVITY: 2 H(2)O(2) = O(2) + 2 H(2)O. COFACTOR: Heme group. SUBUNIT: Homotetramer (By similarity). SUBCELLULAR LOCATION: Peroxisome (By similarity). SIMILARITY: Belongs to the catalase family.	Isolated from a wide variety of substrates including humans	animals	invasive candidal disease	invasive candidal disease	CTA1	51.9	24.04	8.6e-77	282.7
gene7516	Scaffold26	HD_1	TUP1_CANAL	FUNCTION: Represses transcription by RNA polymerase II. Represses genes responsible for initiating filamentous growth and this repression is lifted under inducing environmental conditions. SIMILARITY: Contains 7 WD repeats.	Isolated from a wide variety of substrates including humans	animals	invasive candidal disease	invasive candidal disease	TUP1	32.4	6.484	2.2e-08	55.5
gene5079	Scaffold11	HD_1	Q59WH0_CANAL	CAUTION: The sequence shown here is derived from an EMBL/GenBank/DDBJ whole genome shotgun (WGS) entry which is preliminary data.	Isolated from a wide variety of substrates including humans	animals	invasive candidal disease	invasive candidal disease	ADA2	46.9	69.81	2e-78	287
gene4939	Scaffold11	HD_1	Q5AI14_CANAL	Unknown	Isolated from a wide variety of substrates including humans	animals	invasive candidal disease	invasive candidal disease	TPS2	28.2	34.88	5.2e-68	254.2
gene5891	Scaffold14	HD_1	Q5AHG6_CANAL	CATALYTIC ACTIVITY: ATP + a protein = ADP + a phosphoprotein. SIMILARITY: Contains 1 AGC-kinase C-terminal domain. SIMILARITY: Contains 1 C2 domain. CAUTION: The sequence shown here is derived from an EMBL/GenBank/DDBJ whole genome shotgun (WGS) entry which is preliminary data.	Isolated from a wide variety of substrates including humans	animals	invasive candidal disease	invasive candidal disease	SCH9	44.5	68.45	5.2e-98	352.4
gene6391	Scaffold17	HD_1	Q9P872_CANAL	SIMILARITY: Belongs to the cation transport ATPase (P-type) family.	Isolated from a wide variety of substrates including humans	animals	invasive candidal disease	invasive candidal disease	PMR1	33.1	41.43	4.4e-36	147.1
gene6423	Scaffold17	HD_1	Q59VF3_CANAL	CAUTION: The sequence shown here is derived from an EMBL/GenBank/DDBJ whole genome shotgun (WGS) entry which is preliminary data.	Isolated from a wide variety of substrates including humans	animals	invasive candidal disease	invasive candidal disease	DUR1,2	32.2	21.55	1.3e-61	233.4
gene5833	Scaffold14	HD_1	Q5AMT2_CANAL	SIMILARITY: Belongs to the glycosyl hydrolase 17 family. CAUTION: The sequence shown here is derived from an EMBL/GenBank/DDBJ whole genome shotgun (WGS) entry which is preliminary data.	Isolated from a wide variety of substrates including humans	animals	invasive candidal disease	invasive candidal disease	BGL2	23.1	22.87	2.5e-08	55.5
gene6744	Scaffold19	HD_1	Q5ANE1_CANAL	SIMILARITY: Belongs to the major facilitator superfamily. Sugar transporter (TC 2.A.1.1) family. CAUTION: The sequence shown here is derived from an EMBL/GenBank/DDBJ whole genome shotgun (WGS) entry which is preliminary data.	Isolated from a wide variety of substrates including humans	animals	invasive candidal disease	invasive candidal disease	SNF3	35	50.94	5e-70	260
gene6181	Scaffold16	HD_1	Q9P411_CANAL	Unknown	Isolated from a wide variety of substrates including humans	animals	invasive candidal disease	invasive candidal disease	CYR1	23.9	51.25	1.1e-12	69.7
gene6579	Scaffold18	HD_1	CLA4_CANAL	FUNCTION: Essential for virulence and morphological switching (hyphal formation) of C.albicans. CATALYTIC ACTIVITY: ATP + a protein = ADP + a phosphoprotein. SIMILARITY: Belongs to the protein kinase superfamily. STE Ser/Thr protein kinase family. STE20 subfamily. SIMILARITY: Contains 1 CRIB domain. SIMILARITY: Contains 1 PH domain. SIMILARITY: Contains 1 protein kinase domain.	Isolated from a wide variety of substrates including humans	animals	invasive candidal disease	invasive candidal disease	CLA4	21.2	59.23	3.1e-08	53.9
gene7273	Scaffold24	HD_1	Q9UW87_CANAL	SIMILARITY: Belongs to the ABC transporter superfamily.	Isolated from a wide variety of substrates including humans	animals	invasive candidal disease	invasive candidal disease	MLT1	38.3	95.84	1.8e-266	913.3
gene7392	Scaffold25	HD_1	Q9P872_CANAL	SIMILARITY: Belongs to the cation transport ATPase (P-type) family.	Isolated from a wide variety of substrates including humans	animals	invasive candidal disease	invasive candidal disease	PMR1	49	95.79	5.5e-230	791.6
gene7408	Scaffold25	HD_1	O42696_CANAL	SIMILARITY: Contains 1 histidine kinase domain.	Isolated from a wide variety of substrates including humans	animals	invasive candidal disease	invasive candidal disease	CANIK1	27.4	22.68	3.4e-18	88.2
gene7569	Scaffold27	HD_1	Q5AFI8_CANAL	FUNCTION: Catalyzes the oxidation of 3-carboxy-2-hydroxy-4- methylpentanoate (3-isopropylmalate) to 3-carboxy-4-methyl-2- oxopentanoate. The product decarboxylates to 4-methyl-2 oxopentanoate (By similarity). CATALYTIC ACTIVITY: (2R,3S)-3-isopropylmalate + NAD(+) = 4-methyl- 2-oxopentanoate + CO(2) + NADH. COFACTOR: Binds 1 magnesium or manganese ion per subunit (By similarity). PATHWAY: Amino-ac…	Isolated from a wide variety of substrates including humans	animals	invasive candidal disease	invasive candidal disease	LEU2	30.4	63.03	9.3e-29	122.1
gene4839	Scaffold11	HD_1	Q5AG71_CANAL	CAUTION: The sequence shown here is derived from an EMBL/GenBank/DDBJ whole genome shotgun (WGS) entry which is preliminary data.	Isolated from a wide variety of substrates including humans	animals	invasive candidal disease	invasive candidal disease	HSL1	34.5	41.83	1.7e-46	181.4
gene4966	Scaffold11	HD_1	Q59YK6_CANAL	SIMILARITY: Contains 1 DH (DBL-homology) domain.	Isolated from a wide variety of substrates including humans	animals	invasive candidal disease	invasive candidal disease	CDC24	23.8	8.751	1.8e-06	50.4
gene5235	Scaffold12	HD_1	PMT1_CANAL	FUNCTION: Transfers mannose from Dol-P-mannose to Ser or Thr residues on proteins. CATALYTIC ACTIVITY: Dolichyl phosphate D-mannose + protein = dolichyl phosphate + O-D-mannosylprotein. PATHWAY: Protein modification; protein glycosylation. SUBCELLULAR LOCATION: Endoplasmic reticulum membrane; Multi-pass membrane protein. SIMILARITY: Belongs to the glycosyltransferase 39 family. SIMILARITY: Contai…	Isolated from a wide variety of substrates including humans	animals	invasive candidal disease	invasive candidal disease	PMT1	44	81.7	2.1e-177	616.7
gene5350	Scaffold12	HD_1	Q5AG40_CANAL	SIMILARITY: Belongs to the AAA ATPase family.	Isolated from a wide variety of substrates including humans	animals	invasive candidal disease	invasive candidal disease	VPS4	65.7	22.38	1.9e-167	584.7
gene5927	Scaffold14	HD_1	Q5AKU6_CANAL	Unknown	Isolated from a wide variety of substrates including humans	animals	invasive candidal disease	invasive candidal disease	SSK1	35.8	24.17	8.5e-29	123.2
gene6301	Scaffold16	HD_1	Q5AM49_CANAL	Unknown	Isolated from a wide variety of substrates including humans	animals	invasive candidal disease	invasive candidal disease	SNF2	27.8	55.56	8e-47	183
gene6609	Scaffold18	HD_1	TUP1_CANAL	FUNCTION: Represses transcription by RNA polymerase II. Represses genes responsible for initiating filamentous growth and this repression is lifted under inducing environmental conditions. SIMILARITY: Contains 7 WD repeats.	Isolated from a wide variety of substrates including humans	animals	invasive candidal disease	invasive candidal disease	TUP1	38.6	9.749	6.8e-12	67
gene6690	Scaffold19	HD_1	TUP1_CANAL	FUNCTION: Represses transcription by RNA polymerase II. Represses genes responsible for initiating filamentous growth and this repression is lifted under inducing environmental conditions. SIMILARITY: Contains 7 WD repeats.	Isolated from a wide variety of substrates including humans	animals	invasive candidal disease	invasive candidal disease	TUP1	26.3	28.97	1.5e-14	75.5
gene7323	Scaffold24	HD_1	Q5A8L5_CANAL	CAUTION: The sequence shown here is derived from an EMBL/GenBank/DDBJ whole genome shotgun (WGS) entry which is preliminary data.	Isolated from a wide variety of substrates including humans	animals	invasive candidal disease	invasive candidal disease	POP2	34.1	53.88	2.7e-38	153.7
gene7405	Scaffold25	HD_1	Q59RQ6_CANAL	CATALYTIC ACTIVITY: Protein N(6)-(dihydrolipoyl)lysine + NAD(+) = protein N(6)-(lipoyl)lysine + NADH. COFACTOR: Binds 1 FAD per subunit (By similarity). MISCELLANEOUS: The active site is a redox-active disulfide bond (By similarity). SIMILARITY: Belongs to the class-I pyridine nucleotide-disulfide oxidoreductase family. CAUTION: The sequence shown here is derived from an EMBL/GenBank/DDBJ whole g…	Isolated from a wide variety of substrates including humans	animals	invasive candidal disease	invasive candidal disease	LPD1	65.2	91.4	7.8e-177	614
gene7919	Scaffold35	HD_1	Q5A415_CANAL	SIMILARITY: Belongs to the actin family.	Isolated from a wide variety of substrates including humans	animals	invasive candidal disease	invasive candidal disease	ARP2	38.8	77.37	4e-67	249.2
gene5021	Scaffold11	HD_1	Q59XR0_CANAL	SIMILARITY: Belongs to the eukaryotic type I topoisomerase family.	Isolated from a wide variety of substrates including humans	animals	invasive candidal disease	invasive candidal disease	TOP1	49.9	92	1.5e-207	716.8
gene5410	Scaffold12	HD_1	PESC_CANAL	FUNCTION: Component of the NOP7 complex, which is required for maturation of the 25S and 5.8S ribosomal RNAs and formation of the 60S ribosome (By similarity). Required for the transition from hyphal to yeast growth. SUBUNIT: Component of the NOP7 complex, composed of ERB1, NOP7 and YTM1. Within the NOP7 complex ERB1 appears to interact directly with NOP7 and YTM1. The NOP7 complex also associate…	Isolated from a wide variety of substrates including humans	animals	invasive candidal disease	invasive candidal disease	NOP7	51	47.06	2.7e-92	333.6
gene5964	Scaffold15	HD_1	RSE1_CANAL	FUNCTION: Involved in pre-mRNA splicing and cell cycle control (By similarity). SUBUNIT: Associated with the spliceosome (By similarity). SUBCELLULAR LOCATION: Nucleus (By similarity). SIMILARITY: Belongs to the RSE1 family.	Isolated from a wide variety of substrates including humans	animals	invasive candidal disease	invasive candidal disease	RSE1	30.5	62.71	9.3e-93	335.9
gene6081	Scaffold15	HD_1	Q5ADM9_CANAL	CAUTION: The sequence shown here is derived from an EMBL/GenBank/DDBJ whole genome shotgun (WGS) entry which is preliminary data.	Isolated from a wide variety of substrates including humans	animals	invasive candidal disease	invasive candidal disease	PMT2	50.4	93.92	1.7e-209	723
gene7103	Scaffold22	HD_1	Q9UVJ0_CANAL	Unknown	Isolated from a wide variety of substrates including humans	animals	invasive candidal disease	invasive candidal disease	CAO19.12623, CAO19.5156, ORF19.5156	46.9	86.43	2.9e-40	159.1
gene7920	Scaffold35	HD_1	Q5AM49_CANAL	Unknown	Isolated from a wide variety of substrates including humans	animals	invasive candidal disease	invasive candidal disease	SNF2	34.7	26.21	3.7e-53	204.5
gene5743	Scaffold14	HD_1	Q59RB8_CANAL	SIMILARITY: Belongs to the isocitrate lyase/PEP mutase superfamily. Isocitrate lyase family.	Isolated from a wide variety of substrates including humans	animals	invasive candidal disease	invasive candidal disease	ICL1	64.8	62.18	3.2e-204	705.7
gene5873	Scaffold14	HD_1	Q59ZI9_CANAL	SIMILARITY: Belongs to the protein kinase superfamily. CAUTION: The sequence shown here is derived from an EMBL/GenBank/DDBJ whole genome shotgun (WGS) entry which is preliminary data.	Isolated from a wide variety of substrates including humans	animals	invasive candidal disease	invasive candidal disease	CKA2	66.4	77.18	6e-132	464.5
gene6871	Scaffold20	HD_1	Q9Y7E5_CANAL	Unknown	Isolated from a wide variety of substrates including humans	animals	invasive candidal disease	invasive candidal disease	SPT3	50.3	86.81	6.6e-74	271.6
gene7174	Scaffold22	HD_1	Q59KS4_CANAL	CAUTION: The sequence shown here is derived from an EMBL/GenBank/DDBJ whole genome shotgun (WGS) entry which is preliminary data.	Isolated from a wide variety of substrates including humans	animals	invasive candidal disease	invasive candidal disease	CNH1	45.5	71.61	2.1e-165	577
gene7520	Scaffold26	HD_1	Q5APU2_CANAL	CAUTION: The sequence shown here is derived from an EMBL/GenBank/DDBJ whole genome shotgun (WGS) entry which is preliminary data.	Isolated from a wide variety of substrates including humans	animals	invasive candidal disease	invasive candidal disease	CPP1	43.1	11.61	2.9e-16	81.3
gene4843	Scaffold11	HD_1	TUP1_CANAL	FUNCTION: Represses transcription by RNA polymerase II. Represses genes responsible for initiating filamentous growth and this repression is lifted under inducing environmental conditions. SIMILARITY: Contains 7 WD repeats.	Isolated from a wide variety of substrates including humans	animals	invasive candidal disease	invasive candidal disease	TUP1	31.5	22.07	1.7e-14	74.7
gene4912	Scaffold11	HD_1	Q59YF3_CANAL	CAUTION: The sequence shown here is derived from an EMBL/GenBank/DDBJ whole genome shotgun (WGS) entry which is preliminary data.	Isolated from a wide variety of substrates including humans	animals	invasive candidal disease	invasive candidal disease	INP51	32.7	77.74	3.7e-151	530
gene5098	Scaffold11	HD_1	TUP1_CANAL	FUNCTION: Represses transcription by RNA polymerase II. Represses genes responsible for initiating filamentous growth and this repression is lifted under inducing environmental conditions. SIMILARITY: Contains 7 WD repeats.	Isolated from a wide variety of substrates including humans	animals	invasive candidal disease	invasive candidal disease	TUP1	30.5	25.71	1.1e-14	75.9
gene5763	Scaffold14	HD_1	SODC_CANAL	FUNCTION: Destroys radicals which are normally produced within the cells and which are toxic to biological systems. CATALYTIC ACTIVITY: 2 superoxide + 2 H(+) = O(2) + H(2)O(2). COFACTOR: Binds 1 copper ion per subunit (By similarity). COFACTOR: Binds 1 zinc ion per subunit (By similarity). SUBUNIT: Homodimer (By similarity). SUBCELLULAR LOCATION: Cytoplasm. SIMILARITY: Belongs to the Cu-Zn supero…	Isolated from a wide variety of substrates including humans	animals	invasive candidal disease	invasive candidal disease	SOD1	75	64	1.1e-58	220.3
gene6411	Scaffold17	HD_1	Q5AJC0_CANAL	CAUTION: The sequence shown here is derived from an EMBL/GenBank/DDBJ whole genome shotgun (WGS) entry which is preliminary data.	Isolated from a wide variety of substrates including humans	animals	invasive candidal disease	invasive candidal disease	UTR2	42.6	23.65	1.2e-78	289.7
gene6877	Scaffold20	HD_1	Q5AP97_CANAL	SIMILARITY: Belongs to the protein kinase superfamily. CAUTION: The sequence shown here is derived from an EMBL/GenBank/DDBJ whole genome shotgun (WGS) entry which is preliminary data.	Isolated from a wide variety of substrates including humans	animals	invasive candidal disease	invasive candidal disease	SWE1	28.3	60.09	5e-53	203.8
gene7061	Scaffold22	HD_1	Q59Z39_CANAL	CAUTION: The sequence shown here is derived from an EMBL/GenBank/DDBJ whole genome shotgun (WGS) entry which is preliminary data.	Isolated from a wide variety of substrates including humans	animals	invasive candidal disease	invasive candidal disease	SAP49	25.8	35.24	2.9e-13	70.5
gene4815	Scaffold10	HD_1	Q59RG1_CANAL	CAUTION: The sequence shown here is derived from an EMBL/GenBank/DDBJ whole genome shotgun (WGS) entry which is preliminary data.	Isolated from a wide variety of substrates including humans	animals	invasive candidal disease	invasive candidal disease	NAG3	57.7	58.69	4e-156	545.8
gene4879	Scaffold11	HD_1	C4YM45_CANAW	Unknown	Isolated from a wide variety of substrates including humans	animals	invasive candidal disease	invasive candidal disease	CAWG_01920	37.9	76.53	8.5e-51	194.9
gene5041	Scaffold11	HD_1	Q5A5C0_CANAL	Unknown	Isolated from a wide variety of substrates including humans	animals	invasive candidal disease	invasive candidal disease	CAO19.12627, CAO19.5160, ORF19.5160	40.9	40.45	5.5e-64	240
gene6146	Scaffold15	HD_1	Q59VF3_CANAL	CAUTION: The sequence shown here is derived from an EMBL/GenBank/DDBJ whole genome shotgun (WGS) entry which is preliminary data.	Isolated from a wide variety of substrates including humans	animals	invasive candidal disease	invasive candidal disease	DUR1,2	37.2	30.31	1.2e-84	309.3
gene6819	Scaffold20	HD_1	Q59X54_CANAL	CAUTION: The sequence shown here is derived from an EMBL/GenBank/DDBJ whole genome shotgun (WGS) entry which is preliminary data.	Isolated from a wide variety of substrates including humans	animals	invasive candidal disease	invasive candidal disease	MIT1	49.1	66.59	3e-81	296.2
gene7385	Scaffold25	HD_1	Q5ANE1_CANAL	SIMILARITY: Belongs to the major facilitator superfamily. Sugar transporter (TC 2.A.1.1) family. CAUTION: The sequence shown here is derived from an EMBL/GenBank/DDBJ whole genome shotgun (WGS) entry which is preliminary data.	Isolated from a wide variety of substrates including humans	animals	invasive candidal disease	invasive candidal disease	SNF3	21.7	84.55	1.2e-24	108.6
gene1478	Scaffold3	HD_1	O42793_COLTR	CATALYTIC ACTIVITY: ATP + a protein = ADP + a phosphoprotein. SIMILARITY: Contains 1 AGC-kinase C-terminal domain.	Fabaceae	herb	Southern anthracnose of clover and other legumes	Anthracnose	PKAC	41.3	55.28	4e-62	233
gene0815	Scaffold2	HD_1	O42793_COLTR	CATALYTIC ACTIVITY: ATP + a protein = ADP + a phosphoprotein. SIMILARITY: Contains 1 AGC-kinase C-terminal domain.	Fabaceae	herb	Southern anthracnose of clover and other legumes	Anthracnose	PKAC	29.7	13.01	2.9e-30	129
gene2939	Scaffold5	HD_1	Q2V086_GLOLA	Unknown	melons,cucumber	herb	anthracnose fruit rot	Anthracnose	CLASSD1	25.2	70.73	1e-49	192.6
gene1307	Scaffold2	HD_1	P79068_GLOLA	Unknown	melons,cucumber	herb	anthracnose fruit rot	Anthracnose	PKS1	46.7	99.3	0	1847
gene2848	Scaffold5	HD_1	Q2V086_GLOLA	Unknown	melons,cucumber	herb	anthracnose fruit rot	Anthracnose	CLASSD1	66.7	71.57	0	1258.4
gene7514	Scaffold26	HD_1	Q75T36_GLOLA	CATALYTIC ACTIVITY: ATP + a protein = ADP + a phosphoprotein. SIMILARITY: Contains 1 AGC-kinase C-terminal domain.	melons,cucumber	herb	anthracnose fruit rot	Anthracnose	CPK1	34.7	66.11	1.8e-46	180.6
gene6515	Scaffold18	HD_1	Q75T35_GLOLA	Unknown	melons,cucumber	herb	anthracnose fruit rot	Anthracnose	CAC1	25.8	20.04	3.1e-12	68.9
gene1560	Scaffold3	HD_1	Q0QWD8_LEPMC	SIMILARITY: Belongs to the thiolase family.	Brassica spp. and other Brassicaceae	herb	Black leg, canker, dry rot, leaf spot	Canker	THIOL	57.8	83.86	2.8e-108	386
gene4453	Scaffold9	HD_1	Q0QWD8_LEPMC	SIMILARITY: Belongs to the thiolase family.	Brassica spp. and other Brassicaceae	herb	Black leg, canker, dry rot, leaf spot	Canker	THIOL	45.1	29.44	5.2e-75	276.9
gene1722	Scaffold3	HD_1	Q0QWD8_LEPMC	SIMILARITY: Belongs to the thiolase family.	Brassica spp. and other Brassicaceae	herb	Black leg, canker, dry rot, leaf spot	Canker	THIOL	44.4	82.84	3.9e-75	275.8
gene5687	Scaffold14	HD_1	Q8NJR9_LEPMC	Unknown	Brassica spp. and other Brassicaceae	herb	Black leg, canker, dry rot, leaf spot	Canker	NTH1	60.4	23.21	1.4e-271	931.4
gene1679	Scaffold3	HD_1	Q6EH42_PHAND	Unknown	Multiple genera of Poaceae and Blysmus compressus (Cyperaceae)	herb	Glume blotch of wheat and other grasses	Glume Blotch	GAP1	94.9	15.26	3e-182	634
gene3579	Scaffold7	HD_1	Q32WF7_PHAND	Unknown	Multiple genera of Poaceae and Blysmus compressus (Cyperaceae)	herb	Glume blotch of wheat and other grasses	Glume Blotch	MDH1	47.2	85.28	3.5e-48	185.7
gene3600	Scaffold7	HD_1	Q1L2E2_PHAND	COFACTOR: Pyridoxal phosphate (By similarity). SIMILARITY: Belongs to the class-II pyridoxal-phosphate-dependent aminotransferase family.	Multiple genera of Poaceae and Blysmus compressus (Cyperaceae)	herb	Glume blotch of wheat and other grasses	Glume Blotch	ALS1	71.5	89.09	1.5e-185	642.9
gene1351	Scaffold2	HD_1	Q5GFD3_PHAND	Unknown	Multiple genera of Poaceae and Blysmus compressus (Cyperaceae)	herb	Glume blotch of wheat and other grasses	Glume Blotch	NULL	47.8	95.55	1.3e-113	403.7
gene2421	Scaffold4	HD_1	Q5J4D6_PHAND	CATALYTIC ACTIVITY: Acetyl-CoA + H(2)O + glyoxylate = (S)-malate + CoA. PATHWAY: Carbohydrate metabolism; glyoxylate cycle; (S)-malate from isocitrate: step 2/2. SIMILARITY: Belongs to the malate synthase family.	Multiple genera of Poaceae and Blysmus compressus (Cyperaceae)	herb	Glume blotch of wheat and other grasses	Glume Blotch	MLS1	83.4	100	4.6e-273	933.7
gene2674	Scaffold5	HD_1	Q00LS5_PHAND	SIMILARITY: Contains 1 protein kinase domain.	Multiple genera of Poaceae and Blysmus compressus (Cyperaceae)	herb	Glume blotch of wheat and other grasses	Glume Blotch	CPKA	29	40.42	2.5e-18	87.8
gene0952	Scaffold2	HD_1	Q32WF7_PHAND	Unknown	Multiple genera of Poaceae and Blysmus compressus (Cyperaceae)	herb	Glume blotch of wheat and other grasses	Glume Blotch	MDH1	29.8	96.54	2.3e-20	93.2
gene1270	Scaffold2	HD_1	Q6Y392_PHAND	Unknown	Multiple genera of Poaceae and Blysmus compressus (Cyperaceae)	herb	Glume blotch of wheat and other grasses	Glume Blotch	NULL	42.2	89.02	8.4e-114	404.8
gene2875	Scaffold5	HD_1	Q6Y392_PHAND	Unknown	Multiple genera of Poaceae and Blysmus compressus (Cyperaceae)	herb	Glume blotch of wheat and other grasses	Glume Blotch	NULL	32.8	55.56	9.9e-83	302.4
gene2298	Scaffold4	HD_1	Q5GFD3_PHAND	Unknown	Multiple genera of Poaceae and Blysmus compressus (Cyperaceae)	herb	Glume blotch of wheat and other grasses	Glume Blotch	NULL	24.6	90.7	7.6e-24	105.5
gene1156	Scaffold2	HD_1	Q1L2E2_PHAND	COFACTOR: Pyridoxal phosphate (By similarity). SIMILARITY: Belongs to the class-II pyridoxal-phosphate-dependent aminotransferase family.	Multiple genera of Poaceae and Blysmus compressus (Cyperaceae)	herb	Glume blotch of wheat and other grasses	Glume Blotch	ALS1	75	93.71	6.9e-235	807
gene4224	Scaffold9	HD_1	Q32WF7_PHAND	Unknown	Multiple genera of Poaceae and Blysmus compressus (Cyperaceae)	herb	Glume blotch of wheat and other grasses	Glume Blotch	MDH1	76.7	100	1.3e-119	422.9
gene3602	Scaffold7	HD_1	Q1L2E2_PHAND	COFACTOR: Pyridoxal phosphate (By similarity). SIMILARITY: Belongs to the class-II pyridoxal-phosphate-dependent aminotransferase family.	Multiple genera of Poaceae and Blysmus compressus (Cyperaceae)	herb	Glume blotch of wheat and other grasses	Glume Blotch	ALS1	49.5	50.41	4.1e-107	382.9
gene6694	Scaffold19	HD_1	Q32WF7_PHAND	Unknown	Multiple genera of Poaceae and Blysmus compressus (Cyperaceae)	herb	Glume blotch of wheat and other grasses	Glume Blotch	MDH1	36.8	82.39	3.3e-34	139.4
gene5431	Scaffold13	HD_1	Q5GFD3_PHAND	Unknown	Multiple genera of Poaceae and Blysmus compressus (Cyperaceae)	herb	Glume blotch of wheat and other grasses	Glume Blotch	NULL	27	13.94	8e-19	91.3
gene7630	Scaffold28	HD_1	Q5GFD3_PHAND	Unknown	Multiple genera of Poaceae and Blysmus compressus (Cyperaceae)	herb	Glume blotch of wheat and other grasses	Glume Blotch	NULL	23.8	93.9	4.6e-18	86.3
gene7622	Scaffold27	HD_1	A9Z1V6_PHAND	Unknown	Multiple genera of Poaceae and Blysmus compressus (Cyperaceae)	herb	Glume blotch of wheat and other grasses	Glume Blotch	CPKB	83.3	97.45	6.9e-186	643.7
gene6692	Scaffold19	HD_1	Q32WF7_PHAND	Unknown	Multiple genera of Poaceae and Blysmus compressus (Cyperaceae)	herb	Glume blotch of wheat and other grasses	Glume Blotch	MDH1	36.8	94.42	5.1e-41	161.8
gene5375	Scaffold12	HD_1	Q696X2_PHAND	Unknown	Multiple genera of Poaceae and Blysmus compressus (Cyperaceae)	herb	Glume blotch of wheat and other grasses	Glume Blotch	GLO1	74.2	99.34	5.4e-146	510.8
gene6381	Scaffold17	HD_1	Q00LS5_PHAND	SIMILARITY: Contains 1 protein kinase domain.	Multiple genera of Poaceae and Blysmus compressus (Cyperaceae)	herb	Glume blotch of wheat and other grasses	Glume Blotch	CPKA	72.1	52.82	3.7e-164	572.4
gene6740	Scaffold19	HD_1	Q32WF7_PHAND	Unknown	Multiple genera of Poaceae and Blysmus compressus (Cyperaceae)	herb	Glume blotch of wheat and other grasses	Glume Blotch	MDH1	32.7	74.36	4.1e-28	119.4
gene6033	Scaffold15	HD_1	Q9UVG2_PHAND	CATALYTIC ACTIVITY: L-ornithine = putrescine + CO(2). COFACTOR: Pyridoxal phosphate (By similarity). PATHWAY: Amine and polyamine biosynthesis; putrescine biosynthesis via L-ornithine pathway; putrescine from L-ornithine: step 1/1. SIMILARITY: Belongs to the Orn/Lys/Arg decarboxylase class-II family.	Multiple genera of Poaceae and Blysmus compressus (Cyperaceae)	herb	Glume blotch of wheat and other grasses	Glume Blotch	ODC1	69.4	99.78	2.2e-180	625.5
gene6754	Scaffold20	HD_1	Q00LS5_PHAND	SIMILARITY: Contains 1 protein kinase domain.	Multiple genera of Poaceae and Blysmus compressus (Cyperaceae)	herb	Glume blotch of wheat and other grasses	Glume Blotch	CPKA	34.9	13.28	1e-24	110.2
gene6012	Scaffold15	HD_1	Q00LS5_PHAND	SIMILARITY: Contains 1 protein kinase domain.	Multiple genera of Poaceae and Blysmus compressus (Cyperaceae)	herb	Glume blotch of wheat and other grasses	Glume Blotch	CPKA	34.8	10.22	1.6e-16	82.8
gene6027	Scaffold15	HD_1	Q00LS5_PHAND	SIMILARITY: Contains 1 protein kinase domain.	Multiple genera of Poaceae and Blysmus compressus (Cyperaceae)	herb	Glume blotch of wheat and other grasses	Glume Blotch	CPKA	24.6	17.49	1.1e-14	77
gene1906	Scaffold3	HD_1	Q7Z9J3_9PEZI	Unknown	Zea mays (Poaceae)	herb	Gray leaf spot of corn	Gray Leaf Spot	CZK3	64.8	70.94	0	1618.2
gene4905	Scaffold11	HD_1	Q7Z9J3_9PEZI	Unknown	Zea mays (Poaceae)	herb	Gray leaf spot of corn	Gray Leaf Spot	CZK3	34	10.82	1.2e-08	55.8
gene5481	Scaffold13	HD_1	Q7Z9J3_9PEZI	Unknown	Zea mays (Poaceae)	herb	Gray leaf spot of corn	Gray Leaf Spot	CZK3	28.4	14.15	5e-18	87.8
gene5910	Scaffold14	HD_1	B2CG58_9PEZI	Unknown	Zea mays (Poaceae)	herb	Gray leaf spot of corn	Gray Leaf Spot	PHL1	66.8	47.45	5.2e-122	432.2
gene3877	Scaffold8	HD_1	Q6XSF5_COCHE	Unknown	Zea mays	herb	Southern leaf blight of maize	Leaf Blight	NULL	92.6	79.05	9.9e-197	679.9
gene1021	Scaffold2	HD_1	Q9C3Z2_COCHE	Unknown	Zea mays	herb	Southern leaf blight of maize	Leaf Blight	CPS1	69.7	87.58	0	2221.8
gene2248	Scaffold4	HD_1	Q5J7N6_COCHE	SIMILARITY: Belongs to the bZIP family.	Zea mays	herb	Southern leaf blight of maize	Leaf Blight	CHAP1	42.1	94.58	4.4e-97	349.4
gene3598	Scaffold7	HD_1	Q5D6D3_COCHE	Unknown	Zea mays	herb	Southern leaf blight of maize	Leaf Blight	NPS6	26.5	85.48	4.4e-72	266.9
gene6795	Scaffold20	HD_1	Q92217_COCHE	Unknown	Zea mays	herb	Southern leaf blight of maize	Leaf Blight	PKS1	37.5	99.09	0	1575.1
gene7934	Scaffold37	HD_1	Q92217_COCHE	Unknown	Zea mays	herb	Southern leaf blight of maize	Leaf Blight	PKS1	26.7	78.87	3.2e-22	99.8
gene0940	Scaffold2	HD_1	CUTI_ALTBR	FUNCTION: Catalyzes the hydrolysis of cutin, a polyester that forms the structure of plant cuticle. Allows pathogenic fungi to penetrate through the cuticular barrier into the host plant during the initial stage of the fungal infection (By similarity). CATALYTIC ACTIVITY: Cutin + H(2)O = cutin monomers. SUBCELLULAR LOCATION: Secreted. SIMILARITY: Belongs to the cutinase family.	Brassicaceae, especially cauliflower and white cabbage	herb	Dark brown to almost black, circular, zonate leaf spot. Seed-borne. More common and causing more severe disease than Alternaria brassicae (Ellis 196	Leaf Spot	CUTAB1	55.6	76.07	6.6e-51	194.5
gene0114	Scaffold1	HD_1	Q66WN9_ALTBR	SIMILARITY: Contains 1 histidine kinase domain.	Brassicaceae, especially cauliflower and white cabbage	herb	Dark brown to almost black, circular, zonate leaf spot. Seed-borne. More common and causing more severe disease than Alternaria brassicae (Ellis 196	Leaf Spot	NIK1	66.7	49.23	0	1616.7
gene4481	Scaffold9	HD_1	CUTI_ALTBR	FUNCTION: Catalyzes the hydrolysis of cutin, a polyester that forms the structure of plant cuticle. Allows pathogenic fungi to penetrate through the cuticular barrier into the host plant during the initial stage of the fungal infection (By similarity). CATALYTIC ACTIVITY: Cutin + H(2)O = cutin monomers. SUBCELLULAR LOCATION: Secreted. SIMILARITY: Belongs to the cutinase family.	Brassicaceae, especially cauliflower and white cabbage	herb	Dark brown to almost black, circular, zonate leaf spot. Seed-borne. More common and causing more severe disease than Alternaria brassicae (Ellis 196	Leaf Spot	CUTAB1	31.5	25.18	8.2e-09	56.2
gene6340	Scaffold17	HD_1	CUTI_ALTBR	FUNCTION: Catalyzes the hydrolysis of cutin, a polyester that forms the structure of plant cuticle. Allows pathogenic fungi to penetrate through the cuticular barrier into the host plant during the initial stage of the fungal infection (By similarity). CATALYTIC ACTIVITY: Cutin + H(2)O = cutin monomers. SUBCELLULAR LOCATION: Secreted. SIMILARITY: Belongs to the cutinase family.	Brassicaceae, especially cauliflower and white cabbage	herb	Dark brown to almost black, circular, zonate leaf spot. Seed-borne. More common and causing more severe disease than Alternaria brassicae (Ellis 196	Leaf Spot	CUTAB1	53.4	76.42	1.6e-49	189.9
gene0113	Scaffold1	HD_1	Q1HGK2_MAGGR	Unknown	Digitaria (Poaceae)	herb	Leaf spot	Leaf Spot	NULL	35.2	22.58	3.1e-55	211.8
gene2640	Scaffold5	HD_1	O42620_MAGGR	SIMILARITY: Belongs to the carnitine/choline acetyltransferase family.	Digitaria (Poaceae)	herb	Leaf spot	Leaf Spot	PTH2	29.3	64.74	6.8e-55	209.5
gene3123	Scaffold6	HD_1	O13407_MAGGR	SIMILARITY: Belongs to the ABC transporter superfamily.	Digitaria (Poaceae)	herb	Leaf spot	Leaf Spot	ABC1	42.8	96.29	3.5e-268	918.7
gene2428	Scaffold4	HD_1	Q9C2Y4_MAGGR	CATALYTIC ACTIVITY: ATP + H(2)O + phospholipid(In) = ADP + phosphate + phospholipid(Out).	Digitaria (Poaceae)	herb	Leaf spot	Leaf Spot	PDE1	34.3	29.29	1.6e-61	232.6
gene0968	Scaffold2	HD_1	Q9C2Y4_MAGGR	CATALYTIC ACTIVITY: ATP + H(2)O + phospholipid(In) = ADP + phosphate + phospholipid(Out).	Digitaria (Poaceae)	herb	Leaf spot	Leaf Spot	PDE1	38.8	15.14	1.4e-66	250
gene1509	Scaffold3	HD_1	Q0PND8_MAGGR	SIMILARITY: Belongs to the AAA ATPase family.	Digitaria (Poaceae)	herb	Leaf spot	Leaf Spot	PEX6	39.8	28.99	1e-42	169.1
gene1756	Scaffold3	HD_1	Q3Y5V5_MAGGR	SIMILARITY: Belongs to the ABC transporter superfamily.	Digitaria (Poaceae)	herb	Leaf spot	Leaf Spot	ABC3	26.1	18.67	2.2e-08	55.5
gene0171	Scaffold1	HD_1	O42620_MAGGR	SIMILARITY: Belongs to the carnitine/choline acetyltransferase family.	Digitaria (Poaceae)	herb	Leaf spot	Leaf Spot	PTH2	69.7	98.86	1.2e-264	906
gene3945	Scaffold8	HD_1	Q0PND8_MAGGR	SIMILARITY: Belongs to the AAA ATPase family.	Digitaria (Poaceae)	herb	Leaf spot	Leaf Spot	PEX6	31	72.48	1.8e-34	141
gene1757	Scaffold3	HD_1	Q5EMY3_MAGGR	SIMILARITY: Belongs to the AAA ATPase family.	Digitaria (Poaceae)	herb	Leaf spot	Leaf Spot	NULL	33.5	11.78	3.1e-27	118.6
gene3629	Scaffold7	HD_1	Q3Y5V5_MAGGR	SIMILARITY: Belongs to the ABC transporter superfamily.	Digitaria (Poaceae)	herb	Leaf spot	Leaf Spot	ABC3	33.5	92.35	3.5e-173	603.2
gene2508	Scaffold5	HD_1	Q3Y5V5_MAGGR	SIMILARITY: Belongs to the ABC transporter superfamily.	Digitaria (Poaceae)	herb	Leaf spot	Leaf Spot	ABC3	39	32.06	5.2e-90	327
gene2941	Scaffold5	HD_1	Q0PND8_MAGGR	SIMILARITY: Belongs to the AAA ATPase family.	Digitaria (Poaceae)	herb	Leaf spot	Leaf Spot	PEX6	42.7	21.11	2.9e-48	188
gene3219	Scaffold6	HD_1	Q3Y5V5_MAGGR	SIMILARITY: Belongs to the ABC transporter superfamily.	Digitaria (Poaceae)	herb	Leaf spot	Leaf Spot	ABC3	25	70.44	3.9e-79	291.2
gene3601	Scaffold7	HD_1	Q3Y5V5_MAGGR	SIMILARITY: Belongs to the ABC transporter superfamily.	Digitaria (Poaceae)	herb	Leaf spot	Leaf Spot	ABC3	34.4	48.28	8.6e-89	322.8
gene3857	Scaffold8	HD_1	O13407_MAGGR	SIMILARITY: Belongs to the ABC transporter superfamily.	Digitaria (Poaceae)	herb	Leaf spot	Leaf Spot	ABC1	61.3	95.55	0	1753
gene4076	Scaffold8	HD_1	Q0PND8_MAGGR	SIMILARITY: Belongs to the AAA ATPase family.	Digitaria (Poaceae)	herb	Leaf spot	Leaf Spot	PEX6	64.2	30.81	2.1e-203	704.1
gene0602	Scaffold1	HD_1	Q1HGK2_MAGGR	Unknown	Digitaria (Poaceae)	herb	Leaf spot	Leaf Spot	NULL	30.4	53.9	9.4e-35	142.1
gene4317	Scaffold9	HD_1	Q0PND8_MAGGR	SIMILARITY: Belongs to the AAA ATPase family.	Digitaria (Poaceae)	herb	Leaf spot	Leaf Spot	PEX6	40.2	14.82	5.5e-43	171
gene1725	Scaffold3	HD_1	O13316_MAGGR	Unknown	Digitaria (Poaceae)	herb	Leaf spot	Leaf Spot	MAGC	51.9	29.97	3e-104	374
gene2644	Scaffold5	HD_1	Q9C2Y4_MAGGR	CATALYTIC ACTIVITY: ATP + H(2)O + phospholipid(In) = ADP + phosphate + phospholipid(Out).	Digitaria (Poaceae)	herb	Leaf spot	Leaf Spot	PDE1	32.6	15.64	3e-44	175.6
gene4007	Scaffold8	HD_1	O13337_MAGGR	Unknown	Digitaria (Poaceae)	herb	Leaf spot	Leaf Spot	CON7	55.4	21.91	9.1e-56	213
gene4107	Scaffold8	HD_1	Q0PND8_MAGGR	SIMILARITY: Belongs to the AAA ATPase family.	Digitaria (Poaceae)	herb	Leaf spot	Leaf Spot	PEX6	35.9	51.94	9.2e-38	151.8
gene0900	Scaffold2	HD_1	Q3Y5V5_MAGGR	SIMILARITY: Belongs to the ABC transporter superfamily.	Digitaria (Poaceae)	herb	Leaf spot	Leaf Spot	ABC3	35.3	75.37	2.3e-198	687.2
gene1441	Scaffold3	HD_1	Q0PND8_MAGGR	SIMILARITY: Belongs to the AAA ATPase family.	Digitaria (Poaceae)	herb	Leaf spot	Leaf Spot	PEX6	36.4	58.33	5.1e-32	132.5
gene3641	Scaffold7	HD_1	Q874F3_MAGGR	SIMILARITY: Belongs to the ABC transporter superfamily.	Digitaria (Poaceae)	herb	Leaf spot	Leaf Spot	ABC2	63.3	71.72	0	1793.5
gene1853	Scaffold3	HD_1	Q6ZX14_MAGGR	Unknown	Digitaria (Poaceae)	herb	Leaf spot	Leaf Spot	ACE1	26.3	64.07	1.8e-14	74.7
gene7343	Scaffold24	HD_1	Q9C1U1_MAGGR	SIMILARITY: Contains 1 histidine kinase domain.	Digitaria (Poaceae)	herb	Leaf spot	Leaf Spot	HIK1	43.9	8.833	1.7e-46	183.3
gene4554	Scaffold10	HD_1	A0SXQ6_MAGGR	SIMILARITY: Belongs to the small GTPase superfamily. Rho family.	Digitaria (Poaceae)	herb	Leaf spot	Leaf Spot	RHO3	74.2	38.88	1.7e-80	293.9
gene5859	Scaffold14	HD_1	Q9UW16_MAGGR	Unknown	Digitaria (Poaceae)	herb	Leaf spot	Leaf Spot	VATP	72.4	6.718	2.8e-48	188.7
gene7077	Scaffold22	HD_1	Q0PND8_MAGGR	SIMILARITY: Belongs to the AAA ATPase family.	Digitaria (Poaceae)	herb	Leaf spot	Leaf Spot	PEX6	35.8	56	2.9e-72	267.3
gene6194	Scaffold16	HD_1	Q6ZX14_MAGGR	Unknown	Digitaria (Poaceae)	herb	Leaf spot	Leaf Spot	ACE1	43	34.05	3.8e-281	963.4
gene7071	Scaffold22	HD_1	Q9C2Y4_MAGGR	CATALYTIC ACTIVITY: ATP + H(2)O + phospholipid(In) = ADP + phosphate + phospholipid(Out).	Digitaria (Poaceae)	herb	Leaf spot	Leaf Spot	PDE1	46	82.7	0	1099.7
gene5822	Scaffold14	HD_1	O13352_MAGGR	CATALYTIC ACTIVITY: ATP + a protein = ADP + a phosphoprotein. SIMILARITY: Contains 1 protein kinase domain.	Digitaria (Poaceae)	herb	Leaf spot	Leaf Spot	MPS1	76.7	98.76	6.9e-181	627.1
gene6041	Scaffold15	HD_1	Q0PND8_MAGGR	SIMILARITY: Belongs to the AAA ATPase family.	Digitaria (Poaceae)	herb	Leaf spot	Leaf Spot	PEX6	40.8	25.37	3.3e-53	204.5
gene6647	Scaffold19	HD_1	A5HF03_MAGGR	Unknown	Digitaria (Poaceae)	herb	Leaf spot	Leaf Spot	NULL	50.8	14.89	4.2e-135	478
gene4681	Scaffold10	HD_1	Q875L7_MAGGR	Unknown	Digitaria (Poaceae)	herb	Leaf spot	Leaf Spot	TPS1	53	89.33	1.4e-160	560.1
gene7195	Scaffold23	HD_1	A0SXQ6_MAGGR	SIMILARITY: Belongs to the small GTPase superfamily. Rho family.	Digitaria (Poaceae)	herb	Leaf spot	Leaf Spot	RHO3	47.2	95.48	3.1e-49	188.7
gene6682	Scaffold19	HD_1	Q0PND8_MAGGR	SIMILARITY: Belongs to the AAA ATPase family.	Digitaria (Poaceae)	herb	Leaf spot	Leaf Spot	PEX6	36.9	26.14	1.5e-34	142.1
gene6451	Scaffold17	HD_1	A9YDN6_MAGGR	SUBCELLULAR LOCATION: Nucleus (By similarity). SIMILARITY: Contains 1 MADS-box domain. SIMILARITY: Contains 3 MADS-box domains.	Digitaria (Poaceae)	herb	Leaf spot	Leaf Spot	SIG1	37.9	47.31	6.4e-43	169.9
gene7200	Scaffold23	HD_1	Q3Y5V5_MAGGR	SIMILARITY: Belongs to the ABC transporter superfamily.	Digitaria (Poaceae)	herb	Leaf spot	Leaf Spot	ABC3	34.8	45.18	2.4e-81	298.1
gene7529	Scaffold26	HD_1	Q5EMY3_MAGGR	SIMILARITY: Belongs to the AAA ATPase family.	Digitaria (Poaceae)	herb	Leaf spot	Leaf Spot	NULL	48.1	99.01	5.3e-96	345.1
gene5276	Scaffold12	HD_1	Q874F3_MAGGR	SIMILARITY: Belongs to the ABC transporter superfamily.	Digitaria (Poaceae)	herb	Leaf spot	Leaf Spot	ABC2	37.8	22.12	2.7e-39	158.3
gene6874	Scaffold20	HD_1	Q0PND8_MAGGR	SIMILARITY: Belongs to the AAA ATPase family.	Digitaria (Poaceae)	herb	Leaf spot	Leaf Spot	PEX6	27.3	47.11	2e-27	118.2
gene4807	Scaffold10	HD_1	Q3Y5V5_MAGGR	SIMILARITY: Belongs to the ABC transporter superfamily.	Digitaria (Poaceae)	herb	Leaf spot	Leaf Spot	ABC3	30.2	42.49	1.1e-47	186
gene6415	Scaffold17	HD_1	Q3Y5V5_MAGGR	SIMILARITY: Belongs to the ABC transporter superfamily.	Digitaria (Poaceae)	herb	Leaf spot	Leaf Spot	ABC3	32.3	41	2.8e-48	188
gene5191	Scaffold12	HD_1	Q3Y5V5_MAGGR	SIMILARITY: Belongs to the ABC transporter superfamily.	Digitaria (Poaceae)	herb	Leaf spot	Leaf Spot	ABC3	34.5	68.18	5.1e-62	233
gene6859	Scaffold20	HD_1	Q0PND8_MAGGR	SIMILARITY: Belongs to the AAA ATPase family.	Digitaria (Poaceae)	herb	Leaf spot	Leaf Spot	PEX6	38.7	51.18	3.4e-38	153.3
gene7657	Scaffold28	HD_1	Q3Y5V5_MAGGR	SIMILARITY: Belongs to the ABC transporter superfamily.	Digitaria (Poaceae)	herb	Leaf spot	Leaf Spot	ABC3	48.1	9.319	9.1e-06	45.8
gene6271	Scaffold16	HD_1	Q9Y784_MAGGR	Unknown	Digitaria (Poaceae)	herb	Leaf spot	Leaf Spot	PTH11	30.9	65.57	2.6e-31	130.2
gene7268	Scaffold23	HD_1	Q2Q466_MAGGR	Unknown	Digitaria (Poaceae)	herb	Leaf spot	Leaf Spot	MNH6	70.6	95.33	3.4e-34	137.9
gene2566	Scaffold5	HD_1	O93886_9PEZI	Unknown	Fabaceae	herb	Leaf spot, seed stain, etc	Leaf Spot	NULL	29.8	58.83	1.4e-52	201.8
gene6710	Scaffold19	HD_1	O93886_9PEZI	Unknown	Fabaceae	herb	Leaf spot, seed stain, etc	Leaf Spot	NULL	27.3	88.76	7.1e-41	162.5
gene3008	Scaffold6	HD_1	Q8J286_COLLN	SIMILARITY: Belongs to the cation transport ATPase (P-type) family.	Multiple genera of Fabaceae. Rare reports on other taxa	herb	Leaf, stem and pod anthracnose	Leaf Spot	CLAP1	36.8	53.2	4.6e-77	283.5
gene0902	Scaffold2	HD_1	Q96VL3_COLLN	SIMILARITY: Belongs to the small GTPase superfamily. Rab family.	Multiple genera of Fabaceae. Rare reports on other taxa	herb	Leaf, stem and pod anthracnose	Leaf Spot	PT1	40.6	15.16	2.6e-23	104.8
gene2427	Scaffold4	HD_1	Q8J1X6_COLLN	Unknown	Multiple genera of Fabaceae. Rare reports on other taxa	herb	Leaf, stem and pod anthracnose	Leaf Spot	CLNR1	40.5	60.8	5.1e-108	386.7
gene4464	Scaffold9	HD_1	Q8J1X6_COLLN	Unknown	Multiple genera of Fabaceae. Rare reports on other taxa	herb	Leaf, stem and pod anthracnose	Leaf Spot	CLNR1	45.2	28.61	1.3e-19	91.3
gene0115	Scaffold1	HD_1	Q8J286_COLLN	SIMILARITY: Belongs to the cation transport ATPase (P-type) family.	Multiple genera of Fabaceae. Rare reports on other taxa	herb	Leaf, stem and pod anthracnose	Leaf Spot	CLAP1	59.7	93.31	0	1233.8
gene2722	Scaffold5	HD_1	Q9HG15_COLLN	SIMILARITY: Contains 1 Zn(2)-C6 fungal-type DNA-binding domain.	Multiple genera of Fabaceae. Rare reports on other taxa	herb	Leaf, stem and pod anthracnose	Leaf Spot	CLTA1	36.7	90.53	3e-108	386.7
gene6159	Scaffold16	HD_1	Q96VL3_COLLN	SIMILARITY: Belongs to the small GTPase superfamily. Rab family.	Multiple genera of Fabaceae. Rare reports on other taxa	herb	Leaf, stem and pod anthracnose	Leaf Spot	PT1	74.4	99.49	2.7e-82	298.5
gene5240	Scaffold12	HD_1	Q8J286_COLLN	SIMILARITY: Belongs to the cation transport ATPase (P-type) family.	Multiple genera of Fabaceae. Rare reports on other taxa	herb	Leaf, stem and pod anthracnose	Leaf Spot	CLAP1	25.7	69.96	2.8e-47	184.5
gene7417	Scaffold25	HD_1	Q8J286_COLLN	SIMILARITY: Belongs to the cation transport ATPase (P-type) family.	Multiple genera of Fabaceae. Rare reports on other taxa	herb	Leaf, stem and pod anthracnose	Leaf Spot	CLAP1	26.6	55.35	5.5e-66	247.3
gene2422	Scaffold4	HD_1	Q99324_SEPLY	Unknown	Primarily tomato, Lycopersicon esculentum, also Solanum spp. and other Solanaceae	herb	Leaf spot	Leaf Spot	B2TOM	40.9	72.54	6e-132	465.7
gene2505	Scaffold5	HD_1	Q99324_SEPLY	Unknown	Primarily tomato, Lycopersicon esculentum, also Solanum spp. and other Solanaceae	herb	Leaf spot	Leaf Spot	B2TOM	42.8	96.79	8.6e-150	524.6
gene2504	Scaffold5	HD_1	Q99324_SEPLY	Unknown	Primarily tomato, Lycopersicon esculentum, also Solanum spp. and other Solanaceae	herb	Leaf spot	Leaf Spot	B2TOM	43.5	27.83	8.9e-140	493
gene0595	Scaffold1	HD_1	Q99324_SEPLY	Unknown	Primarily tomato, Lycopersicon esculentum, also Solanum spp. and other Solanaceae	herb	Leaf spot	Leaf Spot	B2TOM	50.6	78.81	1.1e-221	763.8
gene1916	Scaffold3	HD_1	Q99324_SEPLY	Unknown	Primarily tomato, Lycopersicon esculentum, also Solanum spp. and other Solanaceae	herb	Leaf spot	Leaf Spot	B2TOM	37.6	39.07	5.8e-137	483.4
gene2901	Scaffold5	HD_1	Q99324_SEPLY	Unknown	Primarily tomato, Lycopersicon esculentum, also Solanum spp. and other Solanaceae	herb	Leaf spot	Leaf Spot	B2TOM	40.4	29.32	6.6e-118	420.2
gene2259	Scaffold4	HD_1	Q99324_SEPLY	Unknown	Primarily tomato, Lycopersicon esculentum, also Solanum spp. and other Solanaceae	herb	Leaf spot	Leaf Spot	B2TOM	24	59.88	8e-29	123.2
gene4919	Scaffold11	HD_1	Q99324_SEPLY	Unknown	Primarily tomato, Lycopersicon esculentum, also Solanum spp. and other Solanaceae	herb	Leaf spot	Leaf Spot	B2TOM	31	21.02	1.3e-33	139.4
gene2243	Scaffold4	HD_1	C6KEF5_MYCGR	CATALYTIC ACTIVITY: ATP + a protein = ADP + a phosphoprotein. SIMILARITY: Contains 1 CRIB domain. SIMILARITY: Contains 1 protein kinase domain.	Triticum and possibly a few other grasses	herb	Leaf spot or speckled leaf blotch of wheat	Leaf Spot	STE20	62.7	97.67	7.8e-211	727.2
gene0149	Scaffold1	HD_1	C6KEF4_MYCGR	SIMILARITY: Contains 1 SAM (sterile alpha motif) domain. SIMILARITY: Contains 1 protein kinase domain.	Triticum and possibly a few other grasses	herb	Leaf spot or speckled leaf blotch of wheat	Leaf Spot	STE11	58.8	99.25	6.3e-294	1003.8
gene1240	Scaffold2	HD_1	C5J0G7_MYCGR	Unknown	Triticum and possibly a few other grasses	herb	Leaf spot or speckled leaf blotch of wheat	Leaf Spot	NULL	44.3	12.76	7.5e-09	55.8
gene1010	Scaffold2	HD_1	C5MK57_MYCGR	Unknown	Triticum and possibly a few other grasses	herb	Leaf spot or speckled leaf blotch of wheat	Leaf Spot	STE7	38.9	42.86	1.8e-48	188
gene3683	Scaffold7	HD_1	C5MK57_MYCGR	Unknown	Triticum and possibly a few other grasses	herb	Leaf spot or speckled leaf blotch of wheat	Leaf Spot	STE7	43.4	66.08	2e-55	210.3
gene6657	Scaffold19	HD_1	C5J0G7_MYCGR	Unknown	Triticum and possibly a few other grasses	herb	Leaf spot or speckled leaf blotch of wheat	Leaf Spot	NULL	63	99.86	2.4e-237	815.5
gene6984	Scaffold21	HD_1	C6KEF5_MYCGR	CATALYTIC ACTIVITY: ATP + a protein = ADP + a phosphoprotein. SIMILARITY: Contains 1 CRIB domain. SIMILARITY: Contains 1 protein kinase domain.	Triticum and possibly a few other grasses	herb	Leaf spot or speckled leaf blotch of wheat	Leaf Spot	STE20	31.3	19.22	5.7e-07	50.1
gene7078	Scaffold22	HD_1	C6K2F1_MYCGR	SIMILARITY: Contains 1 SAM (sterile alpha motif) domain.	Triticum and possibly a few other grasses	herb	Leaf spot or speckled leaf blotch of wheat	Leaf Spot	STE50	48.6	88.64	3.6e-108	386
gene4906	Scaffold11	HD_1	C5MK57_MYCGR	Unknown	Triticum and possibly a few other grasses	herb	Leaf spot or speckled leaf blotch of wheat	Leaf Spot	STE7	27.6	49.12	5.9e-09	55.5
gene6137	Scaffold15	HD_1	C5J0G7_MYCGR	Unknown	Triticum and possibly a few other grasses	herb	Leaf spot or speckled leaf blotch of wheat	Leaf Spot	NULL	36.8	22.16	3e-08	53.5
gene5654	Scaffold14	HD_1	C5MK57_MYCGR	Unknown	Triticum and possibly a few other grasses	herb	Leaf spot or speckled leaf blotch of wheat	Leaf Spot	STE7	67.5	97.62	4.3e-180	624.8
gene5952	Scaffold15	HD_1	A4ULI8_MYCGR	COFACTOR: Heme group (By similarity). SIMILARITY: Belongs to the cytochrome P450 family.	Triticum and possibly a few other grasses	herb	Leaf spot or speckled leaf blotch of wheat	Leaf Spot	CYP51	22	26.81	1.1e-08	55.8
gene4840	Scaffold11	HD_1	A4ULI4_MYCGR	COFACTOR: Heme group (By similarity). SIMILARITY: Belongs to the cytochrome P450 family.	Triticum and possibly a few other grasses	herb	Leaf spot or speckled leaf blotch of wheat	Leaf Spot	CYP51	67.7	59.4	6e-206	711.4
gene3061	Scaffold6	HD_1	CUTI_ERYGR	FUNCTION: Catalyzes the hydrolysis of cutin, a polyester that forms the structure of plant cuticle. Allows pathogenic fungi to penetrate through the cuticular barrier into the host plant during the initial stage of the fungal infection (By similarity). CATALYTIC ACTIVITY: Cutin + H(2)O = cutin monomers. SUBCELLULAR LOCATION: Secreted (By similarity). SIMILARITY: Belongs to the cutinase family.	Poaceae	herb	Powdery mildew	Powdery Mildew	CUT1	37.2	31.39	3.9e-22	100.1
gene7523	Scaffold26	HD_1	Q00639_BLUGR	Unknown	Poaceae	herb	Powdery mildew	Powdery Mildew	GEGH7	30.6	15.76	1.9e-07	52
gene0042	Scaffold1	HD_1	A4QRN5_MAGO7	Unknown	Poaceae, especially important on Oryzae	herb	Rice blast	Rice Blast	MGG_03530	42	86.78	9.7e-120	424.9
gene0728	Scaffold2	HD_1	A4RGG9_MAGO7	SIMILARITY: Belongs to the short-chain dehydrogenases/reductases (SDR) family.	Poaceae, especially important on Oryzae	herb	Rice blast	Rice Blast	MGG_00056	32.4	95.51	2.9e-26	112.8
gene0229	Scaffold1	HD_1	A4UC81_MAGO7	Unknown	Poaceae, especially important on Oryzae	herb	Rice blast	Rice Blast	MGG_10702	36.3	67.41	5.1e-53	202.6
gene2035	Scaffold4	HD_1	A4QRX6_MAGO7	Unknown	Poaceae, especially important on Oryzae	herb	Rice blast	Rice Blast	MGG_03451	39.1	52.35	1.7e-64	241.9
gene4417	Scaffold9	HD_1	A4RG81_MAGO7	Unknown	Poaceae, especially important on Oryzae	herb	Rice blast	Rice Blast	MGG_00131	43.7	45.25	1.3e-39	157.9
gene2730	Scaffold5	HD_1	A4RMS2_MAGO7	Unknown	Poaceae, especially important on Oryzae	herb	Rice blast	Rice Blast	MGG_04587	23.2	99.44	1.3e-43	172.2
gene3751	Scaffold7	HD_1	A4RGC8_MAGO7	SIMILARITY: Contains 1 reverse transcriptase domain.	Poaceae, especially important on Oryzae	herb	Rice blast	Rice Blast	MGG_11671	45.5	93.46	2.8e-26	112.1
gene3938	Scaffold8	HD_1	A4RG88_MAGO7	Unknown	Poaceae, especially important on Oryzae	herb	Rice blast	Rice Blast	MGG_00124	33.7	99.77	2.2e-51	198
gene3273	Scaffold6	HD_1	A4RJV7_MAGO7	Unknown	Poaceae, especially important on Oryzae	herb	Rice blast	Rice Blast	MGG_01707	56.8	88.82	2.1e-84	306.2
gene4161	Scaffold8	HD_1	A4RGG9_MAGO7	SIMILARITY: Belongs to the short-chain dehydrogenases/reductases (SDR) family.	Poaceae, especially important on Oryzae	herb	Rice blast	Rice Blast	MGG_00056	71.3	100	3.9e-102	364.8
gene4473	Scaffold9	HD_1	A4UC81_MAGO7	Unknown	Poaceae, especially important on Oryzae	herb	Rice blast	Rice Blast	MGG_10702	34.7	20.66	2e-06	47.4
gene1432	Scaffold3	HD_1	A4UC81_MAGO7	Unknown	Poaceae, especially important on Oryzae	herb	Rice blast	Rice Blast	MGG_10702	46.7	31.49	2.5e-75	277.7
gene4390	Scaffold9	HD_1	A4RGC8_MAGO7	SIMILARITY: Contains 1 reverse transcriptase domain.	Poaceae, especially important on Oryzae	herb	Rice blast	Rice Blast	MGG_11671	44.1	69.38	3.9e-26	112.1
gene1041	Scaffold2	HD_1	A4QSA8_MAGO7	Unknown	Poaceae, especially important on Oryzae	herb	Rice blast	Rice Blast	MGG_08628	30.5	91.55	2.7e-11	62.8
gene2615	Scaffold5	HD_1	A4QTS1_MAGO7	Unknown	Poaceae, especially important on Oryzae	herb	Rice blast	Rice Blast	MGG_04985	30.2	47.07	1.4e-52	202.2
gene4097	Scaffold8	HD_1	A4R0Y1_MAGO7	Unknown	Poaceae, especially important on Oryzae	herb	Rice blast	Rice Blast	MGG_09250	36	66.78	2e-64	240.7
gene1828	Scaffold3	HD_1	A4R3H7_MAGO7	Unknown	Poaceae, especially important on Oryzae	herb	Rice blast	Rice Blast	MGG_02240	31.1	22.4	3.4e-18	87.8
gene3596	Scaffold7	HD_1	A4RKI4_MAGO7	Unknown	Poaceae, especially important on Oryzae	herb	Rice blast	Rice Blast	MGG_01481	24.9	38.74	2.9e-07	50.4
gene3800	Scaffold7	HD_1	A4UC81_MAGO7	Unknown	Poaceae, especially important on Oryzae	herb	Rice blast	Rice Blast	MGG_10702	45.8	75.93	3.1e-78	286.2
gene1813	Scaffold3	HD_1	A4RF81_MAGO7	Unknown	Poaceae, especially important on Oryzae	herb	Rice blast	Rice Blast	MGG_00435	25.1	68.21	4.4e-17	82.8
gene3377	Scaffold6	HD_1	A4R553_MAGO7	SIMILARITY: Contains 1 SH3 domain.	Poaceae, especially important on Oryzae	herb	Rice blast	Rice Blast	MGG_04116	42.1	93.66	5.6e-153	535.8
gene4343	Scaffold9	HD_1	A4R2V5_MAGO7	FUNCTION: Required for the retention of luminal endoplasmic reticulum proteins. Determines the specificity of the luminal ER protein retention system. Also required for normal vesicular traffic through the Golgi (By similarity). SUBCELLULAR LOCATION: Membrane; Multi-pass membrane protein (By similarity). SIMILARITY: Belongs to the ERD2 family.	Poaceae, especially important on Oryzae	herb	Rice blast	Rice Blast	MGG_02423	68.8	84.36	6.8e-75	274.2
gene0727	Scaffold2	HD_1	A4QVF8_MAGO7	COFACTOR: Zinc (By similarity).	Poaceae, especially important on Oryzae	herb	Rice blast	Rice Blast	MGG_04556	47.8	5.23	3.4e-06	47.8
gene1366	Scaffold2	HD_1	A4RDS9_MAGO7	Unknown	Poaceae, especially important on Oryzae	herb	Rice blast	Rice Blast	MGG_00883	39.3	50.77	2.1e-138	488
gene4707	Scaffold10	HD_1	A4RFD4_MAGO7	FUNCTION: Catalyzes the formation of S-adenosylmethionine from methionine and ATP (By similarity). CATALYTIC ACTIVITY: ATP + L-methionine + H(2)O = phosphate + diphosphate + S-adenosyl-L-methionine. COFACTOR: Binds 1 potassium ion per subunit (By similarity). COFACTOR: Binds 2 divalent ions per subunit. Magnesium or cobalt (By similarity). PATHWAY: Amino-acid biosynthesis; S-adenosyl-L-methionine…	Poaceae, especially important on Oryzae	herb	Rice blast	Rice Blast	MGG_00383	86.9	97.64	3.7e-192	664.5
gene4538	Scaffold10	HD_1	A4RB72_MAGO7	CATALYTIC ACTIVITY: Deoxynucleoside triphosphate + DNA(n) = diphosphate + DNA(n+1). SIMILARITY: Belongs to the DNA polymerase type-B family.	Poaceae, especially important on Oryzae	herb	Rice blast	Rice Blast	MGG_02986	56.3	65.57	0	1184.1
gene5216	Scaffold12	HD_1	A4QRN5_MAGO7	Unknown	Poaceae, especially important on Oryzae	herb	Rice blast	Rice Blast	MGG_03530	30.5	21.58	1.4e-38	156.4
gene7422	Scaffold25	HD_1	A4RGC8_MAGO7	SIMILARITY: Contains 1 reverse transcriptase domain.	Poaceae, especially important on Oryzae	herb	Rice blast	Rice Blast	MGG_11671	50	92.47	2.8e-21	94.7
gene6239	Scaffold16	HD_1	A4R566_MAGO7	Unknown	Poaceae, especially important on Oryzae	herb	Rice blast	Rice Blast	MGG_04128	38.1	79.17	5e-84	305.8
gene6924	Scaffold21	HD_1	Q2KG56_MAGO7	SIMILARITY: Belongs to the small GTPase superfamily. Rho family.	Poaceae, especially important on Oryzae	herb	Rice blast	Rice Blast	MGCH7_CH7G479, MGG_02731	87.9	98.99	2.5e-99	355.1
gene7715	Scaffold29	HD_1	A4RI68_MAGO7	Unknown	Poaceae, especially important on Oryzae	herb	Rice blast	Rice Blast	MGG_07259	29.4	23.54	1.9e-17	85.1
gene7812	Scaffold31	HD_1	Q2KG56_MAGO7	SIMILARITY: Belongs to the small GTPase superfamily. Rho family.	Poaceae, especially important on Oryzae	herb	Rice blast	Rice Blast	MGCH7_CH7G479, MGG_02731	55.7	45.79	2.6e-46	179.9
gene5936	Scaffold14	HD_1	A4R9C7_MAGO7	Unknown	Poaceae, especially important on Oryzae	herb	Rice blast	Rice Blast	MGG_13324	32.3	39.77	4.2e-54	207.6
gene7267	Scaffold23	HD_1	A4R2P0_MAGO7	SIMILARITY: Contains 1 SH3 domain.	Poaceae, especially important on Oryzae	herb	Rice blast	Rice Blast	MGG_11899	52.2	36.62	7.5e-108	386
gene5155	Scaffold12	HD_1	A4RGC8_MAGO7	SIMILARITY: Contains 1 reverse transcriptase domain.	Poaceae, especially important on Oryzae	herb	Rice blast	Rice Blast	MGG_11671	38.1	35.34	2.7e-22	100.5
gene6241	Scaffold16	HD_1	A4QVA7_MAGO7	Unknown	Poaceae, especially important on Oryzae	herb	Rice blast	Rice Blast	MGG_04629	44.3	56.8	6.4e-196	679.1
gene6147	Scaffold15	HD_1	A4RCH6_MAGO7	SIMILARITY: Contains 1 reverse transcriptase domain.	Poaceae, especially important on Oryzae	herb	Rice blast	Rice Blast	MGG_12656	41.9	67.03	3.9e-07	47.8
gene6197	Scaffold16	HD_1	A4UC81_MAGO7	Unknown	Poaceae, especially important on Oryzae	herb	Rice blast	Rice Blast	MGG_10702	35.5	33.36	2.8e-56	214.5
gene4795	Scaffold10	HD_1	A4QV79_MAGO7	Unknown	Poaceae, especially important on Oryzae	herb	Rice blast	Rice Blast	MGG_04685	33.5	59.22	2e-61	231.5
gene4960	Scaffold11	HD_1	A4QVB5_MAGO7	Unknown	Poaceae, especially important on Oryzae	herb	Rice blast	Rice Blast	MGG_04621	40	58.86	1.6e-75	278.1
gene5489	Scaffold13	HD_1	Q2KG56_MAGO7	SIMILARITY: Belongs to the small GTPase superfamily. Rho family.	Poaceae, especially important on Oryzae	herb	Rice blast	Rice Blast	MGCH7_CH7G479, MGG_02731	50.8	48.26	4.9e-48	185.7
gene6681	Scaffold19	HD_1	A4RGC8_MAGO7	SIMILARITY: Contains 1 reverse transcriptase domain.	Poaceae, especially important on Oryzae	herb	Rice blast	Rice Blast	MGG_11671	44	64.66	1.6e-25	110.2
gene4696	Scaffold10	HD_1	A4RKI4_MAGO7	Unknown	Poaceae, especially important on Oryzae	herb	Rice blast	Rice Blast	MGG_01481	53.8	56.72	7.9e-112	398.3
gene4985	Scaffold11	HD_1	A4QPV0_MAGO7	SIMILARITY: Belongs to the RNase T2 family.	Poaceae, especially important on Oryzae	herb	Rice blast	Rice Blast	MGG_10510	33.2	69.04	2.8e-20	92.8
gene6299	Scaffold16	HD_1	A4QVF8_MAGO7	COFACTOR: Zinc (By similarity).	Poaceae, especially important on Oryzae	herb	Rice blast	Rice Blast	MGG_04556	30	88.24	6.5e-32	132.1
gene7448	Scaffold25	HD_1	A4RGC8_MAGO7	SIMILARITY: Contains 1 reverse transcriptase domain.	Poaceae, especially important on Oryzae	herb	Rice blast	Rice Blast	MGG_11671	45.6	53.61	6.4e-45	175.3
gene7725	Scaffold29	HD_1	A4RGG9_MAGO7	SIMILARITY: Belongs to the short-chain dehydrogenases/reductases (SDR) family.	Poaceae, especially important on Oryzae	herb	Rice blast	Rice Blast	MGG_00056	61.4	27.89	9.4e-19	87.8
gene7783	Scaffold30	HD_1	A4RGC8_MAGO7	SIMILARITY: Contains 1 reverse transcriptase domain.	Poaceae, especially important on Oryzae	herb	Rice blast	Rice Blast	MGG_11671	54.7	96.15	4.2e-18	84
gene4514	Scaffold10	HD_1	A4QT57_MAGO7	Unknown	Poaceae, especially important on Oryzae	herb	Rice blast	Rice Blast	MGG_05174	26.2	75.15	5e-07	49.3
gene4678	Scaffold10	HD_1	A4RED5_MAGO7	Unknown	Poaceae, especially important on Oryzae	herb	Rice blast	Rice Blast	MGG_00692	40.3	60.73	3.5e-84	307
gene7390	Scaffold25	HD_1	A4RGC8_MAGO7	SIMILARITY: Contains 1 reverse transcriptase domain.	Poaceae, especially important on Oryzae	herb	Rice blast	Rice Blast	MGG_11671	37.6	30.4	2.8e-44	174.5
gene4914	Scaffold11	HD_1	A4R1F0_MAGO7	Unknown	Poaceae, especially important on Oryzae	herb	Rice blast	Rice Blast	MGG_06951	63.2	98.9	3.5e-165	575.1
gene6245	Scaffold16	HD_1	A4R178_MAGO7	Unknown	Poaceae, especially important on Oryzae	herb	Rice blast	Rice Blast	MGG_07015	39.7	94.86	1.1e-103	371.3
gene7161	Scaffold22	HD_1	A4RB72_MAGO7	CATALYTIC ACTIVITY: Deoxynucleoside triphosphate + DNA(n) = diphosphate + DNA(n+1). SIMILARITY: Belongs to the DNA polymerase type-B family.	Poaceae, especially important on Oryzae	herb	Rice blast	Rice Blast	MGG_02986	29	33.97	2.6e-67	251.9
gene7411	Scaffold25	HD_1	A4RGC8_MAGO7	SIMILARITY: Contains 1 reverse transcriptase domain.	Poaceae, especially important on Oryzae	herb	Rice blast	Rice Blast	MGG_11671	37.2	63.31	3.9e-27	115.9
gene6724	Scaffold19	HD_1	A4RGC8_MAGO7	SIMILARITY: Contains 1 reverse transcriptase domain.	Poaceae, especially important on Oryzae	herb	Rice blast	Rice Blast	MGG_11671	44.1	47.12	6.4e-06	43.9
gene6124	Scaffold15	HD_1	A4QTS1_MAGO7	Unknown	Poaceae, especially important on Oryzae	herb	Rice blast	Rice Blast	MGG_04985	32.1	94.07	2.4e-82	300.8
gene7388	Scaffold25	HD_1	A4RGC8_MAGO7	SIMILARITY: Contains 1 reverse transcriptase domain.	Poaceae, especially important on Oryzae	herb	Rice blast	Rice Blast	MGG_11671	50	92.47	9.8e-22	96.3
gene7648	Scaffold28	HD_1	A4R575_MAGO7	SIMILARITY: Contains 1 CTLH domain. SIMILARITY: Contains 1 LisH domain.	Poaceae, especially important on Oryzae	herb	Rice blast	Rice Blast	MGG_04137	51.4	7.708	3.4e-48	189.1
gene7803	Scaffold31	HD_1	A4R7D1_MAGO7	Unknown	Poaceae, especially important on Oryzae	herb	Rice blast	Rice Blast	MGG_03284	33.7	37.04	2.1e-42	168.3
gene6158	Scaffold16	HD_1	A4RB72_MAGO7	CATALYTIC ACTIVITY: Deoxynucleoside triphosphate + DNA(n) = diphosphate + DNA(n+1). SIMILARITY: Belongs to the DNA polymerase type-B family.	Poaceae, especially important on Oryzae	herb	Rice blast	Rice Blast	MGG_02986	25.7	21.66	4.6e-17	84.7
gene7476	Scaffold26	HD_1	A4R566_MAGO7	Unknown	Poaceae, especially important on Oryzae	herb	Rice blast	Rice Blast	MGG_04128	61.7	50.55	1.3e-188	654.1
gene7873	Scaffold33	HD_1	A4RGC8_MAGO7	SIMILARITY: Contains 1 reverse transcriptase domain.	Poaceae, especially important on Oryzae	herb	Rice blast	Rice Blast	MGG_11671	43.5	72.06	1.2e-24	107.1
gene8014	Scaffold70	HD_1	A4RGC8_MAGO7	SIMILARITY: Contains 1 reverse transcriptase domain.	Poaceae, especially important on Oryzae	herb	Rice blast	Rice Blast	MGG_11671	47.5	61.62	2.2e-11	62
gene3264	Scaffold6	HD_1	Q2VLJ1_GIBZA	Unknown	Principal hosts: Poaceae, including Zea mays (corn), Triticum aestivum (wheat), and Oryza sativa (rice). Additional hosts: various plant families	herb	Seedling blight, pre- and post-emergence blight, root and foot rot, brown rot, culm decay, head or kernel blight (scab or ear scab) of cereals. Leaf	Seedling Blight	ZEB1	30.8	17.39	8.1e-15	76.6
gene6716	Scaffold19	HD_1	Q2VLJ1_GIBZA	Unknown	Principal hosts: Poaceae, including Zea mays (corn), Triticum aestivum (wheat), and Oryza sativa (rice). Additional hosts: various plant families	herb	Seedling blight, pre- and post-emergence blight, root and foot rot, brown rot, culm decay, head or kernel blight (scab or ear scab) of cereals. Leaf	Seedling Blight	ZEB1	51.2	39.74	4.2e-73	269.6
gene6766	Scaffold20	HD_1	Q2VLJ1_GIBZA	Unknown	Principal hosts: Poaceae, including Zea mays (corn), Triticum aestivum (wheat), and Oryza sativa (rice). Additional hosts: various plant families	herb	Seedling blight, pre- and post-emergence blight, root and foot rot, brown rot, culm decay, head or kernel blight (scab or ear scab) of cereals. Leaf	Seedling Blight	ZEB1	31.8	98.62	1.4e-73	271.2
gene2635	Scaffold5	HD_1	Q9HFW4_USTMD	SIMILARITY: Contains 1 ARID domain. SIMILARITY: Contains 1 JmjC domain.	Euchlaena spp., Zea spp. (Poaceae)	herb	Smut. Corn smut	Smut	RUM1	39.5	11.03	3.3e-28	121.7
gene2745	Scaffold5	HD_1	Q8NKE9_USTMD	Unknown	Euchlaena spp., Zea spp. (Poaceae)	herb	Smut. Corn smut	Smut	CRK1	38.2	58.71	1.6e-80	294.7
gene3874	Scaffold8	HD_1	Q875L6_USTMD	SIMILARITY: Contains 1 N-terminal Ras-GEF domain. SIMILARITY: Contains 1 Ras-GEF domain.	Euchlaena spp., Zea spp. (Poaceae)	herb	Smut. Corn smut	Smut	SQL2	28.9	33.1	2.7e-54	208.4
gene0118	Scaffold1	HD_1	Q8J214_USTMD	Unknown	Euchlaena spp., Zea spp. (Poaceae)	herb	Smut. Corn smut	Smut	CRU1	40.6	59.07	7.8e-77	282
gene3733	Scaffold7	HD_1	Q8J230_USTMD	SIMILARITY: Contains 1 SAM (sterile alpha motif) domain. SIMILARITY: Contains 1 protein kinase domain.	Euchlaena spp., Zea spp. (Poaceae)	herb	Smut. Corn smut	Smut	KPP4	24.4	32.61	8.1e-17	83.2
gene1446	Scaffold3	HD_1	Q4P8E8_USTMA	COFACTOR: FAD (By similarity). SIMILARITY: Belongs to the GMC oxidoreductase family.	Euchlaena spp., Zea spp. (Poaceae)	herb	Smut. Corn smut	Smut	UM03615.1	34.8	45.18	4.7e-26	113.2
gene2116	Scaffold4	HD_1	P87199_USTMD	SIMILARITY: Belongs to the kinesin-like protein family. SIMILARITY: Contains 1 kinesin-motor domain.	Euchlaena spp., Zea spp. (Poaceae)	herb	Smut. Corn smut	Smut	KIN2	50	51.78	3.8e-231	796.2
gene2970	Scaffold5	HD_1	CHS6_USTMA	FUNCTION: Plays a major role in cell wall biogenesis. Involved in mating tube and dikaryotic hyphae formation. Essential for pathogenicity. CATALYTIC ACTIVITY: UDP-N-acetyl-D-glucosamine + (1,4-(N-acetyl- beta-D-glucosaminyl))(n) = UDP + (1,4-(N-acetyl-beta-D- glucosaminyl))(n+1). SUBCELLULAR LOCATION: Cell membrane; Multi-pass membrane protein. Cytoplasmic vesicle membrane; Multi-pass membrane p…	Euchlaena spp., Zea spp. (Poaceae)	herb	Smut. Corn smut	Smut	CHS6	58.9	49.19	2.6e-301	1029.2
gene0432	Scaffold1	HD_1	Q4PDC7_USTMA	CAUTION: The sequence shown here is derived from an EMBL/GenBank/DDBJ whole genome shotgun (WGS) entry which is preliminary data.	Euchlaena spp., Zea spp. (Poaceae)	herb	Smut. Corn smut	Smut	UM01886.1	51.2	26.32	3.7e-52	200.3
gene1365	Scaffold2	HD_1	Q6IWN3_USTMD	CATALYTIC ACTIVITY: ATP + a protein = ADP + a phosphoprotein. SIMILARITY: Contains 1 CRIB domain. SIMILARITY: Contains 1 PH domain. SIMILARITY: Contains 1 protein kinase domain.	Euchlaena spp., Zea spp. (Poaceae)	herb	Smut. Corn smut	Smut	NULL	26.8	51.81	1.8e-10	60.5
gene3493	Scaffold7	HD_1	Q705V7_USTMD	Unknown	Euchlaena spp., Zea spp. (Poaceae)	herb	Smut. Corn smut	Smut	GAS1	40.8	82.78	2.8e-193	669.5
gene0620	Scaffold1	HD_1	Q4PDC7_USTMA	CAUTION: The sequence shown here is derived from an EMBL/GenBank/DDBJ whole genome shotgun (WGS) entry which is preliminary data.	Euchlaena spp., Zea spp. (Poaceae)	herb	Smut. Corn smut	Smut	UM01886.1	32.8	41.56	3.6e-46	180.6
gene2084	Scaffold4	HD_1	Q4P8E8_USTMA	COFACTOR: FAD (By similarity). SIMILARITY: Belongs to the GMC oxidoreductase family.	Euchlaena spp., Zea spp. (Poaceae)	herb	Smut. Corn smut	Smut	UM03615.1	28.8	93.13	1.6e-44	174.5
gene2419	Scaffold4	HD_1	Q4P8E8_USTMA	COFACTOR: FAD (By similarity). SIMILARITY: Belongs to the GMC oxidoreductase family.	Euchlaena spp., Zea spp. (Poaceae)	herb	Smut. Corn smut	Smut	UM03615.1	32	69.46	3.1e-39	156.8
gene2832	Scaffold5	HD_1	Q6X269_USTMD	SIMILARITY: Belongs to the cyclin family.	Euchlaena spp., Zea spp. (Poaceae)	herb	Smut. Corn smut	Smut	CLB2	49.6	52.47	3.9e-69	256.1
gene4063	Scaffold8	HD_1	O59918_USTMD	CATALYTIC ACTIVITY: ATP + a protein = ADP + a phosphoprotein. SIMILARITY: Contains 1 AGC-kinase C-terminal domain.	Euchlaena spp., Zea spp. (Poaceae)	herb	Smut. Corn smut	Smut	UKC1	41.7	9.153	2.4e-34	142.5
gene4094	Scaffold8	HD_1	P87199_USTMD	SIMILARITY: Belongs to the kinesin-like protein family. SIMILARITY: Contains 1 kinesin-motor domain.	Euchlaena spp., Zea spp. (Poaceae)	herb	Smut. Corn smut	Smut	KIN2	40.5	22.62	9e-62	233.4
gene0835	Scaffold2	HD_1	Q86ZC3_USTMD	CATALYTIC ACTIVITY: ATP + a protein = ADP + a phosphoprotein. SIMILARITY: Contains 1 protein kinase domain.	Euchlaena spp., Zea spp. (Poaceae)	herb	Smut. Corn smut	Smut	KPP6	29.1	14.34	1.9e-30	129.8
gene3531	Scaffold7	HD_1	STE20_USTMA	FUNCTION: MAP4K component of the MAPK pathway required for the mating pheromone response and the regulation of cell polarity and cell cycle. Phosphorylates histone H2B to form H2BS10ph (By similarity). CATALYTIC ACTIVITY: ATP + a protein = ADP + a phosphoprotein. SUBCELLULAR LOCATION: Cytoplasm (By similarity). Nucleus (By similarity). SIMILARITY: Belongs to the protein kinase superfamily. STE Se…	Euchlaena spp., Zea spp. (Poaceae)	herb	Smut. Corn smut	Smut	SMU1	41.7	26.42	1e-55	212.6
gene2007	Scaffold4	HD_1	P87198_USTMD	SIMILARITY: Belongs to the kinesin-like protein family. SIMILARITY: Contains 1 kinesin-motor domain.	Euchlaena spp., Zea spp. (Poaceae)	herb	Smut. Corn smut	Smut	KIN1	29	22.29	9.6e-13	69.3
gene2944	Scaffold5	HD_1	Q4P8E8_USTMA	COFACTOR: FAD (By similarity). SIMILARITY: Belongs to the GMC oxidoreductase family.	Euchlaena spp., Zea spp. (Poaceae)	herb	Smut. Corn smut	Smut	UM03615.1	32.5	97.54	5.7e-64	239.2
gene3142	Scaffold6	HD_1	O59918_USTMD	CATALYTIC ACTIVITY: ATP + a protein = ADP + a phosphoprotein. SIMILARITY: Contains 1 AGC-kinase C-terminal domain.	Euchlaena spp., Zea spp. (Poaceae)	herb	Smut. Corn smut	Smut	UKC1	37.9	32.1	8.9e-72	266.2
gene3789	Scaffold7	HD_1	Q4P8E8_USTMA	COFACTOR: FAD (By similarity). SIMILARITY: Belongs to the GMC oxidoreductase family.	Euchlaena spp., Zea spp. (Poaceae)	herb	Smut. Corn smut	Smut	UM03615.1	26.5	97.55	6.8e-39	156
gene0683	Scaffold2	HD_1	P87199_USTMD	SIMILARITY: Belongs to the kinesin-like protein family. SIMILARITY: Contains 1 kinesin-motor domain.	Euchlaena spp., Zea spp. (Poaceae)	herb	Smut. Corn smut	Smut	KIN2	25.3	35.82	1.7e-41	166.4
gene1139	Scaffold2	HD_1	Q4P8E8_USTMA	COFACTOR: FAD (By similarity). SIMILARITY: Belongs to the GMC oxidoreductase family.	Euchlaena spp., Zea spp. (Poaceae)	herb	Smut. Corn smut	Smut	UM03615.1	26.6	31.99	2.2e-34	142.5
gene4396	Scaffold9	HD_1	P87199_USTMD	SIMILARITY: Belongs to the kinesin-like protein family. SIMILARITY: Contains 1 kinesin-motor domain.	Euchlaena spp., Zea spp. (Poaceae)	herb	Smut. Corn smut	Smut	KIN2	36.9	35.84	1.8e-51	198.4
gene4345	Scaffold9	HD_1	Q4PDC5_USTMA	CAUTION: The sequence shown here is derived from an EMBL/GenBank/DDBJ whole genome shotgun (WGS) entry which is preliminary data.	Euchlaena spp., Zea spp. (Poaceae)	herb	Smut. Corn smut	Smut	UM01888.1	44.5	91.36	3.1e-125	442.6
gene2420	Scaffold4	HD_1	Q4P8E8_USTMA	COFACTOR: FAD (By similarity). SIMILARITY: Belongs to the GMC oxidoreductase family.	Euchlaena spp., Zea spp. (Poaceae)	herb	Smut. Corn smut	Smut	UM03615.1	41.8	41.13	2.6e-19	89.7
gene3126	Scaffold6	HD_1	Q99079_USTMD	CATALYTIC ACTIVITY: ATP + a protein = ADP + a phosphoprotein. SIMILARITY: Contains 1 AGC-kinase C-terminal domain.	Euchlaena spp., Zea spp. (Poaceae)	herb	Smut. Corn smut	Smut	NULL	23.8	49.12	4.6e-08	53.1
gene3486	Scaffold7	HD_1	Q9HFW4_USTMD	SIMILARITY: Contains 1 ARID domain. SIMILARITY: Contains 1 JmjC domain.	Euchlaena spp., Zea spp. (Poaceae)	herb	Smut. Corn smut	Smut	RUM1	37.3	73.19	2.1e-196	680.6
gene3848	Scaffold8	HD_1	P87199_USTMD	SIMILARITY: Belongs to the kinesin-like protein family. SIMILARITY: Contains 1 kinesin-motor domain.	Euchlaena spp., Zea spp. (Poaceae)	herb	Smut. Corn smut	Smut	KIN2	34.7	25.22	5.2e-50	194.5
gene5062	Scaffold11	HD_1	Q4PDC5_USTMA	CAUTION: The sequence shown here is derived from an EMBL/GenBank/DDBJ whole genome shotgun (WGS) entry which is preliminary data.	Euchlaena spp., Zea spp. (Poaceae)	herb	Smut. Corn smut	Smut	UM01888.1	50.9	86.32	1e-133	470.7
gene4790	Scaffold10	HD_1	O59918_USTMD	CATALYTIC ACTIVITY: ATP + a protein = ADP + a phosphoprotein. SIMILARITY: Contains 1 AGC-kinase C-terminal domain.	Euchlaena spp., Zea spp. (Poaceae)	herb	Smut. Corn smut	Smut	UKC1	33	40.91	1.5e-64	242.3
gene6198	Scaffold16	HD_1	Q4P8E8_USTMA	COFACTOR: FAD (By similarity). SIMILARITY: Belongs to the GMC oxidoreductase family.	Euchlaena spp., Zea spp. (Poaceae)	herb	Smut. Corn smut	Smut	UM03615.1	32	88.51	4.4e-70	259.6
gene7356	Scaffold24	HD_1	Q4PD87_USTMA	CAUTION: The sequence shown here is derived from an EMBL/GenBank/DDBJ whole genome shotgun (WGS) entry which is preliminary data.	Euchlaena spp., Zea spp. (Poaceae)	herb	Smut. Corn smut	Smut	UM01926.1	44	90.48	6.4e-80	291.6
gene5301	Scaffold12	HD_1	P87199_USTMD	SIMILARITY: Belongs to the kinesin-like protein family. SIMILARITY: Contains 1 kinesin-motor domain.	Euchlaena spp., Zea spp. (Poaceae)	herb	Smut. Corn smut	Smut	KIN2	29.4	61.66	2.8e-55	211.5
gene6119	Scaffold15	HD_1	Q8J214_USTMD	Unknown	Euchlaena spp., Zea spp. (Poaceae)	herb	Smut. Corn smut	Smut	CRU1	47.4	35.49	2.3e-98	354.4
gene7696	Scaffold29	HD_1	Q875L6_USTMD	SIMILARITY: Contains 1 N-terminal Ras-GEF domain. SIMILARITY: Contains 1 Ras-GEF domain.	Euchlaena spp., Zea spp. (Poaceae)	herb	Smut. Corn smut	Smut	SQL2	31	27.51	1.5e-53	206.1
gene6099	Scaffold15	HD_1	Q4P8E7_USTMA	CAUTION: The sequence shown here is derived from an EMBL/GenBank/DDBJ whole genome shotgun (WGS) entry which is preliminary data.	Euchlaena spp., Zea spp. (Poaceae)	herb	Smut. Corn smut	Smut	UM03616.1	33.9	46.49	8.9e-33	135.6
gene6205	Scaffold16	HD_1	P87199_USTMD	SIMILARITY: Belongs to the kinesin-like protein family. SIMILARITY: Contains 1 kinesin-motor domain.	Euchlaena spp., Zea spp. (Poaceae)	herb	Smut. Corn smut	Smut	KIN2	39	33.33	5e-53	203.8
gene7316	Scaffold24	HD_1	Q875L5_USTMD	Unknown	Euchlaena spp., Zea spp. (Poaceae)	herb	Smut. Corn smut	Smut	RAS2	67.9	80.26	5.7e-71	261.2
gene6035	Scaffold15	HD_1	Q6IWN3_USTMD	CATALYTIC ACTIVITY: ATP + a protein = ADP + a phosphoprotein. SIMILARITY: Contains 1 CRIB domain. SIMILARITY: Contains 1 PH domain. SIMILARITY: Contains 1 protein kinase domain.	Euchlaena spp., Zea spp. (Poaceae)	herb	Smut. Corn smut	Smut	NULL	40.4	39.56	9.5e-58	218.8
gene5761	Scaffold14	HD_1	Q4P8E8_USTMA	COFACTOR: FAD (By similarity). SIMILARITY: Belongs to the GMC oxidoreductase family.	Euchlaena spp., Zea spp. (Poaceae)	herb	Smut. Corn smut	Smut	UM03615.1	28.4	98.78	1.5e-59	224.6
gene5359	Scaffold12	HD_1	Q697D5_USTMD	Unknown	Euchlaena spp., Zea spp. (Poaceae)	herb	Smut. Corn smut	Smut	MRB1	29	54.02	4.5e-23	103.2
gene6595	Scaffold18	HD_1	Q4P8E8_USTMA	COFACTOR: FAD (By similarity). SIMILARITY: Belongs to the GMC oxidoreductase family.	Euchlaena spp., Zea spp. (Poaceae)	herb	Smut. Corn smut	Smut	UM03615.1	28.8	22.56	9.5e-45	177.6
gene5307	Scaffold12	HD_1	Q4U320_USTMD	SIMILARITY: Belongs to the cyclin family.	Euchlaena spp., Zea spp. (Poaceae)	herb	Smut. Corn smut	Smut	CLN1	40.6	65.28	3.8e-54	206.1
gene5434	Scaffold13	HD_1	O59918_USTMD	CATALYTIC ACTIVITY: ATP + a protein = ADP + a phosphoprotein. SIMILARITY: Contains 1 AGC-kinase C-terminal domain.	Euchlaena spp., Zea spp. (Poaceae)	herb	Smut. Corn smut	Smut	UKC1	36.2	15.88	2e-49	192.6
gene5016	Scaffold11	HD_1	STE20_USTMA	FUNCTION: MAP4K component of the MAPK pathway required for the mating pheromone response and the regulation of cell polarity and cell cycle. Phosphorylates histone H2B to form H2BS10ph (By similarity). CATALYTIC ACTIVITY: ATP + a protein = ADP + a phosphoprotein. SUBCELLULAR LOCATION: Cytoplasm (By similarity). Nucleus (By similarity). SIMILARITY: Belongs to the protein kinase superfamily. STE Se…	Euchlaena spp., Zea spp. (Poaceae)	herb	Smut. Corn smut	Smut	SMU1	34.1	13.25	1.1e-41	167.2
gene7069	Scaffold22	HD_1	Q6X269_USTMD	SIMILARITY: Belongs to the cyclin family.	Euchlaena spp., Zea spp. (Poaceae)	herb	Smut. Corn smut	Smut	CLB2	48.8	45.29	6.8e-71	262.3
gene0562	Scaffold1	HD_1	Q079H0_9HELO	Unknown	liliaceous plants	herb	Streaking of lily leaves	Streaking Leaf	NEP2	61.6	98.3	2.9e-78	285.4
gene0693	Scaffold2	HD_1	D1MGZ7_BEABA	SIMILARITY: Belongs to the peptidase S8 family.	various arthropod species	invertebrata	white muscardine disease	White Muscardine Disease	PR1	44.5	57.42	9.4e-68	251.9
gene0107	Scaffold1	HD_1	O93841_9PEZI	Unknown	Multiple genera in multiple families	plants	'Anthracnose of stems and leaves, dieback, root rot, leaf spot, blossom rot, fruit rot (dieback and ripe rot), seedling blight.' (Mordue 1971)	Anthracnose	CHIP6	42.6	32.91	2.2e-195	677.9
gene0188	Scaffold1	HD_1	O93841_9PEZI	Unknown	Multiple genera in multiple families	plants	'Anthracnose of stems and leaves, dieback, root rot, leaf spot, blossom rot, fruit rot (dieback and ripe rot), seedling blight.' (Mordue 1971)	Anthracnose	CHIP6	48.4	46.16	4.9e-94	339.3
gene0651	Scaffold1	HD_1	Q9UUS8_COLGL	Unknown	Multiple genera in multiple families	plants	'Anthracnose of stems and leaves, dieback, root rot, leaf spot, blossom rot, fruit rot (dieback and ripe rot), seedling blight.' (Mordue 1971)	Anthracnose	CHIP3	30.7	91.51	7.3e-17	81.6
gene5779	Scaffold14	HD_1	O93841_9PEZI	Unknown	Multiple genera in multiple families	plants	'Anthracnose of stems and leaves, dieback, root rot, leaf spot, blossom rot, fruit rot (dieback and ripe rot), seedling blight.' (Mordue 1971)	Anthracnose	CHIP6	46.8	28.13	3.9e-164	573.9
gene5950	Scaffold15	HD_1	CUTI1_COLGL	FUNCTION: Catalyzes the hydrolysis of cutin, a polyester that forms the structure of plant cuticle. Allows pathogenic fungi to penetrate through the cuticular barrier into the host plant during the initial stage of the fungal infection. CATALYTIC ACTIVITY: Cutin + H(2)O = cutin monomers. ENZYME REGULATION: Inhibited by diisopropylfluorophosphate (DFP). SUBCELLULAR LOCATION: Secreted. INDUCTION: B…	Multiple genera in multiple families	plants	'Anthracnose of stems and leaves, dieback, root rot, leaf spot, blossom rot, fruit rot (dieback and ripe rot), seedling blight.' (Mordue 1971)	Anthracnose	CUTA	41.8	85.71	5.6e-21	94.4
gene4788	Scaffold10	HD_1	O93841_9PEZI	Unknown	Multiple genera in multiple families	plants	'Anthracnose of stems and leaves, dieback, root rot, leaf spot, blossom rot, fruit rot (dieback and ripe rot), seedling blight.' (Mordue 1971)	Anthracnose	CHIP6	37.5	23.34	1.2e-56	216.1
gene5530	Scaffold13	HD_1	PLYB_COLGL	FUNCTION: Acts as a virulence factor active in plant tissue maceration. CATALYTIC ACTIVITY: Eliminative cleavage of (1->4)-alpha-D- galacturonan to give oligosaccharides with 4-deoxy-alpha-D-galact- 4-enuronosyl groups at their non-reducing ends. COFACTOR: Binds 1 calcium ion per subunit (By similarity). PATHWAY: Glycan metabolism; pectin degradation; 2-dehydro-3-deoxy- D-gluconate from pectin: s…	Multiple genera in multiple families	plants	'Anthracnose of stems and leaves, dieback, root rot, leaf spot, blossom rot, fruit rot (dieback and ripe rot), seedling blight.' (Mordue 1971)	Anthracnose	PLB	54.1	44.2	3.9e-77	283.1
gene3313	Scaffold6	HD_1	Q5YCX0_FUSOX	Unknown	Multiple genera in multiple families	plants	Blights, wilts, rots of various sorts	Blight	CHS2	68	64.76	0	1283.1
gene0759	Scaffold2	HD_1	Q96VZ3_FUSOX	SIMILARITY: Belongs to the glycosyl hydrolase 28 family.	Multiple genera in multiple families	plants	Blights, wilts, rots of various sorts	Blight	PGX1	28	89.21	9.1e-33	135.2
gene3194	Scaffold6	HD_1	O59937_FUSOX	SIMILARITY: Belongs to the glycosyl hydrolase 10 (cellulase F) family.	Multiple genera in multiple families	plants	Blights, wilts, rots of various sorts	Blight	XYL3	58.8	72.4	2.4e-96	346.3
gene0174	Scaffold1	HD_1	Q876Z6_FUSOX	Unknown	Multiple genera in multiple families	plants	Blights, wilts, rots of various sorts	Blight	RENSA	35.1	82.29	1.8e-67	251.1
gene0181	Scaffold1	HD_1	Q0WXM3_FUSOX	SIMILARITY: Contains 1 Zn(2)-C6 fungal-type DNA-binding domain.	Multiple genera in multiple families	plants	Blights, wilts, rots of various sorts	Blight	FOW2	48.6	40	8.2e-80	292.4
gene1248	Scaffold2	HD_1	A6N6J8_FUSOX	SIMILARITY: Contains 1 Zn(2)-C6 fungal-type DNA-binding domain.	Multiple genera in multiple families	plants	Blights, wilts, rots of various sorts	Blight	CTF1	59.4	72.27	5.8e-254	871.3
gene2623	Scaffold5	HD_1	Q8TGD1_FUSOX	SIMILARITY: Belongs to the mitochondrial carrier family.	Multiple genera in multiple families	plants	Blights, wilts, rots of various sorts	Blight	FOW1	67	96.55	4.9e-112	397.9
gene3136	Scaffold6	HD_1	A8QJI7_FUSOX	SIMILARITY: Contains 1 Zn(2)-C6 fungal-type DNA-binding domain.	Multiple genera in multiple families	plants	Blights, wilts, rots of various sorts	Blight	XLNR	54.5	6.188	1.2e-07	52.4
gene0716	Scaffold2	HD_1	O00094_FUSOX	SIMILARITY: Belongs to the glycosyl hydrolase 28 family.	Multiple genera in multiple families	plants	Blights, wilts, rots of various sorts	Blight	PG1	54.6	47.31	4.3e-104	372.9
gene3042	Scaffold6	HD_1	Q9C1T0_FUSOX	Unknown	Multiple genera in multiple families	plants	Blights, wilts, rots of various sorts	Blight	ARG1	63	98.29	4e-172	598.2
gene6192	Scaffold16	HD_1	O59937_FUSOX	SIMILARITY: Belongs to the glycosyl hydrolase 10 (cellulase F) family.	Multiple genera in multiple families	plants	Blights, wilts, rots of various sorts	Blight	XYL3	31	24.24	1.6e-08	54.7
gene7511	Scaffold26	HD_1	A8QJI7_FUSOX	SIMILARITY: Contains 1 Zn(2)-C6 fungal-type DNA-binding domain.	Multiple genera in multiple families	plants	Blights, wilts, rots of various sorts	Blight	XLNR	68.3	39.15	2.2e-142	500.4
gene7722	Scaffold29	HD_1	Q96VZ3_FUSOX	SIMILARITY: Belongs to the glycosyl hydrolase 28 family.	Multiple genera in multiple families	plants	Blights, wilts, rots of various sorts	Blight	PGX1	62.7	18.05	1.6e-73	271.9
gene7486	Scaffold26	HD_1	Q96VZ3_FUSOX	SIMILARITY: Belongs to the glycosyl hydrolase 28 family.	Multiple genera in multiple families	plants	Blights, wilts, rots of various sorts	Blight	PGX1	31.3	71.58	2.5e-40	160.6
gene6193	Scaffold16	HD_1	Q96VZ3_FUSOX	SIMILARITY: Belongs to the glycosyl hydrolase 28 family.	Multiple genera in multiple families	plants	Blights, wilts, rots of various sorts	Blight	PGX1	33.3	76.56	2.1e-60	227.3
gene6412	Scaffold17	HD_1	Q96VZ3_FUSOX	SIMILARITY: Belongs to the glycosyl hydrolase 28 family.	Multiple genera in multiple families	plants	Blights, wilts, rots of various sorts	Blight	PGX1	45.3	28.85	7.7e-108	386.3
gene6741	Scaffold19	HD_1	A6N6J8_FUSOX	SIMILARITY: Contains 1 Zn(2)-C6 fungal-type DNA-binding domain.	Multiple genera in multiple families	plants	Blights, wilts, rots of various sorts	Blight	CTF1	25.9	60.52	1.7e-39	158.3
gene7721	Scaffold29	HD_1	Q96VZ3_FUSOX	SIMILARITY: Belongs to the glycosyl hydrolase 28 family.	Multiple genera in multiple families	plants	Blights, wilts, rots of various sorts	Blight	PGX1	43.2	90.48	2.3e-25	109
gene6236	Scaffold16	HD_1	Q0WXM3_FUSOX	SIMILARITY: Contains 1 Zn(2)-C6 fungal-type DNA-binding domain.	Multiple genera in multiple families	plants	Blights, wilts, rots of various sorts	Blight	FOW2	29	47.18	8.4e-19	89.7
gene0515	Scaffold1	HD_1	Q2PEP0_9HYPO	SIMILARITY: Contains 1 FAD-binding FR-type domain. SIMILARITY: Contains 1 ferric oxidoreductase domain.	plants	plants	cool-season grasses	Cool-season Grasses	NOXA	25.5	38.68	2.5e-19	91.3
gene2748	Scaffold5	HD_1	Q5K2R7_CLAPU	CATALYTIC ACTIVITY: ATP + a protein = ADP + a phosphoprotein. SIMILARITY: Contains 1 AGC-kinase C-terminal domain.	outcrossing species	plants	ergotism	Ergotism	COT1	55.1	78.68	2.5e-165	576.2
gene3712	Scaffold7	HD_1	B0B5Z9_CLAPU	CATALYTIC ACTIVITY: ATP + a protein = ADP + a phosphoprotein. SIMILARITY: Contains 1 CRIB domain. SIMILARITY: Contains 1 protein kinase domain.	outcrossing species	plants	ergotism	Ergotism	CLA4	50.6	67.72	1.9e-188	653.7
gene0518	Scaffold1	HD_1	A3KLI8_CLAPU	Unknown	outcrossing species	plants	ergotism	Ergotism	KU70	53.3	95.31	1.3e-184	640.2
gene3926	Scaffold8	HD_1	Q5K2R7_CLAPU	CATALYTIC ACTIVITY: ATP + a protein = ADP + a phosphoprotein. SIMILARITY: Contains 1 AGC-kinase C-terminal domain.	outcrossing species	plants	ergotism	Ergotism	COT1	30.6	52.12	4.4e-18	86.3
gene5756	Scaffold14	HD_1	Q8J0I5_CLAPU	SIMILARITY: Belongs to the bZIP family.	outcrossing species	plants	ergotism	Ergotism	CPTF1	45.5	46.95	2.1e-83	304.7
gene4560	Scaffold10	HD_1	Q2PBY8_CLAPU	SIMILARITY: Belongs to the small GTPase superfamily. Rho family.	outcrossing species	plants	ergotism	Ergotism	CDC42	90.2	14.68	6.6e-97	349.7
gene0756	Scaffold2	HD_1	Q9C2Y1_BOTFU	CATALYTIC ACTIVITY: Pectin + n H(2)O = n methanol + pectate. SIMILARITY: Belongs to the pectinesterase family.	Various plant families	plants	Grey mould. Parasite or saprophyte	Gray Mould	BCPME1	43.9	99.69	5.7e-69	255
gene2332	Scaffold4	HD_1	Q5XTQ4_BOTFU	Unknown	Various plant families	plants	Grey mould. Parasite or saprophyte	Gray Mould	LIP1	32.6	39.29	7.9e-23	102.4
gene3236	Scaffold6	HD_1	Q2LK92_BOTFU	SIMILARITY: Belongs to the FKBP-type PPIase family.	Various plant families	plants	Grey mould. Parasite or saprophyte	Gray Mould	PIC5	52.5	96.3	2.9e-25	108.2
gene4046	Scaffold8	HD_1	O94101_BOTFU	Unknown	Various plant families	plants	Grey mould. Parasite or saprophyte	Gray Mould	BCNMT1	80.3	92.12	4.6e-126	444.5
gene2220	Scaffold4	HD_1	O60034_BOTFU	SIMILARITY: Belongs to the ABC transporter superfamily.	Various plant families	plants	Grey mould. Parasite or saprophyte	Gray Mould	NULL	63.2	98.19	0	1868.2
gene0321	Scaffold1	HD_1	Q8X1E7_BOTFU	SIMILARITY: Contains 1 histidine kinase domain.	Various plant families	plants	Grey mould. Parasite or saprophyte	Gray Mould	BOS1	41.1	9.48	1.3e-47	187.2
gene4218	Scaffold9	HD_1	P78585_BOTFU	SIMILARITY: Contains 1 C2 domain. SIMILARITY: Contains 1 PH domain. SIMILARITY: Contains 1 PI-PLC X-box domain. SIMILARITY: Contains 1 PI-PLC Y-box domain.	Various plant families	plants	Grey mould. Parasite or saprophyte	Gray Mould	BCPLC1	42.3	77.23	6e-193	668.7
gene1814	Scaffold3	HD_1	Q2LMP0_BOTFU	CATALYTIC ACTIVITY: Endohydrolysis of (1->4)-beta-D-xylosidic linkages in xylans. PATHWAY: Glycan degradation; xylan degradation. SIMILARITY: Belongs to the glycosyl hydrolase 11 (cellulase G) family.	Various plant families	plants	Grey mould. Parasite or saprophyte	Gray Mould	XYN11A	45.3	97.66	1.7e-45	176.4
gene4309	Scaffold9	HD_1	Q2LMP0_BOTFU	CATALYTIC ACTIVITY: Endohydrolysis of (1->4)-beta-D-xylosidic linkages in xylans. PATHWAY: Glycan degradation; xylan degradation. SIMILARITY: Belongs to the glycosyl hydrolase 11 (cellulase G) family.	Various plant families	plants	Grey mould. Parasite or saprophyte	Gray Mould	XYN11A	44.3	18.32	5.7e-36	147.1
gene0800	Scaffold2	HD_1	Q6A2T2_BOTFU	Unknown	Various plant families	plants	Grey mould. Parasite or saprophyte	Gray Mould	BTP1	28.6	81.56	7.3e-22	98.6
gene3100	Scaffold6	HD_1	Q6WP53_BOTFU	FUNCTION: PPIases accelerate the folding of proteins (By similarity). FUNCTION: PPIases accelerate the folding of proteins. It catalyzes the cis-trans isomerization of proline imidic peptide bonds in oligopeptides (By similarity). CATALYTIC ACTIVITY: Peptidylproline (omega=180) = peptidylproline (omega=0). SIMILARITY: Belongs to the cyclophilin-type PPIase family. SIMILARITY: Contains 1 PPIase cy…	Various plant families	plants	Grey mould. Parasite or saprophyte	Gray Mould	BCP1	57	73.12	1.2e-32	133.3
gene0801	Scaffold2	HD_1	Q5XTQ4_BOTFU	Unknown	Various plant families	plants	Grey mould. Parasite or saprophyte	Gray Mould	LIP1	28.9	74.57	3e-35	143.7
gene4217	Scaffold9	HD_1	CUTI_BOTFU	FUNCTION: Catalyzes the hydrolysis of cutin, a polyester that forms the structure of plant cuticle. Allows pathogenic fungi to penetrate through the cuticular barrier into the host plant during the initial stage of the fungal infection (By similarity). CATALYTIC ACTIVITY: Cutin + H(2)O = cutin monomers. SUBCELLULAR LOCATION: Secreted (By similarity). PTM: The 2 disulfide bonds play a critical rol…	Various plant families	plants	Grey mould. Parasite or saprophyte	Gray Mould	CUTA	30.5	65.69	5.4e-08	52
gene0284	Scaffold1	HD_1	Q156F5_BOTFU	Unknown	Various plant families	plants	Grey mould. Parasite or saprophyte	Gray Mould	NULL	54.9	17.71	1.1e-10	61.2
gene1319	Scaffold2	HD_1	Q5XTQ4_BOTFU	Unknown	Various plant families	plants	Grey mould. Parasite or saprophyte	Gray Mould	LIP1	33.3	54.91	3.5e-63	237.3
gene3809	Scaffold8	HD_1	Q6IVV6_BOTFU	Unknown	Various plant families	plants	Grey mould. Parasite or saprophyte	Gray Mould	CEL5A	28.1	36.29	7.1e-36	146.7
gene4474	Scaffold9	HD_1	Q589C6_BOTFU	Unknown	Various plant families	plants	Grey mould. Parasite or saprophyte	Gray Mould	BCG3	80.6	28.98	4.6e-164	572.8
gene0702	Scaffold2	HD_1	Q9C2Y1_BOTFU	CATALYTIC ACTIVITY: Pectin + n H(2)O = n methanol + pectate. SIMILARITY: Belongs to the pectinesterase family.	Various plant families	plants	Grey mould. Parasite or saprophyte	Gray Mould	BCPME1	33.1	17.46	4.3e-36	148.3
gene0124	Scaffold1	HD_1	Q9P8L8_BOTFU	Unknown	Various plant families	plants	Grey mould. Parasite or saprophyte	Gray Mould	BCMFS1	54.8	69.33	5.3e-152	531.9
gene2175	Scaffold4	HD_1	Q5XTQ4_BOTFU	Unknown	Various plant families	plants	Grey mould. Parasite or saprophyte	Gray Mould	LIP1	32.8	74.61	1e-39	158.3
gene0419	Scaffold1	HD_1	B0BES1_BOTFU	SIMILARITY: Contains 1 FAD-binding FR-type domain. SIMILARITY: Contains 1 ferric oxidoreductase domain.	Various plant families	plants	Grey mould. Parasite or saprophyte	Gray Mould	NOXA	73.6	49.1	1.2e-240	827
gene3251	Scaffold6	HD_1	Q6A2T2_BOTFU	Unknown	Various plant families	plants	Grey mould. Parasite or saprophyte	Gray Mould	BTP1	32.7	42.27	2.3e-16	80.5
gene2227	Scaffold4	HD_1	O60034_BOTFU	SIMILARITY: Belongs to the ABC transporter superfamily.	Various plant families	plants	Grey mould. Parasite or saprophyte	Gray Mould	NULL	27	86.01	1.8e-39	157.9
gene3975	Scaffold8	HD_1	B0BER8_BOTFU	Unknown	Various plant families	plants	Grey mould. Parasite or saprophyte	Gray Mould	NOXR	66.9	47.39	9.1e-105	374.8
gene1212	Scaffold2	HD_1	Q6WP53_BOTFU	FUNCTION: PPIases accelerate the folding of proteins (By similarity). FUNCTION: PPIases accelerate the folding of proteins. It catalyzes the cis-trans isomerization of proline imidic peptide bonds in oligopeptides (By similarity). CATALYTIC ACTIVITY: Peptidylproline (omega=180) = peptidylproline (omega=0). SIMILARITY: Belongs to the cyclophilin-type PPIase family. SIMILARITY: Contains 1 PPIase cy…	Various plant families	plants	Grey mould. Parasite or saprophyte	Gray Mould	BCP1	41.7	25.35	1.1e-18	88.6
gene1535	Scaffold3	HD_1	Q9P8L8_BOTFU	Unknown	Various plant families	plants	Grey mould. Parasite or saprophyte	Gray Mould	BCMFS1	22.1	79.21	3.1e-11	63.9
gene1925	Scaffold3	HD_1	Q9UW03_BOTFU	SIMILARITY: Belongs to the ABC transporter superfamily.	Various plant families	plants	Grey mould. Parasite or saprophyte	Gray Mould	ATRB	67.7	88.84	5.3e-264	904
gene5033	Scaffold11	HD_1	Q9P8L8_BOTFU	Unknown	Various plant families	plants	Grey mould. Parasite or saprophyte	Gray Mould	BCMFS1	48.1	70.81	1.3e-137	484.2
gene5388	Scaffold12	HD_1	Q2LK92_BOTFU	SIMILARITY: Belongs to the FKBP-type PPIase family.	Various plant families	plants	Grey mould. Parasite or saprophyte	Gray Mould	PIC5	47	77.94	3.8e-22	98.2
gene7345	Scaffold24	HD_1	Q9HG08_BOTFU	CATALYTIC ACTIVITY: ATP + a protein = ADP + a phosphoprotein. SIMILARITY: Contains 1 protein kinase domain.	Various plant families	plants	Grey mould. Parasite or saprophyte	Gray Mould	BMP1	95.5	99.44	1.9e-198	685.3
gene4498	Scaffold9	HD_1	Q9P8L8_BOTFU	Unknown	Various plant families	plants	Grey mould. Parasite or saprophyte	Gray Mould	BCMFS1	43.3	87.27	9e-95	341.3
gene7738	Scaffold29	HD_1	Q5XTQ4_BOTFU	Unknown	Various plant families	plants	Grey mould. Parasite or saprophyte	Gray Mould	LIP1	54.1	51.17	2e-157	550.4
gene4938	Scaffold11	HD_1	Q9P8L8_BOTFU	Unknown	Various plant families	plants	Grey mould. Parasite or saprophyte	Gray Mould	BCMFS1	53.2	56.89	6.8e-169	588.6
gene5116	Scaffold11	HD_1	Q9P8L8_BOTFU	Unknown	Various plant families	plants	Grey mould. Parasite or saprophyte	Gray Mould	BCMFS1	32.8	51.89	4.9e-60	226.9
gene5811	Scaffold14	HD_1	O94100_BOTFU	SIMILARITY: Belongs to the glycosyl hydrolase 28 family.	Various plant families	plants	Grey mould. Parasite or saprophyte	Gray Mould	BCPGA1	60.6	24.3	4e-117	417.2
gene5272	Scaffold12	HD_1	Q9P8L8_BOTFU	Unknown	Various plant families	plants	Grey mould. Parasite or saprophyte	Gray Mould	BCMFS1	27	99.65	2.8e-42	167.2
gene6149	Scaffold15	HD_1	Q6WP53_BOTFU	FUNCTION: PPIases accelerate the folding of proteins (By similarity). FUNCTION: PPIases accelerate the folding of proteins. It catalyzes the cis-trans isomerization of proline imidic peptide bonds in oligopeptides (By similarity). CATALYTIC ACTIVITY: Peptidylproline (omega=180) = peptidylproline (omega=0). SIMILARITY: Belongs to the cyclophilin-type PPIase family. SIMILARITY: Contains 1 PPIase cy…	Various plant families	plants	Grey mould. Parasite or saprophyte	Gray Mould	BCP1	56.7	53.85	2.2e-51	196.4
gene6254	Scaffold16	HD_1	Q6WP53_BOTFU	FUNCTION: PPIases accelerate the folding of proteins (By similarity). FUNCTION: PPIases accelerate the folding of proteins. It catalyzes the cis-trans isomerization of proline imidic peptide bonds in oligopeptides (By similarity). CATALYTIC ACTIVITY: Peptidylproline (omega=180) = peptidylproline (omega=0). SIMILARITY: Belongs to the cyclophilin-type PPIase family. SIMILARITY: Contains 1 PPIase cy…	Various plant families	plants	Grey mould. Parasite or saprophyte	Gray Mould	BCP1	69.8	80.77	2.3e-75	275.8
gene6697	Scaffold19	HD_1	Q5XTQ4_BOTFU	Unknown	Various plant families	plants	Grey mould. Parasite or saprophyte	Gray Mould	LIP1	30.6	86.25	5e-46	179.5
gene4749	Scaffold10	HD_1	Q5XTQ4_BOTFU	Unknown	Various plant families	plants	Grey mould. Parasite or saprophyte	Gray Mould	LIP1	34.5	17.74	3.8e-40	161.8
gene5795	Scaffold14	HD_1	Q8TG14_BOTFU	Unknown	Various plant families	plants	Grey mould. Parasite or saprophyte	Gray Mould	BCCHSIII	69	75.61	0	1226.1
gene7718	Scaffold29	HD_1	Q9C2Y1_BOTFU	CATALYTIC ACTIVITY: Pectin + n H(2)O = n methanol + pectate. SIMILARITY: Belongs to the pectinesterase family.	Various plant families	plants	Grey mould. Parasite or saprophyte	Gray Mould	BCPME1	36.2	83.97	1e-45	177.9
gene5993	Scaffold15	HD_1	Q9P8L8_BOTFU	Unknown	Various plant families	plants	Grey mould. Parasite or saprophyte	Gray Mould	BCMFS1	44.6	95.5	5.3e-126	445.3
gene6769	Scaffold20	HD_1	HOG1_BOTFB	FUNCTION: Mitogen-activated protein kinase involved in a signal transduction pathway that is activated by changes in the osmolarity of the extracellular environment. Controls osmotic regulation of transcription of target genes (By similarity). Involved in vegetative and pathogenic development like conidia formation, sclerotial development, and in penetration into unwounded plant tissue. CATALYTIC…	Various plant families	plants	Grey mould. Parasite or saprophyte	Gray Mould	HOG1	32.7	23.83	2.2e-47	185.3
gene6792	Scaffold20	HD_1	Q9P8L8_BOTFU	Unknown	Various plant families	plants	Grey mould. Parasite or saprophyte	Gray Mould	BCMFS1	31.6	62.12	7.2e-27	115.2
gene6928	Scaffold21	HD_1	Q6IVV6_BOTFU	Unknown	Various plant families	plants	Grey mould. Parasite or saprophyte	Gray Mould	CEL5A	49.3	46.74	4.3e-73	269.6
gene7148	Scaffold22	HD_1	Q6WP53_BOTFU	FUNCTION: PPIases accelerate the folding of proteins (By similarity). FUNCTION: PPIases accelerate the folding of proteins. It catalyzes the cis-trans isomerization of proline imidic peptide bonds in oligopeptides (By similarity). CATALYTIC ACTIVITY: Peptidylproline (omega=180) = peptidylproline (omega=0). SIMILARITY: Belongs to the cyclophilin-type PPIase family. SIMILARITY: Contains 1 PPIase cy…	Various plant families	plants	Grey mould. Parasite or saprophyte	Gray Mould	BCP1	48	12.89	8.8e-22	99.8
gene7367	Scaffold24	HD_1	Q9P880_BOTFU	Unknown	Various plant families	plants	Grey mould. Parasite or saprophyte	Gray Mould	BAC	48.8	80.73	0	1712.6
gene7611	Scaffold27	HD_1	Q9UW03_BOTFU	SIMILARITY: Belongs to the ABC transporter superfamily.	Various plant families	plants	Grey mould. Parasite or saprophyte	Gray Mould	ATRB	63.4	98.22	0	1775
gene1376	Scaffold2	HD_1	Q9C1F9_COCCA	Unknown	Corn, Zea mays, sometimes on Sorghum (Poaceae) and various other plant families	plants	Northern corn leaf spot, ear and kernel rot	Leaf Spot	CEL2	53.1	80.47	5.2e-117	415.2
gene1354	Scaffold2	HD_1	Q00350_COCCA	CATALYTIC ACTIVITY: Endohydrolysis of (1->4)-beta-D-xylosidic linkages in xylans. PATHWAY: Glycan degradation; xylan degradation. SIMILARITY: Belongs to the glycosyl hydrolase 11 (cellulase G) family.	Corn, Zea mays, sometimes on Sorghum (Poaceae) and various other plant families	plants	Northern corn leaf spot, ear and kernel rot	Leaf Spot	XYL2	77.4	36.35	7.8e-102	365.2
gene4205	Scaffold9	HD_1	Q9C1C6_COCCA	Unknown	Corn, Zea mays, sometimes on Sorghum (Poaceae) and various other plant families	plants	Northern corn leaf spot, ear and kernel rot	Leaf Spot	HDC2	63.3	85.5	1.3e-195	676.8
gene0764	Scaffold2	HD_1	Q00350_COCCA	CATALYTIC ACTIVITY: Endohydrolysis of (1->4)-beta-D-xylosidic linkages in xylans. PATHWAY: Glycan degradation; xylan degradation. SIMILARITY: Belongs to the glycosyl hydrolase 11 (cellulase G) family.	Corn, Zea mays, sometimes on Sorghum (Poaceae) and various other plant families	plants	Northern corn leaf spot, ear and kernel rot	Leaf Spot	XYL2	61.9	41.71	1.1e-74	274.6
gene6023	Scaffold15	HD_1	Q9Y880_COCCA	Unknown	Corn, Zea mays, sometimes on Sorghum (Poaceae) and various other plant families	plants	Northern corn leaf spot, ear and kernel rot	Leaf Spot	SNF1	27.2	34.48	1.7e-29	125.6
gene5906	Scaffold14	HD_1	Q9Y880_COCCA	Unknown	Corn, Zea mays, sometimes on Sorghum (Poaceae) and various other plant families	plants	Northern corn leaf spot, ear and kernel rot	Leaf Spot	SNF1	31.2	16.39	1.6e-32	136.3
gene6166	Scaffold16	HD_1	Q9Y880_COCCA	Unknown	Corn, Zea mays, sometimes on Sorghum (Poaceae) and various other plant families	plants	Northern corn leaf spot, ear and kernel rot	Leaf Spot	SNF1	29.7	7.64	1.7e-11	66.6
gene4719	Scaffold10	HD_1	Q9Y880_COCCA	Unknown	Corn, Zea mays, sometimes on Sorghum (Poaceae) and various other plant families	plants	Northern corn leaf spot, ear and kernel rot	Leaf Spot	SNF1	33.8	30.69	1.9e-29	124.8
gene5797	Scaffold14	HD_1	Q9Y880_COCCA	Unknown	Corn, Zea mays, sometimes on Sorghum (Poaceae) and various other plant families	plants	Northern corn leaf spot, ear and kernel rot	Leaf Spot	SNF1	51.4	99.67	4.9e-235	808.1
gene0242	Scaffold1	HD_1	O93802_ALTAL	SIMILARITY: Belongs to the short-chain dehydrogenases/reductases (SDR) family.	Plant	plants	Leaf spot, rots	Leaf Spot	BRM2	34.2	95.79	4.2e-30	125.6
gene4159	Scaffold8	HD_1	O93800_ALTAL	Unknown	Plant	plants	Leaf spot, rots	Leaf Spot	AKT1	37.1	60.29	4.9e-102	366.3
gene3455	Scaffold7	HD_1	Q75ZG3_ALTAL	Unknown	Plant	plants	Leaf spot, rots	Leaf Spot	AFTS1	40.9	7.584	9.8e-09	56.6
gene1308	Scaffold2	HD_1	O93802_ALTAL	SIMILARITY: Belongs to the short-chain dehydrogenases/reductases (SDR) family.	Plant	plants	Leaf spot, rots	Leaf Spot	BRM2	74.9	16.1	1.5e-109	392.1
gene1482	Scaffold3	HD_1	Q9UVN5_ALTAL	Unknown	Plant	plants	Leaf spot, rots	Leaf Spot	AMT	25.6	62.55	1.7e-49	192.2
gene3512	Scaffold7	HD_1	O93800_ALTAL	Unknown	Plant	plants	Leaf spot, rots	Leaf Spot	AKT1	23.7	50.41	4.2e-19	90.5
gene1138	Scaffold2	HD_1	O93802_ALTAL	SIMILARITY: Belongs to the short-chain dehydrogenases/reductases (SDR) family.	Plant	plants	Leaf spot, rots	Leaf Spot	BRM2	45.4	95.59	5.7e-62	231.5
gene4146	Scaffold8	HD_1	O93802_ALTAL	SIMILARITY: Belongs to the short-chain dehydrogenases/reductases (SDR) family.	Plant	plants	Leaf spot, rots	Leaf Spot	BRM2	30.2	18.22	8.3e-08	53.5
gene4229	Scaffold9	HD_1	Q75ZG3_ALTAL	Unknown	Plant	plants	Leaf spot, rots	Leaf Spot	AFTS1	39.8	52.2	2.7e-11	62.4
gene4447	Scaffold9	HD_1	O93802_ALTAL	SIMILARITY: Belongs to the short-chain dehydrogenases/reductases (SDR) family.	Plant	plants	Leaf spot, rots	Leaf Spot	BRM2	33.1	90.31	1.6e-30	127.1
gene3146	Scaffold6	HD_1	O93802_ALTAL	SIMILARITY: Belongs to the short-chain dehydrogenases/reductases (SDR) family.	Plant	plants	Leaf spot, rots	Leaf Spot	BRM2	30.7	90.77	2.9e-15	75.9
gene3623	Scaffold7	HD_1	Q75ZG3_ALTAL	Unknown	Plant	plants	Leaf spot, rots	Leaf Spot	AFTS1	52.1	28.21	2e-98	354.8
gene2563	Scaffold5	HD_1	Q9UVN5_ALTAL	Unknown	Plant	plants	Leaf spot, rots	Leaf Spot	AMT	25.9	84.53	2.7e-158	554.7
gene0380	Scaffold1	HD_1	Q96VB3_ALTAL	Unknown	Plant	plants	Leaf spot, rots	Leaf Spot	AFT3-1	54.2	80.32	5.7e-74	271.6
gene3350	Scaffold6	HD_1	Q9UVN5_ALTAL	Unknown	Plant	plants	Leaf spot, rots	Leaf Spot	AMT	31.3	72.61	0	1371.7
gene6289	Scaffold16	HD_1	O93802_ALTAL	SIMILARITY: Belongs to the short-chain dehydrogenases/reductases (SDR) family.	Plant	plants	Leaf spot, rots	Leaf Spot	BRM2	30.1	14.7	2.3e-12	68.9
gene6339	Scaffold17	HD_1	O93800_ALTAL	Unknown	Plant	plants	Leaf spot, rots	Leaf Spot	AKT1	35.2	16.36	5.5e-35	144.4
gene5862	Scaffold14	HD_1	Q96VB5_ALTAL	Unknown	Plant	plants	Leaf spot, rots	Leaf Spot	AFT1-1	39.4	97.78	5.8e-112	398.7
gene5056	Scaffold11	HD_1	Q75ZG3_ALTAL	Unknown	Plant	plants	Leaf spot, rots	Leaf Spot	AFTS1	28.7	88.76	1.5e-27	117.5
gene4729	Scaffold10	HD_1	O93802_ALTAL	SIMILARITY: Belongs to the short-chain dehydrogenases/reductases (SDR) family.	Plant	plants	Leaf spot, rots	Leaf Spot	BRM2	32	96.11	3.3e-27	115.9
gene7199	Scaffold23	HD_1	Q9UVN5_ALTAL	Unknown	Plant	plants	Leaf spot, rots	Leaf Spot	AMT	26.2	43.79	1.2e-151	533.5
gene4625	Scaffold10	HD_1	Q96VB5_ALTAL	Unknown	Plant	plants	Leaf spot, rots	Leaf Spot	AFT1-1	26.6	51	7.5e-35	143.3
gene6143	Scaffold15	HD_1	Q75ZG3_ALTAL	Unknown	Plant	plants	Leaf spot, rots	Leaf Spot	AFTS1	55.2	98.05	1.9e-110	392.9
gene6591	Scaffold18	HD_1	Q75ZG3_ALTAL	Unknown	Plant	plants	Leaf spot, rots	Leaf Spot	AFTS1	28.4	80.71	2.8e-27	116.7
gene7068	Scaffold22	HD_1	O93802_ALTAL	SIMILARITY: Belongs to the short-chain dehydrogenases/reductases (SDR) family.	Plant	plants	Leaf spot, rots	Leaf Spot	BRM2	46.2	83.87	6.5e-62	231.5
gene7062	Scaffold22	HD_1	Q2H9J2_CHAGB	Unknown	Multiple genera in multiple families	plants	Saprobe	Rot	CHGG_03112	46.6	95.91	6.2e-193	668.3
gene0180	Scaffold1	HD_1	Q04701_FUSSO	Unknown	Multiple plant families. Some strains may cause infections in humans	plants	Saprobe, facultative pathogen	Rot	PELA	45.7	94.33	7.2e-56	211.1
gene4315	Scaffold9	HD_1	CUTI1_FUSSO	FUNCTION: Catalyzes the hydrolysis of cutin, a polyester that forms the structure of plant cuticle. Allows pathogenic fungi to penetrate through the cuticular barrier into the host plant during the initial stage of the fungal infection. CATALYTIC ACTIVITY: Cutin + H(2)O = cutin monomers. SUBCELLULAR LOCATION: Secreted. INDUCTION: By contact with cutin. PTM: The 2 disulfide bonds play a critical r…	Multiple plant families. Some strains may cause infections in humans	plants	Saprobe, facultative pathogen	Rot	CUT1	46.8	94.27	3.2e-50	192.2
gene1094	Scaffold2	HD_1	CUTI2_FUSSO	FUNCTION: Catalyzes the hydrolysis of cutin, a polyester that forms the structure of plant cuticle. Allows pathogenic fungi to penetrate through the cuticular barrier into the host plant during the initial stage of the fungal infection (By similarity). CATALYTIC ACTIVITY: Cutin + H(2)O = cutin monomers. SUBCELLULAR LOCATION: Secreted. SIMILARITY: Belongs to the cutinase family.	Multiple plant families. Some strains may cause infections in humans	plants	Saprobe, facultative pathogen	Rot	CUT2	45.9	95.2	2.3e-48	186
gene6190	Scaffold16	HD_1	Q04701_FUSSO	Unknown	Multiple plant families. Some strains may cause infections in humans	plants	Saprobe, facultative pathogen	Rot	PELA	48.1	68.69	1.3e-52	200.7
gene5031	Scaffold11	HD_1	CUTI2_FUSSO	FUNCTION: Catalyzes the hydrolysis of cutin, a polyester that forms the structure of plant cuticle. Allows pathogenic fungi to penetrate through the cuticular barrier into the host plant during the initial stage of the fungal infection (By similarity). CATALYTIC ACTIVITY: Cutin + H(2)O = cutin monomers. SUBCELLULAR LOCATION: Secreted. SIMILARITY: Belongs to the cutinase family.	Multiple plant families. Some strains may cause infections in humans	plants	Saprobe, facultative pathogen	Rot	CUT2	35.4	53.37	5.4e-17	82.4
gene5477	Scaffold13	HD_1	Q04701_FUSSO	Unknown	Multiple plant families. Some strains may cause infections in humans	plants	Saprobe, facultative pathogen	Rot	PELA	46.6	89.34	2.1e-47	183
gene4170	Scaffold8	HD_1	Q96WW9_GIBPU	SIMILARITY: Belongs to the ABC transporter superfamily.	Various plant families	plants	Tree canker, rot of potatoes (Samuels et al. 2006). Root rot (Booth 1973)	Rot	ABC1	35.2	27.78	2.8e-26	114.4
gene4471	Scaffold9	HD_1	MEP1_COCP7	FUNCTION: Secreted metalloproteinase that allows assimilation of proteinaceous substrates. Pays a pivotal role as a pathogenicity determinant during infections and contributes to the ability of the pathogen to persist within the mammalian host. Digests an immunodominant cell surface antigen (SOWgp) and prevents host recognition of endospores during the phase of development when these fungal cells…	humans	vertebrata	coccidiomycosis	Coccidiomycosis	MEP1	47.5	98.92	1.3e-61	230.3
gene2012	Scaffold4	HD_1	PABP_COCIM	FUNCTION: Binds the poly(A) tail of mRNA. Appears to be an important mediator of the multiple roles of the poly(A) tail in mRNA biogenesis, stability and translation. In the nucleus, involved in both mRNA cleavage and polyadenylation. Is also required for efficient mRNA export to the cytoplasm. Acts in concert with a poly(A)-specific nuclease (PAN) to affect poly(A) tail shortening, which may occ…	humans	vertebrata	coccidioidomycosis	Coccidiomycosis	PAB1	42.5	24.17	4.2e-13	69.3
gene4088	Scaffold8	HD_1	SUB2A_COCP7	FUNCTION: Secreted subtilisin-like serine protease with keratinolytic activity that contributes to pathogenicity (By similarity). SUBCELLULAR LOCATION: Secreted (By similarity). SIMILARITY: Belongs to the peptidase S8 family. SIMILARITY: Contains 1 peptidase S8 domain.	humans	vertebrata	coccidiomycosis	Coccidiomycosis	CPC735_023170	39.9	70.3	8.8e-41	161.8
gene1747	Scaffold3	HD_1	SEC31_COCIM	FUNCTION: Component of the coat protein complex II (COPII) which promotes the formation of transport vesicles from the endoplasmic reticulum (ER). The coat has two main functions, the physical deformation of the endoplasmic reticulum membrane into vesicles and the selection of cargo molecules (By similarity). SUBUNIT: The COPII coat is composed of at least 5 proteins: the SEC23/24 complex, the SE…	humans	vertebrata	coccidioidomycosis	Coccidiomycosis	SEC31	52.5	99.92	0	1169.5
gene2693	Scaffold5	HD_1	MEP1_COCP7	FUNCTION: Secreted metalloproteinase that allows assimilation of proteinaceous substrates. Pays a pivotal role as a pathogenicity determinant during infections and contributes to the ability of the pathogen to persist within the mammalian host. Digests an immunodominant cell surface antigen (SOWgp) and prevents host recognition of endospores during the phase of development when these fungal cells…	humans	vertebrata	coccidiomycosis	Coccidiomycosis	MEP1	46.3	28.73	6.7e-55	209.5
gene5417	Scaffold12	HD_1	MEP1_COCP7	FUNCTION: Secreted metalloproteinase that allows assimilation of proteinaceous substrates. Pays a pivotal role as a pathogenicity determinant during infections and contributes to the ability of the pathogen to persist within the mammalian host. Digests an immunodominant cell surface antigen (SOWgp) and prevents host recognition of endospores during the phase of development when these fungal cells…	humans	vertebrata	coccidiomycosis	Coccidiomycosis	MEP1	39.8	95.29	6.9e-45	174.9
gene6428	Scaffold17	HD_1	SUB8_COCP7	FUNCTION: Secreted subtilisin-like serine protease with keratinolytic activity that contributes to pathogenicity (By similarity). SUBCELLULAR LOCATION: Secreted (By similarity). SIMILARITY: Belongs to the peptidase S8 family. SIMILARITY: Contains 1 peptidase S8 domain.	humans	vertebrata	coccidiomycosis	Coccidiomycosis	CPC735_031240	73	88.44	5.9e-193	667.5
gene4674	Scaffold10	HD_1	PABP_COCIM	FUNCTION: Binds the poly(A) tail of mRNA. Appears to be an important mediator of the multiple roles of the poly(A) tail in mRNA biogenesis, stability and translation. In the nucleus, involved in both mRNA cleavage and polyadenylation. Is also required for efficient mRNA export to the cytoplasm. Acts in concert with a poly(A)-specific nuclease (PAN) to affect poly(A) tail shortening, which may occ…	humans	vertebrata	coccidioidomycosis	Coccidiomycosis	PAB1	28.1	30.68	2.8e-17	84
gene7473	Scaffold26	HD_1	PABP_COCIM	FUNCTION: Binds the poly(A) tail of mRNA. Appears to be an important mediator of the multiple roles of the poly(A) tail in mRNA biogenesis, stability and translation. In the nucleus, involved in both mRNA cleavage and polyadenylation. Is also required for efficient mRNA export to the cytoplasm. Acts in concert with a poly(A)-specific nuclease (PAN) to affect poly(A) tail shortening, which may occ…	humans	vertebrata	coccidioidomycosis	Coccidiomycosis	PAB1	30.9	35.41	9.3e-06	44.7
gene0012	Scaffold1	HD_1	DHH1_CRYNV	FUNCTION: ATP-dependent RNA helicase involved in mRNA turnover, and more specifically in mRNA decapping. Is involved in G1/S DNA- damage checkpoint recovery, probably through the regulation of the translational status of a subset of mRNAs. May also have a role in translation and mRNA nuclear export (By similarity). Is involved in virulence. CATALYTIC ACTIVITY: ATP + H(2)O = ADP + phosphate. SUBCE…	humans	vertebrata	cryptococcosis	Cryptococcosis	VAD1	63.8	96.48	3.9e-173	601.7
gene0855	Scaffold2	HD_1	Q9P8W9_CRYNE	FUNCTION: PPIases accelerate the folding of proteins (By similarity). FUNCTION: PPIases accelerate the folding of proteins. It catalyzes the cis-trans isomerization of proline imidic peptide bonds in oligopeptides (By similarity). CATALYTIC ACTIVITY: Peptidylproline (omega=180) = peptidylproline (omega=0). SIMILARITY: Belongs to the cyclophilin-type PPIase family. SIMILARITY: Contains 1 PPIase cy…	humans	vertebrata	cryptococcosis	Cryptococcosis	CPA1	61.3	77.72	2.8e-47	182.2
gene0522	Scaffold1	HD_1	Q874K8_CRYNV	Unknown	humans	vertebrata	cryptococcosis	Cryptococcosis	CLC-A	32.1	65.42	9.3e-83	302.4
gene2711	Scaffold5	HD_1	Q5K995_CRYNJ	Unknown	humans	vertebrata	cryptococcosis	Cryptococcosis	CNK02740	36.3	91.63	1.8e-140	494.2
gene2996	Scaffold6	HD_1	F5HAA8_CRYNB	CAUTION: The sequence shown here is derived from an EMBL/GenBank/DDBJ whole genome shotgun (WGS) entry which is preliminary data.	humans	vertebrata	cryptococcosis	Cryptococcosis	CNBH3420	66.2	26.36	3.1e-168	587
gene2789	Scaffold5	HD_1	Q874K8_CRYNV	Unknown	humans	vertebrata	cryptococcosis	Cryptococcosis	CLC-A	28.7	91.9	1.1e-81	298.5
gene1699	Scaffold3	HD_1	Q5EGQ1_CRYNE	Unknown	humans	vertebrata	cryptococcosis	Cryptococcosis	BWC2	45.2	12.97	3.7e-08	53.5
gene0914	Scaffold2	HD_1	Q5EGQ1_CRYNE	Unknown	humans	vertebrata	cryptococcosis	Cryptococcosis	BWC2	80	6.944	8.2e-14	72.4
gene1659	Scaffold3	HD_1	Q96WM3_CRYNE	Unknown	humans	vertebrata	cryptococcosis	Cryptococcosis	VPH1	47.5	50.47	3.1e-222	766.5
gene2353	Scaffold4	HD_1	Q1A1Y7_CRYNV	SIMILARITY: Contains 1 histidine kinase domain.	humans	vertebrata	cryptococcosis	Cryptococcosis	TCO1	30.2	16.5	1.1e-26	116.7
gene0824	Scaffold2	HD_1	Q6RXX2_CRYNV	SIMILARITY: Belongs to the spermidine/spermine synthase family.	humans	vertebrata	cryptococcosis	Cryptococcosis	NULL	63.4	46.74	4.8e-109	389
gene2435	Scaffold4	HD_1	DHH1_CRYNV	FUNCTION: ATP-dependent RNA helicase involved in mRNA turnover, and more specifically in mRNA decapping. Is involved in G1/S DNA- damage checkpoint recovery, probably through the regulation of the translational status of a subset of mRNAs. May also have a role in translation and mRNA nuclear export (By similarity). Is involved in virulence. CATALYTIC ACTIVITY: ATP + H(2)O = ADP + phosphate. SUBCE…	humans	vertebrata	cryptococcosis	Cryptococcosis	VAD1	37.4	86.82	6.4e-63	235.3
gene3076	Scaffold6	HD_1	C4MEZ6_CRYGA	CATALYTIC ACTIVITY: ATP + a protein = ADP + a phosphoprotein. SIMILARITY: Contains 1 protein kinase domain.	humans	vertebrata	pulmonary cryptococcosis, basal meningitis, and cerebral cryptococcomas	Cryptococcosis	MPK1	25.5	16.42	2.5e-12	68.9
gene0868	Scaffold2	HD_1	DHH1_CRYNV	FUNCTION: ATP-dependent RNA helicase involved in mRNA turnover, and more specifically in mRNA decapping. Is involved in G1/S DNA- damage checkpoint recovery, probably through the regulation of the translational status of a subset of mRNAs. May also have a role in translation and mRNA nuclear export (By similarity). Is involved in virulence. CATALYTIC ACTIVITY: ATP + H(2)O = ADP + phosphate. SUBCE…	humans	vertebrata	cryptococcosis	Cryptococcosis	VAD1	33.3	45.14	2.5e-46	181
gene1635	Scaffold3	HD_1	DHH1_CRYNV	FUNCTION: ATP-dependent RNA helicase involved in mRNA turnover, and more specifically in mRNA decapping. Is involved in G1/S DNA- damage checkpoint recovery, probably through the regulation of the translational status of a subset of mRNAs. May also have a role in translation and mRNA nuclear export (By similarity). Is involved in virulence. CATALYTIC ACTIVITY: ATP + H(2)O = ADP + phosphate. SUBCE…	humans	vertebrata	cryptococcosis	Cryptococcosis	VAD1	27.4	62.82	8.1e-42	166.4
gene3202	Scaffold6	HD_1	Q5RLJ7_CRYNV	Unknown	humans	vertebrata	cryptococcosis	Cryptococcosis	NULL	30.1	82.59	5.1e-83	302.8
gene3368	Scaffold6	HD_1	Q9P8W9_CRYNE	FUNCTION: PPIases accelerate the folding of proteins (By similarity). FUNCTION: PPIases accelerate the folding of proteins. It catalyzes the cis-trans isomerization of proline imidic peptide bonds in oligopeptides (By similarity). CATALYTIC ACTIVITY: Peptidylproline (omega=180) = peptidylproline (omega=0). SIMILARITY: Belongs to the cyclophilin-type PPIase family. SIMILARITY: Contains 1 PPIase cy…	humans	vertebrata	cryptococcosis	Cryptococcosis	CPA1	53.6	32.78	8.9e-38	151.8
gene4033	Scaffold8	HD_1	CXT1_CRYNJ	FUNCTION: Beta-1,2-xylosyltransferase that plays a key role in capsule polysaccharide synthesis by transferring xylose to alpha- 1,3-dimannoside in a beta-1,2-linkage. Also mediates glycosylation of glycosphingolipids; constitutes the unique xylosyltransferase responsible for adding xylose to glycosphingolipids. SUBCELLULAR LOCATION: Membrane; Single-pass type II membrane protein (Potential). DIS…	humans	vertebrata	cryptococcosis	Cryptococcosis	CXT1	28	88.4	2.8e-42	167.2
gene1408	Scaffold3	HD_1	DHH1_CRYNV	FUNCTION: ATP-dependent RNA helicase involved in mRNA turnover, and more specifically in mRNA decapping. Is involved in G1/S DNA- damage checkpoint recovery, probably through the regulation of the translational status of a subset of mRNAs. May also have a role in translation and mRNA nuclear export (By similarity). Is involved in virulence. CATALYTIC ACTIVITY: ATP + H(2)O = ADP + phosphate. SUBCE…	humans	vertebrata	cryptococcosis	Cryptococcosis	VAD1	33.2	75.74	2.5e-55	210.3
gene0538	Scaffold1	HD_1	Q1A1Y7_CRYNV	SIMILARITY: Contains 1 histidine kinase domain.	humans	vertebrata	cryptococcosis	Cryptococcosis	TCO1	26.5	23.23	5.8e-20	94.4
gene1126	Scaffold2	HD_1	DHH1_CRYNV	FUNCTION: ATP-dependent RNA helicase involved in mRNA turnover, and more specifically in mRNA decapping. Is involved in G1/S DNA- damage checkpoint recovery, probably through the regulation of the translational status of a subset of mRNAs. May also have a role in translation and mRNA nuclear export (By similarity). Is involved in virulence. CATALYTIC ACTIVITY: ATP + H(2)O = ADP + phosphate. SUBCE…	humans	vertebrata	cryptococcosis	Cryptococcosis	VAD1	31.9	37.39	2e-37	151.8
gene0991	Scaffold2	HD_1	CANB_CRYNB	FUNCTION: Regulatory subunit of calcineurin, a calcium-dependent, calmodulin stimulated protein phosphatase. Confers calcium sensitivity. Plays a central role in virulence and antifungal drug action (By similarity). SUBUNIT: Composed of a catalytic subunit (A) and a regulatory subunit (B) (By similarity). MISCELLANEOUS: This protein has four functional calcium-binding sites (By similarity). SIMIL…	humans	vertebrata	cryptococcosis	Cryptococcosis	CNB1	66.1	66.81	1.4e-56	213.4
gene3630	Scaffold7	HD_1	Q6TDT0_CRYGA	FUNCTION: Destroys radicals which are normally produced within the cells and which are toxic to biological systems (By similarity). CATALYTIC ACTIVITY: 2 superoxide + 2 H(+) = O(2) + H(2)O(2). SIMILARITY: Belongs to the iron/manganese superoxide dismutase family.	humans	vertebrata	pulmonary cryptococcosis, basal meningitis, and cerebral cryptococcomas	Cryptococcosis	SOD2	48.8	47.42	2.5e-53	203.4
gene5683	Scaffold14	HD_1	Q7ZA26_CRYNE	Unknown	humans	vertebrata	cryptococcosis	Cryptococcosis	CAP10	34.8	11.2	1.1e-17	86.7
gene4606	Scaffold10	HD_1	Q874K8_CRYNV	Unknown	humans	vertebrata	cryptococcosis	Cryptococcosis	CLC-A	38	70.11	7.5e-127	448.7
gene5656	Scaffold14	HD_1	Q9HFV9_CRYNE	Unknown	humans	vertebrata	cryptococcosis	Cryptococcosis	PKR1	38.7	96.95	1.5e-78	287.3
gene6936	Scaffold21	HD_1	Q5K995_CRYNJ	Unknown	humans	vertebrata	cryptococcosis	Cryptococcosis	CNK02740	23.5	42.11	1.2e-09	58.2
gene7015	Scaffold21	HD_1	Q7LJU0_CRYNE	Unknown	humans	vertebrata	cryptococcosis	Cryptococcosis	UXS1	29	47.41	7.4e-27	116.3
gene7311	Scaffold24	HD_1	Q6TDT0_CRYGA	FUNCTION: Destroys radicals which are normally produced within the cells and which are toxic to biological systems (By similarity). CATALYTIC ACTIVITY: 2 superoxide + 2 H(+) = O(2) + H(2)O(2). SIMILARITY: Belongs to the iron/manganese superoxide dismutase family.	humans	vertebrata	pulmonary cryptococcosis, basal meningitis, and cerebral cryptococcomas	Cryptococcosis	SOD2	46.8	45.07	3.4e-48	186.4
gene5854	Scaffold14	HD_1	Q9UVQ4_CRYNE	Unknown	humans	vertebrata	cryptococcosis	Cryptococcosis	RAS1	47.5	68.24	1.6e-18	86.3
gene6762	Scaffold20	HD_1	B2C6F1_CRYGA	Unknown	humans	vertebrata	pulmonary cryptococcosis, basal meningitis, and cerebral cryptococcomas	Cryptococcosis	LAC1	30.8	30.67	1.3e-54	209.5
gene4866	Scaffold11	HD_1	Q5K995_CRYNJ	Unknown	humans	vertebrata	cryptococcosis	Cryptococcosis	CNK02740	27.5	21.47	2.7e-32	135.2
gene5708	Scaffold14	HD_1	Q7LJU0_CRYNE	Unknown	humans	vertebrata	cryptococcosis	Cryptococcosis	UXS1	27.8	39.71	6.9e-25	109.8
gene5714	Scaffold14	HD_1	DHH1_CRYNV	FUNCTION: ATP-dependent RNA helicase involved in mRNA turnover, and more specifically in mRNA decapping. Is involved in G1/S DNA- damage checkpoint recovery, probably through the regulation of the translational status of a subset of mRNAs. May also have a role in translation and mRNA nuclear export (By similarity). Is involved in virulence. CATALYTIC ACTIVITY: ATP + H(2)O = ADP + phosphate. SUBCE…	humans	vertebrata	cryptococcosis	Cryptococcosis	VAD1	31.2	51.6	1.7e-37	151.4
gene6259	Scaffold16	HD_1	Q6XX21_CRYNV	SIMILARITY: Belongs to the globin family.	humans	vertebrata	cryptococcosis	Cryptococcosis	FHB1	35.6	99.04	1.9e-64	240.4
gene5529	Scaffold13	HD_1	DHH1_CRYNV	FUNCTION: ATP-dependent RNA helicase involved in mRNA turnover, and more specifically in mRNA decapping. Is involved in G1/S DNA- damage checkpoint recovery, probably through the regulation of the translational status of a subset of mRNAs. May also have a role in translation and mRNA nuclear export (By similarity). Is involved in virulence. CATALYTIC ACTIVITY: ATP + H(2)O = ADP + phosphate. SUBCE…	humans	vertebrata	cryptococcosis	Cryptococcosis	VAD1	29.6	44.39	1.2e-37	152.1
gene5825	Scaffold14	HD_1	Q9P8W9_CRYNE	FUNCTION: PPIases accelerate the folding of proteins (By similarity). FUNCTION: PPIases accelerate the folding of proteins. It catalyzes the cis-trans isomerization of proline imidic peptide bonds in oligopeptides (By similarity). CATALYTIC ACTIVITY: Peptidylproline (omega=180) = peptidylproline (omega=0). SIMILARITY: Belongs to the cyclophilin-type PPIase family. SIMILARITY: Contains 1 PPIase cy…	humans	vertebrata	cryptococcosis	Cryptococcosis	CPA1	63.4	27.57	8.1e-55	208.8
gene6772	Scaffold20	HD_1	Q1A1Y7_CRYNV	SIMILARITY: Contains 1 histidine kinase domain.	humans	vertebrata	cryptococcosis	Cryptococcosis	TCO1	27.1	23.34	5.7e-19	90.9
gene7489	Scaffold26	HD_1	Q09RL3_CRYNE	Unknown	humans	vertebrata	cryptococcosis	Cryptococcosis	CIR1	40.1	31.67	1.7e-20	94.7
gene5473	Scaffold13	HD_1	Q6XVN4_CRYNV	COFACTOR: Zinc (By similarity).	humans	vertebrata	cryptococcosis	Cryptococcosis	GNO1	25.3	95.86	1.5e-11	64.3
gene6570	Scaffold18	HD_1	Q9UVQ4_CRYNE	Unknown	humans	vertebrata	cryptococcosis	Cryptococcosis	RAS1	70.8	23.61	4.8e-78	286.6
gene7597	Scaffold27	HD_1	Q1A1Y7_CRYNV	SIMILARITY: Contains 1 histidine kinase domain.	humans	vertebrata	cryptococcosis	Cryptococcosis	TCO1	47.1	5.279	3.1e-12	68.6
gene4596	Scaffold10	HD_1	CXT1_CRYNJ	FUNCTION: Beta-1,2-xylosyltransferase that plays a key role in capsule polysaccharide synthesis by transferring xylose to alpha- 1,3-dimannoside in a beta-1,2-linkage. Also mediates glycosylation of glycosphingolipids; constitutes the unique xylosyltransferase responsible for adding xylose to glycosphingolipids. SUBCELLULAR LOCATION: Membrane; Single-pass type II membrane protein (Potential). DIS…	humans	vertebrata	cryptococcosis	Cryptococcosis	CXT1	27.8	62.97	1.4e-48	188.7
gene4624	Scaffold10	HD_1	Q874K8_CRYNV	Unknown	humans	vertebrata	cryptococcosis	Cryptococcosis	CLC-A	52.8	80.73	7.4e-220	757.7
gene5871	Scaffold14	HD_1	Q8NIK9_CRYNE	CATALYTIC ACTIVITY: ATP + a protein = ADP + a phosphoprotein.	humans	vertebrata	cryptococcosis	Cryptococcosis	PKA2	47.2	36.34	1.7e-91	331.3
gene7370	Scaffold25	HD_1	DHH1_CRYNV	FUNCTION: ATP-dependent RNA helicase involved in mRNA turnover, and more specifically in mRNA decapping. Is involved in G1/S DNA- damage checkpoint recovery, probably through the regulation of the translational status of a subset of mRNAs. May also have a role in translation and mRNA nuclear export (By similarity). Is involved in virulence. CATALYTIC ACTIVITY: ATP + H(2)O = ADP + phosphate. SUBCE…	humans	vertebrata	cryptococcosis	Cryptococcosis	VAD1	32	64.01	1.7e-44	174.5
gene5110	Scaffold11	HD_1	Q5KB00_CRYNJ	SIMILARITY: Contains 1 DH (DBL-homology) domain.	humans	vertebrata	cryptococcosis	Cryptococcosis	CNI04280	28	27.64	1.3e-33	139.8
gene6445	Scaffold17	HD_1	Q1A1Y7_CRYNV	SIMILARITY: Contains 1 histidine kinase domain.	humans	vertebrata	cryptococcosis	Cryptococcosis	TCO1	38.1	22.15	3.4e-52	201.4
gene5188	Scaffold12	HD_1	DHH1_CRYNV	FUNCTION: ATP-dependent RNA helicase involved in mRNA turnover, and more specifically in mRNA decapping. Is involved in G1/S DNA- damage checkpoint recovery, probably through the regulation of the translational status of a subset of mRNAs. May also have a role in translation and mRNA nuclear export (By similarity). Is involved in virulence. CATALYTIC ACTIVITY: ATP + H(2)O = ADP + phosphate. SUBCE…	humans	vertebrata	cryptococcosis	Cryptococcosis	VAD1	27.2	28.32	4.5e-17	84.3
gene5696	Scaffold14	HD_1	Q96VU5_CRYNE	Unknown	humans	vertebrata	cryptococcosis	Cryptococcosis	UGD1	54.7	77.36	3.3e-133	469.2
gene5939	Scaffold14	HD_1	Q5KB00_CRYNJ	SIMILARITY: Contains 1 DH (DBL-homology) domain.	humans	vertebrata	cryptococcosis	Cryptococcosis	CNI04280	39.2	87.73	7e-192	665.2
gene5213	Scaffold12	HD_1	DHH1_CRYNV	FUNCTION: ATP-dependent RNA helicase involved in mRNA turnover, and more specifically in mRNA decapping. Is involved in G1/S DNA- damage checkpoint recovery, probably through the regulation of the translational status of a subset of mRNAs. May also have a role in translation and mRNA nuclear export (By similarity). Is involved in virulence. CATALYTIC ACTIVITY: ATP + H(2)O = ADP + phosphate. SUBCE…	humans	vertebrata	cryptococcosis	Cryptococcosis	VAD1	41.5	43.09	8.8e-77	282.3
gene0165	Scaffold1	HD_1	C5GT68_AJEDR	Unknown	humans	vertebrata	cutaneous Blastomyces dermatitidis infection	cutaneous Infection	BDCG_07611	74.7	100	0	1105.5
gene2289	Scaffold4	HD_1	C5GNV8_AJEDR	SIMILARITY: Belongs to the TCP-1 chaperonin family.	humans	vertebrata	cutaneous Blastomyces dermatitidis infection	cutaneous Infection	BDCG_05759	26.9	65.02	6.5e-43	169.5
gene0456	Scaffold1	HD_1	C5GSW0_AJEDR	Unknown	humans	vertebrata	cutaneous Blastomyces dermatitidis infection	cutaneous Infection	BDCG_07503	26.1	25.39	4.5e-11	63.9
gene3676	Scaffold7	HD_1	C5GSW0_AJEDR	Unknown	humans	vertebrata	cutaneous Blastomyces dermatitidis infection	cutaneous Infection	BDCG_07503	62.3	97.88	2e-234	805.8
gene3884	Scaffold8	HD_1	C5GXV5_AJEDR	Unknown	humans	vertebrata	cutaneous Blastomyces dermatitidis infection	cutaneous Infection	BDCG_09156	55.9	93.88	5.2e-114	404.8
gene1231	Scaffold2	HD_1	C5GNK0_AJEDR	Unknown	humans	vertebrata	cutaneous Blastomyces dermatitidis infection	cutaneous Infection	BDCG_06357	56	99.76	2.2e-102	366.3
gene2539	Scaffold5	HD_1	C5GXJ3_AJEDR	Unknown	humans	vertebrata	cutaneous Blastomyces dermatitidis infection	cutaneous Infection	BDCG_09181	67	93.61	5.9e-304	1036.9
gene3463	Scaffold7	HD_1	C5G7L2_AJEDR	SIMILARITY: Belongs to the class-I aminoacyl-tRNA synthetase family.	humans	vertebrata	cutaneous Blastomyces dermatitidis infection	cutaneous Infection	BDCG_00882	57.4	80.78	2.3e-209	722.6
gene0722	Scaffold2	HD_1	C5G7L2_AJEDR	SIMILARITY: Belongs to the class-I aminoacyl-tRNA synthetase family.	humans	vertebrata	cutaneous Blastomyces dermatitidis infection	cutaneous Infection	BDCG_00882	51.2	100	6.1e-206	711.1
gene4034	Scaffold8	HD_1	C5GS76_AJEDR	SIMILARITY: Contains 1 PCI domain.	humans	vertebrata	cutaneous Blastomyces dermatitidis infection	cutaneous Infection	BDCG_07129	61.2	100	8.4e-277	946.8
gene0646	Scaffold1	HD_1	C5GPL4_AJEDR	Unknown	humans	vertebrata	cutaneous Blastomyces dermatitidis infection	cutaneous Infection	BDCG_05909	65.6	96.99	7.8e-113	400.6
gene2686	Scaffold5	HD_1	C5GS26_AJEDR	SIMILARITY: Belongs to the small GTPase superfamily. Rab family.	humans	vertebrata	cutaneous Blastomyces dermatitidis infection	cutaneous Infection	BDCG_07079	65.3	81.2	2.1e-68	252.7
gene2359	Scaffold4	HD_1	C5GH04_AJEDR	SIMILARITY: Belongs to the DEAD box helicase family.	humans	vertebrata	cutaneous Blastomyces dermatitidis infection	cutaneous Infection	BDCG_03519	45.4	66.43	3e-99	356.7
gene0860	Scaffold2	HD_1	C5GDV2_AJEDR	Unknown	humans	vertebrata	cutaneous Blastomyces dermatitidis infection	cutaneous Infection	BDCG_02560	55.5	93.96	2.3e-205	709.1
gene2390	Scaffold4	HD_1	C5GAK9_AJEDR	Unknown	humans	vertebrata	cutaneous Blastomyces dermatitidis infection	cutaneous Infection	BDCG_02048	65.3	19.06	2.8e-57	217.6
gene3471	Scaffold7	HD_1	C5GHR8_AJEDR	Unknown	humans	vertebrata	cutaneous Blastomyces dermatitidis infection	cutaneous Infection	BDCG_04304	45.8	90.56	1.1e-78	287.7
gene4956	Scaffold11	HD_1	C5GWL2_AJEDR	Unknown	humans	vertebrata	cutaneous Blastomyces dermatitidis infection	cutaneous Infection	BDCG_08831	38.7	73.08	3.2e-121	430.3
gene7532	Scaffold26	HD_1	C5GWH6_AJEDR	Unknown	humans	vertebrata	cutaneous Blastomyces dermatitidis infection	cutaneous Infection	BDCG_08802	79.6	98.08	1.4e-225	775.8
gene5535	Scaffold13	HD_1	C5GNV8_AJEDR	SIMILARITY: Belongs to the TCP-1 chaperonin family.	humans	vertebrata	cutaneous Blastomyces dermatitidis infection	cutaneous Infection	BDCG_05759	67.3	15.62	5.4e-14	72.4
gene7506	Scaffold26	HD_1	C5G6Q4_AJEDR	Unknown	humans	vertebrata	cutaneous Blastomyces dermatitidis infection	cutaneous Infection	BDCG_00038	67.4	76.4	3.3e-152	531.9
gene5685	Scaffold14	HD_1	C5GRC3_AJEDR	Unknown	humans	vertebrata	cutaneous Blastomyces dermatitidis infection	cutaneous Infection	BDCG_06553	68.4	44.26	0	1181.4
gene6179	Scaffold16	HD_1	C5GYF3_AJEDR	Unknown	humans	vertebrata	cutaneous Blastomyces dermatitidis infection	cutaneous Infection	BDCG_09435	68.4	25.54	2e-153	537.7
gene7237	Scaffold23	HD_1	C5GS89_AJEDR	Unknown	humans	vertebrata	cutaneous Blastomyces dermatitidis infection	cutaneous Infection	BDCG_07142	48.9	95.71	2.1e-106	379.8
gene4692	Scaffold10	HD_1	C5GDC1_AJEDR	Unknown	humans	vertebrata	cutaneous Blastomyces dermatitidis infection	cutaneous Infection	BDCG_02855	44.5	53.98	2.5e-77	283.9
gene3742	Scaffold7	HD_1	A6QW18_AJECN	Unknown	humans	vertebrata	Darling's disease	Darling's Disease	HCAG_01575	70.4	97.28	6.4e-180	624
gene4223	Scaffold9	HD_1	A6R120_AJECN	Unknown	humans	vertebrata	Darling's disease	Darling's Disease	HCAG_03327	63.3	100	1.6e-131	463
gene0754	Scaffold2	HD_1	O74686_AJECA	Unknown	humans	vertebrata	Darling's disease	Darling's Disease	URA5	62.1	96.12	3.9e-37	147.9
gene4424	Scaffold9	HD_1	A6RCI7_AJECN	SIMILARITY: Contains 1 PpiC domain.	humans	vertebrata	Darling's disease	Darling's Disease	HCAG_07345	66.4	21.84	1.3e-44	174.9
gene4219	Scaffold9	HD_1	A6R119_AJECN	Unknown	humans	vertebrata	Darling's disease	Darling's Disease	HCAG_03326	60.8	90.93	1.4e-114	406.8
gene1195	Scaffold2	HD_1	ARGJ_AJECN	FUNCTION: Catalyzes two activities which are involved in the cyclic version of arginine biosynthesis: the synthesis of acetylglutamate from glutamate and acetyl-CoA, and of ornithine by transacetylation between acetylornithine and glutamate (By similarity). CATALYTIC ACTIVITY: N(2)-acetyl-L-ornithine + L-glutamate = L- ornithine + N-acetyl-L-glutamate. CATALYTIC ACTIVITY: Acetyl-CoA + L-glutamate…	humans	vertebrata	Darling's disease	Darling's Disease	HCAG_02997	53.8	84.83	1.3e-106	380.6
gene5995	Scaffold15	HD_1	A6R7R9_AJECN	Unknown	humans	vertebrata	Darling's disease	Darling's Disease	HCAG_06360	56.9	81.59	3.7e-102	365.5
gene7888	Scaffold33	HD_1	A6RH34_AJECN	Unknown	humans	vertebrata	Darling's disease	Darling's Disease	HCAG_08951	34.2	10.22	1.4e-06	48.9
gene4931	Scaffold11	HD_1	A6R3N2_AJECN	SIMILARITY: Belongs to the GHMP kinase family.	humans	vertebrata	Darling's disease	Darling's Disease	HCAG_04240	45.6	57.47	3.7e-46	179.5
gene5055	Scaffold11	HD_1	A6REW8_AJECN	FUNCTION: Component of the eukaryotic translation initiation factor 3 (eIF-3) complex (By similarity). SUBCELLULAR LOCATION: Cytoplasm (By similarity). SIMILARITY: Belongs to the eIF-3 subunit G family. SIMILARITY: Contains 1 RRM (RNA recognition motif) domain.	humans	vertebrata	Darling's disease	Darling's Disease	HCAG_08183	58.9	93.36	8e-91	327.4
gene4975	Scaffold11	HD_1	A6QVZ5_AJECN	Unknown	humans	vertebrata	Darling's disease	Darling's Disease	HCAG_01552	85	100	5.1e-183	634
gene0160	Scaffold1	HD_1	MCPA_ARTOC	FUNCTION: Extracellular metalloprotease that contributes to pathogenicity (By similarity). COFACTOR: Binds 1 zinc ion per subunit (By similarity). SUBCELLULAR LOCATION: Secreted (By similarity). SIMILARITY: Belongs to the peptidase M14 family.	humans, reptiles	vertebrata	dermatophytoses	Dermatophytoses	MCPA	32.6	18.23	1.4e-11	65.9
gene1613	Scaffold3	HD_1	MCPAL_ARTOC	FUNCTION: Extracellular metalloprotease that contributes to pathogenicity (By similarity). COFACTOR: Binds 1 zinc ion per subunit (By similarity). SUBCELLULAR LOCATION: Secreted (By similarity). SIMILARITY: Belongs to the peptidase M14 family.	humans, reptiles	vertebrata	dermatophytoses	Dermatophytoses	MCYG_01475	41.4	96.16	5.4e-94	338.6
gene1732	Scaffold3	HD_1	SPCA_ARTOC	FUNCTION: Extracellular serine carboxypeptidase that contributes to pathogenicity (By similarity). CATALYTIC ACTIVITY: Preferential release of a C-terminal arginine or lysine residue. SUBCELLULAR LOCATION: Cell membrane; Lipid-anchor, GPI-anchor (Potential). SIMILARITY: Belongs to the peptidase S10 family.	humans, reptiles	vertebrata	dermatophytoses	Dermatophytoses	SCPA	42.1	90.61	4.9e-122	432.2
gene1262	Scaffold2	HD_1	SPCA_ARTOC	FUNCTION: Extracellular serine carboxypeptidase that contributes to pathogenicity (By similarity). CATALYTIC ACTIVITY: Preferential release of a C-terminal arginine or lysine residue. SUBCELLULAR LOCATION: Cell membrane; Lipid-anchor, GPI-anchor (Potential). SIMILARITY: Belongs to the peptidase S10 family.	humans, reptiles	vertebrata	dermatophytoses	Dermatophytoses	SCPA	51	92.53	6.8e-175	607.8
gene2105	Scaffold4	HD_1	MCPB_ARTOC	FUNCTION: Extracellular metalloprotease that contributes to pathogenicity (By similarity). SUBCELLULAR LOCATION: Secreted (By similarity). SIMILARITY: Belongs to the peptidase M14 family.	humans, reptiles	vertebrata	dermatophytoses	Dermatophytoses	MCPB	54.2	34.18	2.3e-160	560.8
gene1585	Scaffold3	HD_1	SED1_ARTOC	FUNCTION: Secreted tripeptidyl-peptidase which degrades proteins at acidic pHs and is involved in virulence (By similarity). CATALYTIC ACTIVITY: Release of an N-terminal tripeptide from a polypeptide. COFACTOR: Binds 1 calcium ion per subunit (By similarity). SUBCELLULAR LOCATION: Secreted, extracellular space (By similarity). SIMILARITY: Belongs to the peptidase S53 family.	humans, reptiles	vertebrata	dermatophytoses	Dermatophytoses	SED1	42.1	95.35	2.2e-139	490
gene0667	Scaffold1	HD_1	ECM14_ARTOC	FUNCTION: Probable carboxypeptidase that may be involved in cell wall organization and biogenesis (By similarity). COFACTOR: Binds 1 zinc ion per subunit (By similarity). SUBCELLULAR LOCATION: Vacuole (By similarity). SIMILARITY: Belongs to the peptidase M14 family.	humans, reptiles	vertebrata	dermatophytoses	Dermatophytoses	ECM14	47.7	89.45	2.7e-138	486.1
gene6610	Scaffold18	HD_1	PEPA_ARTOC	FUNCTION: Secreted aspartic endopeptidase that allows assimilation of proteinaceous substrates. Can catalyze hydrolysis of the major structural proteins of basement membrane, elastin, collagen, and laminin. Thought to play a significant role in virulence (By similarity). CATALYTIC ACTIVITY: Hydrolysis of proteins with broad specificity. Generally favors hydrophobic residues in P1 and P1', but als…	humans, reptiles	vertebrata	dermatophytoses	Dermatophytoses	PEP1	42.9	28.64	1.5e-59	225.3
gene7539	Scaffold26	HD_1	LAP1_ARTOC	FUNCTION: Extracellular aminopeptidase which contributes to pathogenicity (By similarity). CATALYTIC ACTIVITY: Release of an N-terminal amino acid from a peptide. COFACTOR: Binds 2 zinc ions per subunit (By similarity). SUBUNIT: Monomer (By similarity). SUBCELLULAR LOCATION: Secreted (By similarity). SIMILARITY: Belongs to the peptidase M28 family. M28E subfamily.	humans, reptiles	vertebrata	dermatophytoses	Dermatophytoses	LAP1	54.2	87.72	3.5e-105	375.6
gene5911	Scaffold14	HD_1	PACC_EMENI	FUNCTION: Transcription factor that mediates regulation of both acid- and alkaline-expressed genes in response to ambient pH. At alkaline ambient pH, activates transcription of alkaline-expressed genes (including pacC itself) and represses transcription of acid- expressed genes. Specifically recognizes and binds the consensus sequence 5'-GCCARG-3'. Required for virulence in invasive pulmonary asp…	humans	vertebrata	chronic granulomatous diseas	Granulomatous Diseas	PACC	34.3	97.59	8.4e-63	235.3
gene0011	Scaffold1	HD_1	SED2_ASPFU	FUNCTION: Secreted tripeptidyl-peptidase which degrades proteins at acidic pHs and is involved in virulence. CATALYTIC ACTIVITY: Release of an N-terminal tripeptide from a polypeptide. COFACTOR: Binds 1 calcium ion per subunit (By similarity). BIOPHYSICOCHEMICAL PROPERTIES: Kinetic parameters: KM=62.5 uM for Phe-Pro-Ala-pNA (at 20 degrees Celsius); pH dependence: Optimum pH is about 6; SUBCELLULA…	humans	vertebrata	infection	Infection	SED2	37.6	99.18	9.6e-102	364.8
gene0309	Scaffold1	HD_1	O59928_HYPVI	SIMILARITY: Belongs to the glycosyl hydrolase 18 family.	humans	vertebrata	infection	Infection	NULL	48.8	95.25	3.5e-102	365.5
gene0823	Scaffold2	HD_1	GEL1_ASPFU	FUNCTION: Splits internally a 1,3-beta-glucan molecule and transfers the newly generated reducing end (the donor) to the non- reducing end of another 1,3-beta-glucan molecule (the acceptor) forming a 1,3-beta linkage, resulting in the elongation of 1,3- beta-glucan chains in the cell wall. Involved in cell wall morphogenesis (By similarity). SUBCELLULAR LOCATION: Cell membrane; Lipid-anchor, GPI-…	humans	vertebrata	infection	Infection	GEL1	54.2	95.52	1.4e-129	456.8
gene1805	Scaffold3	HD_1	Q4WPX2_ASPFU	Unknown	humans	vertebrata	infection	Infection	PPOA	39.7	58.1	3e-193	670.2
gene2920	Scaffold5	HD_1	Q4WNM3_ASPFU	CAUTION: The sequence shown here is derived from an EMBL/GenBank/DDBJ whole genome shotgun (WGS) entry which is preliminary data.	humans	vertebrata	infection	Infection	AFUA_4G06250	51.7	36.56	9.6e-118	419.1
gene3048	Scaffold6	HD_1	A3QX02_ASPFM	Unknown	humans	vertebrata	infection	Infection	ZAFA	55.1	14	1.3e-10	61.2
gene0839	Scaffold2	HD_1	PEPA_ASPFC	FUNCTION: Secreted aspartic endopeptidase that allows assimilation of proteinaceous substrates. Can catalyze hydrolysis of the major structural proteins of basement membrane, elastin, collagen, and laminin. Thought to play a significant role in virulence (By similarity). CATALYTIC ACTIVITY: Hydrolysis of proteins with broad specificity. Generally favors hydrophobic residues in P1 and P1', but als…	humans	vertebrata	infection	Infection	PEP1	42.5	38.29	3.3e-81	297.4
gene1024	Scaffold2	HD_1	PEPA_ASPFC	FUNCTION: Secreted aspartic endopeptidase that allows assimilation of proteinaceous substrates. Can catalyze hydrolysis of the major structural proteins of basement membrane, elastin, collagen, and laminin. Thought to play a significant role in virulence (By similarity). CATALYTIC ACTIVITY: Hydrolysis of proteins with broad specificity. Generally favors hydrophobic residues in P1 and P1', but als…	humans	vertebrata	infection	Infection	PEP1	50.4	98.28	6.9e-104	371.3
gene2180	Scaffold4	HD_1	SED2_ASPFU	FUNCTION: Secreted tripeptidyl-peptidase which degrades proteins at acidic pHs and is involved in virulence. CATALYTIC ACTIVITY: Release of an N-terminal tripeptide from a polypeptide. COFACTOR: Binds 1 calcium ion per subunit (By similarity). BIOPHYSICOCHEMICAL PROPERTIES: Kinetic parameters: KM=62.5 uM for Phe-Pro-Ala-pNA (at 20 degrees Celsius); pH dependence: Optimum pH is about 6; SUBCELLULA…	humans	vertebrata	infection	Infection	SED2	34.8	96.72	6e-93	335.5
gene2969	Scaffold5	HD_1	Q8TGV2_EXODE	SIMILARITY: Contains 1 cytochrome b5 heme-binding domain.	humans	vertebrata	infection	Infection	CHS5	67	77.71	0	2450.6
gene0627	Scaffold1	HD_1	Q4WZG4_ASPFU	CAUTION: The sequence shown here is derived from an EMBL/GenBank/DDBJ whole genome shotgun (WGS) entry which is preliminary data.	humans	vertebrata	infection	Infection	AFUA_2G17050	49.9	98.61	2.2e-160	559.7
gene2060	Scaffold4	HD_1	Q4WXC5_ASPFU	SIMILARITY: Belongs to the eukaryotic-type primase small subunit family.	humans	vertebrata	infection	Infection	AFUA_3G09020	53.3	96.01	1.1e-151	530.4
gene3062	Scaffold6	HD_1	Q50I20_ASPFM	SIMILARITY: Belongs to the citrate synthase family.	humans	vertebrata	infection	Infection	MCSA	70.9	91.89	7.9e-195	673.7
gene2467	Scaffold4	HD_1	SCPA_TRITO	FUNCTION: Extracellular serine carboxypeptidase that contributes to pathogenicity (By similarity). CATALYTIC ACTIVITY: Preferential release of a C-terminal arginine or lysine residue. SUBCELLULAR LOCATION: Cell membrane; Lipid-anchor, GPI-anchor (Potential). SIMILARITY: Belongs to the peptidase S10 family.	humans	vertebrata	infection	Infection	SCPA	30.9	47.27	8.7e-68	252.7
gene1292	Scaffold2	HD_1	Q8J2P6_ASPFM	Unknown	humans	vertebrata	infection	Infection	RHEB	30.4	13.78	4.3e-15	77.8
gene4235	Scaffold9	HD_1	Q6TFC7_ASPFM	Unknown	humans	vertebrata	infection	Infection	NULL	33.1	78.98	7.5e-49	188.3
gene4306	Scaffold9	HD_1	A3QX02_ASPFM	Unknown	humans	vertebrata	infection	Infection	ZAFA	29	17.75	7e-08	52.8
gene1991	Scaffold4	HD_1	Q4WLS1_ASPFU	CAUTION: The sequence shown here is derived from an EMBL/GenBank/DDBJ whole genome shotgun (WGS) entry which is preliminary data.	humans	vertebrata	infection	Infection	AFUA_6G12530	46.1	49.96	3e-161	563.5
gene2082	Scaffold4	HD_1	MCPA_TRIRU	FUNCTION: Extracellular metalloprotease that contributes to pathogenicity. COFACTOR: Binds 1 zinc ion per subunit (By similarity). BIOPHYSICOCHEMICAL PROPERTIES: pH dependence: Optimum pH is 7.5; SUBCELLULAR LOCATION: Secreted. INDUCTION: Expression is strongly increased during growth on protein-rich medium. Expressed at even higher levels when keratin is present in the protein-rich medium. SIMIL…	humans	vertebrata	infection	Infection	MCPA	44.3	89.53	8.4e-95	341.3
gene0652	Scaffold1	HD_1	Q4WU51_ASPFU	CAUTION: The sequence shown here is derived from an EMBL/GenBank/DDBJ whole genome shotgun (WGS) entry which is preliminary data.	humans	vertebrata	infection	Infection	AFUA_5G07210	70.6	93.94	5.3e-197	681
gene1358	Scaffold2	HD_1	GEL3_ASPFU	FUNCTION: Splits internally a 1,3-beta-glucan molecule and transfers the newly generated reducing end (the donor) to the non- reducing end of another 1,3-beta-glucan molecule (the acceptor) forming a 1,3-beta linkage, resulting in the elongation of 1,3- beta-glucan chains in the cell wall. Involved in cell wall morphogenesis (By similarity). SUBCELLULAR LOCATION: Cell membrane; Lipid-anchor, GPI-…	humans	vertebrata	infection	Infection	GEL3	57.6	30.11	1.5e-159	558.1
gene1359	Scaffold2	HD_1	A1EC58_EXODE	Unknown	humans	vertebrata	infection	Infection	FKS1	80.7	98.96	0	3107.8
gene1597	Scaffold3	HD_1	DPP4_ASPFU	FUNCTION: Extracellular dipeptidyl-peptidase which removes N- terminal dipeptides sequentially from polypeptides having unsubstituted N-termini provided that the penultimate residue is proline. Contributes to pathogenicity (By similarity). CATALYTIC ACTIVITY: Release of an N-terminal dipeptide, Xaa-Yaa-|- Zaa-, from a polypeptide, preferentially when Yaa is Pro, provided Zaa is neither Pro nor hy…	humans	vertebrata	infection	Infection	DPP4	37.8	83.18	1.5e-130	461.1
gene2624	Scaffold5	HD_1	Q50I20_ASPFM	SIMILARITY: Belongs to the citrate synthase family.	humans	vertebrata	infection	Infection	MCSA	54.2	96.79	2.4e-132	466.1
gene3369	Scaffold6	HD_1	Q4X132_ASPFU	CAUTION: The sequence shown here is derived from an EMBL/GenBank/DDBJ whole genome shotgun (WGS) entry which is preliminary data.	humans	vertebrata	infection	Infection	AFUA_2G11380	71	100	3.5e-133	468.4
gene0776	Scaffold2	HD_1	E9R5E2_ASPFU	CAUTION: The sequence shown here is derived from an EMBL/GenBank/DDBJ whole genome shotgun (WGS) entry which is preliminary data.	humans	vertebrata	infection	Infection	AFUA_6G06340	83.4	100	0	1151.7
gene0519	Scaffold1	HD_1	Q4WUA3_ASPFU	FUNCTION: Catalyzes the ferrous insertion into protoporphyrin IX (By similarity). CATALYTIC ACTIVITY: Protoheme + 2 H(+) = protoporphyrin + Fe(2+). PATHWAY: Porphyrin metabolism; protoheme biosynthesis; protoheme from protoporphyrin-IX: step 1/1. SIMILARITY: Belongs to the ferrochelatase family.	humans	vertebrata	infection	Infection	AFUA_5G07750	69.9	99.73	6.4e-157	547.4
gene1141	Scaffold2	HD_1	O59897_ASPFM	Unknown	humans	vertebrata	infection	Infection	ALB1	46.1	83.78	0	1510.4
gene2871	Scaffold5	HD_1	Q71S08_ASPFM	SIMILARITY: Belongs to the bZIP family.	humans	vertebrata	infection	Infection	CPCA	35.7	38.48	5.5e-12	66.2
gene0390	Scaffold1	HD_1	Q6TFC7_ASPFM	Unknown	humans	vertebrata	infection	Infection	NULL	32.4	96.96	3.8e-43	169.1
gene2560	Scaffold5	HD_1	Q9Y7F1_ASPFM	Unknown	humans	vertebrata	infection	Infection	PABAA	31.5	56.13	3.2e-50	193.7
gene2683	Scaffold5	HD_1	Q4WKG5_ASPFU	FUNCTION: Tubulin is the major constituent of microtubules. It binds two moles of GTP, one at an exchangeable site on the beta chain and one at a non-exchangeable site on the alpha-chain (By similarity). SUBUNIT: Dimer of alpha and beta chains (By similarity). SIMILARITY: Belongs to the tubulin family.	humans	vertebrata	infection	Infection	AFUA_1G02550	92.1	98.82	9.6e-234	802.7
gene2475	Scaffold4	HD_1	ORYZ_ASPFC	FUNCTION: Secreted alkaline protease that allows assimilation of proteinaceous substrates (By similarity). Acts as a significant virulence factor in invasive aspergillosis. Involved in immune evasion from the human and mice complement systems during infection. Efficiently cleaves important components of the complement cascade such as such as C3, C4, C5, and C1q, as well as IgG, which leads to dow…	humans	vertebrata	infection	Infection	ALP1	41.6	90.89	1.2e-62	234.2
gene4418	Scaffold9	HD_1	Q4JEX9_TRIRU	Unknown	humans	vertebrata	infection	Infection	NULL	56.5	65.76	7.5e-159	554.7
gene0299	Scaffold1	HD_1	ORYZ_ASPFC	FUNCTION: Secreted alkaline protease that allows assimilation of proteinaceous substrates (By similarity). Acts as a significant virulence factor in invasive aspergillosis. Involved in immune evasion from the human and mice complement systems during infection. Efficiently cleaves important components of the complement cascade such as such as C3, C4, C5, and C1q, as well as IgG, which leads to dow…	humans	vertebrata	infection	Infection	ALP1	52	99.74	1.1e-95	344
gene0555	Scaffold1	HD_1	Q8J129_ASPFM	CATALYTIC ACTIVITY: ATP + a protein = ADP + a phosphoprotein. SIMILARITY: Contains 1 AGC-kinase C-terminal domain.	humans	vertebrata	infection	Infection	PKAC1	70.1	32.68	3.5e-178	619.8
gene3403	Scaffold7	HD_1	LAP2_TRIVH	FUNCTION: Extracellular aminopeptidase that releases a wide variety of amino acids from natural peptides and contributes to pathogenicity (By similarity). CATALYTIC ACTIVITY: Release of an N-terminal amino acid from a peptide. COFACTOR: Binds 1 zinc ion per subunit (By similarity). SUBUNIT: Monomer (By similarity). SUBCELLULAR LOCATION: Secreted (By similarity). SIMILARITY: Belongs to the peptida…	humans	vertebrata	infection	Infection	LAP2	34	51.27	3.4e-57	217.2
gene3664	Scaffold7	HD_1	MEP1_ASPFC	FUNCTION: Secreted metalloproteinase that allows assimilation of proteinaceous substrates. Plays a pivotal role as a pathogenicity determinant during infections and contributes to the ability of the pathogen to persist within the mammalian host (By similarity). SUBCELLULAR LOCATION: Secreted (By similarity). SIMILARITY: Belongs to the peptidase M43B family. SEQUENCE CAUTION: Sequence=EDP56105.1; …	humans	vertebrata	infection	Infection	AFUB_008060	35.8	84.73	9.9e-38	151
gene2190	Scaffold4	HD_1	Q4WQ27_ASPFU	CAUTION: The sequence shown here is derived from an EMBL/GenBank/DDBJ whole genome shotgun (WGS) entry which is preliminary data.	humans	vertebrata	infection	Infection	AFUA_4G11340	46	57	8e-67	248.4
gene2956	Scaffold5	HD_1	Q4WEM7_ASPFU	SIMILARITY: Belongs to the class-I aminoacyl-tRNA synthetase family.	humans	vertebrata	infection	Infection	AFUA_5G03560	33.1	67.38	9.1e-54	205.3
gene3336	Scaffold6	HD_1	Q6PUV8_HORWE	COFACTOR: Iron (By similarity). DOMAIN: The histidine box domains may contain the active site and/or be involved in metal ion binding (By similarity). SIMILARITY: Belongs to the fatty acid desaturase family. SIMILARITY: Contains 1 cytochrome b5 heme-binding domain.	humans	vertebrata	infection	Infection	OLE1	80.9	46.25	1.8e-238	819.7
gene7720	Scaffold29	HD_1	SED1_ASPFU	FUNCTION: Secreted tripeptidyl-peptidase which degrades proteins at acidic pHs and is involved in virulence. CATALYTIC ACTIVITY: Release of an N-terminal tripeptide from a polypeptide. COFACTOR: Binds 1 calcium ion per subunit (By similarity). BIOPHYSICOCHEMICAL PROPERTIES: pH dependence: Optimum pH is about 5.5; SUBCELLULAR LOCATION: Secreted, extracellular space (By similarity). PTM: N-glycosyl…	humans	vertebrata	infection	Infection	SED1	56.4	100	1.7e-208	719.5
gene7895	Scaffold33	HD_1	Q4WXL8_ASPFU	CAUTION: The sequence shown here is derived from an EMBL/GenBank/DDBJ whole genome shotgun (WGS) entry which is preliminary data.	humans	vertebrata	infection	Infection	AFUA_3G09960	63.6	57.2	3.5e-162	565.8
gene4647	Scaffold10	HD_1	Q4WHH1_ASPFU	CAUTION: The sequence shown here is derived from an EMBL/GenBank/DDBJ whole genome shotgun (WGS) entry which is preliminary data.	humans	vertebrata	infection	Infection	AFUA_2G05420	48.1	97.9	3.4e-154	539.3
gene4524	Scaffold10	HD_1	MEP5_TRITO	FUNCTION: Secreted metalloproteinase probably acting as a virulence factor (By similarity). COFACTOR: Binds 1 zinc ion per subunit (By similarity). SUBCELLULAR LOCATION: Secreted (By similarity). SIMILARITY: Belongs to the peptidase M36 family. SEQUENCE CAUTION: Sequence=ABQ96590.1; Type=Erroneous initiation;	humans	vertebrata	infection	Infection	MEP5	45.1	51.58	1.1e-143	505
gene4703	Scaffold10	HD_1	Q9C1Q7_ASPFM	SIMILARITY: Contains 1 histidine kinase domain.	humans	vertebrata	infection	Infection	NULL	35	16.54	2.2e-54	209.5
gene4794	Scaffold10	HD_1	CARP_ASPFU	FUNCTION: Vacuolar aspartic endopeptidase which is probably also secreted and contributes to virulence. CATALYTIC ACTIVITY: Hydrolysis of proteins with broad specificity for peptide bonds. Cleaves -Leu-Leu-|-Val-Tyr- bond in a synthetic substrate. Does not act on esters of Tyr or Arg. SUBCELLULAR LOCATION: Vacuole lumen. Secreted (Probable). SIMILARITY: Belongs to the peptidase A1 family.	humans	vertebrata	infection	Infection	PEP2	71.8	20.02	3.5e-152	533.9
gene5107	Scaffold11	HD_1	LAP2_ASPFU	FUNCTION: Extracellular aminopeptidase that releases a wide variety of amino acids from natural peptides and contributes to pathogenicity (By similarity). CATALYTIC ACTIVITY: Release of an N-terminal amino acid from a peptide. COFACTOR: Binds 1 zinc ion per subunit (By similarity). SUBUNIT: Monomer (By similarity). SUBCELLULAR LOCATION: Secreted (By similarity). SIMILARITY: Belongs to the peptida…	humans	vertebrata	infection	Infection	LAP2	53.6	88.17	8.5e-128	451.1
gene6797	Scaffold20	HD_1	Q8J2P6_ASPFM	Unknown	humans	vertebrata	infection	Infection	RHEB	70.1	100	2.4e-72	265.4
gene6856	Scaffold20	HD_1	MEP_NEOFI	FUNCTION: Secreted metalloproteinase that allows assimilation of proteinaceous substrates and probably acts as a virulence factor (By similarity). COFACTOR: Binds 1 zinc ion per subunit (By similarity). SUBCELLULAR LOCATION: Secreted (By similarity). INDUCTION: Expression is controlled by the prtT transcription factor. SIMILARITY: Belongs to the peptidase M36 family.	humans	vertebrata	infection	Infection	MEP	65	100	3.5e-240	824.7
gene7576	Scaffold27	HD_1	Q4WEM7_ASPFU	SIMILARITY: Belongs to the class-I aminoacyl-tRNA synthetase family.	humans	vertebrata	infection	Infection	AFUA_5G03560	37.6	44.2	1.1e-45	178.7
gene5725	Scaffold14	HD_1	DPP5_TRITO	FUNCTION: Extracellular dipeptidyl-peptidase which removes N- terminal dipeptides sequentially from polypeptides having unsubstituted N-termini. Contributes to pathogenicity (By similarity). SUBCELLULAR LOCATION: Secreted (By similarity). SIMILARITY: Belongs to the peptidase S9B family.	humans	vertebrata	infection	Infection	DPP5	36.6	65.98	3.8e-111	396.7
gene7480	Scaffold26	HD_1	A3F9N0_HANAN	Unknown	humans	vertebrata	infection	Infection	MNN9	37.9	54.93	6.7e-57	215.7
gene6801	Scaffold20	HD_1	MCPB_TRIVH	FUNCTION: Extracellular metalloprotease that contributes to pathogenicity (By similarity). SUBCELLULAR LOCATION: Secreted (By similarity). SIMILARITY: Belongs to the peptidase M14 family. SEQUENCE CAUTION: Sequence=EFE43078.1; Type=Erroneous gene model prediction;	humans	vertebrata	infection	Infection	MCPB	51.8	45.61	1.1e-76	281.6
gene7455	Scaffold25	HD_1	OPSB_TRIVH	FUNCTION: Probable GPI-anchored aspartic-type endopeptidase which contributes to virulence (By similarity). SUBCELLULAR LOCATION: Cell membrane; Lipid-anchor, GPI-anchor (Potential). SIMILARITY: Belongs to the peptidase A1 family.	humans	vertebrata	infection	Infection	OPSB	34.2	37.25	5.8e-51	196.8
gene5414	Scaffold12	HD_1	Q4WPX2_ASPFU	Unknown	humans	vertebrata	infection	Infection	PPOA	51.8	89.85	0	1088.2
gene6005	Scaffold15	HD_1	O59928_HYPVI	SIMILARITY: Belongs to the glycosyl hydrolase 18 family.	humans	vertebrata	infection	Infection	NULL	27	24.3	1.5e-11	65.9
gene6473	Scaffold17	HD_1	Q4WQJ0_ASPFU	CATALYTIC ACTIVITY: Thioredoxin + NADP(+) = thioredoxin disulfide + NADPH. COFACTOR: Binds 1 FAD per subunit (By similarity). SIMILARITY: Belongs to the class-II pyridine nucleotide-disulfide oxidoreductase family.	humans	vertebrata	infection	Infection	AFUA_4G12990	61.8	42.05	5e-125	442.6
gene7789	Scaffold31	HD_1	A3QX02_ASPFM	Unknown	humans	vertebrata	infection	Infection	ZAFA	35.5	12.81	4.2e-11	63.9
gene5075	Scaffold11	HD_1	Q4WYU7_ASPFU	CAUTION: The sequence shown here is derived from an EMBL/GenBank/DDBJ whole genome shotgun (WGS) entry which is preliminary data.	humans	vertebrata	infection	Infection	AFUA_3G14320	67.2	100	1.6e-270	925.6
gene5168	Scaffold12	HD_1	Q4WCL5_ASPFU	SIMILARITY: Belongs to the thiolase family.	humans	vertebrata	infection	Infection	AFUA_8G04000	75.6	98.74	2.2e-171	595.5
gene7201	Scaffold23	HD_1	Q5SE95_ASPFM	Unknown	humans	vertebrata	infection	Infection	SIDA	48.8	23.17	2.2e-109	391.7
gene5137	Scaffold11	HD_1	SCPB_TRIRU	FUNCTION: Extracellular serine carboxypeptidase that contributes to pathogenicity. CATALYTIC ACTIVITY: Preferential release of a C-terminal arginine or lysine residue. BIOPHYSICOCHEMICAL PROPERTIES: pH dependence: Optimum pH is 8.0; SUBCELLULAR LOCATION: Cell membrane; Lipid-anchor, GPI-anchor (Potential). INDUCTION: Expression is strongly increased during growth on protein-rich medium. SIMILARIT…	humans	vertebrata	infection	Infection	SCPB	56.4	94.03	8.8e-207	713.8
gene5880	Scaffold14	HD_1	Q4WX65_ASPFU	CAUTION: The sequence shown here is derived from an EMBL/GenBank/DDBJ whole genome shotgun (WGS) entry which is preliminary data.	humans	vertebrata	infection	Infection	AFUA_3G08380	80.9	99.32	1.7e-144	505.8
gene1602	Scaffold3	HD_1	OPSB_ARTBC	FUNCTION: Probable GPI-anchored aspartic-type endopeptidase which contributes to virulence (By similarity). SUBCELLULAR LOCATION: Cell membrane; Lipid-anchor, GPI-anchor (Potential). SIMILARITY: Belongs to the peptidase A1 family.	hedgehogs	vertebrata	ringworm,Kerion Celsi Disease	Kerion Celsi Disease	OPSB	22.2	48.8	6.1e-07	50.1
gene2707	Scaffold5	HD_1	D4AUT8_ARTBC	CAUTION: The sequence shown here is derived from an EMBL/GenBank/DDBJ whole genome shotgun (WGS) entry which is preliminary data.	hedgehogs	vertebrata	ringworm,Kerion Celsi Disease	Kerion Celsi Disease	ARB_08005	39	87.98	6.1e-57	215.7
gene4230	Scaffold9	HD_1	SCPA_ARTBC	FUNCTION: Extracellular serine carboxypeptidase that contributes to pathogenicity (By similarity). CATALYTIC ACTIVITY: Preferential release of a C-terminal arginine or lysine residue. SUBCELLULAR LOCATION: Cell membrane; Lipid-anchor, GPI-anchor (Potential). SIMILARITY: Belongs to the peptidase S10 family.	hedgehogs	vertebrata	ringworm,Kerion Celsi Disease	Kerion Celsi Disease	SCPA	35.9	95.16	1e-102	368.2
gene5063	Scaffold11	HD_1	SED2_ARTBC	FUNCTION: Secreted tripeptidyl-peptidase which degrades proteins at acidic pHs and is involved in virulence (By similarity). CATALYTIC ACTIVITY: Release of an N-terminal tripeptide from a polypeptide. COFACTOR: Binds 1 calcium ion per subunit (By similarity). SUBCELLULAR LOCATION: Secreted, extracellular space. SIMILARITY: Belongs to the peptidase S53 family. SIMILARITY: Contains 1 peptidase S8 d…	hedgehogs	vertebrata	ringworm,Kerion Celsi Disease	Kerion Celsi Disease	SED2	51.5	96.31	6e-173	601.3
gene5672	Scaffold14	HD_1	MEP7_ARTBC	FUNCTION: Secreted metalloproteinase that allows assimilation of proteinaceous substrates. Plays a pivotal role as a pathogenicity determinant during infections and contributes to the ability of the pathogen to persist within the mammalian host (By similarity). SUBCELLULAR LOCATION: Secreted (By similarity). SIMILARITY: Belongs to the peptidase M43B family.	hedgehogs	vertebrata	ringworm,Kerion Celsi Disease	Kerion Celsi Disease	ARB_07495	43.3	98.51	3.7e-53	202.2
gene3114	Scaffold6	HD_1	B9WEI2_CANDC	Unknown	humans	vertebrata	leptomeningeal disease,occasional invasive candidal disease	Leptomeningeal Disease	MNN9	41	88.99	7.8e-61	228
gene3558	Scaffold7	HD_1	B9WDE6_CANDC	Unknown	humans	vertebrata	leptomeningeal disease,occasional invasive candidal disease	Leptomeningeal Disease	KRE2	47.6	21.25	1.7e-73	271.9
gene4379	Scaffold9	HD_1	B9WMV3_CANDC	Unknown	humans	vertebrata	leptomeningeal disease,occasional invasive candidal disease	Leptomeningeal Disease	CD36_34700	26.4	57.07	7.5e-24	106.3
gene7300	Scaffold24	HD_1	KATG_PENMA	FUNCTION: Bifunctional enzyme with both catalase and broad- spectrum peroxidase activity (By similarity). May be involved in protection from the host during host infection. CATALYTIC ACTIVITY: 2 H(2)O(2) = O(2) + 2 H(2)O. CATALYTIC ACTIVITY: 2 phenolic donor + H(2)O(2) = 2 phenoxyl radical of the donor + 2 H(2)O. COFACTOR: Binds 1 heme B (iron-protoporphyrin IX) group per dimer (By similarity). S…	humans	vertebrata	lethal systemic infection	Lethal Systemic Infection	KATG	68.4	99.21	0	1097.4
gene2439	Scaffold4	HD_1	A6ZLA2_YEAS7	Unknown	humans	vertebrata	occasional infection	Occasional Infection	CDC28	40.9	13.04	7.8e-15	76.3
gene4480	Scaffold9	HD_1	RL3_YEAST	SUBUNIT: Component of the large ribosomal subunit. Mature ribosomes consist of a small (40S) and a large (60S) subunit. The 40S subunit contains 32 different proteins (encoded by 56 genes) and 1 molecule of RNA (18S). The 60S subunit contains 46 different proteins (encoded by 81 genes) and 3 molecules of RNA (25S, 5.8S and 5S). INTERACTION: P17555:SRV2; NbExp=2; IntAct=EBI-15364, EBI-4024; SUBCEL…	humans	vertebrata	occasional infection	Occasional Infection	YOR29-14	72.6	98.98	4e-173	601.3
gene0523	Scaffold1	HD_1	A3LRS6_PICST	Unknown	humans	vertebrata	occasional infection	Occasional Infection	MET23	53.9	20.05	6.1e-133	470.3
gene0979	Scaffold2	HD_1	F2QYD1_PICP7	SIMILARITY: Belongs to the DEAD box helicase family.	humans	vertebrata	occasional infection	Occasional Infection	MAK5	35.8	16.71	9.4e-12	66.2
gene3603	Scaffold7	HD_1	A6ZXC8_YEAS7	CAUTION: The sequence shown here is derived from an EMBL/GenBank/DDBJ whole genome shotgun (WGS) entry which is preliminary data.	humans	vertebrata	occasional infection	Occasional Infection	HEM3	50.8	41.51	9.3e-86	312
gene1161	Scaffold2	HD_1	F2QVD9_PICP7	CATALYTIC ACTIVITY: D-erythro-1-(imidazol-4-yl)glycerol 3- phosphate = 3-(imidazol-4-yl)-2-oxopropyl phosphate + H(2)O. PATHWAY: Amino-acid biosynthesis; L-histidine biosynthesis; L- histidine from 5-phospho-alpha-D-ribose 1-diphosphate: step 6/9. SIMILARITY: Belongs to the imidazoleglycerol-phosphate dehydratase family.	humans	vertebrata	occasional infection	Occasional Infection	HIS3	64.5	17.01	6.2e-70	260
gene3052	Scaffold6	HD_1	A6ZXC8_YEAS7	CAUTION: The sequence shown here is derived from an EMBL/GenBank/DDBJ whole genome shotgun (WGS) entry which is preliminary data.	humans	vertebrata	occasional infection	Occasional Infection	HEM3	50.2	95.21	9.1e-86	310.8
gene3746	Scaffold7	HD_1	A3GHZ3_PICST	CAUTION: The sequence shown here is derived from an EMBL/GenBank/DDBJ whole genome shotgun (WGS) entry which is preliminary data.	humans	vertebrata	occasional infection	Occasional Infection	BRX1	58.8	96.64	5.6e-95	341.3
gene3000	Scaffold6	HD_1	F2QYD1_PICP7	SIMILARITY: Belongs to the DEAD box helicase family.	humans	vertebrata	occasional infection	Occasional Infection	MAK5	28.7	81.82	1.2e-38	155.2
gene3240	Scaffold6	HD_1	A3LS85_PICST	Unknown	humans	vertebrata	occasional infection	Occasional Infection	LYS4	28.1	77.75	3.9e-52	200.3
gene2572	Scaffold5	HD_1	F2QX13_PICP7	SIMILARITY: Belongs to the small GTPase superfamily. Rab family.	humans	vertebrata	occasional infection	Occasional Infection	YPT1	53	71.24	3.4e-44	172.2
gene2266	Scaffold4	HD_1	B8LZ89_TALSN	Unknown	humans	vertebrata	occasional infection	Occasional Infection	TSTA_083650	44.1	24.81	5.4e-64	240.4
gene4373	Scaffold9	HD_1	A3LXZ6_PICST	Unknown	humans	vertebrata	occasional infection	Occasional Infection	CDC28	53.1	73.21	1.1e-90	327.4
gene2308	Scaffold4	HD_1	A3LUV9_PICST	Unknown	humans	vertebrata	occasional infection	Occasional Infection	MET22	46.2	98.58	8.1e-77	281.2
gene2362	Scaffold4	HD_1	F2Z6H2_CANGB	SIMILARITY: Contains 1 SAM (sterile alpha motif) domain. SIMILARITY: Contains 1 protein kinase domain.	humans	vertebrata	Occasional invasive candidal disease	Occasional Infection	STE11	38.7	18.2	1.1e-52	203
gene1932	Scaffold3	HD_1	F2QYD1_PICP7	SIMILARITY: Belongs to the DEAD box helicase family.	humans	vertebrata	occasional infection	Occasional Infection	MAK5	29.9	42.39	2.7e-46	181.4
gene3927	Scaffold8	HD_1	A6ZLA2_YEAS7	Unknown	humans	vertebrata	occasional infection	Occasional Infection	CDC28	26.9	41.65	8e-24	106.3
gene4029	Scaffold8	HD_1	A3LXZ6_PICST	Unknown	humans	vertebrata	occasional infection	Occasional Infection	CDC28	35.1	24.97	2.7e-25	111.3
gene1781	Scaffold3	HD_1	A6ZX34_YEAS7	CAUTION: The sequence shown here is derived from an EMBL/GenBank/DDBJ whole genome shotgun (WGS) entry which is preliminary data.	humans	vertebrata	occasional infection	Occasional Infection	KRE6	48.5	69.92	1.3e-146	514.2
gene0951	Scaffold2	HD_1	F2QYD1_PICP7	SIMILARITY: Belongs to the DEAD box helicase family.	humans	vertebrata	occasional infection	Occasional Infection	MAK5	28.7	74.14	1.8e-24	108.2
gene2303	Scaffold4	HD_1	F2QXJ4_PICP7	CATALYTIC ACTIVITY: ATP + D-ribose 5-phosphate = AMP + 5-phospho- alpha-D-ribose 1-diphosphate. SIMILARITY: Belongs to the ribose-phosphate pyrophosphokinase family.	humans	vertebrata	occasional infection	Occasional Infection	PRS1	48.8	59.29	4.5e-54	205.7
gene4613	Scaffold10	HD_1	F2QU09_PICP7	Unknown	humans	vertebrata	occasional infection	Occasional Infection	PAB1	28.9	14.66	2e-06	48.5
gene5406	Scaffold12	HD_1	F2QZW6_PICP7	SIMILARITY: Belongs to the small GTPase superfamily. Rab family.	humans	vertebrata	occasional infection	Occasional Infection	YPT1	53.3	25.42	4.9e-50	193.4
gene7053	Scaffold22	HD_1	A3LNY8_PICST	Unknown	humans	vertebrata	occasional infection	Occasional Infection	KRE2	37.9	22.82	5.6e-65	243.8
gene5143	Scaffold11	HD_1	F2QYD1_PICP7	SIMILARITY: Belongs to the DEAD box helicase family.	humans	vertebrata	occasional infection	Occasional Infection	MAK5	30.8	52.84	7.2e-43	169.5
gene6526	Scaffold18	HD_1	F2QYD1_PICP7	SIMILARITY: Belongs to the DEAD box helicase family.	humans	vertebrata	occasional infection	Occasional Infection	MAK5	31.2	42.16	4.3e-42	167.2
gene5415	Scaffold12	HD_1	C7GJ52_YEAS2	SIMILARITY: Belongs to the class-I aminoacyl-tRNA synthetase family.	humans	vertebrata	occasional infection	Occasional Infection	MSY1	33.5	17.19	1.7e-65	246.5
gene7547	Scaffold26	HD_1	F2QZW6_PICP7	SIMILARITY: Belongs to the small GTPase superfamily. Rab family.	humans	vertebrata	occasional infection	Occasional Infection	YPT1	50.2	98.28	1.2e-47	183.7
gene3241	Scaffold6	HD_1	C0RZ68_PARBP	Unknown	humans	vertebrata	Paracoccidioidomycosis	Paracoccidioidomycosis	PABG_00723	60	98.93	8e-165	573.9
gene1072	Scaffold2	HD_1	C1G3C3_PARBD	Unknown	humans	vertebrata	Paracoccidioidomycosis	Paracoccidioidomycosis	PADG_01439	46	98.33	1.4e-125	444.1
gene2205	Scaffold4	HD_1	C0SHF9_PARBP	SIMILARITY: Belongs to the thiolase family.	humans	vertebrata	Paracoccidioidomycosis	Paracoccidioidomycosis	PABG_07114	55	99.08	3.2e-123	435.6
gene2443	Scaffold4	HD_1	C0S9W9_PARBP	PATHWAY: Amino-acid biosynthesis; L-arginine biosynthesis; N(2)- acetyl-L-ornithine from L-glutamate.	humans	vertebrata	Paracoccidioidomycosis	Paracoccidioidomycosis	PABG_04306	65.1	88.95	0	1099.3
gene1820	Scaffold3	HD_1	C1G3Y7_PARBD	CATALYTIC ACTIVITY: ATP + D-ribose 5-phosphate = AMP + 5-phospho- alpha-D-ribose 1-diphosphate. SIMILARITY: Belongs to the ribose-phosphate pyrophosphokinase family.	humans	vertebrata	Paracoccidioidomycosis	Paracoccidioidomycosis	PADG_01653	86.5	99.38	9.4e-157	546.6
gene4152	Scaffold8	HD_1	C0S733_PARBP	SIMILARITY: Belongs to the TCP-1 chaperonin family.	humans	vertebrata	Paracoccidioidomycosis	Paracoccidioidomycosis	PABG_03488	30	50.39	1.1e-60	229.2
gene3605	Scaffold7	HD_1	C1G8Q1_PARBD	Unknown	humans	vertebrata	Paracoccidioidomycosis	Paracoccidioidomycosis	PADG_03637	39.7	49.56	1.4e-57	218
gene3881	Scaffold8	HD_1	C0SB59_PARBP	Unknown	humans	vertebrata	Paracoccidioidomycosis	Paracoccidioidomycosis	PABG_04914	41	9.3	2.2e-11	65.5
gene1286	Scaffold2	HD_1	C0SIA5_PARBP	SIMILARITY: Contains 1 CRAL-TRIO domain.	humans	vertebrata	Paracoccidioidomycosis	Paracoccidioidomycosis	PABG_07484	65.9	93.02	5.4e-126	444.5
gene1724	Scaffold3	HD_1	C1G8Q1_PARBD	Unknown	humans	vertebrata	Paracoccidioidomycosis	Paracoccidioidomycosis	PADG_03637	29.4	86.68	1.2e-45	177.9
gene2223	Scaffold4	HD_1	C0SJI3_PARBP	Unknown	humans	vertebrata	Paracoccidioidomycosis	Paracoccidioidomycosis	PABG_07837	60	88.13	6.5e-92	331.3
gene3631	Scaffold7	HD_1	C0S8A8_PARBP	Unknown	humans	vertebrata	Paracoccidioidomycosis	Paracoccidioidomycosis	PABG_04058	52.3	44.65	3.4e-145	510
gene0977	Scaffold2	HD_1	C0S733_PARBP	SIMILARITY: Belongs to the TCP-1 chaperonin family.	humans	vertebrata	Paracoccidioidomycosis	Paracoccidioidomycosis	PABG_03488	58.1	63.66	2.9e-159	556.2
gene6078	Scaffold15	HD_1	C0SFH7_PARBP	Unknown	humans	vertebrata	Paracoccidioidomycosis	Paracoccidioidomycosis	PABG_06432	37.3	25	1.7e-12	67.4
gene5879	Scaffold14	HD_1	C0SFH7_PARBP	Unknown	humans	vertebrata	Paracoccidioidomycosis	Paracoccidioidomycosis	PABG_06432	32.9	6.201	2.4e-06	48.9
gene5288	Scaffold12	HD_1	C0RYV5_PARBP	FUNCTION: Adds a myristoyl group to the N-terminal glycine residue of certain cellular proteins (By similarity). CATALYTIC ACTIVITY: Tetradecanoyl-CoA + glycylpeptide = CoA + N- tetradecanoylglycylpeptide. SIMILARITY: Belongs to the NMT family.	humans	vertebrata	Paracoccidioidomycosis	Paracoccidioidomycosis	PABG_00610	53.6	37.31	4.4e-147	516.5
gene7771	Scaffold30	HD_1	C1G1Q2_PARBD	CATALYTIC ACTIVITY: CTP + phosphatidate = diphosphate + CDP- diacylglycerol. PATHWAY: Phospholipid metabolism; CDP-diacylglycerol biosynthesis; CDP-diacylglycerol from sn-glycerol 3-phosphate: step 3/3. SIMILARITY: Belongs to the CDS family.	humans	vertebrata	Paracoccidioidomycosis	Paracoccidioidomycosis	PADG_02068	72.2	41.35	6e-184	638.6
gene5232	Scaffold12	HD_1	C0SIA5_PARBP	SIMILARITY: Contains 1 CRAL-TRIO domain.	humans	vertebrata	Paracoccidioidomycosis	Paracoccidioidomycosis	PABG_07484	27.4	22.04	6.2e-29	124
gene5319	Scaffold12	HD_1	C0S2E8_PARBP	Unknown	humans	vertebrata	Paracoccidioidomycosis	Paracoccidioidomycosis	PABG_01763	82.2	95.73	1.5e-149	522.7
gene4898	Scaffold11	HD_1	Q9P3Z8_CYBJA	Unknown	humans	vertebrata	Chronic urinary tract infection	Urinary Tract Infection	MIG1	55.2	3.565	3.1e-14	75.5
gene2725	Scaffold5	HD_1	Q7Z7T9_MONFR	FUNCTION: Tubulin is the major constituent of microtubules. It binds two moles of GTP, one at an exchangeable site on the beta chain and one at a non-exchangeable site on the alpha-chain (By similarity). SUBUNIT: Dimer of alpha and beta chains (By similarity). SIMILARITY: Belongs to the tubulin family.	Rosaceae, primarily Prunus spp., also Pomoideae including apple (Malus) and pear (Pyrus). Reported on Vitis vinifera (Vitaceae)	xyloid	Brown fruit rot, wilt, blight, canker	Brown Fruit Rot	TUB2	96.7	89.04	1.5e-232	798.9
gene5043	Scaffold11	HD_1	Q7Z7T9_MONFR	FUNCTION: Tubulin is the major constituent of microtubules. It binds two moles of GTP, one at an exchangeable site on the beta chain and one at a non-exchangeable site on the alpha-chain (By similarity). SUBUNIT: Dimer of alpha and beta chains (By similarity). SIMILARITY: Belongs to the tubulin family.	Rosaceae, primarily Prunus spp., also Pomoideae including apple (Malus) and pear (Pyrus). Reported on Vitis vinifera (Vitaceae)	xyloid	Brown fruit rot, wilt, blight, canker	Brown Fruit Rot	TUB2	36.9	87.74	1.4e-81	297.4
gene4920	Scaffold11	HD_1	CUTI_MONFR	FUNCTION: Catalyzes the hydrolysis of cutin, a polyester that forms the structure of plant cuticle. Allows pathogenic fungi to penetrate through the cuticular barrier into the host plant during the initial stage of the fungal infection (By similarity). CATALYTIC ACTIVITY: Cutin + H(2)O = cutin monomers. SUBCELLULAR LOCATION: Secreted (By similarity). SIMILARITY: Belongs to the cutinase family.	Rosaceae, primarily Prunus spp., also Pomoideae including apple (Malus) and pear (Pyrus). Reported on Vitis vinifera (Vitaceae)	xyloid	Brown fruit rot, wilt, blight, canker	Brown Fruit Rot	CUT1	41.4	72.15	3.8e-24	105.5
gene0566	Scaffold1	HD_1	Q6B971_CRYPA	SIMILARITY: Contains 1 RGS domain.	Castanea spp., Fagus sylvatica, Quercus spp. (Fagaceae)	xyloid	Chestnut blight. Cankers	Canker	CPRGS-1	38.5	41.77	2.2e-26	114
gene0985	Scaffold2	HD_1	HOG1_CRYPA	FUNCTION: Mitogen-activated protein kinase involved in a signal transduction pathway that is activated by changes in the osmolarity of the extracellular environment. Controls osmotic regulation of transcription of target genes (By similarity). Involved in the virulence and conidia formation. Mediates tannic acid-induced laccase expression and cryparin expression. CATALYTIC ACTIVITY: ATP + a prote…	Castanea spp., Fagus sylvatica, Quercus spp. (Fagaceae)	xyloid	Chestnut blight. Cankers	Canker	HOG1	29.1	57.03	1.7e-29	124.8
gene4448	Scaffold9	HD_1	HOG1_CRYPA	FUNCTION: Mitogen-activated protein kinase involved in a signal transduction pathway that is activated by changes in the osmolarity of the extracellular environment. Controls osmotic regulation of transcription of target genes (By similarity). Involved in the virulence and conidia formation. Mediates tannic acid-induced laccase expression and cryparin expression. CATALYTIC ACTIVITY: ATP + a prote…	Castanea spp., Fagus sylvatica, Quercus spp. (Fagaceae)	xyloid	Chestnut blight. Cankers	Canker	HOG1	91.5	98.6	2e-192	665.2
gene0601	Scaffold1	HD_1	Q6B971_CRYPA	SIMILARITY: Contains 1 RGS domain.	Castanea spp., Fagus sylvatica, Quercus spp. (Fagaceae)	xyloid	Chestnut blight. Cankers	Canker	CPRGS-1	52.1	51.56	2.3e-128	453.8
gene1325	Scaffold2	HD_1	GBB_CRYPA	FUNCTION: Guanine nucleotide-binding proteins (G proteins) are involved as a modulator or transducer in various transmembrane signaling systems. The beta and gamma chains are required for the GTPase activity, for replacement of GDP by GTP, and for G protein- effector interaction. SUBUNIT: G proteins are composed of 3 units, alpha, beta and gamma. SIMILARITY: Belongs to the WD repeat G protein bet…	Castanea spp., Fagus sylvatica, Quercus spp. (Fagaceae)	xyloid	Chestnut blight. Cankers	Canker	GB-1	27.6	25.04	5.7e-13	70.1
gene0182	Scaffold1	HD_1	Q01446_NECHA	Unknown	Trees of various plant families	xyloid	Fruit rot, stem rot	Fruit Rot	MAK1	28.4	61.95	1.2e-22	101.7
gene2528	Scaffold5	HD_1	Q01446_NECHA	Unknown	Trees of various plant families	xyloid	Fruit rot, stem rot	Fruit Rot	MAK1	37	89.39	1.2e-87	317.8
gene7415	Scaffold25	HD_1	Q00845_NECHA	Unknown	Trees of various plant families	xyloid	Fruit rot, stem rot	Fruit Rot	PELD	64.1	84.13	4e-78	285
gene5853	Scaffold14	HD_1	Q01446_NECHA	Unknown	Trees of various plant families	xyloid	Fruit rot, stem rot	Fruit Rot	MAK1	43.4	11.42	2e-06	47.8
gene0241	Scaffold1	HD_1	Q9P304_CLAFU	COFACTOR: FAD (By similarity). SIMILARITY: Belongs to the GMC oxidoreductase family.	Lycopersicon esculentum (Solanaceae)	xyloid	Leaf mold of tomato	Leaf Mold	AOX1	26.2	29.18	1.1e-22	103.2
gene2031	Scaffold4	HD_1	Q9P304_CLAFU	COFACTOR: FAD (By similarity). SIMILARITY: Belongs to the GMC oxidoreductase family.	Lycopersicon esculentum (Solanaceae)	xyloid	Leaf mold of tomato	Leaf Mold	AOX1	79.3	56.99	0	1111.3
gene3266	Scaffold6	HD_1	Q9P304_CLAFU	COFACTOR: FAD (By similarity). SIMILARITY: Belongs to the GMC oxidoreductase family.	Lycopersicon esculentum (Solanaceae)	xyloid	Leaf mold of tomato	Leaf Mold	AOX1	29.4	78.21	4.6e-43	169.9
gene1287	Scaffold2	HD_1	Q9P304_CLAFU	COFACTOR: FAD (By similarity). SIMILARITY: Belongs to the GMC oxidoreductase family.	Lycopersicon esculentum (Solanaceae)	xyloid	Leaf mold of tomato	Leaf Mold	AOX1	32.6	69.07	4.2e-38	152.9
gene1552	Scaffold3	HD_1	Q9P304_CLAFU	COFACTOR: FAD (By similarity). SIMILARITY: Belongs to the GMC oxidoreductase family.	Lycopersicon esculentum (Solanaceae)	xyloid	Leaf mold of tomato	Leaf Mold	AOX1	27.4	54.06	5.5e-24	106.3
gene5858	Scaffold14	HD_1	Q9C477_CLAFU	FUNCTION: Occurs in almost all aerobically respiring organisms and serves to protect cells from the toxic effects of hydrogen peroxide (By similarity). CATALYTIC ACTIVITY: 2 H(2)O(2) = O(2) + 2 H(2)O. SIMILARITY: Belongs to the catalase family.	Lycopersicon esculentum (Solanaceae)	xyloid	Leaf mold of tomato	Leaf Mold	CAT-1	71.3	99.65	4.2e-248	850.9
gene4809	Scaffold10	HD_1	Q9C476_CLAFU	FUNCTION: Occurs in almost all aerobically respiring organisms and serves to protect cells from the toxic effects of hydrogen peroxide (By similarity). CATALYTIC ACTIVITY: 2 H(2)O(2) = O(2) + 2 H(2)O. SIMILARITY: Belongs to the catalase family.	Lycopersicon esculentum (Solanaceae)	xyloid	Leaf mold of tomato	Leaf Mold	CAT-2	61.9	29.36	3.7e-111	396.7
gene0125	Scaffold1	HD_1	A0ST45_CERNC	Unknown	Numerous taxa in Solanaceae	xyloid	Leaf spot	Leaf Spot	CTB7	42.3	48.13	4.8e-39	156
gene0122	Scaffold1	HD_1	A0ST46_CERNC	Unknown	Numerous taxa in Solanaceae	xyloid	Leaf spot	Leaf Spot	CTB8	48.8	18.89	1.9e-11	64.3
gene0126	Scaffold1	HD_1	Q2I0M6_CERNC	Unknown	Numerous taxa in Solanaceae	xyloid	Leaf spot	Leaf Spot	CTB3	52.9	100	1.1e-252	866.7
gene2626	Scaffold5	HD_1	A0ST45_CERNC	Unknown	Numerous taxa in Solanaceae	xyloid	Leaf spot	Leaf Spot	CTB7	42.6	27.54	3.8e-15	76.3
gene2058	Scaffold4	HD_1	A0ST44_CERNC	Unknown	Numerous taxa in Solanaceae	xyloid	Leaf spot	Leaf Spot	CTB6	46.9	17.28	4.5e-29	123.6
gene0123	Scaffold1	HD_1	A0ST41_CERNC	Unknown	Numerous taxa in Solanaceae	xyloid	Leaf spot	Leaf Spot	CTB2	59.4	99.77	3.6e-151	528.5
gene0127	Scaffold1	HD_1	Q6DQW3_CERNC	Unknown	Numerous taxa in Solanaceae	xyloid	Leaf spot	Leaf Spot	NULL	53.1	73.66	0	2244.5
gene0066	Scaffold1	HD_1	A0ST42_CERNC	Unknown	Numerous taxa in Solanaceae	xyloid	Leaf spot	Leaf Spot	CTB4	29.2	91.13	1e-46	181.8
gene2797	Scaffold5	HD_1	A0ST42_CERNC	Unknown	Numerous taxa in Solanaceae	xyloid	Leaf spot	Leaf Spot	CTB4	38.5	74.52	6.6e-90	325.5
gene4706	Scaffold10	HD_1	Q2I0M6_CERNC	Unknown	Numerous taxa in Solanaceae	xyloid	Leaf spot	Leaf Spot	CTB3	24.7	91.08	9.6e-32	131.7
gene6664	Scaffold19	HD_1	A0ST41_CERNC	Unknown	Numerous taxa in Solanaceae	xyloid	Leaf spot	Leaf Spot	CTB2	27	94.57	3.3e-23	103.2
gene5701	Scaffold14	HD_1	A0ST42_CERNC	Unknown	Numerous taxa in Solanaceae	xyloid	Leaf spot	Leaf Spot	CTB4	32.6	69.32	2.9e-53	203.8
gene7286	Scaffold24	HD_1	A0ST45_CERNC	Unknown	Numerous taxa in Solanaceae	xyloid	Leaf spot	Leaf Spot	CTB7	37.5	42.69	4.4e-29	122.9
