# Supplementary material for: Whole-Genome Sequencing and Genome Annotation of Pathogenic Elsinoë batatas Causing Stem and Foliage Scab Disease in Sweet Potato
Source: J Fungi (Basel). 2024 Dec 18;10(12):882. doi: 10.3390/jof10120882 (PMC11677182; doi:10.3390/jof10120882)
Supplement: Supplementary file 1 [file jof-10-00882-s001.zip › Table S5.xls]

## Sheet: Table S5
Table S5 The genes encoding secretome in E. batatas HD-1.
Gene ID	Location	Sample Name	Cmax	C pos	Ymax	Y pos	Smax	S pos	Smean	Networks-Used
gene0011	Scaffold1	HD_1	0.264	22	0.453	22	0.886	2	0.771	SignalP-noTM
gene0022	Scaffold1	HD_1	0.349	19	0.456	19	0.714	3	0.586	SignalP-noTM
gene0031	Scaffold1	HD_1	0.428	17	0.608	17	0.909	14	0.858	SignalP-noTM
gene0048	Scaffold1	HD_1	0.801	23	0.881	23	0.99	17	0.968	SignalP-noTM
gene0060	Scaffold1	HD_1	0.187	26	0.337	26	0.743	21	0.607	SignalP-noTM
gene0061	Scaffold1	HD_1	0.396	18	0.588	18	0.914	11	0.871	SignalP-noTM
gene0062	Scaffold1	HD_1	0.277	18	0.506	18	0.97	10	0.925	SignalP-noTM
gene0082	Scaffold1	HD_1	0.636	21	0.747	21	0.926	12	0.879	SignalP-noTM
gene0083	Scaffold1	HD_1	0.45	21	0.634	21	0.946	11	0.892	SignalP-noTM
gene0085	Scaffold1	HD_1	0.869	26	0.899	26	0.985	16	0.925	SignalP-noTM
gene0098	Scaffold1	HD_1	0.175	20	0.402	20	0.963	13	0.93	SignalP-noTM
gene0100	Scaffold1	HD_1	0.645	22	0.734	22	0.899	14	0.836	SignalP-noTM
gene0108	Scaffold1	HD_1	0.427	17	0.538	17	0.744	15	0.685	SignalP-noTM
gene0111	Scaffold1	HD_1	0.628	20	0.759	20	0.955	4	0.917	SignalP-noTM
gene0114	Scaffold1	HD_1	0.72	17	0.772	17	0.899	15	0.829	SignalP-noTM
gene0119	Scaffold1	HD_1	0.553	20	0.601	20	0.811	15	0.654	SignalP-noTM
gene0121	Scaffold1	HD_1	0.485	16	0.66	16	0.965	8	0.875	SignalP-noTM
gene0172	Scaffold1	HD_1	0.772	19	0.803	19	0.896	9	0.831	SignalP-noTM
gene0180	Scaffold1	HD_1	0.49	17	0.634	17	0.889	14	0.803	SignalP-noTM
gene0197	Scaffold1	HD_1	0.591	17	0.674	17	0.827	15	0.761	SignalP-noTM
gene0205	Scaffold1	HD_1	0.789	24	0.871	24	0.986	14	0.959	SignalP-noTM
gene0222	Scaffold1	HD_1	0.382	17	0.508	17	0.768	13	0.667	SignalP-noTM
gene0261	Scaffold1	HD_1	0.177	20	0.354	20	0.807	15	0.695	SignalP-noTM
gene0299	Scaffold1	HD_1	0.403	18	0.608	18	0.948	11	0.918	SignalP-noTM
gene0307	Scaffold1	HD_1	0.569	26	0.644	21	0.895	10	0.805	SignalP-noTM
gene0314	Scaffold1	HD_1	0.824	22	0.874	22	0.967	15	0.928	SignalP-noTM
gene0321	Scaffold1	HD_1	0.157	26	0.309	17	0.822	2	0.7	SignalP-noTM
gene0348	Scaffold1	HD_1	0.736	17	0.805	17	0.937	7	0.875	SignalP-noTM
gene0370	Scaffold1	HD_1	0.311	25	0.499	25	0.915	14	0.797	SignalP-noTM
gene0378	Scaffold1	HD_1	0.856	26	0.909	26	0.996	16	0.963	SignalP-noTM
gene0382	Scaffold1	HD_1	0.357	18	0.546	18	0.883	15	0.836	SignalP-noTM
gene0405	Scaffold1	HD_1	0.72	20	0.783	20	0.931	4	0.852	SignalP-noTM
gene0411	Scaffold1	HD_1	0.339	16	0.426	16	0.639	6	0.516	SignalP-noTM
gene0441	Scaffold1	HD_1	0.194	22	0.33	22	0.697	1	0.555	SignalP-noTM
gene0449	Scaffold1	HD_1	0.886	20	0.923	20	0.981	4	0.96	SignalP-noTM
gene0450	Scaffold1	HD_1	0.608	19	0.749	19	0.968	13	0.933	SignalP-noTM
gene0451	Scaffold1	HD_1	0.644	22	0.763	22	0.96	4	0.901	SignalP-noTM
gene0496	Scaffold1	HD_1	0.682	21	0.784	21	0.94	3	0.899	SignalP-noTM
gene0501	Scaffold1	HD_1	0.185	18	0.342	18	0.76	8	0.63	SignalP-noTM
gene0521	Scaffold1	HD_1	0.715	22	0.822	22	0.971	4	0.945	SignalP-noTM
gene0549	Scaffold1	HD_1	0.291	23	0.468	23	0.861	5	0.752	SignalP-noTM
gene0562	Scaffold1	HD_1	0.683	19	0.801	19	0.967	3	0.937	SignalP-noTM
gene0574	Scaffold1	HD_1	0.852	21	0.87	21	0.938	12	0.891	SignalP-noTM
gene0595	Scaffold1	HD_1	0.608	24	0.699	24	0.889	17	0.806	SignalP-noTM
gene0605	Scaffold1	HD_1	0.864	20	0.912	20	0.987	5	0.965	SignalP-noTM
gene0608	Scaffold1	HD_1	0.645	26	0.784	26	0.988	16	0.95	SignalP-noTM
gene0615	Scaffold1	HD_1	0.594	17	0.668	17	0.825	8	0.745	SignalP-noTM
gene0620	Scaffold1	HD_1	0.551	31	0.629	31	0.848	5	0.725	SignalP-noTM
gene0622	Scaffold1	HD_1	0.562	18	0.662	18	0.893	14	0.794	SignalP-noTM
gene0625	Scaffold1	HD_1	0.211	22	0.437	22	0.975	4	0.9	SignalP-noTM
gene0658	Scaffold1	HD_1	0.645	21	0.718	21	0.852	17	0.799	SignalP-noTM
gene0672	Scaffold1	HD_1	0.786	20	0.624	20	0.689	13	0.493	SignalP-noTM
gene0679	Scaffold1	HD_1	0.642	26	0.788	26	0.993	17	0.965	SignalP-noTM
gene0681	Scaffold1	HD_1	0.141	23	0.317	20	0.831	4	0.737	SignalP-noTM
gene0684	Scaffold2	HD_1	0.721	21	0.767	21	0.871	16	0.812	SignalP-noTM
gene0691	Scaffold2	HD_1	0.598	19	0.595	19	0.728	4	0.581	SignalP-noTM
gene0694	Scaffold2	HD_1	0.486	17	0.619	17	0.832	10	0.787	SignalP-noTM
gene0696	Scaffold2	HD_1	0.559	17	0.605	17	0.739	1	0.622	SignalP-noTM
gene0701	Scaffold2	HD_1	0.552	18	0.707	18	0.947	12	0.907	SignalP-noTM
gene0710	Scaffold2	HD_1	0.698	19	0.804	19	0.967	3	0.926	SignalP-noTM
gene0719	Scaffold2	HD_1	0.577	17	0.72	17	0.927	10	0.898	SignalP-noTM
gene0720	Scaffold2	HD_1	0.506	16	0.68	16	0.948	11	0.915	SignalP-noTM
gene0733	Scaffold2	HD_1	0.796	21	0.875	21	0.984	12	0.963	SignalP-noTM
gene0736	Scaffold2	HD_1	0.593	18	0.666	18	0.821	13	0.743	SignalP-noTM
gene0741	Scaffold2	HD_1	0.224	18	0.376	18	0.742	2	0.602	SignalP-noTM
gene0756	Scaffold2	HD_1	0.875	18	0.83	18	0.858	8	0.802	SignalP-noTM
gene0759	Scaffold2	HD_1	0.699	19	0.803	19	0.966	12	0.925	SignalP-noTM
gene0778	Scaffold2	HD_1	0.831	17	0.885	17	0.976	8	0.94	SignalP-noTM
gene0779	Scaffold2	HD_1	0.422	25	0.488	25	0.638	8	0.565	SignalP-noTM
gene0786	Scaffold2	HD_1	0.147	30	0.265	17	0.719	10	0.615	SignalP-noTM
gene0791	Scaffold2	HD_1	0.564	24	0.664	24	0.957	10	0.787	SignalP-noTM
gene0798	Scaffold2	HD_1	0.293	19	0.459	19	0.869	2	0.699	SignalP-noTM
gene0801	Scaffold2	HD_1	0.428	18	0.554	18	0.784	6	0.715	SignalP-noTM
gene0808	Scaffold2	HD_1	0.455	17	0.605	17	0.9	16	0.82	SignalP-noTM
gene0819	Scaffold2	HD_1	0.471	19	0.67	19	0.978	13	0.953	SignalP-noTM
gene0823	Scaffold2	HD_1	0.257	20	0.45	20	0.872	4	0.794	SignalP-noTM
gene0828	Scaffold2	HD_1	0.32	19	0.477	19	0.859	15	0.715	SignalP-noTM
gene0833	Scaffold2	HD_1	0.346	21	0.532	21	0.898	15	0.814	SignalP-noTM
gene0838	Scaffold2	HD_1	0.587	21	0.58	21	0.744	19	0.558	SignalP-noTM
gene0839	Scaffold2	HD_1	0.611	19	0.696	19	0.843	3	0.795	SignalP-noTM
gene0875	Scaffold2	HD_1	0.629	18	0.603	18	0.678	6	0.567	SignalP-noTM
gene0889	Scaffold2	HD_1	0.583	18	0.616	18	0.777	2	0.628	SignalP-noTM
gene0902	Scaffold2	HD_1	0.288	17	0.497	17	0.903	11	0.87	SignalP-noTM
gene0909	Scaffold2	HD_1	0.68	22	0.806	22	0.985	13	0.959	SignalP-noTM
gene0923	Scaffold2	HD_1	0.51	26	0.685	26	0.993	13	0.921	SignalP-noTM
gene0926	Scaffold2	HD_1	0.718	20	0.625	20	0.701	6	0.542	SignalP-noTM
gene0929	Scaffold2	HD_1	0.69	25	0.71	25	0.82	6	0.732	SignalP-noTM
gene0940	Scaffold2	HD_1	0.486	23	0.591	23	0.897	2	0.718	SignalP-noTM
gene0946	Scaffold2	HD_1	0.746	20	0.81	20	0.956	8	0.87	SignalP-noTM
gene0984	Scaffold2	HD_1	0.542	19	0.651	19	0.846	1	0.767	SignalP-noTM
gene0998	Scaffold2	HD_1	0.567	19	0.673	19	0.888	10	0.813	SignalP-noTM
gene1006	Scaffold2	HD_1	0.593	19	0.741	19	0.955	2	0.922	SignalP-noTM
gene1015	Scaffold2	HD_1	0.771	30	0.73	30	0.89	29	0.621	SignalP-noTM
gene1018	Scaffold2	HD_1	0.392	21	0.579	21	0.952	11	0.848	SignalP-noTM
gene1024	Scaffold2	HD_1	0.476	20	0.657	20	0.937	19	0.909	SignalP-noTM
gene1037	Scaffold2	HD_1	0.774	20	0.8	20	0.891	11	0.822	SignalP-noTM
gene1068	Scaffold2	HD_1	0.56	22	0.688	22	0.92	14	0.842	SignalP-noTM
gene1069	Scaffold2	HD_1	0.739	18	0.826	18	0.958	10	0.922	SignalP-noTM
gene1070	Scaffold2	HD_1	0.825	20	0.855	20	0.922	4	0.888	SignalP-noTM
gene1077	Scaffold2	HD_1	0.312	20	0.508	20	0.872	4	0.832	SignalP-noTM
gene1079	Scaffold2	HD_1	0.584	30	0.65	30	0.832	20	0.674	SignalP-noTM
gene1094	Scaffold2	HD_1	0.298	28	0.459	28	0.83	12	0.655	SignalP-noTM
gene1100	Scaffold2	HD_1	0.617	23	0.72	23	0.952	10	0.84	SignalP-noTM
gene1119	Scaffold2	HD_1	0.376	18	0.583	18	0.975	11	0.899	SignalP-noTM
gene1130	Scaffold2	HD_1	0.656	19	0.745	19	0.897	15	0.841	SignalP-noTM
gene1154	Scaffold2	HD_1	0.553	16	0.708	16	0.952	10	0.908	SignalP-noTM
gene1181	Scaffold2	HD_1	0.277	21	0.398	21	0.756	5	0.578	SignalP-noTM
gene1228	Scaffold2	HD_1	0.613	22	0.621	22	0.73	8	0.626	SignalP-noTM
gene1242	Scaffold2	HD_1	0.422	21	0.605	21	0.906	13	0.865	SignalP-noTM
gene1262	Scaffold2	HD_1	0.641	18	0.757	18	0.939	10	0.897	SignalP-noTM
gene1276	Scaffold2	HD_1	0.435	20	0.52	20	0.743	7	0.618	SignalP-noTM
gene1311	Scaffold2	HD_1	0.656	19	0.606	19	0.675	16	0.543	SignalP-noTM
gene1319	Scaffold2	HD_1	0.702	19	0.782	19	0.933	12	0.869	SignalP-noTM
gene1320	Scaffold2	HD_1	0.803	25	0.83	25	0.912	8	0.853	SignalP-noTM
gene1358	Scaffold2	HD_1	0.32	21	0.489	21	0.862	2	0.739	SignalP-noTM
gene1376	Scaffold2	HD_1	0.603	27	0.741	27	0.979	16	0.913	SignalP-noTM
gene1384	Scaffold2	HD_1	0.289	19	0.485	19	0.868	4	0.805	SignalP-noTM
gene1389	Scaffold2	HD_1	0.634	28	0.746	20	0.978	11	0.947	SignalP-noTM
gene1401	Scaffold2	HD_1	0.362	17	0.575	17	0.96	1	0.896	SignalP-noTM
gene1437	Scaffold3	HD_1	0.275	18	0.451	18	0.822	11	0.733	SignalP-noTM
gene1448	Scaffold3	HD_1	0.916	25	0.947	25	0.996	15	0.977	SignalP-noTM
gene1453	Scaffold3	HD_1	0.514	19	0.683	19	0.94	3	0.91	SignalP-noTM
gene1454	Scaffold3	HD_1	0.293	19	0.451	19	0.794	1	0.672	SignalP-noTM
gene1461	Scaffold3	HD_1	0.631	22	0.718	22	0.885	16	0.82	SignalP-noTM
gene1477	Scaffold3	HD_1	0.317	19	0.476	19	0.834	12	0.739	SignalP-noTM
gene1507	Scaffold3	HD_1	0.475	18	0.522	18	0.684	1	0.541	SignalP-noTM
gene1514	Scaffold3	HD_1	0.769	27	0.842	27	0.987	18	0.924	SignalP-noTM
gene1520	Scaffold3	HD_1	0.436	17	0.577	17	0.819	3	0.76	SignalP-noTM
gene1531	Scaffold3	HD_1	0.434	20	0.582	20	0.872	6	0.769	SignalP-noTM
gene1536	Scaffold3	HD_1	0.842	23	0.895	23	0.988	14	0.952	SignalP-noTM
gene1537	Scaffold3	HD_1	0.739	20	0.79	20	0.909	6	0.837	SignalP-noTM
gene1542	Scaffold3	HD_1	0.67	20	0.61	20	0.71	2	0.534	SignalP-noTM
gene1578	Scaffold3	HD_1	0.55	17	0.696	17	0.917	1	0.868	SignalP-noTM
gene1581	Scaffold3	HD_1	0.682	20	0.632	20	0.752	1	0.559	SignalP-noTM
gene1587	Scaffold3	HD_1	0.287	20	0.461	20	0.826	12	0.74	SignalP-noTM
gene1610	Scaffold3	HD_1	0.673	21	0.787	21	0.959	14	0.921	SignalP-noTM
gene1611	Scaffold3	HD_1	0.714	23	0.823	23	0.979	14	0.948	SignalP-noTM
gene1613	Scaffold3	HD_1	0.432	17	0.626	17	0.952	10	0.907	SignalP-noTM
gene1633	Scaffold3	HD_1	0.425	16	0.532	16	0.743	14	0.653	SignalP-noTM
gene1664	Scaffold3	HD_1	0.428	19	0.57	19	0.823	15	0.75	SignalP-noTM
gene1669	Scaffold3	HD_1	0.466	21	0.592	21	0.862	6	0.75	SignalP-noTM
gene1671	Scaffold3	HD_1	0.315	24	0.416	24	0.806	7	0.554	SignalP-noTM
gene1681	Scaffold3	HD_1	0.178	29	0.336	23	0.791	1	0.682	SignalP-noTM
gene1685	Scaffold3	HD_1	0.421	21	0.619	21	0.966	12	0.908	SignalP-noTM
gene1726	Scaffold3	HD_1	0.284	19	0.49	19	0.891	1	0.837	SignalP-noTM
gene1730	Scaffold3	HD_1	0.336	18	0.533	18	0.913	15	0.854	SignalP-noTM
gene1731	Scaffold3	HD_1	0.663	20	0.709	20	0.928	14	0.754	SignalP-noTM
gene1743	Scaffold3	HD_1	0.417	19	0.561	19	0.869	1	0.731	SignalP-noTM
gene1774	Scaffold3	HD_1	0.202	18	0.35	18	0.77	15	0.574	SignalP-noTM
gene1802	Scaffold3	HD_1	0.488	17	0.672	17	0.97	13	0.936	SignalP-noTM
gene1814	Scaffold3	HD_1	0.456	18	0.633	18	0.924	11	0.877	SignalP-noTM
gene1839	Scaffold3	HD_1	0.251	20	0.481	20	0.972	12	0.923	SignalP-noTM
gene1848	Scaffold3	HD_1	0.812	17	0.863	17	0.952	10	0.918	SignalP-noTM
gene1864	Scaffold3	HD_1	0.537	18	0.71	18	0.979	15	0.946	SignalP-noTM
gene1874	Scaffold3	HD_1	0.473	20	0.554	20	0.799	1	0.624	SignalP-noTM
gene1889	Scaffold3	HD_1	0.537	17	0.692	17	0.934	12	0.895	SignalP-noTM
gene1890	Scaffold3	HD_1	0.825	21	0.843	21	0.914	12	0.861	SignalP-noTM
gene1927	Scaffold3	HD_1	0.65	17	0.776	17	0.952	2	0.918	SignalP-noTM
gene1930	Scaffold3	HD_1	0.374	18	0.574	18	0.925	2	0.876	SignalP-noTM
gene1979	Scaffold4	HD_1	0.701	18	0.803	18	0.947	3	0.917	SignalP-noTM
gene1986	Scaffold4	HD_1	0.728	21	0.764	21	0.886	13	0.808	SignalP-noTM
gene2015	Scaffold4	HD_1	0.788	24	0.866	24	0.972	9	0.951	SignalP-noTM
gene2020	Scaffold4	HD_1	0.73	24	0.8	24	0.935	13	0.877	SignalP-noTM
gene2030	Scaffold4	HD_1	0.651	19	0.699	19	0.832	1	0.733	SignalP-noTM
gene2052	Scaffold4	HD_1	0.467	21	0.569	21	0.803	14	0.702	SignalP-noTM
gene2053	Scaffold4	HD_1	0.713	20	0.812	20	0.962	4	0.927	SignalP-noTM
gene2054	Scaffold4	HD_1	0.816	24	0.875	24	0.985	16	0.936	SignalP-noTM
gene2055	Scaffold4	HD_1	0.841	23	0.886	23	0.978	16	0.935	SignalP-noTM
gene2070	Scaffold4	HD_1	0.848	20	0.675	20	0.73	1	0.507	SignalP-noTM
gene2071	Scaffold4	HD_1	0.345	19	0.505	19	0.813	17	0.731	SignalP-noTM
gene2078	Scaffold4	HD_1	0.836	19	0.855	19	0.915	5	0.875	SignalP-noTM
gene2084	Scaffold4	HD_1	0.73	29	0.815	29	0.98	17	0.914	SignalP-noTM
gene2091	Scaffold4	HD_1	0.558	22	0.73	22	0.98	14	0.955	SignalP-noTM
gene2108	Scaffold4	HD_1	0.321	20	0.54	20	0.968	10	0.903	SignalP-noTM
gene2115	Scaffold4	HD_1	0.565	17	0.716	17	0.938	2	0.898	SignalP-noTM
gene2145	Scaffold4	HD_1	0.745	19	0.83	19	0.947	11	0.927	SignalP-noTM
gene2146	Scaffold4	HD_1	0.353	21	0.552	21	0.944	13	0.859	SignalP-noTM
gene2147	Scaffold4	HD_1	0.316	27	0.396	27	0.89	1	0.544	SignalP-noTM
gene2154	Scaffold4	HD_1	0.364	21	0.546	21	0.905	14	0.815	SignalP-noTM
gene2159	Scaffold4	HD_1	0.306	25	0.491	25	0.899	19	0.777	SignalP-noTM
gene2173	Scaffold4	HD_1	0.237	23	0.4	23	0.883	5	0.674	SignalP-noTM
gene2175	Scaffold4	HD_1	0.703	21	0.821	21	0.985	4	0.959	SignalP-noTM
gene2200	Scaffold4	HD_1	0.656	16	0.768	16	0.927	7	0.903	SignalP-noTM
gene2253	Scaffold4	HD_1	0.134	67	0.308	16	0.876	3	0.667	SignalP-noTM
gene2259	Scaffold4	HD_1	0.289	18	0.439	18	0.769	16	0.663	SignalP-noTM
gene2264	Scaffold4	HD_1	0.249	17	0.444	17	0.857	4	0.782	SignalP-noTM
gene2272	Scaffold4	HD_1	0.881	25	0.905	25	0.982	15	0.926	SignalP-noTM
gene2280	Scaffold4	HD_1	0.549	18	0.636	18	0.851	10	0.739	SignalP-noTM
gene2281	Scaffold4	HD_1	0.802	20	0.877	20	0.987	11	0.958	SignalP-noTM
gene2282	Scaffold4	HD_1	0.151	22	0.321	22	0.885	2	0.676	SignalP-noTM
gene2287	Scaffold4	HD_1	0.594	19	0.749	19	0.974	12	0.944	SignalP-noTM
gene2301	Scaffold4	HD_1	0.467	16	0.616	16	0.89	11	0.821	SignalP-noTM
gene2327	Scaffold4	HD_1	0.809	21	0.88	21	0.987	12	0.954	SignalP-noTM
gene2331	Scaffold4	HD_1	0.836	20	0.902	20	0.989	15	0.977	SignalP-noTM
gene2332	Scaffold4	HD_1	0.849	21	0.864	21	0.907	2	0.877	SignalP-noTM
gene2346	Scaffold4	HD_1	0.144	20	0.298	20	0.768	17	0.643	SignalP-noTM
gene2351	Scaffold4	HD_1	0.585	19	0.667	19	0.865	3	0.754	SignalP-noTM
gene2361	Scaffold4	HD_1	0.628	19	0.716	19	0.91	1	0.795	SignalP-noTM
gene2371	Scaffold4	HD_1	0.311	18	0.524	18	0.93	11	0.878	SignalP-noTM
gene2382	Scaffold4	HD_1	0.856	25	0.898	25	0.977	16	0.94	SignalP-noTM
gene2388	Scaffold4	HD_1	0.599	17	0.632	17	0.799	15	0.67	SignalP-noTM
gene2411	Scaffold4	HD_1	0.472	16	0.564	16	0.788	12	0.659	SignalP-noTM
gene2418	Scaffold4	HD_1	0.583	17	0.72	17	0.937	15	0.89	SignalP-noTM
gene2419	Scaffold4	HD_1	0.23	19	0.421	19	0.86	13	0.756	SignalP-noTM
gene2467	Scaffold4	HD_1	0.587	17	0.726	17	0.932	1	0.885	SignalP-noTM
gene2468	Scaffold4	HD_1	0.526	18	0.666	18	0.889	3	0.842	SignalP-noTM
gene2469	Scaffold4	HD_1	0.819	21	0.84	21	0.955	4	0.858	SignalP-noTM
gene2471	Scaffold4	HD_1	0.37	24	0.487	24	0.805	9	0.641	SignalP-noTM
gene2472	Scaffold4	HD_1	0.606	20	0.693	20	0.857	18	0.791	SignalP-noTM
gene2474	Scaffold4	HD_1	0.529	18	0.648	18	0.852	16	0.816	SignalP-noTM
gene2475	Scaffold4	HD_1	0.459	25	0.623	25	0.944	19	0.84	SignalP-noTM
gene2476	Scaffold4	HD_1	0.36	20	0.548	20	0.898	16	0.834	SignalP-noTM
gene2481	Scaffold4	HD_1	0.634	19	0.724	19	0.915	8	0.82	SignalP-noTM
gene2498	Scaffold5	HD_1	0.334	23	0.458	23	0.735	12	0.628	SignalP-noTM
gene2505	Scaffold5	HD_1	0.768	18	0.859	18	0.979	10	0.959	SignalP-noTM
gene2520	Scaffold5	HD_1	0.339	16	0.544	16	0.912	13	0.865	SignalP-noTM
gene2525	Scaffold5	HD_1	0.716	23	0.711	23	0.869	3	0.705	SignalP-noTM
gene2526	Scaffold5	HD_1	0.85	19	0.868	19	0.947	9	0.875	SignalP-noTM
gene2527	Scaffold5	HD_1	0.715	18	0.83	18	0.981	11	0.964	SignalP-noTM
gene2531	Scaffold5	HD_1	0.285	30	0.469	21	0.912	16	0.836	SignalP-noTM
gene2536	Scaffold5	HD_1	0.567	19	0.63	19	0.819	14	0.689	SignalP-noTM
gene2544	Scaffold5	HD_1	0.707	20	0.791	20	0.912	16	0.886	SignalP-noTM
gene2626	Scaffold5	HD_1	0.16	33	0.274	17	0.812	4	0.625	SignalP-noTM
gene2638	Scaffold5	HD_1	0.415	21	0.631	21	0.988	13	0.959	SignalP-noTM
gene2641	Scaffold5	HD_1	0.373	27	0.536	20	0.951	10	0.896	SignalP-noTM
gene2642	Scaffold5	HD_1	0.672	19	0.611	19	0.643	1	0.535	SignalP-noTM
gene2684	Scaffold5	HD_1	0.845	25	0.876	25	0.979	6	0.91	SignalP-noTM
gene2727	Scaffold5	HD_1	0.722	20	0.814	20	0.948	4	0.918	SignalP-noTM
gene2741	Scaffold5	HD_1	0.569	23	0.683	23	0.902	5	0.819	SignalP-noTM
gene2752	Scaffold5	HD_1	0.543	19	0.625	19	0.812	13	0.7	SignalP-noTM
gene2782	Scaffold5	HD_1	0.34	22	0.523	22	0.938	11	0.797	SignalP-noTM
gene2787	Scaffold5	HD_1	0.362	17	0.563	17	0.9	10	0.87	SignalP-noTM
gene2815	Scaffold5	HD_1	0.707	18	0.761	18	0.863	8	0.807	SignalP-noTM
gene2820	Scaffold5	HD_1	0.259	21	0.423	21	0.778	10	0.687	SignalP-noTM
gene2821	Scaffold5	HD_1	0.47	20	0.595	20	0.89	14	0.745	SignalP-noTM
gene2877	Scaffold5	HD_1	0.799	21	0.84	21	0.945	11	0.88	SignalP-noTM
gene2888	Scaffold5	HD_1	0.178	24	0.361	24	0.897	12	0.739	SignalP-noTM
gene2900	Scaffold5	HD_1	0.353	21	0.553	21	0.945	11	0.862	SignalP-noTM
gene2916	Scaffold5	HD_1	0.467	22	0.598	22	0.861	6	0.765	SignalP-noTM
gene2924	Scaffold5	HD_1	0.206	27	0.368	27	0.887	2	0.686	SignalP-noTM
gene2932	Scaffold5	HD_1	0.243	17	0.456	17	0.904	4	0.856	SignalP-noTM
gene2937	Scaffold5	HD_1	0.346	18	0.547	18	0.916	2	0.854	SignalP-noTM
gene2948	Scaffold5	HD_1	0.261	25	0.448	25	0.959	5	0.784	SignalP-noTM
gene2949	Scaffold5	HD_1	0.314	16	0.527	16	0.921	9	0.89	SignalP-noTM
gene2954	Scaffold5	HD_1	0.304	22	0.469	22	0.885	4	0.72	SignalP-noTM
gene2986	Scaffold6	HD_1	0.381	22	0.584	22	0.959	14	0.897	SignalP-noTM
gene3006	Scaffold6	HD_1	0.818	27	0.7	27	0.797	18	0.591	SignalP-noTM
gene3012	Scaffold6	HD_1	0.525	20	0.641	20	0.851	12	0.774	SignalP-noTM
gene3050	Scaffold6	HD_1	0.137	20	0.328	20	0.891	8	0.783	SignalP-noTM
gene3051	Scaffold6	HD_1	0.392	24	0.458	24	0.679	13	0.538	SignalP-noTM
gene3061	Scaffold6	HD_1	0.447	19	0.609	19	0.86	16	0.825	SignalP-noTM
gene3081	Scaffold6	HD_1	0.588	21	0.749	21	0.98	12	0.956	SignalP-noTM
gene3092	Scaffold6	HD_1	0.465	19	0.618	19	0.9	10	0.812	SignalP-noTM
gene3108	Scaffold6	HD_1	0.451	19	0.609	19	0.902	14	0.829	SignalP-noTM
gene3109	Scaffold6	HD_1	0.368	27	0.529	27	0.88	16	0.754	SignalP-noTM
gene3132	Scaffold6	HD_1	0.322	24	0.413	24	0.726	4	0.536	SignalP-noTM
gene3163	Scaffold6	HD_1	0.224	22	0.388	22	0.839	13	0.67	SignalP-noTM
gene3168	Scaffold6	HD_1	0.725	21	0.644	21	0.68	18	0.562	SignalP-noTM
gene3194	Scaffold6	HD_1	0.598	21	0.724	21	0.913	6	0.884	SignalP-noTM
gene3203	Scaffold6	HD_1	0.603	19	0.742	19	0.941	2	0.907	SignalP-noTM
gene3222	Scaffold6	HD_1	0.829	20	0.872	20	0.962	10	0.913	SignalP-noTM
gene3230	Scaffold6	HD_1	0.791	19	0.791	19	0.878	9	0.796	SignalP-noTM
gene3245	Scaffold6	HD_1	0.852	23	0.834	23	0.89	8	0.815	SignalP-noTM
gene3264	Scaffold6	HD_1	0.524	29	0.501	29	0.713	28	0.491	SignalP-noTM
gene3286	Scaffold6	HD_1	0.359	38	0.562	38	0.988	24	0.884	SignalP-noTM
gene3289	Scaffold6	HD_1	0.241	20	0.43	20	0.84	13	0.767	SignalP-noTM
gene3293	Scaffold6	HD_1	0.437	19	0.619	19	0.928	13	0.883	SignalP-noTM
gene3300	Scaffold6	HD_1	0.513	22	0.571	22	0.826	11	0.636	SignalP-noTM
gene3301	Scaffold6	HD_1	0.433	19	0.605	19	0.918	10	0.859	SignalP-noTM
gene3310	Scaffold6	HD_1	0.69	22	0.756	22	0.935	10	0.823	SignalP-noTM
gene3347	Scaffold6	HD_1	0.784	21	0.82	21	0.91	12	0.857	SignalP-noTM
gene3364	Scaffold6	HD_1	0.414	19	0.572	19	0.882	1	0.77	SignalP-noTM
gene3371	Scaffold6	HD_1	0.316	19	0.53	19	0.935	11	0.885	SignalP-noTM
gene3388	Scaffold6	HD_1	0.696	20	0.802	20	0.968	10	0.919	SignalP-noTM
gene3402	Scaffold7	HD_1	0.634	23	0.717	23	0.919	5	0.81	SignalP-noTM
gene3404	Scaffold7	HD_1	0.81	22	0.867	22	0.984	13	0.93	SignalP-noTM
gene3426	Scaffold7	HD_1	0.485	16	0.657	16	0.937	3	0.871	SignalP-noTM
gene3429	Scaffold7	HD_1	0.672	19	0.76	19	0.92	1	0.846	SignalP-noTM
gene3435	Scaffold7	HD_1	0.592	21	0.518	21	0.639	7	0.45	SignalP-noTM
gene3446	Scaffold7	HD_1	0.426	17	0.618	17	0.924	8	0.889	SignalP-noTM
gene3447	Scaffold7	HD_1	0.801	17	0.869	17	0.974	8	0.943	SignalP-noTM
gene3458	Scaffold7	HD_1	0.73	22	0.83	22	0.979	15	0.945	SignalP-noTM
gene3465	Scaffold7	HD_1	0.743	20	0.819	20	0.958	14	0.902	SignalP-noTM
gene3474	Scaffold7	HD_1	0.361	17	0.505	17	0.796	11	0.689	SignalP-noTM
gene3476	Scaffold7	HD_1	0.4	29	0.44	29	0.784	11	0.53	SignalP-noTM
gene3493	Scaffold7	HD_1	0.511	31	0.681	31	0.992	15	0.922	SignalP-noTM
gene3503	Scaffold7	HD_1	0.564	20	0.714	20	0.938	9	0.906	SignalP-noTM
gene3508	Scaffold7	HD_1	0.69	19	0.763	19	0.889	7	0.837	SignalP-noTM
gene3523	Scaffold7	HD_1	0.6	21	0.727	21	0.921	10	0.879	SignalP-noTM
gene3533	Scaffold7	HD_1	0.661	20	0.71	20	0.879	10	0.756	SignalP-noTM
gene3547	Scaffold7	HD_1	0.62	19	0.738	19	0.924	2	0.875	SignalP-noTM
gene3559	Scaffold7	HD_1	0.649	20	0.605	20	0.706	16	0.573	SignalP-noTM
gene3565	Scaffold7	HD_1	0.122	28	0.269	12	0.823	1	0.617	SignalP-noTM
gene3591	Scaffold7	HD_1	0.465	21	0.67	21	0.993	11	0.965	SignalP-noTM
gene3623	Scaffold7	HD_1	0.471	18	0.663	18	0.961	11	0.932	SignalP-noTM
gene3634	Scaffold7	HD_1	0.814	22	0.857	22	0.959	4	0.901	SignalP-noTM
gene3636	Scaffold7	HD_1	0.276	29	0.438	21	0.934	15	0.878	SignalP-noTM
gene3644	Scaffold7	HD_1	0.67	23	0.634	23	0.792	2	0.599	SignalP-noTM
gene3652	Scaffold7	HD_1	0.436	20	0.51	20	0.703	1	0.579	SignalP-noTM
gene3664	Scaffold7	HD_1	0.361	21	0.572	21	0.957	14	0.914	SignalP-noTM
gene3685	Scaffold7	HD_1	0.665	19	0.781	19	0.949	4	0.916	SignalP-noTM
gene3695	Scaffold7	HD_1	0.248	26	0.427	18	0.876	5	0.843	SignalP-noTM
gene3701	Scaffold7	HD_1	0.285	18	0.414	18	0.787	15	0.619	SignalP-noTM
gene3738	Scaffold7	HD_1	0.638	19	0.731	19	0.906	3	0.843	SignalP-noTM
gene3777	Scaffold7	HD_1	0.834	23	0.867	23	0.936	14	0.9	SignalP-noTM
gene3790	Scaffold7	HD_1	0.694	16	0.778	16	0.959	15	0.899	SignalP-noTM
gene3791	Scaffold7	HD_1	0.398	18	0.584	18	0.92	2	0.841	SignalP-noTM
gene3809	Scaffold8	HD_1	0.639	17	0.74	17	0.907	15	0.848	SignalP-noTM
gene3817	Scaffold8	HD_1	0.416	26	0.476	26	0.676	23	0.558	SignalP-noTM
gene3819	Scaffold8	HD_1	0.422	19	0.53	19	0.791	1	0.638	SignalP-noTM
gene3828	Scaffold8	HD_1	0.709	20	0.738	20	0.867	1	0.752	SignalP-noTM
gene3845	Scaffold8	HD_1	0.524	19	0.631	19	0.855	16	0.758	SignalP-noTM
gene3847	Scaffold8	HD_1	0.796	20	0.837	20	0.944	10	0.879	SignalP-noTM
gene3855	Scaffold8	HD_1	0.709	23	0.804	23	0.959	7	0.911	SignalP-noTM
gene3875	Scaffold8	HD_1	0.41	18	0.595	18	0.92	11	0.855	SignalP-noTM
gene3887	Scaffold8	HD_1	0.763	24	0.845	24	0.973	4	0.936	SignalP-noTM
gene3956	Scaffold8	HD_1	0.618	20	0.747	20	0.985	10	0.895	SignalP-noTM
gene3962	Scaffold8	HD_1	0.884	19	0.77	19	0.829	18	0.651	SignalP-noTM
gene3964	Scaffold8	HD_1	0.589	20	0.611	20	0.75	10	0.627	SignalP-noTM
gene3970	Scaffold8	HD_1	0.63	20	0.74	20	0.955	11	0.866	SignalP-noTM
gene3985	Scaffold8	HD_1	0.902	20	0.928	20	0.984	9	0.952	SignalP-noTM
gene3991	Scaffold8	HD_1	0.474	19	0.657	19	0.951	13	0.914	SignalP-noTM
gene4047	Scaffold8	HD_1	0.39	16	0.595	16	0.954	11	0.915	SignalP-noTM
gene4048	Scaffold8	HD_1	0.364	22	0.501	22	0.815	10	0.687	SignalP-noTM
gene4051	Scaffold8	HD_1	0.567	18	0.724	18	0.956	9	0.917	SignalP-noTM
gene4066	Scaffold8	HD_1	0.271	17	0.459	17	0.809	12	0.764	SignalP-noTM
gene4088	Scaffold8	HD_1	0.618	17	0.741	17	0.959	11	0.906	SignalP-noTM
gene4098	Scaffold8	HD_1	0.374	18	0.591	18	0.971	12	0.936	SignalP-noTM
gene4104	Scaffold8	HD_1	0.684	20	0.777	20	0.925	12	0.879	SignalP-noTM
gene4105	Scaffold8	HD_1	0.31	23	0.504	23	0.92	13	0.82	SignalP-noTM
gene4117	Scaffold8	HD_1	0.195	22	0.381	22	0.845	13	0.741	SignalP-noTM
gene4118	Scaffold8	HD_1	0.518	17	0.688	17	0.93	1	0.905	SignalP-noTM
gene4119	Scaffold8	HD_1	0.313	17	0.515	17	0.906	3	0.842	SignalP-noTM
gene4126	Scaffold8	HD_1	0.644	18	0.774	18	0.965	14	0.934	SignalP-noTM
gene4127	Scaffold8	HD_1	0.858	17	0.908	17	0.983	8	0.958	SignalP-noTM
gene4139	Scaffold8	HD_1	0.795	21	0.844	21	0.954	4	0.897	SignalP-noTM
gene4141	Scaffold8	HD_1	0.43	24	0.618	24	0.943	16	0.887	SignalP-noTM
gene4142	Scaffold8	HD_1	0.574	18	0.741	18	0.973	10	0.957	SignalP-noTM
gene4143	Scaffold8	HD_1	0.513	17	0.644	17	0.887	16	0.824	SignalP-noTM
gene4149	Scaffold8	HD_1	0.264	17	0.386	17	0.663	3	0.539	SignalP-noTM
gene4156	Scaffold8	HD_1	0.5	20	0.696	20	0.992	14	0.975	SignalP-noTM
gene4158	Scaffold8	HD_1	0.257	22	0.472	22	0.914	14	0.869	SignalP-noTM
gene4207	Scaffold9	HD_1	0.724	19	0.777	19	0.88	9	0.827	SignalP-noTM
gene4208	Scaffold9	HD_1	0.482	23	0.659	23	0.975	14	0.901	SignalP-noTM
gene4211	Scaffold9	HD_1	0.767	21	0.855	21	0.98	12	0.952	SignalP-noTM
gene4217	Scaffold9	HD_1	0.264	21	0.459	21	0.932	12	0.799	SignalP-noTM
gene4219	Scaffold9	HD_1	0.755	22	0.837	22	0.963	16	0.929	SignalP-noTM
gene4230	Scaffold9	HD_1	0.651	18	0.634	18	0.777	16	0.607	SignalP-noTM
gene4260	Scaffold9	HD_1	0.469	21	0.646	21	0.942	13	0.892	SignalP-noTM
gene4275	Scaffold9	HD_1	0.418	21	0.622	21	0.969	4	0.926	SignalP-noTM
gene4309	Scaffold9	HD_1	0.573	17	0.601	17	0.721	5	0.621	SignalP-noTM
gene4315	Scaffold9	HD_1	0.678	17	0.736	17	0.887	8	0.817	SignalP-noTM
gene4345	Scaffold9	HD_1	0.287	21	0.497	21	0.92	4	0.857	SignalP-noTM
gene4350	Scaffold9	HD_1	0.705	25	0.811	25	0.979	14	0.932	SignalP-noTM
gene4367	Scaffold9	HD_1	0.489	17	0.637	17	0.905	15	0.828	SignalP-noTM
gene4374	Scaffold9	HD_1	0.707	26	0.789	26	0.934	1	0.885	SignalP-noTM
gene4377	Scaffold9	HD_1	0.767	23	0.78	23	0.946	11	0.793	SignalP-noTM
gene4385	Scaffold9	HD_1	0.337	19	0.518	19	0.861	4	0.788	SignalP-noTM
gene4412	Scaffold9	HD_1	0.362	19	0.513	19	0.844	2	0.708	SignalP-noTM
gene4416	Scaffold9	HD_1	0.7	22	0.797	22	0.953	3	0.908	SignalP-noTM
gene4431	Scaffold9	HD_1	0.432	20	0.479	20	0.711	16	0.53	SignalP-noTM
gene4471	Scaffold9	HD_1	0.263	17	0.417	17	0.789	1	0.613	SignalP-noTM
gene4474	Scaffold9	HD_1	0.841	20	0.834	20	0.933	8	0.814	SignalP-noTM
gene4504	Scaffold10	HD_1	0.488	21	0.567	21	0.788	3	0.646	SignalP-noTM
gene4518	Scaffold10	HD_1	0.843	25	0.905	25	0.992	15	0.97	SignalP-noTM
gene4519	Scaffold10	HD_1	0.821	20	0.78	20	0.878	7	0.73	SignalP-noTM
gene4524	Scaffold10	HD_1	0.652	20	0.659	20	0.814	8	0.662	SignalP-noTM
gene4526	Scaffold10	HD_1	0.485	19	0.619	19	0.876	15	0.798	SignalP-noTM
gene4535	Scaffold10	HD_1	0.444	17	0.652	17	0.979	10	0.957	SignalP-noTM
gene4555	Scaffold10	HD_1	0.791	22	0.871	22	0.987	12	0.96	SignalP-noTM
gene4567	Scaffold10	HD_1	0.622	22	0.738	22	0.93	19	0.881	SignalP-noTM
gene4584	Scaffold10	HD_1	0.287	16	0.498	16	0.882	2	0.856	SignalP-noTM
gene4612	Scaffold10	HD_1	0.349	30	0.498	30	0.925	28	0.607	SignalP-noTM
gene4635	Scaffold10	HD_1	0.752	20	0.845	20	0.982	12	0.952	SignalP-noTM
gene4636	Scaffold10	HD_1	0.44	18	0.632	18	0.951	12	0.91	SignalP-noTM
gene4659	Scaffold10	HD_1	0.614	19	0.527	19	0.698	14	0.45	SignalP-noTM
gene4669	Scaffold10	HD_1	0.758	19	0.849	19	0.972	1	0.946	SignalP-noTM
gene4688	Scaffold10	HD_1	0.732	18	0.75	18	0.873	16	0.762	SignalP-noTM
gene4696	Scaffold10	HD_1	0.702	19	0.702	19	0.799	14	0.697	SignalP-noTM
gene4709	Scaffold10	HD_1	0.247	17	0.391	17	0.78	1	0.559	SignalP-noTM
gene4715	Scaffold10	HD_1	0.691	20	0.801	20	0.965	12	0.929	SignalP-noTM
gene4724	Scaffold10	HD_1	0.281	19	0.451	19	0.856	16	0.737	SignalP-noTM
gene4731	Scaffold10	HD_1	0.715	19	0.745	19	0.843	17	0.789	SignalP-noTM
gene4732	Scaffold10	HD_1	0.236	24	0.436	21	0.922	14	0.855	SignalP-noTM
gene4746	Scaffold10	HD_1	0.713	19	0.812	19	0.956	3	0.924	SignalP-noTM
gene4747	Scaffold10	HD_1	0.28	19	0.498	19	0.919	10	0.889	SignalP-noTM
gene4763	Scaffold10	HD_1	0.464	23	0.582	23	0.849	3	0.73	SignalP-noTM
gene4783	Scaffold10	HD_1	0.639	20	0.649	20	0.774	2	0.645	SignalP-noTM
gene4804	Scaffold10	HD_1	0.619	21	0.642	21	0.773	15	0.657	SignalP-noTM
gene4805	Scaffold10	HD_1	0.463	21	0.62	21	0.919	5	0.824	SignalP-noTM
gene4811	Scaffold10	HD_1	0.564	20	0.727	20	0.968	11	0.934	SignalP-noTM
gene4812	Scaffold10	HD_1	0.47	21	0.61	21	0.869	4	0.789	SignalP-noTM
gene4815	Scaffold10	HD_1	0.164	16	0.322	16	0.725	1	0.584	SignalP-noTM
gene4817	Scaffold10	HD_1	0.372	20	0.45	20	0.809	2	0.519	SignalP-noTM
gene4849	Scaffold11	HD_1	0.78	33	0.857	33	0.986	24	0.913	SignalP-noTM
gene4875	Scaffold11	HD_1	0.781	21	0.691	21	0.751	1	0.598	SignalP-noTM
gene4887	Scaffold11	HD_1	0.443	17	0.636	17	0.949	13	0.911	SignalP-noTM
gene4901	Scaffold11	HD_1	0.643	21	0.784	21	0.978	12	0.957	SignalP-noTM
gene4902	Scaffold11	HD_1	0.668	19	0.674	19	0.793	6	0.676	SignalP-noTM
gene4903	Scaffold11	HD_1	0.415	36	0.454	36	0.737	8	0.504	SignalP-noTM
gene4915	Scaffold11	HD_1	0.281	18	0.49	18	0.905	10	0.843	SignalP-noTM
gene4955	Scaffold11	HD_1	0.563	20	0.716	18	0.951	14	0.929	SignalP-noTM
gene4964	Scaffold11	HD_1	0.477	20	0.634	20	0.927	10	0.837	SignalP-noTM
gene4985	Scaffold11	HD_1	0.525	21	0.645	21	0.899	5	0.79	SignalP-noTM
gene4993	Scaffold11	HD_1	0.594	20	0.744	20	0.972	11	0.93	SignalP-noTM
gene4994	Scaffold11	HD_1	0.507	17	0.609	17	0.8	1	0.705	SignalP-noTM
gene4997	Scaffold11	HD_1	0.616	30	0.753	30	0.972	19	0.919	SignalP-noTM
gene4998	Scaffold11	HD_1	0.665	17	0.787	17	0.96	2	0.925	SignalP-noTM
gene5013	Scaffold11	HD_1	0.339	23	0.438	23	0.693	5	0.567	SignalP-noTM
gene5027	Scaffold11	HD_1	0.81	20	0.832	20	0.896	2	0.851	SignalP-noTM
gene5029	Scaffold11	HD_1	0.549	21	0.532	19	0.648	1	0.539	SignalP-noTM
gene5031	Scaffold11	HD_1	0.307	19	0.495	19	0.908	1	0.772	SignalP-noTM
gene5038	Scaffold11	HD_1	0.452	22	0.637	22	0.952	6	0.897	SignalP-noTM
gene5040	Scaffold11	HD_1	0.622	23	0.739	23	0.922	15	0.878	SignalP-noTM
gene5062	Scaffold11	HD_1	0.493	19	0.657	19	0.932	12	0.862	SignalP-noTM
gene5063	Scaffold11	HD_1	0.288	21	0.464	21	0.862	3	0.745	SignalP-noTM
gene5100	Scaffold11	HD_1	0.593	19	0.679	19	0.848	2	0.764	SignalP-noTM
gene5107	Scaffold11	HD_1	0.497	20	0.619	20	0.814	12	0.771	SignalP-noTM
gene5108	Scaffold11	HD_1	0.654	19	0.791	19	0.98	11	0.958	SignalP-noTM
gene5119	Scaffold11	HD_1	0.615	18	0.718	18	0.905	16	0.833	SignalP-noTM
gene5120	Scaffold11	HD_1	0.448	20	0.582	20	0.853	5	0.744	SignalP-noTM
gene5130	Scaffold11	HD_1	0.808	21	0.858	21	0.95	4	0.913	SignalP-noTM
gene5134	Scaffold11	HD_1	0.283	18	0.461	18	0.85	15	0.758	SignalP-noTM
gene5137	Scaffold11	HD_1	0.707	21	0.71	21	0.793	15	0.706	SignalP-noTM
gene5144	Scaffold11	HD_1	0.505	19	0.483	19	0.61	1	0.43	SignalP-noTM
gene5169	Scaffold12	HD_1	0.66	24	0.79	24	0.98	14	0.944	SignalP-noTM
gene5179	Scaffold12	HD_1	0.279	20	0.426	20	0.778	1	0.631	SignalP-noTM
gene5188	Scaffold12	HD_1	0.854	19	0.905	19	0.984	10	0.958	SignalP-noTM
gene5220	Scaffold12	HD_1	0.79	20	0.867	20	0.974	12	0.952	SignalP-noTM
gene5225	Scaffold12	HD_1	0.381	16	0.471	16	0.688	6	0.575	SignalP-noTM
gene5241	Scaffold12	HD_1	0.42	17	0.538	17	0.805	1	0.645	SignalP-noTM
gene5251	Scaffold12	HD_1	0.439	19	0.599	19	0.921	4	0.819	SignalP-noTM
gene5254	Scaffold12	HD_1	0.541	20	0.661	20	0.875	19	0.806	SignalP-noTM
gene5261	Scaffold12	HD_1	0.48	17	0.678	17	0.978	10	0.957	SignalP-noTM
gene5282	Scaffold12	HD_1	0.34	28	0.403	28	0.737	2	0.504	SignalP-noTM
gene5293	Scaffold12	HD_1	0.762	20	0.813	20	0.899	4	0.868	SignalP-noTM
gene5331	Scaffold12	HD_1	0.608	25	0.699	25	0.93	17	0.788	SignalP-noTM
gene5351	Scaffold12	HD_1	0.642	20	0.699	20	0.856	16	0.763	SignalP-noTM
gene5352	Scaffold12	HD_1	0.615	18	0.681	18	0.841	9	0.734	SignalP-noTM
gene5353	Scaffold12	HD_1	0.406	19	0.523	19	0.771	6	0.681	SignalP-noTM
gene5371	Scaffold12	HD_1	0.43	22	0.584	22	0.922	2	0.787	SignalP-noTM
gene5388	Scaffold12	HD_1	0.67	20	0.713	20	0.852	1	0.744	SignalP-noTM
gene5417	Scaffold12	HD_1	0.21	25	0.36	25	0.799	18	0.609	SignalP-noTM
gene5440	Scaffold13	HD_1	0.335	17	0.514	17	0.848	4	0.769	SignalP-noTM
gene5441	Scaffold13	HD_1	0.473	18	0.578	18	0.813	5	0.685	SignalP-noTM
gene5447	Scaffold13	HD_1	0.242	19	0.423	19	0.835	14	0.738	SignalP-noTM
gene5452	Scaffold13	HD_1	0.854	23	0.904	23	0.991	11	0.957	SignalP-noTM
gene5477	Scaffold13	HD_1	0.608	19	0.653	19	0.801	1	0.679	SignalP-noTM
gene5482	Scaffold13	HD_1	0.524	18	0.686	18	0.93	15	0.9	SignalP-noTM
gene5483	Scaffold13	HD_1	0.74	20	0.74	20	0.844	18	0.741	SignalP-noTM
gene5487	Scaffold13	HD_1	0.803	19	0.857	19	0.963	1	0.904	SignalP-noTM
gene5501	Scaffold13	HD_1	0.79	25	0.864	25	0.985	4	0.947	SignalP-noTM
gene5514	Scaffold13	HD_1	0.236	18	0.384	18	0.793	14	0.625	SignalP-noTM
gene5527	Scaffold13	HD_1	0.652	20	0.714	20	0.893	2	0.768	SignalP-noTM
gene5530	Scaffold13	HD_1	0.548	19	0.654	19	0.831	8	0.779	SignalP-noTM
gene5671	Scaffold14	HD_1	0.56	19	0.712	19	0.955	13	0.906	SignalP-noTM
gene5672	Scaffold14	HD_1	0.552	17	0.673	17	0.87	2	0.809	SignalP-noTM
gene5675	Scaffold14	HD_1	0.607	18	0.748	18	0.955	1	0.911	SignalP-noTM
gene5707	Scaffold14	HD_1	0.58	18	0.666	18	0.882	15	0.759	SignalP-noTM
gene5715	Scaffold14	HD_1	0.689	20	0.771	20	0.926	14	0.864	SignalP-noTM
gene5717	Scaffold14	HD_1	0.521	21	0.662	21	0.944	11	0.831	SignalP-noTM
gene5720	Scaffold14	HD_1	0.593	25	0.647	25	0.848	5	0.712	SignalP-noTM
gene5729	Scaffold14	HD_1	0.746	26	0.783	26	0.962	6	0.831	SignalP-noTM
gene5732	Scaffold14	HD_1	0.465	30	0.602	30	0.906	16	0.779	SignalP-noTM
gene5743	Scaffold14	HD_1	0.616	19	0.747	19	0.955	3	0.895	SignalP-noTM
gene5758	Scaffold14	HD_1	0.589	18	0.73	18	0.952	10	0.901	SignalP-noTM
gene5779	Scaffold14	HD_1	0.797	17	0.845	17	0.92	3	0.899	SignalP-noTM
gene5780	Scaffold14	HD_1	0.4	19	0.487	19	0.704	1	0.571	SignalP-noTM
gene5796	Scaffold14	HD_1	0.507	18	0.596	18	0.768	17	0.687	SignalP-noTM
gene5804	Scaffold14	HD_1	0.265	18	0.466	18	0.87	13	0.814	SignalP-noTM
gene5821	Scaffold14	HD_1	0.378	23	0.567	23	0.915	19	0.849	SignalP-noTM
gene5828	Scaffold14	HD_1	0.715	17	0.799	17	0.949	10	0.888	SignalP-noTM
gene5842	Scaffold14	HD_1	0.348	20	0.569	20	0.977	12	0.931	SignalP-noTM
gene5846	Scaffold14	HD_1	0.219	19	0.416	19	0.839	2	0.782	SignalP-noTM
gene5855	Scaffold14	HD_1	0.365	25	0.583	25	0.967	18	0.926	SignalP-noTM
gene5859	Scaffold14	HD_1	0.48	23	0.562	23	0.827	10	0.659	SignalP-noTM
gene5860	Scaffold14	HD_1	0.75	30	0.704	30	0.878	15	0.643	SignalP-noTM
gene5865	Scaffold14	HD_1	0.579	22	0.673	22	0.895	2	0.779	SignalP-noTM
gene5875	Scaffold14	HD_1	0.7	19	0.789	19	0.928	10	0.898	SignalP-noTM
gene5885	Scaffold14	HD_1	0.663	17	0.747	17	0.894	3	0.827	SignalP-noTM
gene5926	Scaffold14	HD_1	0.512	17	0.696	17	0.971	3	0.948	SignalP-noTM
gene5934	Scaffold14	HD_1	0.193	18	0.37	18	0.809	11	0.702	SignalP-noTM
gene5948	Scaffold15	HD_1	0.678	17	0.763	17	0.887	8	0.856	SignalP-noTM
gene5982	Scaffold15	HD_1	0.749	21	0.794	21	0.908	12	0.839	SignalP-noTM
gene5984	Scaffold15	HD_1	0.898	26	0.929	26	0.99	18	0.957	SignalP-noTM
gene5987	Scaffold15	HD_1	0.722	20	0.771	20	0.886	9	0.824	SignalP-noTM
gene6001	Scaffold15	HD_1	0.205	28	0.351	18	0.814	9	0.774	SignalP-noTM
gene6056	Scaffold15	HD_1	0.695	19	0.779	19	0.918	3	0.871	SignalP-noTM
gene6062	Scaffold15	HD_1	0.539	19	0.575	19	0.689	18	0.608	SignalP-noTM
gene6079	Scaffold15	HD_1	0.545	18	0.682	18	0.894	12	0.846	SignalP-noTM
gene6089	Scaffold15	HD_1	0.658	20	0.628	20	0.743	13	0.592	SignalP-noTM
gene6103	Scaffold15	HD_1	0.6	20	0.752	20	0.97	3	0.94	SignalP-noTM
gene6113	Scaffold15	HD_1	0.414	17	0.581	17	0.866	8	0.814	SignalP-noTM
gene6133	Scaffold15	HD_1	0.28	26	0.417	18	0.751	16	0.616	SignalP-noTM
gene6144	Scaffold15	HD_1	0.569	21	0.734	21	0.979	11	0.947	SignalP-noTM
gene6149	Scaffold15	HD_1	0.773	29	0.823	29	0.975	15	0.886	SignalP-noTM
gene6162	Scaffold16	HD_1	0.667	28	0.703	28	0.889	20	0.757	SignalP-noTM
gene6174	Scaffold16	HD_1	0.226	16	0.379	16	0.696	7	0.614	SignalP-noTM
gene6185	Scaffold16	HD_1	0.636	18	0.769	18	0.967	11	0.928	SignalP-noTM
gene6190	Scaffold16	HD_1	0.222	19	0.417	19	0.856	11	0.789	SignalP-noTM
gene6192	Scaffold16	HD_1	0.438	18	0.584	18	0.847	5	0.772	SignalP-noTM
gene6198	Scaffold16	HD_1	0.848	21	0.838	21	0.879	2	0.823	SignalP-noTM
gene6209	Scaffold16	HD_1	0.162	20	0.374	17	0.916	13	0.851	SignalP-noTM
gene6212	Scaffold16	HD_1	0.522	17	0.505	17	0.591	1	0.449	SignalP-noTM
gene6228	Scaffold16	HD_1	0.62	18	0.692	18	0.873	16	0.76	SignalP-noTM
gene6239	Scaffold16	HD_1	0.748	18	0.802	18	0.919	9	0.853	SignalP-noTM
gene6247	Scaffold16	HD_1	0.382	22	0.55	22	0.894	19	0.794	SignalP-noTM
gene6248	Scaffold16	HD_1	0.642	17	0.754	17	0.909	11	0.884	SignalP-noTM
gene6286	Scaffold16	HD_1	0.72	24	0.764	24	0.901	12	0.812	SignalP-noTM
gene6290	Scaffold16	HD_1	0.412	20	0.547	20	0.839	3	0.711	SignalP-noTM
gene6338	Scaffold17	HD_1	0.611	20	0.52	20	0.568	7	0.425	SignalP-noTM
gene6340	Scaffold17	HD_1	0.404	18	0.509	18	0.789	2	0.615	SignalP-noTM
gene6371	Scaffold17	HD_1	0.641	20	0.584	20	0.709	3	0.522	SignalP-noTM
gene6375	Scaffold17	HD_1	0.334	19	0.433	19	0.661	18	0.541	SignalP-noTM
gene6376	Scaffold17	HD_1	0.451	19	0.627	19	0.896	14	0.868	SignalP-noTM
gene6378	Scaffold17	HD_1	0.632	19	0.743	19	0.934	2	0.864	SignalP-noTM
gene6380	Scaffold17	HD_1	0.88	20	0.914	20	0.978	11	0.951	SignalP-noTM
gene6385	Scaffold17	HD_1	0.465	17	0.611	17	0.88	8	0.801	SignalP-noTM
gene6396	Scaffold17	HD_1	0.6	25	0.63	25	0.819	7	0.656	SignalP-noTM
gene6397	Scaffold17	HD_1	0.432	20	0.625	20	0.967	10	0.896	SignalP-noTM
gene6398	Scaffold17	HD_1	0.234	21	0.434	21	0.893	16	0.802	SignalP-noTM
gene6402	Scaffold17	HD_1	0.385	21	0.541	21	0.887	4	0.758	SignalP-noTM
gene6415	Scaffold17	HD_1	0.222	20	0.412	20	0.871	1	0.747	SignalP-noTM
gene6428	Scaffold17	HD_1	0.588	19	0.732	19	0.961	5	0.919	SignalP-noTM
gene6438	Scaffold17	HD_1	0.58	30	0.524	30	0.747	2	0.514	SignalP-noTM
gene6439	Scaffold17	HD_1	0.268	16	0.406	16	0.719	13	0.609	SignalP-noTM
gene6458	Scaffold17	HD_1	0.744	18	0.821	18	0.936	11	0.9	SignalP-noTM
gene6469	Scaffold17	HD_1	0.709	17	0.819	17	0.963	2	0.939	SignalP-noTM
gene6518	Scaffold18	HD_1	0.816	18	0.792	18	0.847	14	0.755	SignalP-noTM
gene6519	Scaffold18	HD_1	0.834	18	0.881	18	0.964	8	0.924	SignalP-noTM
gene6545	Scaffold18	HD_1	0.549	31	0.691	31	0.943	21	0.831	SignalP-noTM
gene6559	Scaffold18	HD_1	0.495	20	0.556	20	0.81	17	0.612	SignalP-noTM
gene6561	Scaffold18	HD_1	0.649	22	0.789	22	0.988	14	0.961	SignalP-noTM
gene6571	Scaffold18	HD_1	0.361	16	0.534	16	0.851	8	0.77	SignalP-noTM
gene6573	Scaffold18	HD_1	0.352	22	0.477	22	0.851	7	0.641	SignalP-noTM
gene6602	Scaffold18	HD_1	0.203	29	0.389	25	0.93	7	0.801	SignalP-noTM
gene6607	Scaffold18	HD_1	0.757	20	0.804	20	0.936	16	0.868	SignalP-noTM
gene6615	Scaffold19	HD_1	0.468	21	0.632	21	0.929	1	0.845	SignalP-noTM
gene6632	Scaffold19	HD_1	0.434	18	0.624	18	0.94	11	0.905	SignalP-noTM
gene6641	Scaffold19	HD_1	0.685	21	0.724	21	0.83	16	0.765	SignalP-noTM
gene6656	Scaffold19	HD_1	0.491	17	0.672	17	0.962	9	0.915	SignalP-noTM
gene6660	Scaffold19	HD_1	0.67	17	0.79	17	0.95	9	0.924	SignalP-noTM
gene6675	Scaffold19	HD_1	0.387	18	0.548	18	0.817	1	0.763	SignalP-noTM
gene6676	Scaffold19	HD_1	0.614	26	0.631	26	0.844	4	0.665	SignalP-noTM
gene6691	Scaffold19	HD_1	0.384	28	0.507	28	0.797	1	0.675	SignalP-noTM
gene6697	Scaffold19	HD_1	0.413	21	0.576	21	0.917	9	0.8	SignalP-noTM
gene6698	Scaffold19	HD_1	0.904	26	0.93	26	0.987	17	0.953	SignalP-noTM
gene6700	Scaffold19	HD_1	0.679	20	0.613	20	0.741	9	0.564	SignalP-noTM
gene6711	Scaffold19	HD_1	0.807	26	0.768	26	0.898	15	0.734	SignalP-noTM
gene6712	Scaffold19	HD_1	0.795	22	0.862	22	0.97	15	0.935	SignalP-noTM
gene6754	Scaffold20	HD_1	0.482	23	0.6	23	0.883	16	0.747	SignalP-noTM
gene6766	Scaffold20	HD_1	0.629	18	0.741	18	0.9	12	0.867	SignalP-noTM
gene6769	Scaffold20	HD_1	0.328	21	0.518	21	0.887	20	0.821	SignalP-noTM
gene6784	Scaffold20	HD_1	0.695	25	0.766	25	0.92	14	0.846	SignalP-noTM
gene6801	Scaffold20	HD_1	0.424	25	0.541	25	0.859	22	0.701	SignalP-noTM
gene6808	Scaffold20	HD_1	0.436	20	0.618	20	0.956	5	0.882	SignalP-noTM
gene6824	Scaffold20	HD_1	0.282	18	0.417	18	0.741	14	0.616	SignalP-noTM
gene6856	Scaffold20	HD_1	0.858	18	0.752	18	0.762	4	0.653	SignalP-noTM
gene6869	Scaffold20	HD_1	0.755	21	0.834	21	0.978	12	0.918	SignalP-noTM
gene6883	Scaffold20	HD_1	0.798	23	0.837	23	0.953	15	0.878	SignalP-noTM
gene6884	Scaffold20	HD_1	0.289	18	0.463	18	0.81	14	0.73	SignalP-noTM
gene6887	Scaffold20	HD_1	0.813	20	0.861	20	0.951	7	0.911	SignalP-noTM
gene6901	Scaffold20	HD_1	0.526	20	0.656	20	0.877	15	0.819	SignalP-noTM
gene6917	Scaffold21	HD_1	0.303	19	0.434	19	0.75	5	0.614	SignalP-noTM
gene6927	Scaffold21	HD_1	0.617	19	0.572	19	0.703	1	0.493	SignalP-noTM
gene6928	Scaffold21	HD_1	0.371	18	0.511	18	0.798	15	0.682	SignalP-noTM
gene6935	Scaffold21	HD_1	0.685	19	0.743	19	0.886	4	0.796	SignalP-noTM
gene6939	Scaffold21	HD_1	0.569	20	0.684	20	0.88	6	0.825	SignalP-noTM
gene6944	Scaffold21	HD_1	0.692	20	0.662	20	0.721	2	0.622	SignalP-noTM
gene6978	Scaffold21	HD_1	0.572	19	0.73	19	0.971	12	0.936	SignalP-noTM
gene7012	Scaffold21	HD_1	0.654	18	0.707	18	0.886	4	0.742	SignalP-noTM
gene7013	Scaffold21	HD_1	0.86	21	0.909	21	0.986	14	0.963	SignalP-noTM
gene7018	Scaffold21	HD_1	0.733	19	0.831	19	0.975	13	0.943	SignalP-noTM
gene7046	Scaffold22	HD_1	0.15	25	0.344	25	0.912	11	0.795	SignalP-noTM
gene7049	Scaffold22	HD_1	0.717	23	0.707	23	0.856	12	0.697	SignalP-noTM
gene7051	Scaffold22	HD_1	0.217	24	0.411	24	0.855	18	0.779	SignalP-noTM
gene7073	Scaffold22	HD_1	0.499	23	0.585	23	0.866	3	0.685	SignalP-noTM
gene7084	Scaffold22	HD_1	0.222	21	0.438	21	0.943	9	0.862	SignalP-noTM
gene7120	Scaffold22	HD_1	0.641	18	0.662	18	0.802	15	0.654	SignalP-noTM
gene7133	Scaffold22	HD_1	0.206	21	0.372	18	0.769	2	0.677	SignalP-noTM
gene7173	Scaffold22	HD_1	0.659	18	0.763	18	0.951	15	0.885	SignalP-noTM
gene7193	Scaffold23	HD_1	0.555	21	0.668	21	0.88	3	0.802	SignalP-noTM
gene7213	Scaffold23	HD_1	0.649	24	0.777	24	0.969	5	0.93	SignalP-noTM
gene7239	Scaffold23	HD_1	0.392	19	0.57	19	0.88	7	0.822	SignalP-noTM
gene7282	Scaffold24	HD_1	0.618	24	0.68	24	0.872	15	0.747	SignalP-noTM
gene7287	Scaffold24	HD_1	0.615	20	0.617	20	0.787	15	0.632	SignalP-noTM
gene7295	Scaffold24	HD_1	0.822	20	0.882	20	0.98	11	0.947	SignalP-noTM
gene7330	Scaffold24	HD_1	0.181	22	0.333	22	0.792	15	0.612	SignalP-noTM
gene7353	Scaffold24	HD_1	0.478	17	0.604	17	0.865	1	0.723	SignalP-noTM
gene7379	Scaffold25	HD_1	0.602	20	0.717	20	0.907	9	0.859	SignalP-noTM
gene7394	Scaffold25	HD_1	0.556	16	0.713	16	0.941	11	0.915	SignalP-noTM
gene7395	Scaffold25	HD_1	0.797	26	0.859	26	0.97	9	0.921	SignalP-noTM
gene7396	Scaffold25	HD_1	0.212	20	0.439	20	0.948	4	0.905	SignalP-noTM
gene7409	Scaffold25	HD_1	0.262	18	0.486	18	0.959	10	0.912	SignalP-noTM
gene7413	Scaffold25	HD_1	0.814	20	0.835	20	0.931	5	0.871	SignalP-noTM
gene7416	Scaffold25	HD_1	0.626	37	0.637	37	0.939	34	0.466	SignalP-noTM
gene7455	Scaffold25	HD_1	0.182	13	0.378	13	0.865	1	0.712	SignalP-noTM
gene7459	Scaffold25	HD_1	0.79	27	0.72	27	0.777	26	0.658	SignalP-noTM
gene7461	Scaffold25	HD_1	0.609	24	0.624	24	0.735	21	0.642	SignalP-noTM
gene7486	Scaffold26	HD_1	0.657	18	0.775	18	0.945	11	0.916	SignalP-noTM
gene7487	Scaffold26	HD_1	0.223	17	0.447	17	0.929	11	0.888	SignalP-noTM
gene7516	Scaffold26	HD_1	0.782	16	0.86	16	0.964	1	0.937	SignalP-noTM
gene7517	Scaffold26	HD_1	0.329	21	0.504	21	0.882	7	0.78	SignalP-noTM
gene7518	Scaffold26	HD_1	0.423	24	0.607	24	0.955	4	0.873	SignalP-noTM
gene7528	Scaffold26	HD_1	0.445	20	0.565	20	0.833	14	0.718	SignalP-noTM
gene7539	Scaffold26	HD_1	0.5	20	0.595	20	0.802	16	0.703	SignalP-noTM
gene7541	Scaffold26	HD_1	0.319	24	0.458	24	0.793	18	0.658	SignalP-noTM
gene7584	Scaffold27	HD_1	0.445	17	0.591	17	0.899	1	0.742	SignalP-noTM
gene7598	Scaffold27	HD_1	0.388	23	0.453	17	0.67	7	0.611	SignalP-noTM
gene7633	Scaffold28	HD_1	0.347	18	0.538	18	0.904	15	0.86	SignalP-noTM
gene7635	Scaffold28	HD_1	0.587	18	0.691	18	0.888	9	0.802	SignalP-noTM
gene7636	Scaffold28	HD_1	0.606	16	0.734	16	0.936	8	0.892	SignalP-noTM
gene7644	Scaffold28	HD_1	0.824	21	0.832	21	0.91	4	0.834	SignalP-noTM
gene7646	Scaffold28	HD_1	0.67	21	0.69	21	0.857	15	0.716	SignalP-noTM
gene7651	Scaffold28	HD_1	0.745	25	0.827	25	0.977	17	0.913	SignalP-noTM
gene7665	Scaffold28	HD_1	0.756	19	0.766	19	0.857	18	0.763	SignalP-noTM
gene7686	Scaffold28	HD_1	0.443	19	0.57	19	0.799	6	0.728	SignalP-noTM
gene7687	Scaffold28	HD_1	0.75	19	0.774	19	0.872	2	0.786	SignalP-noTM
gene7719	Scaffold29	HD_1	0.591	24	0.718	24	0.947	14	0.873	SignalP-noTM
gene7720	Scaffold29	HD_1	0.63	19	0.675	19	0.821	14	0.732	SignalP-noTM
gene7721	Scaffold29	HD_1	0.512	16	0.662	16	0.891	7	0.854	SignalP-noTM
gene7732	Scaffold29	HD_1	0.395	29	0.441	29	0.848	1	0.561	SignalP-noTM
gene7734	Scaffold29	HD_1	0.647	19	0.73	19	0.873	9	0.836	SignalP-noTM
gene7739	Scaffold29	HD_1	0.676	18	0.746	18	0.865	9	0.83	SignalP-noTM
gene7753	Scaffold29	HD_1	0.291	18	0.507	18	0.928	3	0.881	SignalP-noTM
gene7754	Scaffold29	HD_1	0.333	23	0.447	23	0.721	5	0.601	SignalP-noTM
gene7757	Scaffold29	HD_1	0.413	17	0.585	17	0.881	8	0.828	SignalP-noTM
gene7774	Scaffold30	HD_1	0.377	17	0.522	17	0.775	14	0.712	SignalP-noTM
gene7779	Scaffold30	HD_1	0.246	22	0.44	22	0.896	13	0.785	SignalP-noTM
gene7787	Scaffold31	HD_1	0.182	18	0.353	18	0.741	1	0.668	SignalP-noTM
gene7791	Scaffold31	HD_1	0.69	22	0.784	22	0.943	15	0.89	SignalP-noTM
gene7794	Scaffold31	HD_1	0.648	18	0.763	18	0.936	1	0.888	SignalP-noTM
gene7799	Scaffold31	HD_1	0.175	29	0.325	29	0.826	3	0.637	SignalP-noTM
gene7827	Scaffold31	HD_1	0.616	18	0.725	18	0.935	10	0.851	SignalP-noTM
gene7836	Scaffold32	HD_1	0.83	20	0.868	20	0.952	4	0.906	SignalP-noTM
gene7859	Scaffold32	HD_1	0.878	18	0.864	18	0.909	6	0.838	SignalP-noTM
gene7878	Scaffold33	HD_1	0.749	19	0.821	19	0.939	2	0.894	SignalP-noTM
gene7886	Scaffold33	HD_1	0.569	21	0.679	21	0.902	1	0.801	SignalP-noTM
gene7917	Scaffold35	HD_1	0.557	17	0.722	17	0.968	8	0.928	SignalP-noTM
gene0028	Scaffold1	HD_1	0.817	26	0.708	26	0.847	13	0.666	SignalP-TM
gene0210	Scaffold1	HD_1	0.186	24	0.376	19	0.843	7	0.795	SignalP-TM
gene0237	Scaffold1	HD_1	0.496	18	0.534	18	0.732	1	0.595	SignalP-TM
gene0293	Scaffold1	HD_1	0.3	21	0.514	21	0.919	15	0.871	SignalP-TM
gene0467	Scaffold1	HD_1	0.432	25	0.582	25	0.892	13	0.808	SignalP-TM
gene0583	Scaffold1	HD_1	0.652	25	0.567	25	0.848	5	0.593	SignalP-TM
gene0764	Scaffold2	HD_1	0.573	36	0.549	36	0.658	35	0.46	SignalP-TM
gene0935	Scaffold2	HD_1	0.588	21	0.615	21	0.727	4	0.648	SignalP-TM
gene1110	Scaffold2	HD_1	0.449	22	0.483	22	0.618	3	0.532	SignalP-TM
gene1446	Scaffold3	HD_1	0.705	17	0.775	17	0.926	1	0.859	SignalP-TM
gene2230	Scaffold4	HD_1	0.609	20	0.76	20	0.973	8	0.946	SignalP-TM
gene2717	Scaffold5	HD_1	0.506	30	0.541	30	0.74	3	0.59	SignalP-TM
gene3500	Scaffold7	HD_1	0.516	22	0.591	22	0.905	8	0.725	SignalP-TM
gene4551	Scaffold10	HD_1	0.653	25	0.729	25	0.934	11	0.82	SignalP-TM
gene4561	Scaffold10	HD_1	0.245	21	0.449	21	0.894	10	0.778	SignalP-TM
gene4638	Scaffold10	HD_1	0.547	46	0.591	46	0.821	43	0.395	SignalP-TM
gene5626	Scaffold13	HD_1	0.348	17	0.509	17	0.852	12	0.757	SignalP-TM
gene5799	Scaffold14	HD_1	0.192	25	0.337	17	0.822	12	0.766	SignalP-TM
gene6043	Scaffold15	HD_1	0.306	31	0.475	31	0.835	28	0.601	SignalP-TM
gene7147	Scaffold22	HD_1	0.243	50	0.384	22	0.842	1	0.697	SignalP-TM
gene7506	Scaffold26	HD_1	0.447	29	0.528	29	0.673	25	0.58	SignalP-TM
gene7638	Scaffold28	HD_1	0.691	22	0.735	22	0.925	8	0.828	SignalP-TM
gene7654	Scaffold28	HD_1	0.411	16	0.511	16	0.819	1	0.646	SignalP-TM
